# Supplementary material for: Identification of BRCA1/2 mutation female carriers using circulating microRNA profiles
Source: Nat Commun. 2023 Jun 8;14:3350. doi: 10.1038/s41467-023-38925-4 (PMC10250543; doi:10.1038/s41467-023-38925-4)
Supplement: Supplementary file 5 — Supplementary Dataset 1 [file 41467_2023_38925_MOESM5_ESM.xlsx]

## Sheet: cancer mt vs cancer wt
Supplementary Dataset 1 - Full results of differential expression analysis on unadjusted data.
miRNA	logFC	FC	AveExpr	t	p	FDR	FWER	B
miR-151a-3p	1.72189	3.29867	11.4416	20.9118	4.69481e-71	1.06572e-68	1.06572e-68	151.097
miR-15b-5p	-3.27987	0.102958	9.57922	-20.6355	1.10095e-69	1.24958e-67	2.49916e-67	147.951
miR-145-5p	-3.57213	0.0840779	5.36956	-18.5192	2.84679e-59	2.15407e-57	6.4622e-57	124.053
miR-15a-5p	-4.05127	0.0603178	8.11789	-18.4566	5.74534e-59	3.26048e-57	1.30419e-56	123.353
miR-660-5p	-2.31244	0.201319	6.67023	-18.2443	6.19321e-58	2.81172e-56	1.40586e-55	120.983
miR-30e-5p	-2.10599	0.232292	9.5877	-18.1836	1.22131e-57	4.62064e-56	2.77238e-55	120.307
miR-425-5p	-1.45978	0.363548	10.8459	-17.9447	1.75831e-56	5.70196e-55	3.99137e-54	117.649
miR-342-3p	-2.84104	0.13956	9.2847	-17.5284	1.80034e-54	5.10847e-53	4.08678e-52	113.037
miR-29c-3p	-4.31079	0.0503876	8.32031	-17.2809	2.78224e-53	7.01742e-52	6.31567e-51	110.309
miR-27a-3p	1.7479	3.35869	10.8367	17.1645	1.0046e-52	2.28043e-51	2.28043e-50	109.03
miR-103a-3p	-2.0165	0.247158	11.8507	-17.1278	1.50614e-52	2.78757e-51	3.41893e-50	108.626
miR-103b	-2.0165	0.247158	11.8507	-17.1278	1.50614e-52	2.78757e-51	3.41893e-50	108.626
miR-361-5p	-2.04716	0.24196	8.56679	-17.1225	1.59641e-52	2.78757e-51	3.62384e-50	108.568
miR-339-5p	-1.88287	0.271144	7.49682	-16.9155	1.55492e-51	2.52119e-50	3.52966e-49	106.301
miR-93-5p	-2.12758	0.228841	11.426	-16.6896	1.84814e-50	2.79686e-49	4.19529e-48	103.835
miR-10a-5p	2.10733	4.30894	9.97676	16.148	6.69105e-48	9.49293e-47	1.51887e-45	97.9666
miR-100-5p	3.01175	8.06543	7.2813	16.0911	1.239e-47	1.65443e-46	2.81253e-45	97.353
miR-107	-1.78982	0.289207	10.8522	-16.0695	1.5649e-47	1.97351e-46	3.55232e-45	97.1204
miR-16-5p	-4.40704	0.0471355	15.4177	-15.442	1.31485e-44	1.5709e-43	2.98471e-42	90.4152
miR-99a-5p	3.57526	11.9196	8.7558	14.9945	1.50932e-42	1.71308e-41	3.42616e-40	85.6932
miR-10b-5p	2.77045	6.82319	10.0308	14.421	6.06608e-40	6.55714e-39	1.377e-37	79.7253
miR-32-5p	-2.6381	0.16064	7.72295	-14.0845	1.95475e-38	2.01695e-37	4.43729e-36	76.2698
miR-532-3p	-2.13658	0.227418	5.19588	-13.7827	4.26879e-37	4.21311e-36	9.69016e-35	73.202
miR-199a-3p	-2.16185	0.223469	11.1871	-13.7432	6.37737e-37	5.79065e-36	1.44766e-34	72.8027
miR-199b-3p	-2.16185	0.223469	11.1871	-13.7432	6.37737e-37	5.79065e-36	1.44766e-34	72.8027
miR-28-3p	1.29143	2.4477	7.95995	13.5896	3.02249e-36	2.63887e-35	6.86106e-34	71.2551
miR-15b-3p	-2.19747	0.21802	5.97754	-13.5525	4.39381e-36	3.69405e-35	9.97395e-34	70.883
miR-200b-3p	2.45701	5.49079	3.84612	13.374	2.64659e-35	2.14563e-34	6.00776e-33	69.0972
miR-128-3p	1.82836	3.55134	10.391	13.2907	6.09188e-35	4.76847e-34	1.38286e-32	68.2682
miR-126-5p	-1.88076	0.271541	10.3695	-12.8823	3.49826e-33	2.64702e-32	7.94105e-31	64.241
miR-150-5p	-1.70675	0.306348	10.2658	-12.8636	4.20463e-33	3.07887e-32	9.54451e-31	64.0582
miR-425-3p	-1.83285	0.280709	5.14597	-12.8295	5.87745e-33	4.16931e-32	1.33418e-30	63.7252
miR-142-5p	-1.87687	0.272274	9.14923	-12.7785	9.69934e-33	6.67197e-32	2.20175e-30	63.2273
miR-144-3p	-2.2039	0.217051	8.70653	-12.6133	4.86698e-32	3.24943e-31	1.10481e-29	61.6241
miR-99b-5p	1.50941	2.84693	8.4858	12.4015	3.79097e-31	2.45872e-30	8.6055e-29	59.5842
miR-423-3p	1.59175	3.01414	10.7145	12.3972	3.95368e-31	2.49302e-30	8.97486e-29	59.5425
miR-3613-5p	-1.73554	0.300296	7.68763	-12.2648	1.41189e-30	8.66213e-30	3.20499e-28	58.2778
let-7d-5p	-0.905147	0.533978	11.1643	-12.2499	1.62865e-30	9.72902e-30	3.69703e-28	58.1359
miR-576-5p	-1.90498	0.26702	5.92903	-12.2326	1.92238e-30	1.11893e-29	4.36381e-28	57.9711
miR-148a-3p	1.3079	2.4758	13.9036	12.1663	3.62623e-30	2.05789e-29	8.23154e-28	57.3406
miR-223-3p	-2.67394	0.156698	12.2932	-12.1015	6.7253e-30	3.72352e-29	1.52664e-27	56.727
miR-7847-3p	-2.80042	0.143546	6.13098	-11.9408	3.0895e-29	1.6698e-28	7.01316e-27	55.2126
miR-23a-3p	-1.75829	0.295599	10.9509	-11.8862	5.1734e-29	2.73107e-28	1.17436e-26	54.7006
miR-378a-3p	1.12667	2.18355	9.06874	11.8631	6.43107e-29	3.31785e-28	1.45985e-26	54.4845
miR-196b-5p	-1.83174	0.280926	7.06687	-11.7699	1.54258e-28	7.78145e-28	3.50165e-26	53.6156
miR-130b-3p	-1.67222	0.31377	6.40987	-11.6081	6.99197e-28	3.45038e-27	1.58718e-25	52.115
miR-22-5p	2.08328	4.23769	5.20729	11.5731	9.68182e-28	4.67611e-27	2.19777e-25	51.7919
miR-224-5p	1.56707	2.96303	7.68376	11.5468	1.23544e-27	5.84259e-27	2.80444e-25	51.5499
miR-3074-5p	1.03524	2.04946	9.80433	11.47	2.51463e-27	1.16494e-26	5.70821e-25	50.8444
miR-29a-3p	-1.38491	0.382912	9.85795	-11.4423	3.24631e-27	1.47382e-26	7.36912e-25	50.5909
miR-335-5p	-1.86203	0.27509	7.51259	-11.2904	1.31047e-26	5.83286e-26	2.97476e-24	49.2058
miR-1294	-1.76434	0.294362	4.9044	-11.2796	1.44716e-26	6.31739e-26	3.28505e-24	49.1074
miR-26b-5p	-1.10634	0.46447	11.6373	-11.2557	1.79931e-26	7.7065e-26	4.08444e-24	48.8912
miR-146b-5p	1.26307	2.40005	10.1216	10.9833	2.12781e-25	8.94468e-25	4.83013e-23	46.4401
miR-151a-5p	-1.81871	0.283475	6.78956	-10.9332	3.33831e-25	1.37781e-24	7.57796e-23	45.9934
miR-532-5p	2.01318	4.03671	8.02087	10.9264	3.54682e-25	1.43773e-24	8.05127e-23	45.9333
miR-1307-5p	-1.25693	0.418434	5.64978	-10.8538	6.79542e-25	2.65959e-24	1.54256e-22	45.2883
miR-106b-5p	-1.25523	0.418926	6.8338	-10.8551	6.71891e-25	2.65959e-24	1.52519e-22	45.2996
miR-744-5p	1.08169	2.11651	9.16241	10.8376	7.8546e-25	3.02202e-24	1.78299e-22	45.1447
miR-431-5p	-2.48699	0.178378	5.54395	-10.8339	8.11762e-25	3.07117e-24	1.8427e-22	45.112
let-7c-5p	0.830344	1.77811	10.0653	10.8229	8.95518e-25	3.3325e-24	2.03283e-22	45.0146
miR-139-5p	1.89302	3.71411	6.51815	10.7998	1.10035e-24	4.02872e-24	2.4978e-22	44.8103
miR-1307-3p	2.04745	4.13374	7.07135	10.7734	1.39151e-24	5.01387e-24	3.15874e-22	44.5775
let-7a-5p	-1.22135	0.428882	14.8496	-10.6448	4.34809e-24	1.54221e-23	9.87015e-22	43.4477
miR-21-5p	-0.897995	0.536632	13.5266	-10.6389	4.58238e-24	1.60031e-23	1.0402e-21	43.3956
miR-23b-3p	-1.6845	0.31111	10.1239	-10.6121	5.80532e-24	1.99668e-23	1.31781e-21	43.1611
miR-130a-3p	-1.62745	0.323661	6.93359	-10.594	6.80542e-24	2.30572e-23	1.54483e-21	43.0035
miR-195-5p	1.96959	3.91655	7.7724	10.3481	5.83398e-23	1.94752e-22	1.32431e-20	40.8737
miR-370-3p	1.94805	3.85853	5.35508	10.2253	1.68447e-22	5.54165e-22	3.82374e-20	39.8229
miR-142-3p	-2.77654	0.145941	11.8837	-10.1203	4.14486e-22	1.34412e-21	9.40884e-20	38.9308
miR-24-3p	0.720069	1.64726	11.6108	10.1176	4.24339e-22	1.35669e-21	9.63249e-20	38.9075
miR-625-3p	0.853112	1.80639	7.50165	9.99023	1.2538e-21	3.95294e-21	2.84612e-19	37.8343
miR-30a-3p	1.40972	2.65685	5.17036	9.83603	4.60041e-21	1.43054e-20	1.04429e-18	36.5469
miR-18a-5p	-1.51149	0.35075	5.82317	-9.66558	1.90548e-20	5.84518e-20	4.32544e-18	35.14
miR-200c-3p	1.33207	2.51764	6.31978	9.65167	2.13811e-20	6.47135e-20	4.85352e-18	35.0259
miR-221-3p	-1.00621	0.497853	11.157	-9.60825	3.06159e-20	9.14448e-20	6.94981e-18	34.6706
miR-199a-5p	1.49156	2.81194	7.30531	9.5654	4.35859e-20	1.28494e-19	9.894e-18	34.321
miR-328-3p	1.36636	2.57819	7.6181	9.51657	6.50992e-20	1.89455e-19	1.47775e-17	33.924
miR-3184-5p	2.06528	4.18517	8.36338	9.45358	1.08998e-19	3.13197e-19	2.47426e-17	33.414
miR-454-5p	-1.33773	0.395643	3.99322	-9.43272	1.29214e-19	3.66646e-19	2.93316e-17	33.2457
miR-324-3p	-1.15511	0.449031	4.88224	-9.41036	1.55032e-19	4.34471e-19	3.51922e-17	33.0655
miR-29b-3p	-2.09986	0.23328	7.09838	-9.3292	2.99501e-19	8.29107e-19	6.79868e-17	32.4141
miR-409-3p	1.76289	3.39378	7.33121	9.12093	1.59381e-18	4.35898e-18	3.61795e-16	30.7609
miR-130b-5p	1.90869	3.75468	4.54684	9.10117	1.86507e-18	5.04012e-18	4.2337e-16	30.6056
miR-143-3p	0.923454	1.89665	11.0483	9.04471	2.91901e-18	7.79546e-18	6.62614e-16	30.1628
miR-30d-5p	-0.679414	0.624419	11.9802	-8.97171	5.19401e-18	1.37098e-17	1.17904e-15	29.5932
miR-19b-3p	-0.982987	0.505931	8.86831	-8.96938	5.29007e-18	1.38028e-17	1.20085e-15	29.5751
let-7i-3p	-1.39707	0.379701	3.70219	-8.95443	5.95006e-18	1.53484e-17	1.35066e-15	29.4589
let-7f-5p	-0.893686	0.538237	13.7855	-8.91392	8.17648e-18	2.08546e-17	1.85606e-15	29.1448
miR-374a-5p	-1.18878	0.438674	7.33163	-8.86145	1.2324e-17	3.10839e-17	2.79755e-15	28.7394
miR-381-3p	1.31288	2.48437	5.58146	8.83134	1.55825e-17	3.88706e-17	3.53722e-15	28.5077
miR-144-5p	-1.34288	0.394232	5.98554	-8.72052	3.67727e-17	9.07325e-17	8.34739e-15	27.6596
miR-223-5p	2.39442	5.25765	7.08022	8.58812	1.01522e-16	2.47802e-16	2.30456e-14	26.6568
miR-22-3p	0.874707	1.83364	11.3028	8.58591	1.03247e-16	2.49329e-16	2.3437e-14	26.6402
miR-589-5p	-1.15625	0.448676	5.16431	-8.53572	1.51262e-16	3.61437e-16	3.43365e-14	26.2632
miR-182-5p	-0.971874	0.509843	9.59418	-8.42127	3.59167e-16	8.49281e-16	8.1531e-14	25.4097
miR-96-5p	-1.6878	0.3104	5.34254	-8.21742	1.6405e-15	3.8391e-15	3.72393e-13	23.9114
miR-125b-5p	1.045	2.06337	8.8839	8.10069	3.86637e-15	8.95578e-15	8.77666e-13	23.0662
miR-181a-3p	-0.86723	0.548199	5.11889	-7.99766	8.17738e-15	1.87502e-14	1.85627e-12	22.3279
miR-320a-3p	0.764632	1.69894	12.9025	7.89712	1.6867e-14	3.82881e-14	3.82881e-12	21.6147
miR-651-5p	-1.15556	0.448892	3.97512	-7.7837	3.78551e-14	8.50803e-14	8.59311e-12	20.8186
miR-486-3p	1.34412	2.53876	12.6187	7.75456	4.65241e-14	1.03539e-13	1.0561e-11	20.6156
miR-484	-0.710708	0.61102	10.3815	-7.66583	8.68685e-14	1.91448e-13	1.97192e-11	20.001
miR-375-3p	1.43769	2.70886	7.97101	7.58226	1.55617e-13	3.39664e-13	3.53251e-11	19.4273
miR-146a-5p	-0.527907	0.69356	12.4254	-7.57302	1.65933e-13	3.58732e-13	3.76669e-11	19.3642
miR-598-3p	-1.19912	0.435541	4.3169	-7.53625	2.1407e-13	4.58433e-13	4.85938e-11	19.1136
miR-30e-3p	0.908404	1.87697	7.30048	7.5286	2.25692e-13	4.78804e-13	5.1232e-11	19.0616
miR-125a-5p	0.829354	1.77689	10.3284	7.47003	3.37846e-13	7.10102e-13	7.6691e-11	18.6649
let-7d-3p	0.937404	1.91508	9.72992	7.42107	4.72472e-13	9.83956e-13	1.07251e-10	18.3351
miR-548ay-5p	-1.24462	0.422018	3.82128	-7.3804	6.23446e-13	1.28657e-12	1.41522e-10	18.0626
miR-7-5p	0.762912	1.69691	8.30376	7.37013	6.68537e-13	1.35498e-12	1.51758e-10	17.9939
miR-3529-3p	0.762912	1.69691	8.30376	7.37013	6.68537e-13	1.35498e-12	1.51758e-10	17.9939
miR-27b-3p	0.640941	1.55935	10.3803	7.31775	9.53486e-13	1.91541e-12	2.16441e-10	17.645
miR-548d-5p	-1.06944	0.476505	4.28496	-7.27787	1.24768e-12	2.46281e-12	2.83223e-10	17.3808
miR-20b-5p	-0.995754	0.501474	6.67414	-7.2791	1.23741e-12	2.46281e-12	2.80893e-10	17.3889
miR-30b-5p	-1.07215	0.475608	5.84194	-7.14291	3.07387e-12	6.01524e-12	6.97768e-10	16.4953
miR-92a-3p	-0.546883	0.684497	14.4134	-6.99325	8.2252e-12	1.59583e-11	1.86712e-09	15.5293
miR-139-3p	0.882308	1.84332	6.00512	6.89331	1.57252e-11	3.0251e-11	3.56962e-09	14.8936
let-7b-5p	-0.644222	0.639838	15.3994	-6.75607	3.78292e-11	7.21617e-11	8.58724e-09	14.0333
miR-941	1.27732	2.42388	7.2468	6.67564	6.28662e-11	1.18922e-10	1.42706e-08	13.5357
miR-1301-3p	1.32622	2.50745	5.25522	6.5849	1.1084e-10	2.0794e-10	2.51608e-08	12.9805
miR-874-3p	-1.09317	0.468731	3.07447	-6.57206	1.20041e-10	2.23354e-10	2.72492e-08	12.9025
miR-320b	0.736833	1.66651	10.6455	6.43944	2.71556e-10	5.01164e-10	6.16432e-08	12.1039
miR-17-5p	-0.548741	0.683617	8.7522	-6.26947	7.57916e-10	1.3847e-09	1.72047e-07	11.1008
miR-3960	-0.804687	0.572486	5.38498	-6.26846	7.62501e-10	1.3847e-09	1.73088e-07	11.0949
miR-134-5p	0.911625	1.88116	6.89416	6.13452	1.68506e-09	3.03579e-09	3.82509e-07	10.3208
miR-1273h-3p	1.08634	2.12334	3.77405	6.11311	1.91021e-09	3.41432e-09	4.33619e-07	10.1985
miR-132-3p	-0.794186	0.576668	4.06041	-5.69197	2.09299e-08	3.71179e-08	4.75109e-06	7.86705
miR-4433b-5p	0.979034	1.97114	4.98435	5.68555	2.16841e-08	3.78638e-08	4.9223e-06	7.83264
miR-4433a-3p	0.979034	1.97114	4.98435	5.68555	2.16841e-08	3.78638e-08	4.9223e-06	7.83264
miR-155-5p	-0.501078	0.706579	8.35607	-5.56154	4.26845e-08	7.39648e-08	9.68939e-06	7.17474
miR-628-3p	-0.814462	0.568621	3.77285	-5.55135	4.51028e-08	7.75631e-08	1.02383e-05	7.12125
miR-493-3p	1.29723	2.45757	3.33908	5.52846	5.10291e-08	8.70948e-08	1.15836e-05	7.00142
miR-122-5p	1.01776	2.02477	14.0474	5.4088	9.66274e-08	1.6369e-07	2.19344e-05	6.38217
let-7b-3p	0.81304	1.75691	5.11161	5.29533	1.75127e-07	2.94473e-07	3.97539e-05	5.80615
miR-335-3p	0.894547	1.85903	4.97848	5.23897	2.34375e-07	3.912e-07	5.32032e-05	5.52414
miR-11400	0.957988	1.9426	4.8046	5.14873	3.71698e-07	6.15879e-07	8.43754e-05	5.07825
miR-122b-3p	0.967894	1.95598	13.8581	5.02167	7.0344e-07	1.15711e-06	0.000159681	4.4623
miR-152-3p	0.366263	1.28901	6.77934	5.00378	7.68736e-07	1.25542e-06	0.000174503	4.37667
miR-421	-0.538266	0.688598	6.05769	-4.99086	8.19458e-07	1.32869e-06	0.000186017	4.31505
let-7g-5p	0.377218	1.29883	12.2802	4.75702	2.54384e-06	4.0954e-06	0.000577452	3.22438
miR-30c-5p	0.449041	1.36513	8.17995	4.6114	5.0323e-06	8.04458e-06	0.00114233	2.56944
miR-20a-5p	-0.466443	0.723747	9.79502	-4.56664	6.18403e-06	9.8166e-06	0.00140377	2.37189
miR-92b-3p	0.584285	1.4993	6.84909	4.40325	1.29336e-05	2.03883e-05	0.00293592	1.66591
miR-769-5p	0.608074	1.52422	5.06175	4.31947	1.87146e-05	2.9298e-05	0.00424822	1.3132
miR-26a-5p	0.290195	1.22281	13.9843	4.30313	2.0099e-05	3.12498e-05	0.00456248	1.24514
miR-629-5p	0.407205	1.32611	9.03489	4.26729	2.34864e-05	3.62682e-05	0.00533142	1.09669
miR-942-5p	-0.589152	0.664733	5.54655	-4.20683	3.04665e-05	4.67291e-05	0.00691591	0.848915
miR-30a-5p	-0.43693	0.738705	7.97619	-4.20084	3.12568e-05	4.76194e-05	0.00709529	0.824548
miR-378c	0.487802	1.40231	5.59911	4.15959	3.72543e-05	5.63781e-05	0.00845672	0.657609
miR-6131	0.597252	1.51283	10.7596	4.158	3.7505e-05	5.63817e-05	0.00851363	0.651233
miR-2110	0.829184	1.77668	5.68026	4.11855	4.42967e-05	6.61537e-05	0.0100554	0.493086
miR-3615	-0.612852	0.653903	7.4875	-4.10144	4.7593e-05	7.06118e-05	0.0108036	0.42493
miR-181b-5p	-0.340067	0.790005	8.04526	-4.01728	6.7495e-05	9.94894e-05	0.0153214	0.0935629
miR-3135b	0.60566	1.52168	7.28753	3.97996	7.86486e-05	0.000115182	0.0178532	-0.0512835
miR-493-5p	0.843562	1.79448	3.87483	3.92443	9.85293e-05	0.000143373	0.0223662	-0.264483
miR-181a-5p	0.33129	1.25814	10.657	3.90289	0.000107455	0.000155365	0.0243923	-0.34644
miR-501-3p	0.532014	1.44595	7.18428	3.86922	0.000122951	0.000176645	0.0279099	-0.473666
miR-1304-3p	0.580377	1.49524	4.32811	3.82618	0.000145847	0.000208221	0.0331072	-0.634779
miR-331-3p	0.593501	1.5089	3.45671	3.82205	0.000148241	0.000210317	0.0336507	-0.65013
miR-500a-3p	-0.674178	0.626689	3.75235	-3.80646	0.000157632	0.000222251	0.0357824	-0.708027
miR-320d	-0.59471	0.662178	8.34318	-3.79685	0.000163697	0.000229378	0.0371592	-0.743603
miR-192-5p	0.447531	1.3637	9.52724	3.77397	0.000179032	0.000249327	0.0406402	-0.827943
miR-671-3p	0.672914	1.59429	3.91055	3.70857	0.000230672	0.000319284	0.0523626	-1.06634
miR-18a-3p	0.701744	1.62647	4.4489	3.7041	0.000234673	0.000322853	0.0532708	-1.0825
miR-374b-5p	-0.512844	0.70084	5.47298	-3.52306	0.000463887	0.000630554	0.105302	-1.72103
miR-374c-3p	-0.512844	0.70084	5.47298	-3.52306	0.000463887	0.000630554	0.105302	-1.72103
miR-664a-5p	-0.290292	0.817736	6.94802	-3.45197	0.000601496	0.000812735	0.136539	-1.96344
miR-485-3p	0.735154	1.66457	4.41093	3.38239	0.000772302	0.00103735	0.175313	-2.19611
miR-654-3p	0.517341	1.43131	6.34568	3.30506	0.00101458	0.00135476	0.230309	-2.44939
let-7e-5p	-0.416424	0.74928	8.81429	-3.2848	0.00108879	0.00144535	0.247155	-2.51479
miR-374a-3p	-0.536946	0.689228	3.36212	-3.23604	0.0012886	0.00170065	0.292512	-2.67068
miR-382-5p	-0.505416	0.704457	8.0725	-3.17866	0.00156699	0.00205611	0.355706	-2.85125
miR-19a-3p	-0.343407	0.788178	7.30918	-3.1578	0.00168123	0.00218948	0.38164	-2.91611
miR-361-3p	0.409939	1.32863	7.39772	3.15662	0.00168792	0.00218948	0.383158	-2.91977
miR-625-5p	0.380702	1.30197	5.23134	3.10025	0.00203757	0.002628	0.462528	-3.09296
miR-574-3p	-0.34416	0.787766	5.88465	-2.73039	0.00653896	0.00838613	1	-4.15438
miR-181d-5p	0.30649	1.2367	4.9385	2.62862	0.00882493	0.0112543	1	-4.42351
miR-379-5p	0.42227	1.34003	5.57548	2.52084	0.0120031	0.0152219	1	-4.69764
miR-423-5p	0.272077	1.20755	14.6715	2.51042	0.0123589	0.0154999	1	-4.72356
miR-3184-3p	0.272077	1.20755	14.6715	2.51042	0.0123589	0.0154999	1	-4.72356
miR-323b-3p	0.463486	1.37887	4.96288	2.49097	0.0130481	0.0162742	1	-4.77165
miR-126-3p	0.172034	1.12665	14.0146	2.42461	0.0156621	0.0194279	1	-4.93296
miR-106a-5p	-0.258583	0.835908	4.70818	-2.38642	0.0173673	0.021426	1	-5.02386
miR-451a	0.381449	1.30265	15.2614	2.37248	0.0180293	0.0221224	1	-5.05669
miR-185-3p	-0.31376	0.804542	4.99497	-2.25653	0.0244487	0.0298379	1	-5.32244
miR-1908-5p	0.307072	1.23719	5.31627	2.18262	0.0295068	0.0358184	1	-5.48503
miR-186-5p	0.224791	1.16861	10.0354	2.15412	0.0316864	0.0382596	1	-5.54632
miR-339-3p	-0.199581	0.870803	6.459	-1.9281	0.0543823	0.0653164	1	-6.00418
miR-25-3p	0.205988	1.15348	13.2799	1.81149	0.0706373	0.084393	1	-6.22087
miR-140-3p	0.26854	1.20459	8.13003	1.80049	0.0723585	0.0859967	1	-6.24062
let-7i-5p	0.0929444	1.06654	14.396	1.79069	0.0739211	0.0873963	1	-6.25813
miR-106b-3p	0.253606	1.19218	8.73464	1.78073	0.0755364	0.0888433	1	-6.27581
miR-584-5p	-0.155716	0.897687	9.80801	-1.64612	0.100338	0.117406	1	-6.50525
miR-199b-5p	-0.28907	0.818429	4.53755	-1.56504	0.118176	0.13757	1	-6.63485
miR-101-3p	-0.152002	0.9	10.2492	-1.49492	0.135539	0.156976	1	-6.74171
miR-222-3p	-0.100931	0.932431	8.20091	-1.42315	0.155288	0.178936	1	-6.84604
miR-503-5p	0.148196	1.10818	5.32965	1.31238	0.189966	0.217789	1	-6.99707
miR-548j-5p	-0.182843	0.880965	3.53871	-1.20482	0.228818	0.261013	1	-7.13211
miR-1260a	-0.137063	0.909369	6.35709	-1.1358	0.256559	0.291195	1	-7.2127
miR-340-5p	0.079485	1.05664	8.16137	1.07556	0.282617	0.319175	1	-7.27918
miR-369-5p	-0.189376	0.876985	4.02103	-1.06585	0.286981	0.322499	1	-7.28956
miR-1-3p	0.215092	1.16078	4.9011	1.05689	0.291049	0.325459	1	-7.29905
miR-95-3p	-0.165978	0.891324	3.9671	-1.05015	0.294132	0.327294	1	-7.30614
miR-191-3p	0.113246	1.08166	4.56651	1.00913	0.313378	0.34682	1	-7.34831
miR-197-3p	0.0906395	1.06484	7.43478	1.0063	0.314735	0.34682	1	-7.35116
miR-181a-2-3p	0.0890478	1.06367	6.17556	0.935189	0.350122	0.38395	1	-7.42009
miR-185-5p	-0.0928068	0.937697	11.4867	-0.905591	0.365569	0.398962	1	-7.4473
miR-320c	-0.11708	0.922052	9.68672	-0.874333	0.382338	0.415266	1	-7.47509
miR-10527-5p	-0.139173	0.90804	3.61617	-0.85465	0.393136	0.424961	1	-7.49209
miR-502-3p	-0.109213	0.927094	5.74933	-0.841361	0.40053	0.430902	1	-7.50335
miR-140-5p	0.083844	1.05984	7.91324	0.837905	0.402466	0.430942	1	-7.50625
miR-652-3p	-0.10839	0.927622	6.33367	-0.818339	0.413535	0.440716	1	-7.52244
miR-210-3p	0.11486	1.08287	4.12713	0.753624	0.451413	0.478836	1	-7.57326
miR-363-3p	-0.102141	0.93165	9.34143	-0.728678	0.466525	0.492563	1	-7.59174
miR-193a-5p	0.101675	1.07302	7.39566	0.674916	0.500027	0.525492	1	-7.62945
miR-148b-3p	-0.0329816	0.977398	10.3789	-0.66765	0.504651	0.527907	1	-7.63433
miR-191-5p	-0.0377939	0.974143	12.4398	-0.611781	0.540948	0.563281	1	-7.67006
miR-345-5p	-0.102777	0.931239	5.72868	-0.604845	0.545544	0.565472	1	-7.67427
miR-194-5p	-0.0651555	0.955842	8.72982	-0.581728	0.561	0.57885	1	-7.68799
miR-1180-3p	0.0932299	1.06676	7.01369	0.557867	0.577174	0.591134	1	-7.70158
miR-150-3p	-0.104703	0.929997	4.76741	-0.55649	0.578114	0.591134	1	-7.70235
miR-98-5p	0.0452062	1.03183	8.66423	0.463965	0.642866	0.654397	1	-7.74955
miR-183-5p	0.0532103	1.03757	9.07742	0.457775	0.647304	0.655973	1	-7.75241
miR-432-5p	-0.0430043	0.970632	8.1378	-0.263521	0.792252	0.799295	1	-7.82248
miR-486-5p	0.0293395	1.02054	15.9764	0.217231	0.828113	0.831777	1	-7.83361
miR-1260b	-0.0268774	0.981542	5.23992	-0.173018	0.862704	0.862704	1	-7.84224
