# Supplementary material for: Identification of BRCA1/2 mutation female carriers using circulating microRNA profiles
Source: Nat Commun. 2023 Jun 8;14:3350. doi: 10.1038/s41467-023-38925-4 (PMC10250543; doi:10.1038/s41467-023-38925-4)
Supplement: Supplementary file 6 — Supplementary Dataset 2 [file 41467_2023_38925_MOESM6_ESM.xlsx]

## Sheet: control mt vs control wt
Supplementary Dataset 2 - Full results of differential expression analysis on batch-adjusted data.
miRNA	logFC	FC	AveExpr	t	p	FDR	FWER	B
miR-142-3p	1.52153	2.87096	13.1043	20.3262	4.33695e-68	9.84487e-66	9.84487e-66	144.177
miR-3135b	2.31675	4.98209	6.91658	18.8995	4.45415e-61	5.05546e-59	1.01109e-58	128.069
let-7f-5p	0.86703	1.8239	14.0502	14.8489	7.39604e-42	5.59634e-40	1.6789e-39	83.9478
miR-186-5p	-0.87298	0.546018	8.89174	-14.656	5.55584e-41	3.15294e-39	1.26118e-38	81.9392
miR-106b-3p	-0.963886	0.512674	9.18351	-13.6015	2.79916e-36	1.27082e-34	6.35409e-34	71.1585
miR-155-5p	0.751824	1.68392	9.58673	13.1972	1.61113e-34	6.09543e-33	3.65726e-32	67.1252
miR-93-5p	-0.64764	0.638324	13.6528	-12.7944	8.59506e-33	2.78726e-31	1.95108e-30	63.1688
miR-20b-5p	-1.24153	0.422924	8.28288	-12.6758	2.74146e-32	7.77889e-31	6.22311e-30	62.0151
miR-19b-3p	-0.925284	0.526577	9.92512	-12.477	1.88998e-31	4.76696e-30	4.29026e-29	60.0951
miR-106a-5p	-0.877819	0.544189	4.18448	-12.3927	4.26466e-31	9.68077e-30	9.68077e-29	59.2859
miR-185-5p	-0.746553	0.596026	11.1811	-12.2141	2.3675e-30	4.41762e-29	5.37422e-28	57.5817
miR-7-5p	-0.818613	0.566987	8.63254	-12.2071	2.52992e-30	4.41762e-29	5.74291e-28	57.5157
miR-3529-3p	-0.818613	0.566987	8.63254	-12.2071	2.52992e-30	4.41762e-29	5.74291e-28	57.5157
let-7b-5p	-0.567974	0.674563	15.1289	-11.7823	1.4108e-28	2.28752e-27	3.20252e-26	53.519
miR-548j-5p	2.01089	4.0303	4.36821	11.5227	1.58302e-27	2.39563e-26	3.59345e-25	51.1169
miR-25-3p	-0.763645	0.589006	13.5565	-11.4623	2.76731e-27	3.92612e-26	6.2818e-25	50.562
miR-181a-5p	0.513227	1.42724	9.90988	11.4463	3.20603e-27	4.28099e-26	7.27769e-25	50.4159
miR-140-3p	-0.741341	0.598183	7.14814	-11.4285	3.7795e-27	4.76637e-26	8.57947e-25	50.2524
miR-221-3p	0.507288	1.42138	11.4243	11.3761	6.11781e-27	7.30918e-26	1.38874e-24	49.7741
miR-20a-5p	-0.615915	0.652516	10.2004	-11.3191	1.03219e-26	1.17154e-25	2.34307e-24	49.2546
miR-26b-5p	-0.695185	0.61763	11.296	-11.306	1.1637e-26	1.2579e-25	2.6416e-24	49.1355
miR-99b-5p	0.857463	1.81185	9.08723	11.1377	5.39226e-26	5.56383e-25	1.22404e-23	47.6128
let-7a-5p	0.540378	1.45435	15.3745	11.0666	1.02613e-25	1.01275e-24	2.32932e-23	46.974
miR-126-3p	0.57969	1.49453	15.151	10.5998	6.5903e-24	6.23332e-23	1.496e-21	42.8429
miR-1260a	0.921968	1.8947	6.02147	9.89152	2.92903e-21	2.65956e-20	6.64891e-19	36.7977
miR-19a-3p	-0.745588	0.596425	7.67681	-9.84875	4.1951e-21	3.66264e-20	9.52288e-19	36.4417
let-7e-5p	0.835966	1.78505	9.08547	9.78472	7.17033e-21	6.02839e-20	1.62767e-18	35.9107
miR-30d-5p	-0.530802	0.69217	12.2222	-9.69957	1.45706e-20	1.18126e-19	3.30753e-18	35.2083
miR-101-3p	-0.713384	0.609888	9.16142	-9.67722	1.75394e-20	1.37291e-19	3.98144e-18	35.0246
miR-15b-3p	-0.88898	0.539996	5.92002	-9.63837	2.41932e-20	1.83062e-19	5.49185e-18	34.706
miR-183-5p	-0.962429	0.513192	7.59261	-9.36118	2.33993e-19	1.71343e-18	5.31164e-17	32.4593
miR-192-5p	-0.691811	0.619076	9.40653	-9.22915	6.78624e-19	4.81399e-18	1.54048e-16	31.4055
miR-451a	-1.01113	0.496156	13.26	-9.14404	1.3405e-18	9.221e-18	3.04293e-16	30.732
miR-30c-5p	-0.448105	0.733005	7.47799	-8.97546	5.09572e-18	3.40215e-17	1.15673e-15	29.4112
miR-664a-5p	0.528171	1.4421	7.11664	8.93284	7.12216e-18	4.61923e-17	1.61673e-15	29.0801
miR-320b	0.659896	1.57997	9.33303	8.86872	1.17613e-17	7.41613e-17	2.66981e-15	28.5842
miR-425-5p	-0.582356	0.667872	11.7226	-8.86069	1.25211e-17	7.68184e-17	2.84228e-15	28.5223
miR-320c	0.743287	1.67399	8.95173	8.81356	1.80688e-17	1.07937e-16	4.10161e-15	28.1597
miR-196b-5p	-0.674397	0.626594	6.75108	-8.77217	2.4908e-17	1.44977e-16	5.65411e-15	27.8425
miR-139-3p	0.690037	1.61333	7.67017	8.75229	2.90484e-17	1.6485e-16	6.59399e-15	27.6905
miR-744-5p	0.706096	1.63138	10.0148	8.7087	4.06602e-17	2.25119e-16	9.22987e-15	27.3581
miR-17-5p	-0.665077	0.630655	7.99433	-8.29874	9.05057e-16	4.89162e-15	2.05448e-13	24.2939
miR-182-5p	-0.670423	0.628322	9.1075	-8.27195	1.10422e-15	5.82924e-15	2.50658e-13	24.0976
miR-320d	0.741037	1.67138	7.33191	8.05235	5.53841e-15	2.85731e-14	1.25722e-12	22.5068
miR-16-5p	-0.579055	0.669402	18.5329	-8.00553	7.77847e-15	3.92381e-14	1.76571e-12	22.1719
miR-96-5p	-1.03969	0.486433	6.60462	-7.83667	2.61462e-14	1.29026e-13	5.93519e-12	20.9769
miR-576-5p	-0.806668	0.571701	6.04269	-7.77883	3.94266e-14	1.90422e-13	8.94983e-12	20.5722
miR-26a-5p	0.377804	1.29936	13.8775	7.60573	1.32937e-13	6.26837e-13	3.01766e-11	19.3753
miR-18a-3p	-0.989458	0.503667	4.44751	-7.60319	1.35308e-13	6.26837e-13	3.0715e-11	19.3579
miR-139-5p	0.80501	1.74716	5.38907	7.57749	1.61772e-13	7.34443e-13	3.67222e-11	19.182
miR-423-3p	0.458519	1.37413	10.0973	7.56651	1.74569e-13	7.77004e-13	3.96272e-11	19.1071
miR-375-3p	1.13427	2.19508	7.9417	7.50726	2.62935e-13	1.14781e-12	5.96863e-11	18.704
miR-370-3p	0.926706	1.90093	6.28072	7.39643	5.61904e-13	2.40665e-12	1.27552e-10	17.9569
miR-532-5p	-0.481195	0.716384	8.13923	-7.34931	7.73926e-13	3.25336e-12	1.75681e-10	17.642
miR-532-3p	-0.55961	0.678485	6.88129	-7.3225	9.27945e-13	3.76623e-12	2.10644e-10	17.4635
miR-361-5p	0.276117	1.21093	9.35755	7.32231	9.29115e-13	3.76623e-12	2.10909e-10	17.4623
miR-197-3p	0.430556	1.34775	9.33459	7.2319	1.70689e-12	6.79761e-12	3.87464e-10	16.8644
miR-421	-0.540397	0.687582	6.01261	-7.15159	2.91516e-12	1.14093e-11	6.61741e-10	16.3385
miR-23b-3p	0.381244	1.30246	10.5897	7.06989	5.00081e-12	1.92404e-11	1.13518e-09	15.8084
miR-3613-5p	-0.609025	0.65564	7.51111	-7.05837	5.39419e-12	2.0408e-11	1.22448e-09	15.734
miR-144-5p	-0.891487	0.539058	6.39139	-6.80284	2.81995e-11	1.04939e-10	6.4013e-09	14.111
miR-106b-5p	-0.984586	0.505371	4.50481	-6.80013	2.86912e-11	1.05047e-10	6.5129e-09	14.094
miR-195-5p	-0.602711	0.658515	5.94145	-6.77153	3.44209e-11	1.24025e-10	7.81355e-09	13.9155
miR-379-5p	1.21868	2.32733	6.04284	6.69579	5.55773e-11	1.97126e-10	1.26161e-08	13.4459
miR-339-5p	0.499902	1.41412	9.2231	6.68717	5.86748e-11	2.0491e-10	1.33192e-08	13.3927
miR-320a-3p	0.316997	1.24573	11.7544	6.60053	1.00914e-10	3.47082e-10	2.29074e-08	12.8615
miR-23a-3p	0.290175	1.22279	11.1203	6.53613	1.50449e-10	5.09729e-10	3.41518e-08	12.4705
miR-589-5p	-0.768403	0.587067	4.65969	-6.51542	1.70947e-10	5.70661e-10	3.8805e-08	12.3454
miR-150-3p	0.907721	1.87608	5.11041	6.48879	2.01365e-10	6.62463e-10	4.57099e-08	12.1851
miR-134-5p	0.947507	1.92854	7.29717	6.40225	3.41602e-10	1.10777e-09	7.75436e-08	11.668
miR-146a-5p	0.390548	1.31089	12.609	6.26114	7.98749e-10	2.55375e-09	1.81316e-07	10.8375
miR-10a-5p	0.378071	1.2996	9.26389	6.25062	8.5048e-10	2.68137e-09	1.93059e-07	10.7762
miR-24-3p	0.270099	1.20589	10.6616	6.24463	8.81366e-10	2.74069e-09	2.0007e-07	10.7414
miR-18a-5p	-0.492518	0.710784	6.37881	-6.18892	1.2264e-09	3.76208e-09	2.78394e-07	10.4186
miR-1260b	0.788539	1.72732	5.32949	6.1401	1.63492e-09	4.94836e-09	3.71127e-07	10.1379
miR-194-5p	-0.506886	0.70374	9.00641	-6.0448	2.85051e-09	8.51402e-09	6.47065e-07	9.59534
miR-2110	-0.556547	0.679928	5.29169	-5.99178	3.87178e-09	1.14142e-08	8.78894e-07	9.29667
miR-598-3p	-0.572602	0.672403	5.00063	-5.98795	3.95789e-09	1.15185e-08	8.98442e-07	9.27521
miR-144-3p	-0.597433	0.660929	8.19589	-5.97355	4.29947e-09	1.23542e-08	9.7598e-07	9.1945
miR-98-5p	0.397554	1.31727	8.22704	5.96805	4.43719e-09	1.25517e-08	1.00724e-06	9.16376
miR-181a-3p	0.642562	1.5611	5.53883	5.96642	4.47881e-09	1.25517e-08	1.01669e-06	9.15465
miR-4433a-3p	0.838116	1.78771	7.70825	5.92534	5.66471e-09	1.54927e-08	1.28589e-06	8.92567
miR-4433b-5p	0.838116	1.78771	7.70825	5.92534	5.66471e-09	1.54927e-08	1.28589e-06	8.92567
miR-584-5p	0.446027	1.36228	9.99175	5.84749	8.80869e-09	2.38044e-08	1.99957e-06	8.49553
miR-15a-5p	-0.489735	0.712156	9.73109	-5.77114	1.35174e-08	3.60995e-08	3.06846e-06	8.07857
miR-29b-3p	-0.356236	0.7812	8.0358	-5.69999	2.00632e-08	5.29576e-08	4.55436e-06	7.69432
miR-432-5p	0.837168	1.78654	9.22002	5.65937	2.50906e-08	6.54664e-08	5.69558e-06	7.47687
miR-125a-5p	0.34883	1.27353	12.3407	5.65666	2.54667e-08	6.56924e-08	5.78094e-06	7.4624
miR-15b-5p	-0.356619	0.780993	10.1758	-5.57371	4.00337e-08	1.02109e-07	9.08766e-06	7.02277
miR-27a-3p	0.253144	1.1918	9.03394	5.56249	4.25415e-08	1.07299e-07	9.65692e-06	6.96375
miR-199a-3p	0.371059	1.2933	12.279	5.54736	4.61658e-08	1.13909e-07	1.04796e-05	6.88433
miR-199b-3p	0.371059	1.2933	12.279	5.54736	4.61658e-08	1.13909e-07	1.04796e-05	6.88433
miR-148a-3p	-0.282307	0.822275	11.6915	-5.48274	6.53282e-08	1.58256e-07	1.48295e-05	6.54724
miR-660-5p	-0.391427	0.762375	8.53912	-5.48215	6.55332e-08	1.58256e-07	1.4876e-05	6.5442
miR-363-3p	-0.459895	0.727039	8.79045	-5.46872	7.04071e-08	1.68236e-07	1.59824e-05	6.47458
miR-1294	-0.656428	0.634447	4.98791	-5.44517	7.98149e-08	1.88729e-07	1.8118e-05	6.35289
miR-3184-3p	0.259861	1.19736	13.7202	5.43902	8.24621e-08	1.90302e-07	1.87189e-05	6.32123
miR-199b-5p	-0.794764	0.576437	4.21854	-5.43781	8.29953e-08	1.90302e-07	1.88399e-05	6.31498
miR-423-5p	0.259861	1.19736	13.7202	5.43902	8.24621e-08	1.90302e-07	1.87189e-05	6.32123
miR-222-3p	0.266054	1.20251	7.37709	5.43437	8.45235e-08	1.91868e-07	1.91868e-05	6.29728
let-7g-5p	-0.242026	0.845557	11.8682	-5.37011	1.18676e-07	2.66727e-07	2.69394e-05	5.96818
miR-181a-2-3p	0.580904	1.49579	6.15007	5.32606	1.49459e-07	3.32618e-07	3.39271e-05	5.74466
miR-28-3p	0.43644	1.35326	8.23555	5.29919	1.71902e-07	3.78852e-07	3.90217e-05	5.60912
miR-30e-5p	-0.329881	0.795602	10.0902	-5.05914	5.84368e-07	1.27549e-06	0.000132651	4.42557
miR-625-5p	-0.393694	0.761178	5.97113	-5.03869	6.47136e-07	1.39905e-06	0.0001469	4.32705
miR-484	-0.442183	0.73602	10.8645	-4.99759	7.93624e-07	1.69955e-06	0.000180153	4.13008
miR-181d-5p	0.848827	1.80104	2.38699	4.96533	9.30528e-07	1.97411e-06	0.00021123	3.97654
miR-382-5p	0.661299	1.58151	9.24012	4.96146	9.48381e-07	1.99336e-06	0.000215283	3.95821
miR-107	-0.359744	0.779303	11.0037	-4.86717	1.50213e-06	3.12829e-06	0.000340984	3.51492
miR-210-3p	-0.657725	0.633877	4.62798	-4.7756	2.33118e-06	4.81072e-06	0.000529179	3.09186
miR-1273h-3p	0.783904	1.72178	4.31475	4.76667	2.43232e-06	4.97419e-06	0.000552136	3.05101
miR-502-3p	-0.555571	0.680388	4.9156	-4.71401	3.12056e-06	6.32472e-06	0.000708368	2.81145
miR-374a-3p	0.847323	1.79916	2.7102	4.70826	3.20624e-06	6.44086e-06	0.000727817	2.78542
miR-128-3p	-0.148042	0.902474	9.41768	-4.50752	8.10407e-06	1.61371e-05	0.00183962	1.89582
let-7c-5p	0.254802	1.19317	9.66095	4.47372	9.44201e-06	1.86377e-05	0.00214334	1.74952
miR-3184-5p	-0.337928	0.791177	7.00716	-4.42312	1.18469e-05	2.31832e-05	0.00268925	1.53244
miR-181b-5p	0.302317	1.23312	7.2449	4.36708	1.51925e-05	2.9476e-05	0.00344869	1.29472
miR-140-5p	-0.224221	0.856057	6.64841	-4.35681	1.58962e-05	3.058e-05	0.00360844	1.25147
miR-328-3p	0.303934	1.23451	9.82885	4.34398	1.68195e-05	3.20342e-05	0.00381803	1.19755
miR-942-5p	-0.451723	0.731169	5.4854	-4.34243	1.69344e-05	3.20342e-05	0.0038441	1.19106
miR-485-3p	0.723304	1.65096	7.87489	4.3051	1.99407e-05	3.74094e-05	0.00452654	1.03509
miR-500a-3p	-0.626761	0.647629	4.3826	-4.28683	2.1592e-05	4.01753e-05	0.00490139	0.959193
miR-345-5p	-0.486418	0.713795	4.69966	-4.28277	2.19761e-05	4.05575e-05	0.00498857	0.942379
miR-1301-3p	0.574949	1.48963	4.92153	4.27368	2.28602e-05	4.18489e-05	0.00518927	0.904768
miR-339-3p	-0.305759	0.809016	6.63185	-4.21057	3.00012e-05	5.44822e-05	0.00681027	0.645747
miR-548ay-5p	-0.725036	0.604982	3.22093	-4.18437	3.35528e-05	6.04483e-05	0.00761648	0.539242
miR-103b	0.201252	1.1497	13.2405	4.17055	3.55829e-05	6.31041e-05	0.00807733	0.483343
miR-103a-3p	0.201252	1.1497	13.2405	4.17055	3.55829e-05	6.31041e-05	0.00807733	0.483343
let-7i-5p	0.164684	1.12092	14.4796	4.0924	4.94554e-05	8.70261e-05	0.0112264	0.170412
miR-941	-0.299233	0.812684	7.35054	-4.03541	6.26675e-05	0.000109427	0.0142255	-0.0543104
miR-1180-3p	-0.411491	0.751846	6.95416	-3.97746	7.9496e-05	0.000137753	0.0180456	-0.279759
miR-3615	-0.421653	0.746568	7.58961	-3.89115	0.000112686	0.000193787	0.0255798	-0.609859
miR-431-5p	0.594803	1.51027	6.93518	3.66624	0.000271355	0.000463141	0.0615977	-1.43786
miR-29c-3p	-0.225877	0.855075	10.5261	-3.63696	0.000303265	0.000513297	0.0688411	-1.54222
miR-7847-3p	-0.487863	0.713081	3.9533	-3.63522	0.000305265	0.000513297	0.0692951	-1.54838
miR-486-5p	-0.359213	0.77959	16.9019	-3.62663	0.000315338	0.000526336	0.0715817	-1.57884
miR-193a-5p	0.32456	1.25228	7.80552	3.61668	0.000327391	0.000542466	0.0743178	-1.61402
miR-361-3p	-0.252195	0.839618	8.1885	-3.609	0.000337002	0.000554062	0.0764995	-1.64114
miR-10527-5p	-0.540743	0.687417	3.49385	-3.60721	0.000339272	0.000554062	0.0770147	-1.64743
miR-493-5p	0.775026	1.71122	3.54334	3.60306	0.000344597	0.00055874	0.0782236	-1.66203
miR-199a-5p	0.368429	1.29095	6.59866	3.52753	0.00045645	0.000729678	0.103614	-1.92517
miR-503-5p	-0.328916	0.796135	5.3428	-3.52786	0.000455901	0.000729678	0.10349	-1.92405
miR-95-3p	0.400669	1.32012	5.1118	3.51924	0.000470616	0.000747062	0.10683	-1.95374
miR-152-3p	0.217166	1.16245	6.77259	3.46636	0.000571059	0.000900211	0.12963	-2.13439
miR-1304-3p	0.511447	1.42548	3.91688	3.44523	0.000616536	0.000965198	0.139954	-2.20585
miR-3074-5p	0.195365	1.14501	7.73865	3.44301	0.000621499	0.000966302	0.14108	-2.21333
miR-146b-5p	0.26144	1.19867	10.2147	3.42466	0.000664023	0.0010254	0.150733	-2.275
miR-224-5p	0.436454	1.35327	8.67636	3.31852	0.000968116	0.00148488	0.219762	-2.62555
let-7d-5p	0.175842	1.12962	11.4936	3.30337	0.00102083	0.00155522	0.231728	-2.67473
miR-493-3p	0.683967	1.60655	3.27672	3.24086	0.00126773	0.0019185	0.287774	-2.87535
miR-10b-5p	0.280974	1.21502	8.91132	3.18941	0.00151128	0.00227193	0.343062	-3.03772
miR-378c	-0.285568	0.820419	5.35082	-3.17151	0.0016057	0.00239798	0.364493	-3.09363
miR-200b-3p	0.559457	1.47371	3.31902	3.03138	0.00255533	0.00379124	0.580059	-3.52078
miR-130a-3p	-0.198708	0.87133	7.40664	-3.00781	0.0027583	0.00406581	0.626135	-3.59077
miR-32-5p	-0.258222	0.836118	7.44126	-2.94156	0.00341072	0.00499505	0.774233	-3.78475
miR-143-3p	-0.215422	0.861294	9.77188	-2.93847	0.00344434	0.00501195	0.781865	-3.7937
miR-125b-5p	-0.23046	0.852363	10.5013	-2.9023	0.0038609	0.00558232	0.876424	-3.89772
miR-501-3p	-0.211195	0.863821	6.79013	-2.88861	0.0040302	0.00579023	0.914856	-3.93677
miR-151a-5p	0.218628	1.16363	6.43237	2.84929	0.00455475	0.0065027	1	-4.04793
miR-628-3p	0.344158	1.26941	4.01984	2.84494	0.0046165	0.00654966	1	-4.06015
miR-150-5p	0.293174	1.22533	13.4046	2.80209	0.00526591	0.00742461	1	-4.17942
miR-625-3p	0.202026	1.15031	9.02002	2.75417	0.00608951	0.00853284	1	-4.31075
miR-378a-3p	-0.17128	0.888054	7.9319	-2.71429	0.00686155	0.00955565	1	-4.41834
miR-486-3p	-0.281676	0.822635	12.8161	-2.70156	0.00712598	0.0098634	1	-4.45236
miR-27b-3p	0.155255	1.11362	10.1749	2.65783	0.0081057	0.0111515	1	-4.56807
miR-381-3p	0.432117	1.34921	5.80141	2.60375	0.00948367	0.0129686	1	-4.70862
miR-409-3p	0.380472	1.30177	7.82665	2.59789	0.00964492	0.0131102	1	-4.72369
miR-11400	0.396389	1.31621	5.07645	2.57704	0.0102385	0.0138341	1	-4.77699
miR-22-3p	-0.128532	0.914762	10.3431	-2.54676	0.011159	0.0149887	1	-4.85369
miR-335-3p	0.438868	1.35554	3.55921	2.48569	0.013242	0.017682	1	-5.00565
miR-548d-5p	-0.379423	0.768745	3.74847	-2.34742	0.0192767	0.0255895	1	-5.33641
let-7d-3p	0.084737	1.06049	9.49044	2.27469	0.0233295	0.0307895	1	-5.50295
miR-574-3p	-0.150044	0.901223	6.94395	-2.22306	0.0266392	0.0349544	1	-5.61805
miR-30b-5p	-0.175588	0.885406	5.7799	-2.15278	0.0317935	0.0414778	1	-5.77056
miR-671-3p	0.328211	1.25546	4.09602	2.06935	0.039005	0.0500423	1	-5.94537
miR-374b-5p	0.293141	1.2253	4.23934	2.06919	0.0390197	0.0500423	1	-5.94569
miR-374c-3p	0.293141	1.2253	4.23934	2.06919	0.0390197	0.0500423	1	-5.94569
miR-132-3p	0.311193	1.24073	3.35815	1.97082	0.0492724	0.0628361	1	-6.14305
miR-151a-3p	0.123749	1.08956	11.29	1.89147	0.0591148	0.0749668	1	-6.29535
miR-22-5p	0.256583	1.19465	3.36043	1.83379	0.0672546	0.0848155	1	-6.40218
miR-323b-3p	0.335878	1.26215	5.00003	1.79624	0.0730341	0.0915952	1	-6.46997
miR-92b-3p	-0.132014	0.912557	6.99637	-1.69296	0.0910607	0.113576	1	-6.64929
miR-374a-5p	-0.100253	0.932869	7.26398	-1.34603	0.178877	0.220771	1	-7.17459
miR-3960	-0.132049	0.912534	5.70103	-1.3458	0.178951	0.220771	1	-7.17491
miR-369-5p	0.255564	1.1938	4.61518	1.30182	0.193551	0.237492	1	-7.23298
miR-29a-3p	0.0964483	1.06914	10.6995	1.28305	0.200045	0.244141	1	-7.2572
miR-340-5p	0.102874	1.07391	6.98344	1.26589	0.206116	0.250205	1	-7.27901
miR-342-3p	0.111792	1.08057	12.1261	1.24074	0.21526	0.259916	1	-7.31048
miR-92a-3p	-0.0790332	0.946692	15.7811	-1.13372	0.257434	0.308138	1	-7.43732
miR-191-5p	-0.0615752	0.958217	12.8399	-1.13257	0.257913	0.308138	1	-7.43861
miR-324-3p	0.0962295	1.06898	6.31751	1.11708	0.264475	0.314323	1	-7.45601
miR-874-3p	0.12371	1.08953	5.40349	1.08606	0.277953	0.328621	1	-7.49013
miR-130b-5p	-0.190975	0.876013	2.4256	-1.05466	0.292069	0.343522	1	-7.5237
miR-145-5p	0.0908702	1.06501	6.72914	1.01917	0.308594	0.361087	1	-7.56046
miR-148b-3p	-0.0408565	0.972078	10.2747	-1.00023	0.317665	0.369795	1	-7.57957
miR-1307-3p	-0.0552019	0.96246	7.08395	-0.996074	0.319676	0.370237	1	-7.58371
miR-769-5p	0.0949778	1.06805	5.70072	0.94919	0.342963	0.395191	1	-7.62928
miR-223-3p	-0.0655367	0.95559	12.6483	-0.935647	0.349888	0.401134	1	-7.64203
miR-425-3p	0.0853876	1.06097	5.93626	0.885052	0.376536	0.429516	1	-7.68806
let-7i-3p	-0.137263	0.909242	3.33867	-0.880308	0.379098	0.430276	1	-7.69225
miR-30e-3p	0.0636573	1.04511	6.34161	0.838864	0.40193	0.453921	1	-7.72785
miR-122b-3p	0.108447	1.07807	13.9077	0.770773	0.44119	0.495793	1	-7.78264
miR-30a-5p	-0.0642555	0.956439	8.79435	-0.709448	0.478364	0.534919	1	-7.82802
let-7b-3p	-0.0732303	0.950507	4.55149	-0.692737	0.488783	0.543891	1	-7.83974
miR-223-5p	-0.0736553	0.950227	4.50269	-0.652861	0.514134	0.569309	1	-7.86657
miR-1307-5p	-0.086107	0.942061	3.86052	-0.61956	0.535818	0.59044	1	-7.88776
miR-142-5p	-0.0265255	0.981782	9.5093	-0.584479	0.559151	0.613175	1	-7.90889
miR-1-3p	-0.0925268	0.937879	5.64997	-0.566062	0.571595	0.623808	1	-7.91949
miR-6131	-0.0316861	0.978276	9.09168	-0.537617	0.591071	0.641667	1	-7.93519
miR-126-5p	-0.0272045	0.98132	12.2336	-0.533413	0.593975	0.641667	1	-7.93744
miR-100-5p	-0.0599203	0.959317	6.14333	-0.529853	0.596439	0.641667	1	-7.93934
miR-122-5p	-0.0728123	0.950783	14.3809	-0.522309	0.601677	0.644249	1	-7.94331
miR-651-5p	0.0794843	1.05664	2.78571	0.445791	0.655933	0.695779	1	-7.98036
miR-335-5p	0.0271002	1.01896	8.26879	0.448177	0.654212	0.695779	1	-7.9793
miR-99a-5p	-0.0379517	0.974037	7.11134	-0.396799	0.691678	0.730283	1	-8.00102
miR-21-5p	0.0167554	1.01168	12.6778	0.357124	0.721144	0.757869	1	-8.01598
miR-331-3p	0.0424695	1.02988	4.65242	0.351672	0.725226	0.758646	1	-8.01792
miR-652-3p	0.0417874	1.02939	4.93026	0.329022	0.742271	0.772916	1	-8.02563
miR-654-3p	0.0510919	1.03605	6.36076	0.315479	0.752524	0.780014	1	-8.03
miR-130b-3p	-0.0225475	0.984493	6.15013	-0.310614	0.756218	0.78028	1	-8.03152
miR-30a-3p	0.0319973	1.02243	4.4543	0.286118	0.774901	0.795939	1	-8.03884
miR-185-3p	0.0205285	1.01433	5.86398	0.248624	0.803749	0.821852	1	-8.04887
miR-1908-5p	0.0243473	1.01702	5.33061	0.224993	0.822073	0.836819	1	-8.05447
miR-200c-3p	0.0233973	1.01635	5.57881	0.211416	0.832645	0.843774	1	-8.05744
miR-191-3p	0.0280799	1.01965	4.43761	0.206681	0.83634	0.843774	1	-8.05843
miR-454-5p	-0.000486159	0.999663	3.85803	-0.00345409	0.997245	0.998386	1	-8.0798
miR-629-5p	0.000152778	1.00011	7.57879	0.00202349	0.998386	0.998386	1	-8.0798
