# Supplementary material for: Identification of BRCA1/2 mutation female carriers using circulating microRNA profiles
Source: Nat Commun. 2023 Jun 8;14:3350. doi: 10.1038/s41467-023-38925-4 (PMC10250543; doi:10.1038/s41467-023-38925-4)
Supplement: Supplementary file 7 — Supplementary Dataset 3 [file 41467_2023_38925_MOESM7_ESM.xlsx]

## Sheet: Arkusz1
Supplementary Dataset 3 - Variable selection procedures used to identify a subset of miRNAs with the best class separation properties.
Name of method	Included miRNAs	No of miRNAs
feseR_combineFS_RF	~ hsa-let-7b-5p, hsa-miR-320b, hsa-miR-30d-5p, hsa-miR-20b-5p, hsa-miR-19b-3p, hsa-miR-17-5p, hsa-miR-375-3p	7
feseR_combineFS_RF_SMOTE	~ hsa-miR-320b, hsa-let-7b-5p, hsa-miR-19b-3p, hsa-miR-20b-5p, hsa-miR-30d-5p, hsa-miR-139-3p, hsa-miR-17-5p, hsa-miR-375-3p	8
fcfsSMOTE	~ hsa-miR-20b-5p, hsa-miR-320b, hsa-let-7b-5p, hsa-miR-139-3p, hsa-miR-30d-5p, hsa-miR-106b-5p, hsa-miR-19b-3p, hsa-miR-1304-3p, hsa-miR-421, hsa-miR-17-5p	10
fcfs_sig	~ hsa-miR-20b-5p, hsa-miR-19b-3p, hsa-miR-320b, hsa-let-7b-5p, hsa-miR-30d-5p, hsa-miR-139-3p, hsa-miR-106b-5p	7
fcfsSMOTE_sig	~ hsa-miR-20b-5p, hsa-miR-320b, hsa-let-7b-5p, hsa-miR-139-3p, hsa-miR-30d-5p, hsa-miR-106b-5p, hsa-miR-19b-3p, hsa-miR-1304-3p, hsa-miR-421, hsa-miR-17-5p	10
fwrap	~ hsa-miR-1273h-3p, hsa-miR-182-5p, hsa-miR-20b-5p, hsa-miR-320b	4
fwrapSMOTE	~ hsa-miR-20b-5p, hsa-miR-421, hsa-miR-139-3p	3
fwrap_sig	~ hsa-miR-19b-3p, hsa-let-7b-5p, hsa-miR-182-5p, hsa-miR-106b-5p, hsa-miR-134-5p	5
fwrapSMOTE_sig	~ hsa-miR-20b-5p, hsa-miR-19b-3p, hsa-miR-106b-5p, hsa-miR-4433a-3p, hsa-miR-500a-3p, hsa-miR-485-3p, hsa-miR-1273h-3p	7
AUC_MDL	~ hsa-miR-20b-5p, hsa-miR-19b-3p, hsa-let-7b-5p, hsa-miR-320b, hsa-miR-30d-5p, hsa-miR-139-3p, hsa-miR-17-5p, hsa-miR-182-5p, hsa-miR-421, hsa-miR-375-3p	10
SU_MDL	~ hsa-miR-20b-5p, hsa-miR-19b-3p, hsa-let-7b-5p, hsa-miR-139-3p, hsa-miR-320b, hsa-miR-30d-5p, hsa-miR-17-5p, hsa-miR-106b-5p, hsa-miR-421, hsa-miR-182-5p	10
CorrSF_MDL	~ hsa-miR-20b-5p, hsa-miR-19b-3p, hsa-miR-320b, hsa-let-7b-5p, hsa-miR-30d-5p, hsa-miR-139-3p, hsa-miR-106b-5p	7
sigtop	~ hsa-miR-20b-5p, hsa-miR-19b-3p, hsa-let-7b-5p, hsa-miR-320b, hsa-miR-30d-5p, hsa-miR-17-5p, hsa-miR-139-3p, hsa-miR-182-5p, hsa-miR-106b-5p, hsa-miR-375-3p	10
sigtopBonf	~ hsa-miR-20b-5p, hsa-miR-19b-3p, hsa-let-7b-5p, hsa-miR-320b, hsa-miR-30d-5p, hsa-miR-17-5p, hsa-miR-139-3p, hsa-miR-182-5p, hsa-miR-106b-5p, hsa-miR-375-3p	10
sigtopHolm	~ hsa-miR-20b-5p, hsa-miR-19b-3p, hsa-let-7b-5p, hsa-miR-320b, hsa-miR-30d-5p, hsa-miR-17-5p, hsa-miR-139-3p, hsa-miR-182-5p, hsa-miR-106b-5p, hsa-miR-375-3p	10
topFC	~ hsa-miR-20b-5p, hsa-miR-375-3p, hsa-miR-106b-5p, hsa-miR-19b-3p, hsa-miR-134-5p, hsa-miR-17-5p, hsa-miR-320b, hsa-miR-139-3p, hsa-miR-4433a-3p, hsa-miR-4433b-5p	10
sigtopSMOTE	~ hsa-miR-20b-5p, hsa-miR-19b-3p, hsa-let-7b-5p, hsa-miR-320b, hsa-miR-17-5p, hsa-miR-30d-5p, hsa-miR-139-3p, hsa-miR-182-5p, hsa-miR-106b-5p, hsa-miR-375-3p	10
sigtopBonfSMOTE	~ hsa-miR-20b-5p, hsa-miR-19b-3p, hsa-let-7b-5p, hsa-miR-320b, hsa-miR-17-5p, hsa-miR-30d-5p, hsa-miR-139-3p, hsa-miR-182-5p, hsa-miR-106b-5p, hsa-miR-375-3p	10
sigtopHolmSMOTE	~ hsa-miR-20b-5p, hsa-miR-19b-3p, hsa-let-7b-5p, hsa-miR-320b, hsa-miR-17-5p, hsa-miR-30d-5p, hsa-miR-139-3p, hsa-miR-182-5p, hsa-miR-106b-5p, hsa-miR-375-3p	10
topFCSMOTE	~ hsa-miR-20b-5p, hsa-miR-106b-5p, hsa-miR-375-3p, hsa-miR-19b-3p, hsa-miR-134-5p, hsa-miR-17-5p, hsa-miR-320b, hsa-miR-139-3p, hsa-miR-493-5p, hsa-miR-182-5p	10
AUC_MDLSMOTE	~ hsa-miR-20b-5p, hsa-miR-19b-3p, hsa-let-7b-5p, hsa-miR-320b, hsa-miR-139-3p, hsa-miR-30d-5p, hsa-miR-17-5p, hsa-miR-182-5p, hsa-miR-421, hsa-miR-375-3p	10
SU_MDLSMOTE	~ hsa-miR-20b-5p, hsa-miR-19b-3p, hsa-let-7b-5p, hsa-miR-320b, hsa-miR-139-3p, hsa-miR-106b-5p, hsa-miR-17-5p, hsa-miR-30d-5p, hsa-miR-421, hsa-miR-182-5p	10
CorrSF_MDLSMOTE	~ hsa-miR-20b-5p, hsa-miR-320b, hsa-let-7b-5p, hsa-miR-139-3p, hsa-miR-30d-5p, hsa-miR-106b-5p, hsa-miR-19b-3p, hsa-miR-1304-3p, hsa-miR-421, hsa-miR-17-5p	10
AUC_MDL_sig	~ hsa-miR-20b-5p, hsa-miR-19b-3p, hsa-let-7b-5p, hsa-miR-320b, hsa-miR-30d-5p, hsa-miR-139-3p, hsa-miR-17-5p, hsa-miR-182-5p, hsa-miR-421, hsa-miR-375-3p	10
SU_MDL_sig	~ hsa-miR-20b-5p, hsa-miR-19b-3p, hsa-let-7b-5p, hsa-miR-139-3p, hsa-miR-320b, hsa-miR-30d-5p, hsa-miR-17-5p, hsa-miR-106b-5p, hsa-miR-421, hsa-miR-182-5p	10
CorrSF_MDL_sig	~ hsa-miR-20b-5p, hsa-miR-19b-3p, hsa-miR-320b, hsa-let-7b-5p, hsa-miR-30d-5p, hsa-miR-139-3p, hsa-miR-106b-5p	7
AUC_MDLSMOTE_sig	~ hsa-miR-20b-5p, hsa-miR-19b-3p, hsa-let-7b-5p, hsa-miR-320b, hsa-miR-139-3p, hsa-miR-30d-5p, hsa-miR-17-5p, hsa-miR-182-5p, hsa-miR-421, hsa-miR-375-3p	10
SU_MDLSMOTE_sig	~ hsa-miR-20b-5p, hsa-miR-19b-3p, hsa-let-7b-5p, hsa-miR-320b, hsa-miR-139-3p, hsa-miR-106b-5p, hsa-miR-17-5p, hsa-miR-30d-5p, hsa-miR-421, hsa-miR-182-5p	10
CorrSF_MDLSMOTE_sig	~ hsa-miR-20b-5p, hsa-miR-320b, hsa-let-7b-5p, hsa-miR-139-3p, hsa-miR-30d-5p, hsa-miR-106b-5p, hsa-miR-19b-3p, hsa-miR-1304-3p, hsa-miR-421, hsa-miR-17-5p	10
fcsig	~ hsa-miR-20b-5p, hsa-miR-106b-5p, hsa-miR-375-3p	3
fcsigSMOTE	~ hsa-miR-20b-5p, hsa-miR-106b-5p	2
RandomForestRFE	~ hsa-miR-320b, hsa-let-7b-5p, hsa-miR-20b-5p, hsa-miR-30d-5p, hsa-miR-19b-3p, hsa-miR-139-3p, hsa-miR-375-3p, hsa-miR-17-5p, hsa-miR-1304-3p, hsa-miR-106b-5p	10
RandomForestRFE_sig	~ hsa-miR-320b, hsa-let-7b-5p, hsa-miR-20b-5p, hsa-miR-30d-5p, hsa-miR-19b-3p, hsa-miR-139-3p, hsa-miR-375-3p, hsa-miR-17-5p, hsa-miR-106b-5p, hsa-miR-1304-3p	10
RandomForestRFESMOTE_sig	~ hsa-miR-320b, hsa-let-7b-5p, hsa-miR-30d-5p, hsa-miR-20b-5p, hsa-miR-19b-3p, hsa-miR-139-3p, hsa-miR-375-3p, hsa-miR-1304-3p, hsa-miR-106b-5p	9
cfs	~ hsa-miR-19b-3p, hsa-let-7b-5p, hsa-miR-106b-5p, hsa-miR-30d-5p, hsa-miR-20b-5p, hsa-miR-320b, hsa-miR-139-3p	7
cfsSMOTE	~ hsa-miR-19b-3p, hsa-let-7b-5p, hsa-miR-106b-5p, hsa-miR-17-5p, hsa-miR-1304-3p, hsa-miR-30d-5p, hsa-miR-20b-5p, hsa-miR-421, hsa-miR-320b, hsa-miR-139-3p	10
cfs_sig	~ hsa-miR-20b-5p, hsa-miR-19b-3p, hsa-let-7b-5p, hsa-miR-320b, hsa-miR-30d-5p, hsa-miR-139-3p, hsa-miR-106b-5p	7
cfsSMOTE_sig	~ hsa-miR-20b-5p, hsa-miR-19b-3p, hsa-let-7b-5p, hsa-miR-320b, hsa-miR-30d-5p, hsa-miR-17-5p, hsa-miR-139-3p, hsa-miR-106b-5p, hsa-miR-421, hsa-miR-1304-3p	10
SimulatedAnnealingRF	~ hsa-miR-19b-3p, hsa-miR-134-5p, hsa-miR-182-5p, hsa-miR-20b-5p, hsa-miR-421, hsa-miR-375-3p	6
SimulatedAnnealingRFSMOTE	~ hsa-miR-485-3p, hsa-let-7b-5p, hsa-miR-134-5p, hsa-miR-1304-3p, hsa-miR-4433b-5p, hsa-miR-139-3p	6
SimulatedAnnealingRF_sig	~ hsa-miR-182-5p, hsa-miR-106b-5p, hsa-miR-421, hsa-miR-134-5p, hsa-miR-4433a-3p, hsa-miR-4433b-5p, hsa-miR-485-3p, hsa-miR-1304-3p	8
SimulatedAnnealingRFSMOTE_sig	~ hsa-miR-20b-5p, hsa-miR-320b, hsa-miR-30d-5p, hsa-miR-1273h-3p	4
spFSR	~ hsa-let-7b-5p, hsa-miR-320b, hsa-miR-106b-5p, hsa-miR-17-5p, hsa-miR-30d-5p, hsa-miR-375-3p, hsa-miR-1304-3p, hsa-miR-20b-5p, hsa-miR-485-3p, hsa-miR-139-3p	10
Mystepwise_glm_binomial	~ hsa-miR-19b-3p, hsa-miR-4433a-3p, hsa-let-7b-5p, hsa-miR-106b-5p, hsa-miR-1304-3p, hsa-miR-30d-5p, hsa-miR-320b, hsa-miR-375-3p	8
Mystepwise_sig_glm_binomial	~ hsa-miR-19b-3p, hsa-miR-4433a-3p, hsa-let-7b-5p, hsa-miR-106b-5p, hsa-miR-1304-3p, hsa-miR-30d-5p, hsa-miR-320b, hsa-miR-375-3p	8
ElasticNet	~ hsa-let-7b-5p, hsa-miR-30d-5p, hsa-miR-320b, hsa-miR-19b-3p, hsa-miR-20b-5p, hsa-miR-1304-3p, hsa-miR-139-3p, hsa-miR-375-3p	8
classloop_sig	~ hsa-miR-20b-5p, hsa-miR-19b-3p, hsa-let-7b-5p, hsa-miR-320b, hsa-miR-30d-5p, hsa-miR-17-5p, hsa-miR-139-3p, hsa-miR-182-5p, hsa-miR-375-3p, hsa-miR-421	10
fcfs	~ hsa-miR-20b-5p, hsa-miR-19b-3p, hsa-miR-320b, hsa-let-7b-5p, hsa-miR-30d-5p, hsa-miR-139-3p, hsa-miR-106b-5p	7
