# Supplementary material for: Identification of BRCA1/2 mutation female carriers using circulating microRNA profiles
Source: Nat Commun. 2023 Jun 8;14:3350. doi: 10.1038/s41467-023-38925-4 (PMC10250543; doi:10.1038/s41467-023-38925-4)
Supplement: Supplementary file 8 — Supplementary Dataset 4 [file 41467_2023_38925_MOESM8_ESM.xlsx]

## Sheet: Arkusz1
Supplementary Dataset 4 - Classification models deployed on the dataset to identify a model with the best diagnostic performance. Training accuracy and AUC ROC metrics in the case of methods utilizing balanced datasets (with SMOTE) were provided as for balanced training datasets. Abbreviations of selected methods correspond to OmicSelector documentation (https://kstawiski.github.io/OmicSelector/a…
Modelling Method	Selection Method	Train ROC AUC	Training Accuracy	Testing Accuracy	Validation Accuracy
Logistic regression	AUC_MDLSMOTE	0.901206	0.823009	0.846154	0.856061
Logistic regression	feseR_combineFS_RF_SMOTE	0.89731	0.807522	0.861538	0.840909
Logistic regression	feseR_combineFS_RF	0.893135	0.818414	0.853846	0.825758
Logistic regression	classloop_sig	0.89697	0.813299	0.838462	0.825758
Logistic regression	AUC_MDL	0.89697	0.813299	0.838462	0.825758
Logistic regression	Mystepwise_glm_binomial	0.910298	0.84399	0.869231	0.818182
Logistic regression	RandomForestRFESMOTE_sig	0.91031	0.825221	0.853846	0.818182
Logistic regression	ElasticNet	0.901582	0.813299	0.853846	0.810606
Logistic regression	cfs_sig	0.895253	0.831202	0.823077	0.810606
Logistic regression	cfs	0.895253	0.831202	0.823077	0.810606
Logistic regression	fcfs_sig	0.895253	0.831202	0.823077	0.810606
Logistic regression	RandomForestRFE_sig	0.908206	0.838875	0.830769	0.80303
Logistic regression	RandomForestRFE	0.908206	0.838875	0.830769	0.80303
Logistic regression	cfsSMOTE_sig	0.908548	0.838496	0.830769	0.80303
Logistic regression	cfsSMOTE	0.908548	0.838496	0.830769	0.80303
Logistic regression	fcfsSMOTE	0.908548	0.838496	0.830769	0.80303
Logistic regression	sigtopSMOTE	0.906727	0.829646	0.838462	0.80303
Logistic regression	spFSR	0.900805	0.826087	0.838462	0.80303
Logistic regression	SU_MDLSMOTE	0.903379	0.818584	0.838462	0.80303
Logistic regression	SimulatedAnnealingRFSMOTE_sig	0.865044	0.807522	0.846154	0.80303
Logistic regression	topFCSMOTE	0.858583	0.789823	0.846154	0.80303
Aritifician neural network with 1 hidden layer	AUC_MDLSMOTE	0.878436	0.780973	0.784615	0.80303
Logistic regression	sigtop	0.902548	0.828645	0.823077	0.795455
Aritifician neural network with 1 hidden layer	topFCSMOTE	0.883722	0.798673	0.815385	0.795455
Logistic regression	SU_MDL	0.897426	0.815857	0.815385	0.787879
Aritifician neural network with 1 hidden layer	RandomForestRFESMOTE_sig	0.885484	0.80531	0.8	0.787879
Logistic regression	fcsig	0.837383	0.772379	0.823077	0.787879
Recursive paritioning tree	SimulatedAnnealingRF	0.809882	0.777494	0.8	0.787879
Aritifician neural network with 1 hidden layer	cfs_sig	0.869563	0.757033	0.784615	0.787879
Aritifician neural network with 1 hidden layer	AUC_MDL	0.871413	0.795396	0.823077	0.780303
Conditional inference tree	fwrapSMOTE_sig	0.818555	0.75885	0.815385	0.780303
Conditional inference tree	fwrapSMOTE	0.852103	0.776549	0.792308	0.780303
Aritifician neural network with 1 hidden layer	SimulatedAnnealingRFSMOTE_sig	0.866767	0.75885	0.723077	0.780303
Logistic regression	topFC	0.856101	0.810742	0.830769	0.772727
Aritifician neural network with 1 hidden layer	fwrap	0.847734	0.815857	0.823077	0.772727
Aritifician neural network with 1 hidden layer	RandomForestRFE_sig	0.883776	0.810742	0.823077	0.772727
Aritifician neural network with 1 hidden layer	ElasticNet	0.880316	0.805627	0.807692	0.772727
Logistic regression	fwrap	0.838455	0.795396	0.815385	0.772727
Aritifician neural network with 1 hidden layer	feseR_combineFS_RF_SMOTE	0.874217	0.794248	0.807692	0.772727
Logistic regression	fcsigSMOTE	0.826044	0.75885	0.838462	0.772727
Aritifician neural network with 1 hidden layer	fwrapSMOTE	0.830282	0.769912	0.815385	0.772727
Logistic regression	fwrapSMOTE	0.826318	0.763274	0.815385	0.772727
Logistic regression	SimulatedAnnealingRFSMOTE	0.845642	0.738938	0.784615	0.772727
Recursive paritioning tree	SimulatedAnnealingRFSMOTE	0.864506	0.840708	0.684615	0.772727
Recursive paritioning tree	SimulatedAnnealingRFSMOTE	0.864506	0.840708	0.684615	0.772727
Aritifician neural network with 1 hidden layer	sigtopSMOTE	0.86896	0.789823	0.807692	0.757576
Logistic regression	SimulatedAnnealingRF	0.837436	0.774936	0.823077	0.757576
Aritifician neural network with 1 hidden layer	Mystepwise_glm_binomial	0.869831	0.792839	0.792308	0.757576
Recursive paritioning tree	spFSR	0.894798	0.856777	0.815385	0.75
Recursive paritioning tree	fwrap	0.833065	0.820972	0.846154	0.75
Recursive paritioning tree	fwrap	0.833065	0.820972	0.846154	0.75
Logistic regression	fwrapSMOTE_sig	0.847521	0.767699	0.853846	0.75
Recursive paritioning tree	cfsSMOTE_sig	0.870468	0.85177	0.753846	0.75
Recursive paritioning tree	cfsSMOTE	0.870468	0.85177	0.753846	0.75
Recursive paritioning tree	fcfsSMOTE	0.870468	0.85177	0.753846	0.75
Recursive paritioning tree	RandomForestRFESMOTE_sig	0.865455	0.849558	0.830769	0.742424
Recursive paritioning tree	SimulatedAnnealingRF	0.89351	0.838875	0.784615	0.742424
Logistic regression	fwrap_sig	0.85594	0.772379	0.830769	0.742424
Recursive paritioning tree	fwrapSMOTE	0.854814	0.80531	0.792308	0.742424
Recursive paritioning tree	fcsig	0.827849	0.810742	0.761538	0.742424
Recursive paritioning tree	fcsigSMOTE	0.860717	0.809735	0.761538	0.742424
Conditional inference tree	fcsigSMOTE	0.8555	0.776549	0.784615	0.742424
Conditional inference tree	fwrap	0.833065	0.820972	0.853846	0.734848
Aritifician neural network with 1 hidden layer	spFSR	0.886404	0.810742	0.807692	0.734848
Aritifician neural network with 1 hidden layer	sigtop	0.873773	0.795396	0.807692	0.734848
Recursive paritioning tree	fwrapSMOTE	0.875489	0.827434	0.769231	0.734848
Recursive paritioning tree	fwrap_sig	0.823947	0.813299	0.753846	0.734848
Aritifician neural network with 1 hidden layer	SimulatedAnnealingRFSMOTE	0.863243	0.785398	0.746154	0.734848
Conditional inference tree	fcsig	0.830249	0.764706	0.761538	0.734848
Aritifician neural network with 1 hidden layer	fcsig	0.857415	0.69821	0.753846	0.734848
Recursive paritioning tree	feseR_combineFS_RF	0.898565	0.86445	0.861538	0.727273
Conditional inference tree	SimulatedAnnealingRF	0.882556	0.818414	0.807692	0.727273
Recursive paritioning tree	topFC	0.845522	0.800512	0.807692	0.727273
Aritifician neural network with 1 hidden layer	SimulatedAnnealingRF	0.847211	0.774936	0.807692	0.727273
Recursive paritioning tree	Mystepwise_glm_binomial	0.924175	0.882353	0.846154	0.719697
Recursive paritioning tree	ElasticNet	0.916345	0.879795	0.823077	0.719697
Recursive paritioning tree	RandomForestRFE_sig	0.916345	0.879795	0.823077	0.719697
Recursive paritioning tree	RandomForestRFE	0.916345	0.879795	0.823077	0.719697
Recursive paritioning tree	sigtop	0.899812	0.86445	0.830769	0.719697
Recursive paritioning tree	sigtopSMOTE	0.917936	0.878319	0.784615	0.719697
Recursive paritioning tree	feseR_combineFS_RF_SMOTE	0.916184	0.871681	0.776923	0.719697
Recursive paritioning tree	fcsigSMOTE	0.8671	0.820796	0.753846	0.719697
Conditional inference tree	SimulatedAnnealingRFSMOTE	0.930711	0.853982	0.723077	0.719697
Aritifician neural network with 1 hidden layer	cfsSMOTE_sig	0.893394	0.683628	0.623077	0.719697
Recursive paritioning tree	SimulatedAnnealingRFSMOTE_sig	0.923487	0.869469	0.838462	0.712121
Conditional inference tree	cfsSMOTE_sig	0.881069	0.811947	0.784615	0.712121
Conditional inference tree	cfsSMOTE	0.881069	0.811947	0.784615	0.712121
Conditional inference tree	SU_MDLSMOTE	0.881069	0.811947	0.784615	0.712121
Conditional inference tree	fcfsSMOTE	0.881069	0.811947	0.784615	0.712121
Aritifician neural network with 1 hidden layer	cfsSMOTE	0.888969	0.792035	0.776923	0.712121
Logistic regression	SimulatedAnnealingRF_sig	0.774149	0.705882	0.723077	0.712121
Recursive paritioning tree	classloop_sig	0.896326	0.86445	0.884615	0.704545
Recursive paritioning tree	AUC_MDL	0.896326	0.86445	0.884615	0.704545
Conditional inference tree	classloop_sig	0.923143	0.867008	0.853846	0.704545
Conditional inference tree	ElasticNet	0.923036	0.867008	0.853846	0.704545
Conditional inference tree	AUC_MDL	0.923143	0.867008	0.853846	0.704545
Conditional inference tree	feseR_combineFS_RF	0.918691	0.867008	0.853846	0.704545
Recursive paritioning tree	classloop_sig	0.901234	0.869565	0.838462	0.704545
Recursive paritioning tree	AUC_MDL	0.901234	0.869565	0.838462	0.704545
Conditional inference tree	Mystepwise_glm_binomial	0.938764	0.856777	0.846154	0.704545
Conditional inference tree	RandomForestRFESMOTE_sig	0.886248	0.836283	0.861538	0.704545
Conditional inference tree	AUC_MDLSMOTE	0.886248	0.836283	0.861538	0.704545
Conditional inference tree	sigtopSMOTE	0.886248	0.836283	0.861538	0.704545
Conditional inference tree	feseR_combineFS_RF_SMOTE	0.886248	0.836283	0.861538	0.704545
Recursive paritioning tree	RandomForestRFESMOTE_sig	0.841011	0.823009	0.853846	0.704545
Recursive paritioning tree	SimulatedAnnealingRFSMOTE_sig	0.870859	0.847345	0.815385	0.704545
Recursive paritioning tree	fcsig	0.905927	0.841432	0.792308	0.704545
Recursive paritioning tree	cfsSMOTE_sig	0.791428	0.787611	0.830769	0.704545
Recursive paritioning tree	cfsSMOTE	0.791428	0.787611	0.830769	0.704545
Recursive paritioning tree	SU_MDLSMOTE	0.791428	0.787611	0.830769	0.704545
Recursive paritioning tree	AUC_MDLSMOTE	0.791428	0.787611	0.830769	0.704545
Recursive paritioning tree	sigtopSMOTE	0.791428	0.787611	0.830769	0.704545
Recursive paritioning tree	fcfsSMOTE	0.791428	0.787611	0.830769	0.704545
Recursive paritioning tree	feseR_combineFS_RF_SMOTE	0.791428	0.787611	0.830769	0.704545
Recursive paritioning tree	fwrapSMOTE_sig	0.79601	0.787611	0.776923	0.704545
Recursive paritioning tree	fwrapSMOTE_sig	0.79601	0.787611	0.776923	0.704545
Recursive paritioning tree	Mystepwise_glm_binomial	0.856637	0.85422	0.884615	0.69697
Recursive paritioning tree	cfs_sig	0.894342	0.856777	0.823077	0.69697
Recursive paritioning tree	cfs	0.894342	0.856777	0.823077	0.69697
Recursive paritioning tree	fcfs_sig	0.894342	0.856777	0.823077	0.69697
Recursive paritioning tree	SU_MDLSMOTE	0.864868	0.845133	0.784615	0.69697
Conditional inference tree	topFCSMOTE	0.874697	0.792035	0.830769	0.69697
Recursive paritioning tree	AUC_MDLSMOTE	0.863899	0.838496	0.776923	0.69697
Aritifician neural network with 1 hidden layer	fwrapSMOTE_sig	0.849695	0.75	0.715385	0.69697
Aritifician neural network with 1 hidden layer	fcfs_sig	0.85779	0.585678	0.592308	0.69697
Recursive paritioning tree	topFCSMOTE	0.89173	0.867257	0.861538	0.689394
Recursive paritioning tree	topFCSMOTE	0.888725	0.856195	0.861538	0.689394
Conditional inference tree	SimulatedAnnealingRFSMOTE_sig	0.917055	0.838496	0.838462	0.689394
Recursive paritioning tree	topFC	0.93037	0.87468	0.776923	0.689394
Recursive paritioning tree	SU_MDL	0.895548	0.861893	0.830769	0.681818
Recursive paritioning tree	SU_MDL	0.895548	0.861893	0.830769	0.681818
Conditional inference tree	spFSR	0.882274	0.818414	0.861538	0.681818
Recursive paritioning tree	spFSR	0.856369	0.841432	0.830769	0.681818
Recursive paritioning tree	ElasticNet	0.89229	0.872123	0.830769	0.674242
Recursive paritioning tree	RandomForestRFE_sig	0.89229	0.872123	0.830769	0.674242
Recursive paritioning tree	RandomForestRFE	0.89229	0.872123	0.830769	0.674242
Recursive paritioning tree	sigtop	0.868758	0.856777	0.838462	0.674242
Recursive paritioning tree	feseR_combineFS_RF	0.868758	0.856777	0.838462	0.674242
Aritifician neural network with 1 hidden layer	fwrap_sig	0.787798	0.585678	0.553846	0.674242
Aritifician neural network with 1 hidden layer	fcfsSMOTE	0.883252	0.570796	0.461538	0.666667
Conditional inference tree	sigtop	0.925771	0.869565	0.853846	0.659091
Conditional inference tree	RandomForestRFE_sig	0.954411	0.882353	0.838462	0.659091
Conditional inference tree	RandomForestRFE	0.954411	0.882353	0.838462	0.659091
Aritifician neural network with 1 hidden layer	RandomForestRFE	0.888402	0.749361	0.746154	0.659091
Recursive paritioning tree	cfs_sig	0.864253	0.849105	0.830769	0.651515
Recursive paritioning tree	cfs	0.864253	0.849105	0.830769	0.651515
Recursive paritioning tree	fcfs_sig	0.864253	0.849105	0.830769	0.651515
Aritifician neural network with 1 hidden layer	feseR_combineFS_RF	0.865594	0.751918	0.784615	0.651515
Aritifician neural network with 1 hidden layer	topFC	0.855752	0.762148	0.769231	0.651515
Conditional inference tree	topFC	0.852239	0.797954	0.853846	0.643939
Conditional inference tree	SimulatedAnnealingRF_sig	0.828815	0.774936	0.730769	0.643939
Conditional inference tree	SU_MDL	0.929673	0.861893	0.838462	0.636364
Aritifician neural network with 1 hidden layer	fcsigSMOTE	0.742482	0.661504	0.546154	0.636364
Aritifician neural network with 1 hidden layer	SimulatedAnnealingRF_sig	0.83934	0.759591	0.653846	0.621212
Aritifician neural network with 1 hidden layer	cfs	0.876589	0.744246	0.738462	0.598485
Conditional inference tree	cfs_sig	0.930518	0.851662	0.815385	0.590909
Conditional inference tree	cfs	0.930518	0.851662	0.815385	0.590909
Conditional inference tree	fcfs_sig	0.930518	0.851662	0.815385	0.590909
Recursive paritioning tree	SimulatedAnnealingRF_sig	0.768021	0.767263	0.738462	0.590909
Recursive paritioning tree	SimulatedAnnealingRF_sig	0.873787	0.818414	0.738462	0.583333
Aritifician neural network with 1 hidden layer	SU_MDLSMOTE	0.873336	0.688053	0.723077	0.583333
Conditional inference tree	fwrap_sig	0.812564	0.767263	0.738462	0.568182
Recursive paritioning tree	fwrap_sig	0.753258	0.767263	0.738462	0.568182
Aritifician neural network with 1 hidden layer	SU_MDL	0.872714	0.723785	0.715385	0.55303
Aritifician neural network with 1 hidden layer	classloop_sig	0.882757	0.618926	0.576923	0.393939
