# Supplementary material for: Identification of BRCA1/2 mutation female carriers using circulating microRNA profiles
Source: Nat Commun. 2023 Jun 8;14:3350. doi: 10.1038/s41467-023-38925-4 (PMC10250543; doi:10.1038/s41467-023-38925-4)
Supplement: Supplementary file 9 — Supplementary Dataset 5 [file 41467_2023_38925_MOESM9_ESM.xlsx]

## Sheet: data_start
Supplementary Dataset 5 - Sample-level data of all cohorts included in the study with class predictions for the final model. Expression values are presented as log2(TPM). BWH - Brigham and Women's Hospital; CCGP - Center for Cancer Genetics and Prevention at DFCI; DGO - Department of Gynaecological Oncology, Tata Medical Center, Kolkata, India; FCCC – Fox Chase Cancer Center, IHCC - International…
Class	Predicted Probability of BRCAmt	ID	Sample.ID	Split set	Cohort	BRCA.status	BRCA.status.detailed	Ovaries.at.testing	Menopausal status	hsa.miR.19b.3p	hsa.miR.1273h.3p	hsa.miR.4433a.3p	hsa.miR.485.3p	hsa.let.7b.5p	hsa.miR.134.5p	hsa.miR.106b.5p	hsa.miR.182.5p	hsa.miR.17.5p	hsa.miR.1304.3p	hsa.miR.30d.5p	hsa.miR.20b.5p	hsa.miR.421	hsa.miR.4433b.5p	hsa.miR.320b	hsa.miR.375.3p	hsa.miR.500a.3p	hsa.miR.139.3p	hsa.miR.493.5p
BRCAmut	0.95464	1	30223-076	Training	BWH	Mutated	Mutated	yes	Unknown	9.01932	6.02297	8.45479	5.84052	14.8311	6.55597	3.99419	8.15244	7.57288	5.85233	11.5254	7.49761	5.57794	8.45479	10.0368	8.58487	4.19048	9.37284	1.12235
BRCAmut	0.913364	2	30223-065	Training	BWH	Mutated	Mutated	yes	Unknown	9.08596	5.39385	9.09726	7.36974	14.8703	7.93763	3.44309	8.42426	7.29527	3.50165	11.8344	7.34538	5.06236	9.09726	10.0058	8.77356	3.23393	8.09863	4.62577
BRCAmut	0.954126	3	30223-083	Training	BWH	Mutated	Mutated	no	Unknown	8.88394	4.3708	9.1903	10.834	14.6845	10.2821	2.85495	7.97072	8.06313	5.85518	11.3262	6.57207	4.98688	9.1903	9.41042	9.19312	4.15023	8.93649	7.45035
BRCAmut	0.943257	5	30223-026	Training	BWH	Mutated	Mutated	no	Unknown	9.08246	3.12873	5.73874	9.80508	14.5531	8.77666	2.9252	8.30432	5.92757	4.97354	12.2092	6.99259	5.14102	5.73874	10.0894	8.71306	4.7609	7.96401	5.45144
BRCAmut	0.85551	6	30223-074	Training	BWH	Mutated	Mutated	no	Unknown	10.0095	2.61904	8.08226	5.68501	15.2843	4.49948	4.93894	10.679	7.94886	4.4356	12.5929	8.84661	5.81687	8.08226	11.2582	8.82944	4.57286	6.98971	0.202092
BRCAmut	0.865993	7	30223-006	Training	BWH	Mutated	Mutated	yes	Unknown	9.46156	5.70141	10.2084	9.39971	14.3067	8.56702	3.21154	9.0357	7.16432	4.61635	11.3953	7.54917	5.4914	10.2084	8.42309	6.19536	3.66473	8.59577	5.05011
BRCAmut	0.321882	9	30223-007	Training	BWH	Mutated	Mutated	no	Unknown	10.4193	-1.10678	5.12978	5.17115	15.4636	6.00949	6.85367	9.5761	8.52406	2.74659	12.539	9.40336	6.39336	5.12978	9.74179	8.55715	5.37949	7.10187	2.68135
BRCAmut	0.928401	10	30223-061	Training	BWH	Mutated	Mutated	yes	Unknown	8.87524	3.09575	7.38737	9.03606	15.171	8.29412	4.44558	9.16933	7.61376	5.57115	11.4941	7.72026	5.8712	7.38737	9.52669	9.89057	-1.76016	8.28825	5.069
BRCAmut	0.862055	11	30223-068	Training	BWH	Mutated	Mutated	yes	Unknown	9.28305	0.200035	7.60167	8.01643	15.4847	7.55424	4.85928	9.43467	7.80338	1.28712	12.3036	7.75448	5.84192	7.60167	10.6287	9.21098	2.63007	8.48232	3.94203
BRCAmut	0.987857	13	30223-041	Training	BWH	Mutated	Mutated	yes	Unknown	7.95122	4.70825	8.21696	9.02325	14.9767	9.08065	1.41406	8.03202	7.86632	5.32665	11.5315	6.24124	4.6766	8.21696	10.4316	11.0378	4.32398	8.60047	4.97058
BRCAmut	0.758218	14	30223-008	Training	BWH	Mutated	Mutated	yes	Unknown	10.198	4.41969	7.78873	7.76354	15.3792	9.00478	5.04699	8.89273	6.71622	4.74984	11.7749	7.92397	5.69218	7.78873	10.5222	8.99682	3.54171	7.47545	3.15505
BRCAmut	0.998001	15	30223-066	Training	BWH	Mutated	Mutated	no	Unknown	9.473	4.71151	7.00991	8.58153	14.3519	8.39704	3.73391	9.09695	8.24487	5.00206	11.1043	6.62023	3.7407	7.00991	12.794	8.57998	4.81109	7.73722	5.74717
BRCAmut	0.269993	17	30223-067	Training	BWH	Mutated	Mutated	no	Unknown	9.54331	3.15678	6.61852	8.58842	15.654	7.75119	5.4657	9.61625	8.84476	3.69608	11.8294	9.38218	5.56178	6.61852	9.0321	7.28045	4.18763	7.29057	4.74802
BRCAmut	0.839097	18	30223-015	Training	BWH	Mutated	Mutated	yes	Unknown	9.86987	5.54975	7.26733	9.24143	14.5032	9.05044	3.41701	8.75003	6.90935	5.0743	12.3832	7.53484	6.30998	7.26733	9.00009	9.17795	4.86775	8.2202	5.74705
BRCAmut	0.131181	19	30223-073	Training	BWH	Mutated	Mutated	no	Unknown	10.1607	4.3699	2.64089	-0.00776368	15.6344	4.11765	6.54487	10.0109	8.46957	3.73674	12.8814	8.58265	5.27782	2.64089	9.36154	7.60503	5.39521	6.70894	-3.34698
BRCAmut	0.743127	21	30223-084	Training	BWH	Mutated	Mutated	yes	Unknown	9.0117	4.76249	9.42781	9.51332	15.3004	8.92691	3.66544	9.14688	7.85754	3.09808	11.8356	7.55552	5.09598	9.42781	9.61839	7.56732	4.60328	8.05915	6.55346
BRCAmut	0.911284	22	30223-090	Training	BWH	Mutated	Mutated	yes	Unknown	9.37882	4.16648	6.91276	5.96889	14.5945	7.02325	3.85682	8.50146	6.57384	4.02482	12.192	6.80159	6.01722	6.91276	9.63673	8.70284	5.24779	7.53393	3.44057
BRCAmut	0.0860972	23	30223-014	Training	BWH	Mutated	Mutated	no	Unknown	10.6346	3.84268	5.9366	6.36008	15.4073	5.9956	4.72944	10.2747	8.07783	2.68273	13.3657	9.53371	6.80817	5.9366	8.86873	7.29234	5.87478	6.91467	3.38797
BRCAmut	0.612742	25	30223-030	Training	BWH	Mutated	Mutated	no	Unknown	10.7323	4.05327	8.07487	7.10678	14.6421	6.44483	5.77371	9.82738	7.62855	4.53572	12.0947	8.77906	5.9903	8.07487	8.87183	7.59437	4.97692	8.42924	2.40685
BRCAmut	0.0567853	26	30223-017	Training	BWH	Mutated	Mutated	no	Unknown	11.2698	2.6074	6.47166	5.70504	15.6837	7.81183	6.5249	9.05738	7.48545	4.7727	12.8372	9.38671	7.13014	6.47166	9.75349	5.70722	5.83395	7.26923	3.20197
BRCAmut	0.917233	27	30223-057	Training	BWH	Mutated	Mutated	no	Unknown	8.50808	6.02792	8.79045	9.3827	15.3065	9.89657	3.19879	8.97578	8.35952	4.38687	11.3092	7.14519	4.14283	8.79045	9.96299	8.90625	4.91035	8.39531	6.15892
BRCAmut	0.331742	29	30223-020	Training	BWH	Mutated	Mutated	no	Unknown	9.8513	4.33041	7.3913	8.38172	15.0954	8.65486	5.07261	8.81805	7.74497	4.62067	12.0474	8.3186	6.24987	7.3913	8.37782	7.07187	4.39451	7.73493	4.92604
BRCAmut	0.99557	30	30223-081	Training	BWH	Mutated	Mutated	yes	Unknown	7.82151	5.70058	10.4077	9.21059	15.1665	8.68639	2.06189	7.40622	7.27376	4.42176	12.637	6.00283	5.88828	10.4077	12.0075	13.1478	3.53292	8.81601	4.72727
BRCAmut	0.767207	31	30223-031	Training	BWH	Mutated	Mutated	yes	Unknown	9.51269	7.15296	9.79285	8.69609	14.3345	7.46883	0.0524663	8.52597	6.62591	6.81703	12.013	6.87413	5.23968	9.79285	9.32984	5.87367	5.93799	5.70083	-1.59781
BRCAmut	0.87714	33	30223-036	Training	BWH	Mutated	Mutated	no	Unknown	9.58598	4.71808	7.78562	7.50101	15.2072	5.55183	3.89557	8.95101	8.40202	3.30375	11.5623	7.88434	5.39526	7.78562	10.034	9.82105	3.52371	8.11773	3.03304
BRCAmut	0.970091	34	30223-094	Training	BWH	Mutated	Mutated	yes	Unknown	8.96952	5.66118	9.7877	8.62878	14.8642	7.69095	3.00336	8.47788	7.24078	4.94215	11.8259	6.6841	5.88966	9.7877	10.3106	8.5479	5.27311	9.69916	4.43873
BRCAmut	0.927045	35	30223-004	Training	BWH	Mutated	Mutated	yes	Unknown	9.86224	2.64537	9.36046	7.5195	14.4046	6.45372	4.34506	8.76595	6.57804	3.88356	12.3134	8.01473	6.83326	9.36046	9.61026	9.05141	4.68712	8.23279	2.56562
BRCAmut	0.505576	37	30223-075	Training	BWH	Mutated	Mutated	yes	Unknown	9.60441	5.06487	8.48264	8.86263	15.1165	8.39588	4.74631	8.17524	7.94999	4.25951	12.3958	7.93396	5.83442	8.48264	9.44203	7.92225	4.94327	7.55528	4.83679
BRCAmut	0.915391	38	30223-059	Training	BWH	Mutated	Mutated	no	Unknown	8.83773	7.08703	7.47819	10.9261	14.7619	10.5054	3.16195	8.47995	7.32027	4.81665	11.4445	6.7887	5.00507	7.47819	9.13551	8.17369	3.38241	8.56627	7.61364
BRCAmut	0.936492	39	30223-044	Training	BWH	Mutated	Mutated	yes	Unknown	8.95518	5.79615	8.23764	8.53596	14.9469	8.36919	3.27003	7.42892	7.70929	2.1244	11.5299	6.51394	4.31167	8.23764	10.3629	9.51924	4.87826	8.26137	5.6451
BRCAmut	0.98114	41	30223-095	Training	BWH	Mutated	Mutated	no	Unknown	8.80388	5.61361	10.1626	7.68894	14.5059	7.00442	1.77697	8.29177	6.69652	6.0211	11.3304	6.61959	5.75319	10.1626	9.63022	8.62651	4.44822	9.05741	2.04417
BRCAmut	0.831501	42	30223-050	Training	BWH	Mutated	Mutated	yes	Unknown	9.70529	4.60732	9.9229	9.92532	14.58	9.32052	3.92639	8.45089	6.45856	5.7186	12.5857	7.30535	6.26253	9.9229	9.59057	7.9144	4.63715	8.23302	5.74857
BRCAmut	0.891752	43	30223-039	Training	BWH	Mutated	Mutated	yes	Unknown	10.405	-0.235099	7.25176	6.06448	14.2979	3.11798	5.96841	9.42953	7.96018	1.59253	11.662	8.41652	6.34481	7.25176	9.2908	7.98295	-1.6018	7.46814	-3.12632
BRCAmut	0.841521	45	30223-098	Training	BWH	Mutated	Mutated	yes	Unknown	9.82664	5.66865	7.41782	8.39271	14.9914	7.68774	4.45996	8.92803	8.25136	4.92579	12.0587	8.11226	5.71567	7.41782	9.62076	10.7224	3.9786	8.13201	5.35915
BRCAmut	0.548032	46	30223-082	Training	BWH	Mutated	Mutated	no	Unknown	9.6939	6.53138	9.7559	8.35922	15.456	7.16016	5.35801	8.45177	8.41123	3.39191	11.9206	8.50344	5.60457	9.7559	9.57953	8.71366	4.13127	8.71017	-3.41072
BRCAmut	0.721244	47	30223-088	Training	BWH	Mutated	Mutated	yes	Unknown	9.47308	6.18992	8.93267	7.70327	14.2491	7.70666	2.77448	8.44075	6.81094	4.90658	13.3203	8.86291	7.50314	8.93267	8.72034	8.08699	5.88161	7.76058	4.18815
BRCAmut	0.964698	49	30223-016	Training	BWH	Mutated	Mutated	no	Unknown	8.79593	5.85662	9.7936	10.159	14.2262	9.83376	3.21154	7.92239	7.0796	4.65967	11.3051	6.97881	5.60239	9.7936	9.00144	7.59057	3.99858	8.66065	6.7092
BRCAmut	0.681912	50	30223-079	Training	BWH	Mutated	Mutated	no	Unknown	9.67236	4.09645	6.76504	7.30563	14.9366	8.07005	5.36869	8.66201	7.61481	2.06099	12.0411	7.45574	5.30168	6.76504	9.53064	7.74359	3.9237	7.24202	3.98473
BRCAmut	0.855009	51	30223-013	Training	BWH	Mutated	Mutated	no	Unknown	9.54781	4.25187	6.56251	6.98519	15.0135	6.29443	5.01188	8.8791	7.86507	4.23766	11.958	8.88807	6.67848	6.56251	9.88668	9.53338	4.28782	7.16886	2.98727
BRCAmut	0.694792	53	30223-071	Training	BWH	Mutated	Mutated	yes	Unknown	9.8404	3.83733	5.92983	5.92047	15.3687	4.71822	5.35915	9.67433	7.74594	3.71394	12.6117	8.5258	6.59238	5.92983	10.3401	8.54224	4.58728	7.50314	0.346167
BRCAmut	0.984371	54	30223-012	Training	BWH	Mutated	Mutated	no	Unknown	8.56843	3.00471	9.79592	9.34872	14.578	8.72992	1.8393	7.95063	6.67724	4.35162	11.7526	6.8361	5.57149	9.79592	10.1055	9.39619	5.36353	9.52555	5.14687
BRCAmut	0.972488	55	30223-032	Training	BWH	Mutated	Mutated	no	Unknown	9.6791	6.03925	8.12618	9.43225	13.8209	9.16626	2.65999	7.13275	6.70608	6.4911	12.2136	6.02223	6.24682	8.12618	10.0181	7.44192	4.13076	8.45283	5.66163
BRCAmut	0.975257	57	30223-045	Training	BWH	Mutated	Mutated	no	Unknown	9.04601	5.26557	6.82531	10.3413	14.8278	9.08221	3.02525	8.25037	7.39894	5.66649	12.127	7.47535	5.57305	6.82531	10.4697	11.7288	4.47742	8.85157	5.03835
BRCAmut	0.00733335	58	30223-058	Training	BWH	Mutated	Mutated	yes	Unknown	11.2807	5.47746	7.3836	6.36847	16.295	4.52025	7.40241	11.3872	9.58291	3.91567	13.5904	10.7962	7.79086	7.3836	8.95581	5.90428	5.50907	6.42924	3.70194
BRCAmut	0.853553	59	30223-003	Training	BWH	Mutated	Mutated	no	Unknown	9.87328	4.43068	7.60367	8.49389	14.5781	6.89153	3.71354	9.08982	7.0037	2.8078	12.6804	8.49044	6.26178	7.60367	9.55149	9.76278	5.42863	7.98716	4.18802
BRCAmut	0.410368	61	30223-078	Training	BWH	Mutated	Mutated	yes	Unknown	10.148	5.3125	6.67208	8.66687	15.3217	8.00157	4.86912	8.97039	8.31318	2.72917	12.3505	8.46006	6.81779	6.67208	9.34483	7.86891	4.99494	7.8022	5.06941
BRCAmut	0.0567262	62	30223-096	Training	BWH	Mutated	Mutated	yes	Unknown	10.6826	2.91322	6.66889	7.11471	15.3998	6.94002	6.34817	10.7114	8.40493	3.17691	12.7974	9.64752	6.75056	6.66889	8.35786	5.51631	5.60716	6.50508	-2.14598
BRCAmut	0.887906	63	30223-048	Training	BWH	Mutated	Mutated	no	Unknown	9.50213	5.0753	8.47326	9.01494	14.9191	8.21361	5.17113	8.43124	8.15248	3.20429	12.0097	8.08775	5.96948	8.47326	10.0468	9.64521	5.06151	7.89201	4.93313
BRCAmut	0.868098	65	30223-056	Training	BWH	Mutated	Mutated	yes	Unknown	9.72046	3.51356	8.21822	9.10544	14.9167	7.60695	5.5394	9.12279	7.79168	3.02784	11.9942	7.98861	5.2399	8.21822	10.088	9.13382	5.40427	7.83035	4.87628
BRCAmut	0.819412	66	30223-010	Training	BWH	Mutated	Mutated	yes	Unknown	9.99936	4.20778	8.5422	8.98199	14.4722	8.21331	4.71489	8.84345	6.63115	5.1277	12.2474	7.61151	6.5438	8.5422	9.69855	5.82084	4.38808	7.91605	4.81166
BRCAmut	0.508387	67	30223-027	Training	BWH	Mutated	Mutated	no	Unknown	10.0524	4.85756	8.91938	8.01041	15.5009	7.67705	4.98472	9.89435	8.19188	4.59524	12.261	8.6029	5.92347	8.91938	9.46846	8.69054	4.30917	8.65914	4.19468
BRCAmut	0.702543	69	30223-040	Training	BWH	Mutated	Mutated	no	Unknown	10.1563	5.64191	6.77308	6.08257	14.7163	5.37408	4.7513	8.40489	8.03602	4.66842	12.2113	9.01079	6.74828	6.77308	9.44407	8.03388	4.4087	8.12512	1.12661
BRCAmut	0.738191	70	30223-001	Training	BWH	Mutated	Mutated	no	Unknown	10.2758	5.17926	6.24545	6.70622	15.0763	6.21844	5.24837	9.48098	7.43554	4.80865	12.4298	8.68312	6.17238	6.24545	9.69732	10.2053	4.45256	8.29277	2.28702
BRCAmut	0.622691	71	30223-021	Training	BWH	Mutated	Mutated	yes	Unknown	9.91045	5.67983	8.46499	9.68263	14.6896	8.68918	3.63743	8.97923	7.48556	5.55998	11.96	8.21516	6.06969	8.46499	8.71981	7.04016	4.32091	7.67601	5.99521
BRCAmut	0.982112	73	30223-089	Training	BWH	Mutated	Mutated	no	Unknown	7.5656	5.77065	9.94286	10.7725	15.0707	9.76809	1.07788	7.73291	7.59534	3.58658	11.9197	5.80533	5.6252	9.94286	10.0368	10.376	2.64549	9.07929	5.52552
BRCAmut	0.000385609	74	30223-077	Training	BWH	Mutated	Mutated	yes	Unknown	11.3831	2.70361	2.68567	3.01457	16.3293	3.22857	6.84418	11.2101	9.52911	2.43833	13.8804	9.84578	6.84125	2.68567	7.87955	2.52468	5.99635	4.44976	-0.264414
BRCAmut	0.91767	75	30223-018	Training	BWH	Mutated	Mutated	no	Unknown	9.64789	2.79345	9.63608	8.82133	14.2554	9.45777	2.28741	7.86023	6.7235	4.71899	12.0559	6.96959	6.11446	9.63608	9.25256	8.60355	4.72098	8.12484	5.59245
BRCAmut	0.02767	77	30223-064	Training	BWH	Mutated	Mutated	no	Unknown	11.7391	1.55801	4.03775	4.16206	15.2981	2.92503	8.99432	11.3936	10.0713	0.106557	12.7265	10.2367	7.15518	4.03775	8.2833	4.77456	5.12093	6.14184	-0.480647
BRCAmut	0.998429	78	30223-002	Training	BWH	Mutated	Mutated	no	Unknown	8.95757	4.83917	8.63251	8.88665	12.9296	7.16113	1.25856	7.13534	5.90007	4.64568	11.9061	5.81529	5.13664	8.63251	10.344	8.46232	4.85544	7.9185	4.90302
BRCAmut	0.938052	79	30223-005	Training	BWH	Mutated	Mutated	yes	Unknown	9.2805	5.57303	8.61716	8.8711	14.3205	9.25574	2.72648	8.59055	6.78823	6.62881	11.5311	7.43342	5.75002	8.61716	8.91116	7.72346	3.67832	8.76772	4.19065
BRCAmut	0.925504	81	30223-060	Training	BWH	Mutated	Mutated	no	Unknown	8.54049	7.21934	8.23486	9.3413	15.0012	8.74296	2.03379	7.94637	7.53996	4.63955	11.9112	7.3106	5.77179	8.23486	9.78398	9.11439	4.10509	8.74261	5.40112
BRCAmut	0.968763	82	30223-053	Training	BWH	Mutated	Mutated	no	Unknown	7.92065	5.1665	6.56284	8.06037	15.2529	9.60156	3.15673	8.20062	9.62143	-4.03499	11.5697	5.88876	5.64005	6.56284	10.7037	9.19434	-1.42709	6.42593	4.53229
BRCAmut	0.587128	83	30223-019	Training	BWH	Mutated	Mutated	no	Unknown	10.2848	0.345721	6.33143	5.15253	15.1772	6.55885	4.61073	9.22266	7.77322	3.44157	12.3151	8.86204	6.53217	6.33143	9.34448	9.33711	5.44393	8.45036	2.07458
BRCAmut	0.081849	85	30223-069	Training	BWH	Mutated	Mutated	no	Unknown	10.1415	6.31988	7.85316	8.12527	15.6211	6.61596	6.65521	10.4482	9.42445	3.56013	11.6019	8.94425	5.21688	7.85316	7.93994	5.44351	-1.15661	7.39179	4.11036
BRCAmut	0.987441	86	30223-043	Training	BWH	Mutated	Mutated	yes	Unknown	8.92828	6.10701	8.2922	8.12825	14.87	7.63786	3.12685	8.89357	8.424	6.73749	11.6296	6.98738	6.257	8.2922	10.4663	10.9701	5.23136	8.51192	2.68753
BRCAmut	0.823198	87	30223-070	Training	BWH	Mutated	Mutated	no	Unknown	9.81445	5.66341	7.93419	8.82604	15.2936	7.84954	5.40873	9.57587	8.21004	3.52452	11.5462	7.95546	5.84803	7.93419	9.92374	7.87292	3.50639	8.87109	4.40952
BRCAmut	0.875362	89	5544-131	Training	CCGP	Mutated	BRCA2	yes	Unknown	8.61505	6.35023	7.99138	8.57921	14.7857	8.78737	2.87435	10.7079	6.23279	5.43334	11.7971	6.97652	5.62425	7.99138	8.74817	6.21462	5.33586	6.71579	4.96541
BRCAmut	0.993717	90	5544-132	Training	CCGP	Mutated	BRCA1	no	Unknown	7.04367	5.82574	7.5233	6.62979	14.8577	8.01815	1.03324	8.44046	4.21351	3.81682	12.2864	5.39728	5.00483	7.5233	10.8341	8.66906	4.77123	8.72297	4.9659
BRCAmut	0.744701	91	5544-133	Training	CCGP	Mutated	BRCA2	yes	Unknown	9.02029	3.85937	6.45579	8.73205	15.723	8.01445	3.94548	9.62869	6.41545	4.17394	12.6312	7.93591	6.43948	6.45579	10.7322	7.3942	3.89275	8.14013	4.43606
BRCAmut	0.924754	93	5544-135	Training	CCGP	Mutated	BRCA2	yes	Unknown	9.22937	2.86788	7.76264	9.55877	15.1831	6.127	4.13179	9.58716	7.36809	2.41673	11.6061	7.84641	4.44256	7.76264	9.89056	10.6735	4.71046	8.69072	2.05477
BRCAmut	0.860914	94	5544-137	Training	CCGP	Mutated	BRCA1	no	Unknown	9.96055	3.87606	8.07061	6.29594	13.9505	10.2455	4.92451	10.0746	8.55387	5.16139	11.6695	8.58233	6.89798	8.07061	8.74047	4.48187	7.02736	6.38741	6.94931
BRCAmut	0.913998	95	5544-138	Training	CCGP	Mutated	BRCA1	no	Unknown	9.49856	3.95237	7.949	7.35464	15.0848	5.48537	3.75493	8.81043	6.84655	3.46978	12.0412	7.31876	6.13681	7.949	10.4082	8.79003	5.20359	8.46013	0.680669
BRCAmut	0.852224	97	5544-141	Training	CCGP	Mutated	BRCA1	no	Unknown	10.0065	5.10426	7.60329	5.69684	14.8451	6.2367	3.92977	9.08139	7.43487	4.42629	11.7544	7.78239	6.18517	7.60329	9.48789	9.01991	4.97142	7.83761	2.17885
BRCAmut	0.598324	98	5544-142	Training	CCGP	Mutated	BRCA2	yes	Unknown	10.3351	5.88619	9.71018	9.39135	14.4485	10.2488	4.84179	8.96518	8.65837	3.22564	11.4042	7.82332	6.03728	9.71018	7.96707	6.48849	3.11795	8.05781	6.45046
BRCAmut	0.978019	99	5544-144	Training	CCGP	Mutated	BRCA2	yes	Unknown	9.14515	4.21618	8.65016	7.86052	14.7738	7.11454	2.79701	9.6463	7.26773	1.45437	11.9472	7.45273	5.86304	8.65016	10.0867	10.7236	2.11976	8.46939	1.69386
BRCAmut	0.990186	101	5544-146	Training	CCGP	Mutated	BRCA2	yes	Unknown	7.70134	3.36622	7.27766	6.18043	14.7578	4.80788	2.96573	8.63284	6.81753	-1.22937	11.6213	6.77438	4.84621	7.27766	9.87037	10.4207	1.67569	9.1042	0.438281
BRCAmut	0.498785	102	5544-130	Training	CCGP	Mutated	BRCA1	yes	Unknown	8.8816	6.84973	7.52005	8.05327	15.7493	6.82454	4.36111	9.19503	6.56741	5.18018	12.5605	6.18218	5.90328	7.52005	9.37325	8.13796	3.94041	7.47499	5.77243
BRCAmut	0.799518	103	5544-148	Training	CCGP	Mutated	BRCA1	yes	Unknown	10.5545	5.82055	9.37155	7.32596	14.5207	7.68601	5.4832	8.31501	8.69823	3.13112	11.6342	8.13553	6.40245	9.37155	9.40884	7.64637	4.4534	8.3431	4.87903
BRCAmut	0.853454	105	5544-143	Training	CCGP	Mutated	BRCA2	yes	Unknown	9.67339	4.61349	9.32527	8.72414	14.6415	9.49681	4.34001	8.57772	7.5883	3.37603	11.6593	6.82175	6.06209	9.32527	8.62846	9.16876	3.40517	8.02138	3.21776
BRCAmut	0.999836	106	5544-116	Training	CCGP	Mutated	BRCA1	yes	Unknown	8.19593	4.79	6.70635	6.01933	14.1441	4.40345	-0.279245	8.12019	5.71551	6.80387	12.087	6.49885	5.08975	6.70635	13.1128	13.7939	6.35604	7.9795	0.493072
BRCAmut	0.332826	107	5544-128	Training	CCGP	Mutated	BRCA1	no	Unknown	8.65685	5.36972	7.67036	8.27149	16.2975	7.0003	2.08881	9.23823	6.18964	5.06527	12.9149	7.23288	4.94573	7.67036	9.52155	10.7805	5.0988	8.30612	4.20783
BRCAmut	0.550625	109	5544-150	Training	CCGP	Mutated	BRCA1	yes	Unknown	10.3181	2.84753	7.20647	6.32667	14.9008	6.61636	5.35286	9.85531	8.60054	5.49033	11.6018	8.33577	6.57281	7.20647	9.39544	5.47929	5.54748	5.5461	3.2357
BRCAmut	0.998664	110	5544-108	Training	CCGP	Mutated	BRCA2	no	Unknown	7.30973	8.6127	11.5878	12.3006	14.2158	10.3655	2.30222	7.18311	5.3935	3.2818	11.4262	1.50607	4.21154	11.5878	10.5247	7.76249	-1.54664	9.52357	4.42333
BRCAmut	0.971812	111	5544-109	Training	CCGP	Mutated	BRCA2	yes	Unknown	7.75121	6.64392	10.0364	10.3261	14.8502	7.51619	1.41774	6.86879	5.96196	5.60926	11.7134	3.86275	3.10122	10.0364	9.68171	9.65896	-2.11911	9.95577	-3.30522
BRCAmut	0.721407	113	5544-111	Training	CCGP	Mutated	BRCA1	yes	Unknown	9.40042	4.6167	6.43139	6.47466	14.8053	7.30112	4.46616	8.93792	7.71191	3.28799	12.4208	8.40273	4.71247	6.43139	9.94804	7.50161	5.8605	7.19618	2.65446
BRCAmut	0.858222	114	5544-112	Training	CCGP	Mutated	BRCA2	yes	Unknown	9.85451	3.63601	8.31207	7.87018	14.8327	7.07703	4.46443	10.335	8.27494	6.18794	11.9003	8.08383	5.55622	8.31207	9.84604	7.03798	4.25007	7.96223	2.83199
BRCAmut	0.90075	115	5544-113	Training	CCGP	Mutated	BRCA2	yes	Unknown	9.87855	5.61974	7.8509	8.07809	14.9214	7.98762	4.99739	10.0006	7.60546	5.28136	12.4008	8.16585	5.79795	7.8509	10.526	8.48869	4.96744	8.2814	3.23885
BRCAmut	0.747714	117	5544-115	Training	CCGP	Mutated	BRCA2	yes	Unknown	10.027	4.0952	6.26126	9.26787	15.4043	8.6001	4.35759	8.81806	7.8975	6.24041	12.3011	8.89305	5.38489	6.26126	10.5229	10.7545	4.29619	8.48323	4.32869
BRCAmut	0.755025	118	5544-117	Training	CCGP	Mutated	BRCA1	yes	Unknown	8.68733	5.16259	8.578	7.10663	15.2008	6.72156	3.93384	9.74181	6.74007	5.74188	12.2828	7.08118	5.53926	8.578	9.1671	7.44555	4.31218	7.7872	3.94319
BRCAmut	0.0624186	119	5544-118	Training	CCGP	Mutated	BRCA1	yes	Unknown	11.7098	-0.951118	5.92291	3.38578	15.6311	5.51415	5.83178	9.6585	8.60848	6.97553	13.6777	8.96787	7.75616	5.92291	10.2899	7.03936	7.14349	6.31909	2.4363
BRCAmut	0.967046	121	5544-122	Training	CCGP	Mutated	BRCA2	yes	Unknown	8.48354	5.77719	8.60422	5.87431	14.504	7.76635	0.046266	8.26523	5.24176	3.50106	13.1462	6.06908	5.33391	8.60422	10.3763	9.97566	5.48671	7.73727	5.19598
BRCAmut	0.0385366	122	5544-124	Training	CCGP	Mutated	BRCA2	no	Unknown	10.1528	1.96539	5.78963	5.48035	16.4366	5.47774	5.32225	8.76879	8.11315	8.51331	14.1422	9.00824	6.36246	5.78963	10.7631	8.13939	5.15574	7.66427	1.66519
BRCAmut	0.956454	123	5544-126	Training	CCGP	Mutated	BRCA2	yes	Unknown	8.30191	6.17543	7.91445	8.214	14.9687	8.50869	1.74314	9.78203	6.06513	3.43011	12.1615	6.89205	5.40564	7.91445	9.92366	8.20119	3.70196	8.25038	6.14932
BRCAmut	0.681552	125	5544-129	Training	CCGP	Mutated	BRCA1	no	Unknown	9.1959	6.18435	8.8761	7.95003	15.0656	8.36673	3.6077	8.63982	6.54772	6.85609	12.6306	7.36101	5.64565	8.8761	10.0539	6.40143	4.17523	7.7434	5.91768
BRCAmut	0.508599	126	5544-151	Training	CCGP	Mutated	BRCA2	yes	Unknown	10.7542	2.43751	8.37635	6.54889	14.9885	5.71492	6.64773	10.1139	8.80495	3.8981	11.5205	8.94616	6.53142	8.37635	9.14611	7.86124	5.22528	5.24301	1.82913
BRCAmut	0.49785	127	5544-179	Training	CCGP	Mutated	BRCA1	yes	Unknown	9.98359	4.9318	8.41692	9.53388	14.8431	8.66165	4.5939	7.52748	7.9946	0.711648	12.112	7.73137	6.13797	8.41692	9.15341	6.96237	2.84262	8.05381	5.93244
BRCAmut	0.810213	129	5544-184	Training	CCGP	Mutated	BRCA2	yes	Unknown	10.4513	3.12753	7.0013	5.95603	14.6457	7.80453	4.91869	8.41856	7.99521	4.66073	12.0577	6.79472	6.90023	7.0013	9.91071	6.82951	4.90205	7.76826	2.69757
BRCAmut	0.583822	130	5544-185	Training	CCGP	Mutated	BRCA1	yes	Unknown	10.7201	2.17602	5.95197	9.53137	15.0243	8.81657	6.65854	9.10777	8.71374	5.53608	11.7995	9.18009	6.29614	5.95197	9.72163	8.47491	3.85025	7.01183	5.17174
BRCAmut	0.798106	131	5544-186	Training	CCGP	Mutated	BRCA2	yes	Unknown	10.3743	3.04511	7.57804	8.4652	15.0305	6.72372	6.15521	9.23979	8.93225	4.90104	12.2184	9.17045	6.69252	7.57804	10.4574	9.11994	3.41935	7.5123	-1.16736
BRCAmut	0.689463	133	5544-189	Training	CCGP	Mutated	BRCA1	yes	Unknown	10.8085	4.2635	6.66121	8.61007	14.6242	8.73768	5.80816	8.97646	8.32232	5.16272	12.4508	8.70073	7.13246	6.66121	9.62231	8.77692	5.63608	6.97469	5.14854
BRCAmut	0.992705	134	5544-190	Training	CCGP	Mutated	BRCA2	yes	Unknown	8.24082	5.81013	6.80881	11.2477	14.421	9.33065	1.89847	8.23524	7.7951	5.37832	11.8158	6.9999	5.28055	6.80881	10.3585	9.46344	3.82135	9.7156	-2.46992
BRCAmut	0.91917	135	5544-191	Training	CCGP	Mutated	BRCA2	yes	Unknown	9.80993	4.28148	9.22699	7.43092	13.911	6.15217	4.01898	8.66456	8.8267	4.648	11.7125	8.97196	6.40272	9.22699	8.95141	6.63046	5.88651	8.39797	1.47865
BRCAmut	0.958535	137	5544-193	Training	CCGP	Mutated	BRCA1	yes	Unknown	8.92089	6.52807	10.1133	10.6248	14.4105	9.98436	2.52254	7.48657	7.81198	3.9428	11.5892	7.5894	5.7545	10.1133	9.88536	7.54142	3.06824	8.82654	6.26216
BRCAmut	0.902072	138	5544-195	Training	CCGP	Mutated	BRCA1	yes	Unknown	9.32428	6.95152	10.7101	11.2393	14.4612	10.8943	2.7622	7.55662	8.21206	4.99242	11.8987	7.23145	6.21524	10.7101	9.58655	7.98669	1.50744	7.64042	7.14425
BRCAmut	0.605927	139	5544-196	Training	CCGP	Mutated	BRCA1	yes	Unknown	9.53034	3.80446	9.17107	6.96094	15.125	9.05144	5.77467	9.69497	9.07723	5.82112	11.9128	8.84013	6.82911	9.17107	9.9459	4.00137	5.94568	6.93444	5.10629
BRCAmut	0.714528	141	5544-198	Training	CCGP	Mutated	BRCA2	yes	Unknown	11.0658	0.474674	6.72319	6.79961	15.1306	7.19549	7.95995	9.45675	9.11169	3.74436	12.3273	9.60108	6.56194	6.72319	10.5216	10.8662	5.10722	7.20617	3.00955
BRCAmut	0.986285	142	5544-199	Training	CCGP	Mutated	BRCA2	yes	Unknown	9.30372	3.64716	3.82486	9.15603	14.4724	9.05511	3.84307	8.3996	7.72722	3.03923	11.3885	7.27114	5.9793	3.82486	10.1001	9.94858	3.67051	9.0032	6.76314
BRCAmut	0.97691	143	5544-200	Training	CCGP	Mutated	BRCA2	yes	Unknown	9.15477	6.03507	9.97207	9.60177	13.5482	10.0104	2.58598	7.97218	8.97722	4.0376	11.1587	7.18419	6.19232	9.97207	8.29034	6.6629	4.78273	8.9027	6.72845
BRCAmut	0.988156	145	5544-194	Training	CCGP	Mutated	BRCA2	yes	Unknown	8.49335	6.19729	9.62511	9.98743	14.3972	9.33111	2.46523	7.87968	7.68639	3.98279	11.5689	7.09638	6.13126	9.62511	10.1157	8.68749	3.45281	8.76218	4.86863
BRCAmut	0.884556	146	5544-181	Training	CCGP	Mutated	BRCA1	no	Unknown	9.63657	5.63132	8.642	7.85356	14.5737	6.85652	3.29163	8.32998	6.80294	4.6969	12.3455	7.42836	5.77153	8.642	9.55497	10.4064	4.23201	7.1566	3.7661
BRCAmut	0.697021	147	5544-180	Training	CCGP	Mutated	BRCA2	yes	Unknown	10.0312	5.94403	9.72788	9.38547	14.14	10.3793	4.89827	7.6909	8.52233	3.85818	11.385	7.71378	6.60826	9.72788	8.04044	6.3803	3.86179	7.18643	8.23108
BRCAmut	0.623018	149	5544-156	Training	CCGP	Mutated	BRCA1	yes	Unknown	9.70808	2.33714	7.12026	7.28315	14.7693	7.63566	3.48055	7.73871	7.46198	5.299	11.8928	7.91336	5.48033	7.12026	9.08398	7.76935	4.76564	7.69081	4.35092
BRCAmut	0.459939	150	5544-157	Training	CCGP	Mutated	BRCA1	yes	Unknown	10.0669	3.82541	7.93237	6.50597	14.9259	7.21902	5.03236	7.10234	7.80779	4.85455	11.7396	7.79841	5.98672	7.93237	8.81384	8.5603	4.20221	7.42489	5.32119
BRCAmut	0.864724	151	5544-158	Training	CCGP	Mutated	BRCA2	yes	Unknown	9.7839	4.4061	7.73213	8.72397	14.8651	7.58184	4.85795	9.74525	8.48275	3.93032	11.2855	8.34559	4.7547	7.73213	9.39411	8.64674	3.81153	8.12264	4.84018
BRCAmut	0.852467	153	5544-160	Training	CCGP	Mutated	BRCA2	no	Unknown	10.0509	3.58409	8.03041	5.07784	14.7547	3.44127	4.88782	8.56662	8.07398	2.51019	11.8961	8.19002	5.87841	8.03041	9.51988	10.5767	4.33306	7.57698	-0.680312
BRCAmut	0.83597	154	5544-161	Training	CCGP	Mutated	BRCA2	no	Unknown	9.23294	5.46984	6.51025	10.1528	14.4429	10.0345	3.27996	8.20922	8.26979	4.69968	11.6692	7.63726	5.91933	6.51025	8.65663	7.31927	2.54618	7.91146	7.76483
BRCAmut	0.312723	155	5544-164	Training	CCGP	Mutated	BRCA1	yes	Unknown	10.1571	3.69834	7.72131	7.95282	15.2181	6.88804	5.0168	8.61239	8.88437	2.62793	11.7088	8.77429	5.95701	7.72131	8.32537	8.4306	4.57067	8.18882	3.11931
BRCAmut	0.89443	157	5544-166	Training	CCGP	Mutated	BRCA1	yes	Unknown	8.78815	6.40297	8.22784	8.54918	14.3808	6.66982	0.431655	7.57102	7.04382	4.62093	12.0026	7.47666	5.85042	8.22784	8.73785	8.72765	2.3148	8.11678	3.21423
BRCAmut	0.804992	158	5544-167	Training	CCGP	Mutated	BRCA1	yes	Unknown	10.1443	4.83674	6.79893	6.56289	14.757	6.12216	4.86959	8.61143	7.69436	3.00112	11.4894	8.20504	5.55214	6.79893	9.2504	8.72653	3.51619	8.43708	3.0341
BRCAmut	0.374999	159	5544-168	Training	CCGP	Mutated	BRCA1	yes	Unknown	10.0165	3.38541	7.06974	7.33117	14.8864	7.51407	6.3115	8.27332	9.07466	5.08262	11.7779	9.37179	6.39727	7.06974	9.02534	5.81424	5.62642	7.02562	4.06095
BRCAmut	0.409047	161	5544-171	Training	CCGP	Mutated	BRCA1	no	Unknown	10.6573	4.04068	8.21408	6.89453	14.8394	6.74464	5.99598	9.08735	8.30257	2.60385	11.649	8.30327	5.84703	8.21408	8.5615	8.22395	3.67465	6.25998	5.03617
BRCAmut	0.754133	162	5544-172	Training	CCGP	Mutated	BRCA1	yes	Unknown	9.76441	7.67343	9.89855	8.2426	14.3507	7.85496	2.9813	7.60431	8.8016	6.86268	12.9701	7.39837	7.08008	9.89855	8.76018	8.30417	1.79665	9.66617	1.41857
BRCAmut	0.598406	163	5544-173	Training	CCGP	Mutated	BRCA1	yes	Unknown	10.1398	4.15425	8.3592	7.30521	15.1401	7.29704	5.34101	8.64307	8.38796	2.99869	11.7285	8.54507	5.60096	8.3592	9.04402	10.3905	2.10761	7.5491	2.80202
BRCAmut	0.724243	165	5544-177	Training	CCGP	Mutated	BRCA2	yes	Unknown	9.62364	5.64912	8.9582	9.09173	14.7717	7.9544	3.76582	7.82239	7.45631	3.50595	12.3242	7.99842	5.70454	8.9582	9.80377	7.51382	3.58082	8.12062	5.03189
BRCAmut	0.968388	166	5544-154	Training	CCGP	Mutated	BRCA2	yes	Unknown	9.33948	5.6385	9.24554	9.2675	14.1718	9.09567	2.45053	8.06195	7.6642	4.68241	11.5904	7.16383	6.09842	9.24554	9.4795	8.89096	3.63807	7.63024	5.4271
BRCAmut	0.561875	167	5544-103	Training	CCGP	Mutated	BRCA1	yes	Unknown	9.76038	2.42531	6.17153	3.13861	15.8111	3.89762	6.80417	9.72486	8.06348	4.03015	12.8031	9.16237	5.89553	6.17153	10.959	9.56771	4.96114	7.15919	0.601162
BRCAmut	0.613972	169	5544-101	Training	CCGP	Mutated	BRCA1	yes	Unknown	10.2062	5.02376	7.82899	7.79104	15.5203	6.42399	6.90862	9.2343	8.93132	7.59558	12.6838	9.73865	6.95512	7.82899	10.9038	9.15077	5.09224	7.4668	0.594237
BRCAmut	0.424854	170	5544-029	Training	CCGP	Mutated	BRCA1	yes	Unknown	10.9761	3.19472	6.23684	5.76827	15.0359	7.1928	6.00811	9.07445	8.60123	5.68717	12.8739	8.98366	6.82849	6.23684	10.4647	7.74237	6.60379	6.43573	2.70618
BRCAmut	0.246522	171	5544-030	Training	CCGP	Mutated	BRCA2	yes	Unknown	10.6744	1.61265	6.28589	5.90531	15.1544	6.78574	6.66956	9.17194	8.27605	3.55869	11.6939	8.83822	6.19976	6.28589	9.16606	6.01653	4.42168	6.04652	3.87266
BRCAmut	0.952932	173	5544-032	Training	CCGP	Mutated	BRCA1	yes	Unknown	9.29032	4.69491	5.80617	6.74291	14.5003	4.41562	3.15658	8.77151	7.1159	3.91252	11.947	6.92215	3.87886	5.80617	9.9018	10.1803	4.85802	8.12622	-5.19277
BRCAmut	0.742486	174	5544-034	Training	CCGP	Mutated	BRCA2	yes	Unknown	10.2596	3.70952	7.09163	7.29259	14.7739	7.11022	4.75599	9.54201	7.91579	1.98125	11.669	8.19489	5.84489	7.09163	9.14551	7.91336	3.95918	7.57994	3.38623
BRCAmut	0.413218	175	5544-036	Training	CCGP	Mutated	BRCA1	yes	Unknown	8.41908	6.84382	8.72668	10.5299	15.439	7.21738	1.34892	7.10502	6.99188	5.352	13.1087	7.49308	3.29251	8.72668	9.45514	10.9431	3.61045	8.39656	4.54318
BRCAmut	0.632135	177	5544-028	Training	CCGP	Mutated	BRCA1	yes	Unknown	9.5994	2.28163	6.97902	5.05166	14.8668	6.53093	3.77077	8.36575	7.5427	5.71911	12.3675	7.45374	5.5362	6.97902	9.58664	6.77318	4.71518	7.7746	4.20431
BRCAmut	0.96335	178	5544-038	Training	CCGP	Mutated	BRCA1	yes	Unknown	9.37405	5.13465	8.68549	9.05059	13.7896	7.75601	2.97582	7.69878	6.51296	4.32296	11.4753	7.49721	4.94728	8.68549	9.05452	8.25544	3.36657	7.94395	4.72472
BRCAmut	0.63127	179	5544-040	Training	CCGP	Mutated	BRCA2	yes	Unknown	9.51414	4.82317	8.26646	6.06413	14.9069	6.67754	4.68748	9.92137	8.13503	4.83809	12.2793	7.93654	6.27276	8.26646	8.65157	7.57485	3.62067	7.25617	3.10728
BRCAmut	0.887775	181	5544-042	Training	CCGP	Mutated	BRCA2	no	Unknown	8.87837	7.06141	9.04159	9.35513	14.239	9.40399	2.55338	8.0327	7.11397	5.22341	12.3043	6.95408	5.62613	9.04159	9.20643	6.52046	4.26722	7.78819	6.14195
BRCAmut	0.85911	182	5544-043	Training	CCGP	Mutated	BRCA2	yes	Unknown	9.31148	6.51535	7.70031	10.5107	14.3137	9.85442	3.39849	7.71107	7.32098	2.95288	11.7213	6.86203	5.41358	7.70031	8.90581	6.88521	4.38745	8.14943	6.53447
BRCAmut	0.965146	183	5544-044	Training	CCGP	Mutated	BRCA1	yes	Unknown	9.71838	5.95077	10.2127	9.32354	13.7717	9.1382	3.13787	8.91176	6.83985	3.90257	11.7265	5.4465	5.86433	10.2127	8.58762	7.55716	5.09609	7.83751	3.42174
BRCAmut	0.872825	185	5544-047	Training	CCGP	Mutated	BRCA1	yes	Unknown	8.85992	6.22327	9.73614	10.2514	14.8307	8.64402	0.884108	8.80743	6.63531	2.29754	11.6079	6.37289	5.04152	9.73614	8.9641	7.69668	3.50202	8.06062	5.86809
BRCAmut	0.840977	186	5544-039	Training	CCGP	Mutated	BRCA2	yes	Unknown	8.73537	7.79085	9.7025	10.3611	14.8407	8.70092	1.39396	7.64086	6.8833	3.61354	12.4519	6.85044	5.96253	9.7025	9.22352	8.66661	4.03262	8.95024	4.83304
BRCAmut	0.254266	187	5544-026	Training	CCGP	Mutated	BRCA2	yes	Unknown	10.595	1.72935	8.25719	4.08435	15.1987	4.77662	6.87314	9.83049	8.85251	4.41018	11.9776	8.65274	6.33441	8.25719	9.36464	4.40389	6.22634	7.16793	1.70459
BRCAmut	0.989158	189	5544-023	Training	CCGP	Mutated	BRCA1	yes	Unknown	8.7049	1.29204	8.83062	10.4109	15.1488	8.3414	1.90998	7.60179	6.5759	4.13947	11.4957	7.62432	5.55654	8.83062	11.1512	12.3815	-2.18441	9.23419	4.14755
BRCAmut	0.909046	190	5544-102	Training	CCGP	Mutated	BRCA1	yes	Unknown	9.8822	5.47721	3.21173	7.11879	14.2405	9.33121	4.48668	9.37147	8.02354	6.5357	11.2562	8.19056	5.93738	3.21173	8.93996	6.58208	6.42191	7.87433	6.81393
BRCAmut	0.689861	191	5544-001	Training	CCGP	Mutated	BRCA2	yes	Unknown	10.0051	4.32791	8.93346	10.7196	15.7413	8.9789	5.57049	8.61046	7.73259	2.52399	11.5893	6.40667	3.37969	8.93346	11.1562	7.93913	4.40807	8.78902	-1.21364
BRCAmut	0.989676	193	5544-003	Training	CCGP	Mutated	BRCA1	yes	Unknown	9.09552	5.06633	10.3763	8.99832	14.1604	7.20291	3.49684	6.99094	7.94216	3.76145	11.0405	8.24028	6.3257	10.3763	10.0828	9.07123	3.62425	9.35916	1.55849
BRCAmut	0.897016	194	5544-006	Training	CCGP	Mutated	BRCA2	yes	Unknown	10.8707	4.87652	7.13042	8.42187	14.659	8.82692	5.7209	9.32335	8.5619	2.86528	11.7675	8.42685	5.27624	7.13042	10.3278	10.305	3.89135	7.74217	3.86558
BRCAmut	0.99088	195	5544-009	Training	CCGP	Mutated	BRCA1	yes	Unknown	8.94304	6.6366	11.0692	11.9383	14.1838	12.0313	3.93079	8.92171	7.5613	4.52507	11.1439	6.62318	5.96091	11.0692	9.92767	7.02734	4.11425	8.64061	4.46797
BRCAmut	0.923092	197	5544-011	Training	CCGP	Mutated	BRCA1	yes	Unknown	9.87944	4.95041	10.876	10.8789	14.8418	8.08477	5.14802	8.6952	8.57426	0.802891	10.8783	8.11195	5.71797	10.876	9.99222	7.7268	1.42025	8.36682	2.77693
BRCAmut	0.945893	198	5544-012	Training	CCGP	Mutated	BRCA2	yes	Unknown	8.64133	5.2094	10.3311	8.95277	14.8952	8.00917	3.01988	8.62545	8.33514	5.88537	11.4266	8.07573	6.37332	10.3311	9.66606	8.12755	4.47852	8.27848	4.71738
BRCAmut	0.947037	199	5544-013	Training	CCGP	Mutated	BRCA2	yes	Unknown	9.19681	6.40314	9.78423	9.63304	14.4814	8.71323	4.6352	9.52318	9.15064	6.7633	11.5594	8.88614	7.34099	9.78423	9.30728	6.32866	6.12577	8.84181	5.70464
BRCAmut	0.976177	201	5544-015	Training	CCGP	Mutated	BRCA2	yes	Unknown	9.57772	-2.13143	8.45987	8.80776	14.6235	7.82726	5.66903	8.94859	7.62354	2.08682	11.1115	8.35093	6.34151	8.45987	10.1944	9.04058	4.0058	8.02186	2.91928
BRCAmut	0.909038	202	5544-016	Training	CCGP	Mutated	BRCA1	yes	Unknown	9.62318	4.68179	9.26511	10.9165	14.7302	9.05158	4.53487	8.55782	7.775	1.48738	10.9172	8.10928	5.16538	9.26511	9.12215	9.05929	4.19615	8.6136	5.0816
BRCAmut	0.890361	203	5544-018	Training	CCGP	Mutated	BRCA1	yes	Unknown	10.3324	4.4199	9.93347	8.87354	14.8036	7.29889	5.13741	9.03889	8.71511	5.20043	11.68	8.65613	7.05678	9.93347	9.94048	8.79937	4.20367	8.19567	1.52491
BRCAmut	0.97089	205	5544-021	Training	CCGP	Mutated	BRCA1	no	Unknown	9.28595	5.82536	10.1357	10.5105	14.6408	8.87862	3.42467	7.44902	8.12596	4.94349	11.4678	7.46119	7.54059	10.1357	9.85584	9.01754	4.34107	9.31352	4.45878
BRCAmut	0.981292	206	5544-022	Training	CCGP	Mutated	BRCA2	yes	Unknown	8.59434	6.0262	11.1471	11.6395	14.3048	10.2386	3.2864	8.93434	8.5824	4.46291	11.2641	7.23635	6.15377	11.1471	9.28072	7.98134	4.89995	7.78655	6.68413
BRCAmut	0.87216	207	5544-048	Training	CCGP	Mutated	BRCA1	no	Unknown	9.92713	2.12005	6.66416	8.35	15.2344	8.34471	4.56112	8.5411	7.19916	2.14268	12.9799	8.21054	5.43736	6.66416	11.2371	12.1577	4.4559	7.99452	1.96321
BRCAmut	0.989735	209	5544-008	Training	CCGP	Mutated	BRCA2	no	Unknown	9.30292	4.55317	10.3619	10.2575	14.7728	9.58478	3.63316	9.29811	7.92576	5.35273	11.6366	8.74776	5.98179	10.3619	11.7766	9.03917	6.44446	8.00536	5.50639
BRCAmut	0.663009	210	5544-095	Training	CCGP	Mutated	BRCA2	yes	Unknown	9.61129	5.82266	7.59621	8.33794	15.312	7.88627	4.49981	8.74038	7.79446	5.35684	11.971	7.58153	5.81069	7.59621	9.61644	8.12529	3.93569	8.25529	5.67755
BRCAmut	0.804633	211	5544-078	Training	CCGP	Mutated	BRCA2	yes	Unknown	10.16	3.90375	6.36492	5.19926	14.5513	6.77835	4.85512	8.68042	7.07763	3.81055	11.8248	7.49743	5.10979	6.36492	9.26438	8.35514	5.38885	8.05227	3.44179
BRCAmut	0.738902	213	5544-080	Training	CCGP	Mutated	BRCA2	yes	Unknown	8.97573	6.13395	8.66497	8.99446	15.6122	7.32264	3.84089	9.69478	8.08745	5.12494	12.411	7.69474	5.4389	8.66497	9.47113	10.8801	3.7935	8.34846	4.77315
BRCAmut	0.957752	214	5544-081	Training	CCGP	Mutated	BRCA1	yes	Unknown	10.1119	5.34731	7.21928	6.12456	14.4556	6.99795	5.04698	10.1632	7.68509	4.24779	12.1124	8.04707	5.84044	7.21928	9.73474	10.9373	5.34341	7.73443	4.39542
BRCAmut	0.841367	215	5544-083	Training	CCGP	Mutated	BRCA2	yes	Unknown	9.42931	4.60805	8.59611	9.00864	14.9885	7.83338	4.2789	9.77502	7.01758	5.52678	12.5121	7.42099	5.39985	8.59611	9.82206	8.40312	4.95961	8.47699	4.5128
BRCAmut	0.712841	217	5544-087	Training	CCGP	Mutated	BRCA1	yes	Unknown	8.71103	6.64551	8.81595	10.5449	15.5039	9.46505	1.49863	7.35637	7.53849	2.42413	12.6954	8.52588	6.16404	8.81595	10.0162	10.4906	-3.62014	8.93038	3.05204
BRCAmut	0.454602	218	5544-076	Training	CCGP	Mutated	BRCA1	yes	Unknown	10.1931	3.41808	8.37482	7.74727	14.9371	7.44939	5.57906	8.83005	7.74535	4.51401	12.0008	8.81578	5.52325	8.37482	9.10451	6.65575	4.57948	8.52439	3.0799
BRCAmut	0.744729	219	5544-088	Training	CCGP	Mutated	BRCA2	yes	Unknown	9.50287	5.69878	9.25399	8.60285	14.7797	8.13316	3.33089	8.16731	7.63005	2.98354	12.106	6.77266	5.58475	9.25399	8.97705	8.62549	2.66613	7.90811	6.15496
BRCAmut	0.341156	221	5544-092	Training	CCGP	Mutated	BRCA1	yes	Unknown	10.3215	3.92056	6.30919	7.94572	15.5644	6.46029	5.71341	9.98565	8.43707	4.16632	13.0091	8.95287	5.95473	6.30919	9.97362	8.52615	4.61916	8.40862	3.60727
BRCAmut	0.941057	222	5544-093	Training	CCGP	Mutated	BRCA1	no	Unknown	10.1256	5.13054	4.65923	10.6504	15.0052	11.4288	6.61133	9.19336	7.82763	7.20633	12.4943	8.30733	6.22309	4.65923	11.8195	7.93186	5.91686	9.09407	5.24814
BRCAmut	0.923396	223	5544-094	Training	CCGP	Mutated	BRCA2	yes	Unknown	9.3135	5.40425	9.51263	9.53334	14.5018	9.93002	2.07653	8.36704	7.56376	4.66068	12.3918	8.09676	5.53004	9.51263	10.1768	8.61284	4.97833	8.10657	5.64615
BRCAmut	0.962558	225	5544-097	Training	CCGP	Mutated	BRCA1	yes	Unknown	8.51918	7.25967	8.60317	9.29846	14.6802	9.02332	2.57998	7.50434	7.2174	4.26513	11.9693	7.05517	5.38279	8.60317	10.2953	8.4256	3.9181	8.9026	5.45586
BRCAmut	0.702409	226	5544-099	Training	CCGP	Mutated	BRCA2	yes	Unknown	10.2609	3.5276	5.94262	4.43462	14.5953	7.75431	6.28621	9.68996	8.35495	6.39275	12.0402	8.97528	6.49888	5.94262	9.36658	6.45906	5.67417	7.07492	5.14419
BRCAmut	0.831122	227	5544-090	Training	CCGP	Mutated	BRCA1	yes	Unknown	9.39113	7.30783	9.89384	9.13321	14.3149	8.95485	3.21167	9.38254	7.66904	4.68304	12.1723	7.0609	5.42949	9.89384	8.2822	7.93162	4.25723	7.95645	7.56309
BRCAmut	0.689863	229	5544-084	Training	CCGP	Mutated	BRCA2	yes	Unknown	7.50315	6.86874	6.5352	9.53802	15.1393	7.64599	2.2443	6.7162	6.76314	4.93586	12.4851	6.87087	4.8523	6.5352	8.82919	8.36879	3.12486	8.61413	6.06551
BRCAmut	0.511286	230	5544-070	Training	CCGP	Mutated	BRCA1	yes	Unknown	9.73168	4.8255	7.10059	8.66184	15.598	6.08745	5.37367	9.55124	8.25106	4.05006	12.0568	8.54288	4.73839	7.10059	9.39699	10.2507	5.05267	8.20446	0.901128
BRCAmut	0.849937	231	5544-051	Training	CCGP	Mutated	BRCA2	yes	Unknown	10.7619	2.28319	6.34158	8.65691	14.6495	7.53725	4.75171	8.54556	7.58785	4.9038	11.6374	7.67598	6.22301	6.34158	9.5316	9.88864	4.31036	7.83474	4.19916
BRCAmut	0.874628	233	5544-054	Training	CCGP	Mutated	BRCA2	yes	Unknown	9.17528	5.05382	8.23287	8.15224	14.8354	6.81925	2.88375	8.53208	6.40819	3.36254	11.4809	6.66336	6.00207	8.23287	9.18759	7.78761	4.34084	7.20209	4.34153
BRCAmut	0.590699	234	5544-074	Training	CCGP	Mutated	BRCA2	yes	Unknown	9.65226	3.35182	6.06948	6.90857	15.2644	4.54416	4.93756	9.60653	8.28725	3.41197	11.76	8.20377	5.51862	6.06948	9.04299	8.6418	4.71284	7.10269	0.618
BRCAmut	0.328122	235	5544-055	Training	CCGP	Mutated	BRCA2	yes	Unknown	9.02039	5.06197	8.8401	10.4209	15.7904	8.12683	3.15583	9.01011	7.93938	3.04751	12.5759	8.10819	5.65214	8.8401	9.56086	7.11264	2.12922	8.4063	5.85753
BRCAmut	0.749157	237	5544-057	Training	CCGP	Mutated	BRCA1	yes	Unknown	8.87645	2.97608	6.71884	7.99638	15.5346	5.9498	3.40204	11.2039	7.24568	2.18163	11.6131	8.02312	4.83506	6.71884	8.98561	8.21698	4.16723	7.8769	3.23454
BRCAmut	0.822432	238	5544-058	Training	CCGP	Mutated	BRCA1	yes	Unknown	9.79272	5.91293	8.1304	8.95885	14.5159	8.92738	4.09806	9.77133	8.09829	3.90956	11.7003	7.50396	6.25742	8.1304	8.28832	7.58469	3.61485	8.1595	7.99043
BRCAmut	0.94608	239	5544-059	Training	CCGP	Mutated	BRCA1	no	Unknown	7.90637	7.81751	10.4079	11.1047	15.0763	8.00265	-0.18499	7.97469	7.1869	2.52624	11.8366	7.65568	4.9089	10.4079	9.23079	10.6088	4.00556	10.2042	3.07019
BRCAmut	0.29207	241	5544-061	Training	CCGP	Mutated	BRCA2	yes	Unknown	10.2977	1.62089	8.05462	8.71646	15.6425	5.41567	5.78939	8.51154	8.09225	3.77096	12.761	9.01209	6.44955	8.05462	9.77361	10.0051	5.43158	7.99574	0.46062
BRCAmut	0.805477	242	5544-062	Training	CCGP	Mutated	BRCA2	yes	Unknown	9.70646	3.63194	7.16589	9.7909	15.1307	8.35816	5.9039	9.29597	7.45353	2.57725	11.6773	8.02759	5.20855	7.16589	9.78283	8.5033	4.57491	8.12666	2.80618
BRCAmut	0.885376	243	5544-063	Training	CCGP	Mutated	BRCA2	no	Unknown	9.45147	6.01139	9.04609	7.11531	14.8742	7.54255	2.03008	8.80233	6.21373	2.81095	12.0361	7.39955	5.42711	9.04609	9.79683	8.89062	3.3209	8.29358	4.28077
BRCAmut	0.29444	245	5544-065	Training	CCGP	Mutated	BRCA1	no	Unknown	10.1386	2.72155	5.31136	6.2129	15.3113	6.24295	5.39992	8.20181	7.7589	3.03627	11.8475	7.83716	6.36936	5.31136	8.9712	7.25487	3.62384	6.96124	3.83728
BRCAmut	0.105508	246	5544-067	Training	CCGP	Mutated	BRCA1	no	Unknown	10.3089	4.36986	5.72195	6.96656	15.938	5.68233	5.64306	9.217	8.49808	5.40621	13.1208	8.82478	6.42942	5.72195	10.144	7.13076	5.16945	7.22961	4.19268
BRCAmut	0.583669	247	5544-068	Training	CCGP	Mutated	BRCA2	yes	Unknown	9.5483	4.56757	5.03557	8.17582	15.7134	7.45535	4.12162	9.04748	7.22123	3.87331	12.6263	8.08932	6.26557	5.03557	10.4116	8.73689	4.73852	7.96763	2.55486
BRCAmut	0.884864	249	5544-069	Training	CCGP	Mutated	BRCA2	yes	Unknown	7.65918	3.58835	8.7504	8.76125	15.3337	7.44826	2.76748	10.6866	6.45598	2.93112	12.1072	6.94492	4.87495	8.7504	8.95389	7.67418	4.3006	8.29005	6.66152
BRCAwt	0.0278458	250	DFCISample52_S2	Training	DGO	Wild-type	Wild-type	yes	Unknown	10.6747	3.99468	7.59389	6.61452	15.591	6.55597	4.26048	8.51068	8.29092	3.57116	13.2349	9.35755	7.7516	7.59389	8.88846	5.39818	4.6173	6.80416	0.785578
BRCAwt	0.0503687	251	DFCISample48_S1	Training	DGO	Wild-type	Wild-type	yes	Unknown	11.5376	1.71997	5.03746	5.12215	14.336	6.08747	6.1051	10.8029	8.85301	3.29259	12.5804	9.71077	5.451	5.03746	7.45366	4.07468	4.685	5.76388	1.36855
BRCAwt	0.471096	253	DFCISample63_S3	Training	DGO	Wild-type	Wild-type	yes	Unknown	10.0242	5.43107	9.62666	9.55586	15.222	7.15506	4.13858	8.57607	8.49869	3.45587	11.9968	6.56726	5.85718	9.62666	8.97685	7.825	3.01852	7.9613	3.89879
BRCAwt	0.22334	254	DFCISample98_S2	Training	DGO	Wild-type	Wild-type	yes	Unknown	9.5112	5.45499	7.99314	9.28534	16.0075	8.06241	3.79543	8.42373	7.56874	4.65196	12.7978	9.14522	5.43198	7.99314	9.9492	9.77027	5.13335	8.10843	3.79063
BRCAwt	0.404703	255	DFCISample92_S2	Training	DGO	Wild-type	Wild-type	yes	Unknown	9.21527	5.84033	8.98264	10.5678	16.2699	8.69419	3.6115	8.90693	7.66698	2.99543	11.8215	7.73452	5.95821	8.98264	9.70535	9.16854	3.93949	8.21105	4.00313
BRCAwt	0.548243	257	DFCISample94_S3	Training	DGO	Wild-type	Wild-type	yes	Unknown	10.8237	6.22248	8.78438	4.84198	15.2748	5.91533	5.54335	9.40094	8.65109	5.53032	12.5454	8.82582	6.62698	8.78438	10.3449	8.21618	6.01698	8.38461	-1.00914
BRCAwt	0.02242	258	DFCISample104_S	Training	DGO	Wild-type	Wild-type	yes	Unknown	11.6604	3.80776	5.86811	7.51652	15.8647	6.3095	7.72953	9.52486	10.2703	3.30407	11.8495	10.1804	6.28897	5.86811	8.33998	7.6501	1.9952	7.23729	2.07567
BRCAwt	0.0684031	259	DFCISample73_S9	Training	DGO	Wild-type	Wild-type	yes	Unknown	11.5574	3.45652	5.86799	7.60666	14.6721	7.30667	5.1509	9.58145	8.72117	2.47297	12.6604	9.5211	6.65932	5.86799	7.48252	8.03729	5.31779	6.06801	4.99468
BRCAwt	0.0313952	261	DFCISample54_S2	Training	DGO	Wild-type	Wild-type	yes	Unknown	10.347	3.93074	6.96446	7.84973	15.8754	6.4831	3.96135	8.40724	7.56187	4.88699	13.7322	9.10065	7.77631	6.96446	9.42605	6.54674	5.60398	6.88865	2.73836
BRCAwt	0.147907	262	DFCISample103_S	Training	DGO	Wild-type	Wild-type	yes	Unknown	10.6253	4.05797	4.86994	4.5929	14.9977	4.77887	6.64054	10.5558	9.1034	2.73188	12.7108	9.25891	6.34321	4.86994	8.14579	6.99106	5.54296	6.70623	1.62873
BRCAwt	0.429231	263	DFCISample70_S6	Training	DGO	Wild-type	Wild-type	yes	Unknown	9.54158	5.14052	9.15234	9.50629	15.9264	8.91291	3.54115	9.02747	7.78853	3.65394	12.0447	9.21879	5.96236	9.15234	10.0137	8.95343	5.45381	7.79287	4.82106
BRCAwt	0.191975	265	DFCISample99_S3	Training	DGO	Wild-type	Wild-type	yes	Unknown	10.1682	4.23996	6.81546	6.89338	15.4551	5.69151	5.81139	10.209	9.0035	3.33652	12.9487	9.2425	6.20359	6.81546	8.62474	9.50921	5.22307	7.28087	3.4129
BRCAwt	0.142726	266	DFCISample93_S2	Training	DGO	Wild-type	Wild-type	yes	Unknown	10.6107	3.65775	6.73324	8.27947	15.2045	7.64058	6.08119	10.3642	9.06943	3.491	12.9516	9.61435	6.69042	6.73324	8.88625	6.21175	5.19661	7.34051	5.5026
BRCAwt	0.533756	267	DFCISample71_S7	Training	DGO	Wild-type	Wild-type	yes	Unknown	10.2214	5.41821	7.74476	7.68513	14.8605	7.35325	5.24668	8.1128	8.5278	2.49328	12.2956	9.12119	6.32191	7.74476	9.38082	8.022	4.94766	8.34887	2.78216
BRCAwt	0.156165	269	DFCISample100_S	Training	DGO	Wild-type	Wild-type	yes	Unknown	10.697	1.62227	7.10701	6.50248	15.1089	6.94402	5.85238	10.4242	8.81353	4.03539	12.5108	9.10101	6.51921	7.10701	8.36513	6.65928	5.42078	6.73188	4.65239
BRCAmut	0.912751	270	20439-041	Training	IHCC	Mutated	Mutated	yes	Unknown	10.0496	5.34281	8.90344	9.82391	14.5082	7.55745	4.71718	8.93096	8.04138	5.1941	11.6184	7.49701	6.62161	8.90344	9.53521	7.35547	5.60966	8.34747	5.14883
BRCAmut	0.792845	271	20439-040	Training	IHCC	Mutated	Mutated	yes	Unknown	9.08216	5.71546	8.51547	9.31961	15.4324	8.69223	-0.0709832	8.80546	8.51384	1.46869	11.9825	8.45575	5.60875	8.51547	10.0017	9.61951	2.6255	8.15505	5.82743
BRCAmut	0.588788	273	20439-036	Training	IHCC	Mutated	Mutated	yes	Unknown	10.4195	2.60901	5.41137	4.93288	13.7617	1.27263	0.28278	9.58573	4.33142	6.72286	12.01	6.78247	6.77397	5.41137	7.81237	2.98114	2.92001	5.40829	0.405622
BRCAmut	0.907568	274	20439-031	Training	IHCC	Mutated	Mutated	yes	Unknown	9.03152	6.04857	5.76519	9.32947	15.1851	7.77687	3.98128	8.35129	8.0994	4.82316	12.0355	7.90907	5.82074	5.76519	10.2979	9.65843	5.63542	8.74273	4.28315
BRCAmut	0.324115	275	20439-032	Training	IHCC	Mutated	Mutated	yes	Unknown	9.98137	2.65392	5.44934	4.97946	15.7973	8.89582	5.56036	10.0089	6.87711	2.76499	12.6041	7.77358	3.42681	5.44934	10.3619	8.19346	6.13071	8.08603	0.461863
BRCAmut	0.905116	277	20439-029	Training	IHCC	Mutated	Mutated	yes	Unknown	8.19652	6.87172	6.621	5.4145	15.4309	6.25777	1.71877	8.38145	7.69196	2.24516	12.3825	4.34793	3.67674	6.621	10.4205	9.27789	3.30803	8.6019	6.43809
BRCAmut	0.77796	278	20439-042	Training	IHCC	Mutated	Mutated	yes	Unknown	9.53834	6.46123	8.31991	9.44788	15.0712	8.51864	5.03723	9.42232	7.60697	4.7565	12.3908	7.99411	6.0068	8.31991	9.73045	8.04581	5.79446	8.55267	4.04266
BRCAmut	0.845113	279	20439-033	Training	IHCC	Mutated	Mutated	yes	Unknown	9.98844	6.51751	7.92726	9.18025	14.7492	7.029	3.31851	9.05071	7.48252	1.65966	11.9418	7.2695	6.46399	7.92726	9.52419	8.24483	2.79337	7.40512	5.18444
BRCAmut	0.836012	281	20439-055	Training	IHCC	Mutated	Mutated	yes	Unknown	8.697	3.83638	9.09295	6.2056	15.1656	7.00005	4.54613	7.09272	8.44864	5.51582	12.1494	8.77637	6.02366	9.09295	10.6979	9.62589	5.9357	6.14932	1.94236
BRCAmut	0.565736	282	20439-045	Training	IHCC	Mutated	Mutated	yes	Unknown	9.33466	5.55853	8.36508	8.28581	15.6478	7.41404	5.51357	9.52088	7.77426	5.24424	12.4396	8.4578	5.454	8.36508	9.76079	9.38549	3.14653	8.16945	4.78044
BRCAmut	0.890251	283	20439-046	Training	IHCC	Mutated	Mutated	yes	Unknown	8.53447	3.08456	9.08142	5.42601	15.1841	7.03017	4.81675	7.2905	7.87427	2.25571	12.2692	8.473	5.67836	9.08142	10.492	9.92158	3.31731	8.43863	4.91718
BRCAmut	0.915759	285	20439-048	Training	IHCC	Mutated	Mutated	yes	Unknown	6.25109	4.11762	10.4656	7.49942	15.5995	9.27944	1.79671	7.84933	7.89634	3.23754	12.8118	6.64123	4.29877	10.4656	10.5775	9.90938	4.18035	6.31911	2.29449
BRCAmut	0.656679	286	20439-049	Training	IHCC	Mutated	Mutated	yes	Unknown	9.70951	6.2115	8.36434	8.21129	15.0789	5.95499	4.93006	9.28591	8.20172	3.73556	12.1001	7.99175	6.1168	8.36434	9.69223	6.32204	5.38166	7.84206	-0.503113
BRCAmut	0.878233	287	20439-050	Training	IHCC	Mutated	Mutated	yes	Unknown	9.83269	5.69365	8.9021	10.6541	14.7554	7.75725	2.8259	8.95725	7.89033	5.65399	12.1159	7.67869	6.19466	8.9021	9.70042	8.9402	5.92521	8.23251	5.73554
BRCAmut	0.932626	289	20439-056	Training	IHCC	Mutated	Mutated	yes	Unknown	8.83959	6.32632	8.41167	5.9272	15.1279	7.96249	5.3704	8.68022	7.49205	2.71508	12.3879	7.57041	5.31554	8.41167	10.5312	10.2446	3.7211	8.46915	1.60621
BRCAmut	0.804307	290	20439-057	Training	IHCC	Mutated	Mutated	yes	Unknown	10.0638	4.81153	7.90336	7.21676	14.1668	8.73202	4.959	8.31959	8.50398	5.34736	12.0032	7.88345	6.02881	7.90336	8.70261	8.25045	6.03492	7.42816	5.93055
BRCAmut	0.939047	291	20439-058	Training	IHCC	Mutated	Mutated	yes	Unknown	9.97488	1.61635	8.26299	8.64581	14.8453	8.21555	4.97293	9.22781	8.25257	6.17618	11.8486	6.55197	6.41675	8.26299	10.161	9.16651	5.57805	7.92489	2.79306
BRCAmut	0.933102	293	20439-044	Training	IHCC	Mutated	Mutated	yes	Unknown	9.78856	3.81586	9.03184	9.31692	13.3601	7.84567	1.49389	8.79167	7.9204	6.0139	12.4263	6.63587	6.01143	9.03184	8.43044	7.5636	3.92826	6.13693	1.91667
BRCAmut	0.259748	294	20439-027	Training	IHCC	Mutated	Mutated	yes	Unknown	10.6001	1.202	4.22198	9.39496	14.1359	7.68736	-1.12918	10.2949	7.48792	0.466493	12.0762	7.94122	6.24009	4.22198	7.42403	1.53997	1.74455	7.94121	5.8985
BRCAmut	0.866542	295	20439-034	Training	IHCC	Mutated	Mutated	yes	Unknown	10.3116	2.19616	5.06238	9.46162	13.9676	6.40788	4.67325	9.88356	7.81568	1.41136	11.9776	6.75462	6.88836	5.06238	8.1414	6.68054	5.43544	7.57778	-0.111278
BRCAmut	0.853435	297	20439-026	Training	IHCC	Mutated	Mutated	yes	Unknown	9.85824	5.36963	8.24259	9.11285	14.8665	8.53628	4.59921	9.20893	7.46288	5.02669	12.2862	7.41507	6.19058	8.24259	9.87421	8.26602	6.28768	8.3842	5.20384
BRCAmut	0.428783	298	20439-001	Training	IHCC	Mutated	Mutated	yes	Unknown	11.4917	6.47536	9.92341	9.81285	14.5424	7.83535	3.79477	8.19565	8.26592	0.304274	11.7438	11.5354	6.65039	9.92341	9.08099	8.37972	1.60196	8.40251	5.8535
BRCAmut	0.897206	299	20439-002	Training	IHCC	Mutated	Mutated	yes	Unknown	9.47611	7.12582	9.9855	9.48562	14.469	9.12398	3.96618	7.86988	7.92505	4.86903	11.5521	8.42411	4.93072	9.9855	9.51566	8.42791	1.54186	8.61532	6.32818
BRCAmut	0.708807	301	20439-004	Training	IHCC	Mutated	Mutated	yes	Unknown	9.77991	3.05953	7.42624	6.86823	14.9848	5.89724	0.734891	9.27173	5.1632	3.15048	13.3935	6.65849	4.2442	7.42624	9.95758	9.56318	3.29639	9.17553	3.11308
BRCAmut	0.846617	302	20439-005	Training	IHCC	Mutated	Mutated	yes	Unknown	10.5557	2.17088	8.36219	5.48077	14.1093	7.02804	4.707	10.1398	8.16133	5.42435	11.6492	8.05097	6.0865	8.36219	9.1068	6.6167	2.55399	5.72729	-0.142936
BRCAmut	0.901983	303	20439-007	Training	IHCC	Mutated	Mutated	yes	Unknown	9.31726	2.15161	9.1686	9.87019	14.8362	8.47237	4.45138	8.71522	8.32263	5.24418	11.467	7.78737	5.62335	9.1686	9.44216	8.63725	2.53789	8.39897	6.08198
BRCAmut	0.961218	305	20439-009	Training	IHCC	Mutated	Mutated	yes	Unknown	9.55742	1.48346	4.4599	7.77453	14.989	8.53341	5.07971	9.34124	7.69708	4.54156	11.4822	7.75225	6.41057	4.4599	10.3918	8.80298	5.46702	8.64437	4.33214
BRCAmut	0.937968	306	20439-010	Training	IHCC	Mutated	Mutated	yes	Unknown	9.63467	5.32038	8.76315	9.17336	14.8591	8.95581	4.80758	8.86896	8.13215	5.37222	11.3799	7.47119	6.24735	8.76315	9.71494	9.33419	1.83826	8.19974	4.75988
BRCAmut	0.547267	307	20439-011	Training	IHCC	Mutated	Mutated	yes	Unknown	10.4194	2.54135	4.53717	8.44948	15.4666	6.88145	5.4203	10.1381	6.83889	5.88111	11.5622	8.46813	6.44407	4.53717	9.57313	7.17699	2.05606	7.46269	5.92253
BRCAmut	0.873772	309	20439-006	Training	IHCC	Mutated	Mutated	yes	Unknown	9.70871	6.3779	8.25332	5.83442	14.6283	8.07156	3.65652	8.84341	7.9726	3.97571	11.7186	7.94997	6.34697	8.25332	9.2868	7.8959	3.64635	8.09894	5.47153
BRCAmut	0.870397	310	20439-014	Training	IHCC	Mutated	Mutated	yes	Unknown	9.87305	5.75462	9.5081	8.9322	14.5145	7.12625	5.10545	9.06812	7.9377	6.01078	11.9069	7.58781	6.13125	9.5081	9.46726	7.44731	5.17252	7.6326	0.151148
BRCAmut	0.908924	311	20439-013	Training	IHCC	Mutated	Mutated	yes	Unknown	9.57966	5.41419	8.07234	5.06438	14.7715	8.5134	4.59903	9.08364	7.30505	5.71402	12.27	7.22488	5.93425	8.07234	9.91531	8.99468	3.02595	8.15672	4.65481
BRCAmut	0.739764	313	20439-022	Training	IHCC	Mutated	Mutated	yes	Unknown	9.10467	2.78628	9.02227	9.10267	15.4674	9.06035	0.460681	8.59417	7.897	1.97222	12.0353	8.46932	4.08142	9.02227	10.4663	9.20957	3.06811	8.32144	0.627581
BRCAmut	0.968886	314	20439-021	Training	IHCC	Mutated	Mutated	yes	Unknown	10.514	2.93846	5.68987	5.27451	14.3024	2.83432	4.67013	10.2911	4.98333	2.11685	9.20547	6.18861	7.29389	5.68987	7.31544	8.96596	3.19524	5.6072	0.818114
BRCAmut	0.860872	315	20439-019	Training	IHCC	Mutated	Mutated	yes	Unknown	9.41137	5.75133	8.34681	8.78202	14.9133	8.09578	5.0537	8.79804	8.47383	5.48196	11.79	8.34948	5.46154	8.34681	9.55337	9.29125	2.96071	8.35237	4.83982
BRCAmut	0.905122	317	20439-024	Training	IHCC	Mutated	Mutated	yes	Unknown	9.09902	5.85281	8.57892	5.61049	15.1204	7.42044	5.18212	8.43042	8.43274	5.02184	11.5106	8.36652	5.69112	8.57892	9.80354	9.78907	5.42283	8.6017	4.10412
BRCAmut	0.809875	318	20439-018	Training	IHCC	Mutated	Mutated	yes	Unknown	9.65324	5.90194	8.66799	8.96272	15.0104	7.33691	5.11869	9.17376	8.08423	4.63958	12.0679	8.15387	6.06344	8.66799	9.45501	8.99429	5.80351	8.5973	4.6323
BRCAmut	0.917987	319	20439-017	Training	IHCC	Mutated	Mutated	yes	Unknown	9.2842	4.32226	9.09087	9.99893	14.6481	9.47244	4.53121	8.53818	8.17698	4.96731	11.7163	7.01798	5.56151	9.09087	9.35731	8.88816	2.58896	8.14455	5.92309
BRCAmut	0.22277	321	20439-015	Training	IHCC	Mutated	Mutated	yes	Unknown	9.51539	2.88783	8.2911	9.18458	15.6358	8.27663	5.85866	8.98638	8.49651	4.53062	12.8758	8.89262	6.1131	8.2911	9.72966	6.3611	5.84552	8.09685	4.67086
BRCAwt	0.284126	322	20597-183	Training	DFCI	Wild-type	Wild-type	yes	Unknown	10.8084	5.11731	8.68239	8.53117	15.1245	7.23109	4.83462	10.02	8.92856	4.40195	12.1875	9.6096	6.57643	8.68239	8.56735	8.46906	5.44908	7.46105	3.25308
BRCAwt	0.0182258	323	20597-186	Training	DFCI	Wild-type	Wild-type	yes	Unknown	11.6222	4.28412	5.3258	5.96299	15.8816	7.16257	5.99831	10.1385	8.11242	3.60359	12.2962	9.51452	7.01752	5.3258	8.53173	5.71667	5.26031	6.54697	2.80805
BRCAwt	0.0413512	325	20597-184	Training	DFCI	Wild-type	Wild-type	yes	Unknown	11.0707	3.97261	5.80279	3.96945	15.0173	4.76773	5.20523	9.54628	8.19531	5.12819	13.2156	9.01192	7.18819	5.80279	8.08006	6.22908	5.90815	5.76699	1.59663
BRCAwt	0.0125799	326	20597-187	Training	DFCI	Wild-type	Wild-type	yes	Unknown	11.1098	4.0326	5.47969	5.46704	16.1091	6.80874	6.99094	11.1212	9.31132	3.94474	12.8205	9.90231	6.92233	5.47969	8.42142	5.50243	5.69919	6.90178	3.09477
BRCAwt	0.015753	327	20597-182	Training	DFCI	Wild-type	Wild-type	yes	Unknown	11.0282	3.84263	6.73637	2.22929	15.7256	3.40173	6.82559	10.1715	9.36092	3.6901	13.0861	9.77696	6.57709	6.73637	7.73641	8.42061	5.64618	6.57579	0.883999
BRCAwt	0.296831	329	20597-180	Training	DFCI	Wild-type	Wild-type	yes	Unknown	10.7123	3.88532	8.28152	7.12097	15.5747	5.98544	5.52166	10.0069	9.02876	2.37961	11.6363	9.23437	5.6846	8.28152	9.24806	8.62938	-1.28961	7.14379	-1.93958
BRCAwt	0.344222	330	20597-179	Training	DFCI	Wild-type	Wild-type	yes	Unknown	10.5255	3.45904	8.90618	8.04853	15.4986	6.9948	5.48715	9.24281	9.4293	3.62905	11.4957	9.0272	6.74651	8.90618	8.7959	9.03307	3.94203	7.36205	6.06334
BRCAwt	0.297321	331	20597-178	Training	DFCI	Wild-type	Wild-type	yes	Unknown	10.7076	3.89364	8.22747	7.05182	15.2589	5.55275	6.05764	9.17745	9.12943	3.95058	11.9793	8.81886	6.19083	8.22747	8.99742	8.85675	6.21154	6.82156	-2.13572
BRCAwt	0.192898	333	20597-188	Training	DFCI	Wild-type	Wild-type	yes	Unknown	10.9167	3.90422	6.32844	7.92959	15.0638	6.32614	5.29311	8.93439	8.36553	4.88683	12.3775	8.58895	6.48098	6.32844	8.70835	7.95248	3.14394	6.82477	4.59033
BRCAwt	0.806964	334	20597-175	Training	DFCI	Wild-type	Wild-type	yes	Unknown	9.30805	5.33184	9.46633	8.9941	14.103	7.98717	1.54809	7.07883	7.54506	4.64308	12.5038	6.61074	6.15524	9.46633	9.1836	5.688	4.57401	7.88479	4.41633
BRCAwt	0.04082	335	20597-181	Training	DFCI	Wild-type	Wild-type	yes	Unknown	11.3325	4.05141	6.65763	7.21193	15.7006	6.18418	7.0072	9.46716	9.25905	4.2732	12.3626	9.45358	6.36729	6.65763	8.69926	7.75659	4.63071	6.86573	3.12599
BRCAwt	0.32702	337	20597-202	Training	DFCI	Wild-type	Wild-type	yes	Postmenopausal	10.4953	3.95735	8.40112	3.31416	15.943	5.07933	3.47625	9.37745	7.63655	4.22209	11.3202	8.98662	6.50484	8.40112	9.50868	8.77258	5.45569	7.29282	3.6571
BRCAwt	0.414695	338	20597-191	Training	DFCI	Wild-type	Wild-type	yes	Premenopausal	10.8177	4.72394	6.93028	8.74715	15.7835	7.8508	4.39602	9.83934	7.88953	3.73197	12.1808	8.77563	6.60895	6.93028	10.2703	8.63106	3.48728	8.01601	3.92541
BRCAwt	0.0133443	339	20597-193	Training	DFCI	Wild-type	Wild-type	yes	Unknown	11.3222	5.42981	1.87458	8.27728	16.6378	7.91483	4.55717	11.0315	7.61559	-1.90596	12.4742	9.34591	6.9861	1.87458	8.69817	8.00724	-0.696195	6.42116	-1.3294
BRCAwt	0.20613	341	20597-195	Training	DFCI	Wild-type	Wild-type	yes	Unknown	10.547	3.93817	8.06209	7.79378	16.0565	4.55272	4.89809	10.1198	8.5283	4.86676	11.6411	9.03045	6.1245	8.06209	8.93288	9.65937	4.52358	7.763	-2.51078
BRCAwt	0.566635	342	20597-196	Training	DFCI	Wild-type	Wild-type	yes	Premenopausal	10.0627	-0.00640105	9.13155	8.68007	15.4966	7.83628	5.01755	10.2298	7.78537	3.17357	11.7339	8.44183	5.83748	9.13155	9.15566	8.86446	4.55978	7.99711	-0.403085
BRCAwt	0.851099	343	20597-197	Training	DFCI	Wild-type	Wild-type	yes	Postmenopausal	10.4887	6.68696	3.21226	4.70744	15.7871	9.19536	7.55062	11.4331	7.41616	-0.456913	12.8137	3.90541	2.903	3.21226	10.7376	13.2523	0.685546	8.71926	0.0913923
BRCAwt	0.101048	345	20597-199	Training	DFCI	Wild-type	Wild-type	yes	Postmenopausal	10.9561	3.36689	6.42458	2.76092	16.1067	6.5232	5.5348	10.4244	8.1956	3.57461	11.8332	9.47262	6.09157	6.42458	9.29239	8.11824	4.98866	6.98537	4.58268
BRCAwt	0.0377367	346	20597-200	Training	DFCI	Wild-type	Wild-type	yes	Premenopausal	11.4997	3.63486	7.31494	7.86518	16.3299	6.49273	6.80972	11.5091	9.50443	3.38948	11.7767	10.0345	6.83704	7.31494	8.71795	7.62934	3.74563	6.93326	-2.28865
BRCAwt	0.0516157	347	20597-201	Training	DFCI	Wild-type	Wild-type	yes	Premenopausal	10.8516	1.73744	8.16092	6.79527	16.3124	3.86108	5.31743	9.3551	8.01022	0.768926	11.8706	9.55357	7.16778	8.16092	8.78386	8.74254	1.85445	7.22436	1.29333
BRCAwt	0.000381887	349	20597-203	Training	DFCI	Wild-type	Wild-type	yes	Unknown	11.7979	0.291862	3.69251	6.60095	16.7403	3.46486	9.14898	10.1667	10.6978	3.06942	13.3146	11.5358	7.34229	3.69251	7.78993	7.32324	6.01349	4.9243	-0.644765
BRCAwt	7.31716e-05	350	20597-204	Training	DFCI	Wild-type	Wild-type	yes	Unknown	12.788	-0.257346	1.75668	5.55703	16.2399	1.31601	9.63499	10.4291	11.0843	3.43118	14.5246	11.7695	7.88009	1.75668	7.59954	4.04791	7.46124	5.29834	-0.115374
BRCAwt	2.17768e-05	351	20597-205	Training	DFCI	Wild-type	Wild-type	yes	Unknown	12.6104	-3.1472	-0.129939	2.18517	16.5538	1.06838	8.52605	10.7557	10.9178	3.04599	13.9179	11.7881	7.64646	-0.129939	6.93193	2.88199	6.86115	3.64616	-1.72198
BRCAwt	0.0273336	353	20597-173	Training	DFCI	Wild-type	Wild-type	yes	Unknown	10.8634	4.39434	8.2737	7.45626	15.0462	7.16651	5.92448	9.13698	8.8582	4.39956	13.2917	9.98681	6.77683	8.2737	8.28416	4.6894	5.48394	6.96235	3.32919
BRCAwt	0.541061	354	20597-161	Training	DFCI	Wild-type	Wild-type	yes	Unknown	9.58276	3.80091	9.87879	10.4964	15.0153	9.94254	4.31066	8.39095	7.99965	3.48706	12.2958	8.27655	5.8326	9.87879	9.12656	7.94783	4.51039	8.01474	5.80325
BRCAwt	0.0817119	355	20597-171	Training	DFCI	Wild-type	Wild-type	yes	Unknown	10.5883	4.16181	7.62317	8.11508	15.9547	6.56861	6.92872	9.68924	9.4395	0.455709	12.5996	9.46905	7.03377	7.62317	9.22396	7.68374	5.54512	7.3599	2.92053
BRCAwt	0.646763	357	20597-141	Training	DFCI	Wild-type	Wild-type	yes	Postmenopausal	9.63506	4.61926	8.53832	9.49365	14.9499	8.61732	4.36386	9.01895	7.94123	4.24981	12.1043	8.57606	5.88004	8.53832	9.07569	8.40232	3.48491	7.58075	6.72514
BRCAwt	0.04135	358	20597-142	Training	DFCI	Wild-type	Wild-type	yes	Premenopausal	9.44023	5.09229	7.97638	8.90762	16.0357	9.17957	6.00685	9.08864	7.90814	4.83754	13.2255	9.35756	6.60061	7.97638	8.94226	6.01168	4.13448	7.6433	4.34409
BRCAwt	0.106116	359	20597-143	Training	DFCI	Wild-type	Wild-type	yes	Unknown	10.4488	5.00597	6.52419	2.70636	16.3752	4.85164	7.36251	11.4856	9.59119	3.63071	12.431	9.77369	6.19206	6.52419	9.91591	7.6148	2.10935	6.80183	-0.988459
BRCAwt	0.292352	361	20597-145	Training	DFCI	Wild-type	Wild-type	yes	Unknown	9.4111	4.83751	7.54358	8.3261	15.3083	7.32458	5.78005	9.4486	8.40126	2.99146	12.7783	8.95507	6.53347	7.54358	9.04098	6.45541	4.94717	7.41362	4.79063
BRCAwt	0.402925	362	20597-146	Training	DFCI	Wild-type	Wild-type	yes	Unknown	10.106	4.74137	7.15656	8.09708	14.9671	8.40018	4.24764	9.31541	8.26429	4.24244	12.318	8.76662	6.67319	7.15656	8.66817	7.28	4.96308	7.56219	5.08817
BRCAwt	0.388144	363	20597-147	Training	DFCI	Wild-type	Wild-type	yes	Unknown	9.95066	3.89758	7.49569	7.59788	14.9687	6.64594	4.16441	8.29103	8.64298	3.97482	11.9183	9.18962	6.12594	7.49569	8.65336	8.39645	3.32521	6.87605	3.24757
BRCAwt	0.414717	365	20597-149	Training	DFCI	Wild-type	Wild-type	yes	Unknown	9.89572	6.019	8.21786	8.11442	14.9414	7.38241	3.72254	9.24331	8.13708	4.3842	12.259	8.9526	6.32094	8.21786	8.80654	6.65429	4.66056	7.47643	5.06594
BRCAwt	0.38011	366	20597-150	Training	DFCI	Wild-type	Wild-type	yes	Unknown	9.74958	5.71071	5.78516	6.79426	15.6607	8.15892	3.2551	8.92562	7.54683	5.13296	12.4157	8.21061	6.47226	5.78516	10.1377	6.28461	4.67563	7.90011	5.51373
BRCAwt	0.15131	367	20597-151	Training	DFCI	Wild-type	Wild-type	yes	Unknown	10.0388	6.19271	4.48752	7.20093	15.0405	8.59939	4.68135	7.96358	7.48498	4.86803	13.1663	8.75657	6.70615	4.48752	9.30169	5.53638	5.66315	7.10251	3.27536
BRCAwt	0.141747	369	20597-153	Training	DFCI	Wild-type	Wild-type	yes	Unknown	10.2639	5.15299	8.4949	9.48906	15.004	9.50463	4.03541	8.4998	7.53774	4.07994	12.6204	9.08027	6.46747	8.4949	8.61124	6.3108	5.65381	6.70956	5.56557
BRCAwt	0.648599	370	20597-154	Training	DFCI	Wild-type	Wild-type	yes	Unknown	9.60403	5.64618	8.52376	9.00521	14.7199	8.67559	4.07562	9.71038	8.4979	3.58576	12.2825	8.391	6.17015	8.52376	8.89776	6.40638	4.94537	7.60167	5.82033
BRCAwt	0.852792	371	20597-155	Training	DFCI	Wild-type	Wild-type	yes	Unknown	9.34541	5.13406	8.47833	8.98787	14.9961	9.34632	3.3957	9.47505	7.04161	3.83452	12.0492	7.8772	6.13385	8.47833	9.41183	8.8312	5.00029	7.95273	5.97992
BRCAwt	0.0045596	373	20597-170	Training	DFCI	Wild-type	Wild-type	yes	Unknown	11.4808	3.06867	4.63202	7.37183	15.6446	6.87977	7.33094	10.5769	9.6833	3.9577	13.3553	10.7733	7.58966	4.63202	7.54948	5.36741	6.53832	6.37032	3.70222
BRCAwt	0.468439	374	20597-169	Training	DFCI	Wild-type	Wild-type	yes	Unknown	10.4308	4.53239	8.65911	8.5094	14.609	7.39903	4.58	8.13992	8.29158	3.30267	12.7272	8.78586	6.43979	8.65911	9.14312	7.83714	5.50102	8.04371	4.33933
BRCAwt	0.002868	375	20597-168	Training	DFCI	Wild-type	Wild-type	yes	Unknown	11.3688	4.67056	7.14112	6.25285	15.1643	5.92077	5.65198	9.47638	8.65635	4.37617	13.6255	10.3465	7.35067	7.14112	7.18556	2.13407	6.32306	7.63504	2.77658
BRCAwt	0.54982	377	20597-166	Training	DFCI	Wild-type	Wild-type	yes	Unknown	8.61283	3.97621	8.06093	8.34271	15.5793	7.15584	3.27859	9.16619	8.21249	0.996401	13.1232	8.09576	5.49967	8.06093	10.0786	7.24904	-1.30614	8.91954	2.99941
BRCAwt	0.237246	378	20597-165	Training	DFCI	Wild-type	Wild-type	yes	Unknown	9.1595	4.02633	8.27062	8.74392	15.84	6.94572	3.87495	9.13632	7.76619	3.7215	13.1574	9.26777	4.59118	8.27062	9.79661	9.44839	5.59679	8.16612	3.95374
BRCAwt	0.0859718	379	20597-172	Training	DFCI	Wild-type	Wild-type	yes	Unknown	11.0374	4.85176	8.75232	8.99981	14.4683	7.78826	5.34612	7.92881	8.51844	3.1361	12.1963	9.41294	6.65174	8.75232	7.20168	6.7628	4.78083	7.01292	4.78021
BRCAwt	0.486788	381	20597-162	Training	DFCI	Wild-type	Wild-type	yes	Unknown	9.91259	5.36541	7.34805	7.60696	15.1131	6.78093	5.81809	9.53572	8.44719	2.43401	12.6841	9.24826	6.54532	7.34805	9.85163	6.6125	5.49432	7.32036	3.26596
BRCAwt	0.159803	382	20597-206	Training	DFCI	Wild-type	Wild-type	yes	Unknown	11.0795	4.52708	5.17645	7.27846	14.7901	5.68142	5.41665	9.61509	8.66632	3.7111	12.2013	9.17674	6.48164	5.17645	8.19078	6.70289	3.70841	6.29375	-1.61252
BRCAwt	0.126669	383	20597-160	Training	DFCI	Wild-type	Wild-type	yes	Unknown	10.8396	4.69002	8.93071	9.06901	15.412	9.30123	3.08071	8.49884	6.80756	4.05405	12.0285	9.12776	6.19321	8.93071	8.63697	8.08762	2.71256	7.55842	6.53645
BRCAwt	0.550543	385	20597-158	Training	DFCI	Wild-type	Wild-type	yes	Unknown	9.98604	-2.04736	8.08627	7.36109	15.6791	4.66594	3.23883	9.24473	6.69634	-2.98615	11.6821	8.2412	1.12938	8.08627	10.7951	10.3065	6.48584	7.99716	5.70101
BRCAwt	0.482069	386	20597-157	Training	DFCI	Wild-type	Wild-type	yes	Unknown	9.79377	5.83172	7.00616	8.89652	14.8573	8.94317	3.86044	8.38975	7.3498	2.49358	12.798	8.23275	6.31504	7.00616	9.58441	6.42649	4.82438	7.42591	4.12101
BRCAwt	0.19238	387	20597-163	Training	DFCI	Wild-type	Wild-type	yes	Unknown	9.81222	4.94856	7.39947	7.62716	15.5354	8.54021	5.46752	10.034	8.50233	4.55157	12.8654	9.74539	5.80677	7.39947	8.87329	8.78438	4.91677	7.44538	5.19903
BRCAwt	0.69171	389	20597-219	Training	DFCI	Wild-type	Wild-type	yes	Unknown	9.73681	4.24511	8.4976	9.1478	15.0984	7.07854	4.51234	8.2265	7.48606	2.57523	12.8187	8.01132	5.65336	8.4976	10.2394	9.12149	3.87055	8.40687	2.88862
BRCAwt	0.486244	390	20597-209	Training	DFCI	Wild-type	Wild-type	yes	Unknown	10.748	3.72605	9.45623	9.25767	15.2685	6.63405	3.58331	8.92208	8.30992	-2.79381	12.0029	8.62818	5.95971	9.45623	9.39628	9.87703	5.64011	8.2215	3.41968
BRCAwt	0.228954	391	20597-245	Training	DFCI	Wild-type	Wild-type	yes	Unknown	10.7511	5.58312	7.08656	7.12891	15.2468	7.34853	3.21461	8.74456	7.96814	3.24953	12.5824	7.01112	5.97435	7.08656	9.03476	7.84495	5.68862	7.87984	5.00342
BRCAwt	0.0948541	393	20597-247	Training	DFCI	Wild-type	Wild-type	yes	Unknown	10.6293	6.20079	8.79542	9.1945	15.7819	7.37212	3.71731	8.93715	8.6004	3.01237	12.2588	8.73092	6.51474	8.79542	8.80547	8.10607	5.31741	7.6879	3.83801
BRCAwt	0.0222244	394	20597-248	Training	DFCI	Wild-type	Wild-type	yes	Unknown	11.5104	3.63238	6.26006	7.43034	15.8348	5.64205	7.24341	10.2931	10.2405	3.51352	12.7532	11.302	7.56482	6.26006	8.40311	7.91722	6.65247	7.39301	1.49907
BRCAwt	0.558912	395	20597-249	Training	DFCI	Wild-type	Wild-type	yes	Unknown	10.5779	4.26193	7.60773	8.73467	15.4066	6.83181	3.61535	9.17195	7.80345	3.69468	13.1793	8.60555	6.23596	7.60773	10.4305	11.304	6.81453	7.92777	3.25463
BRCAwt	0.0078129	397	20597-251	Training	DFCI	Wild-type	Wild-type	yes	Unknown	11.1085	4.35115	8.20302	7.49654	16.1627	5.78594	5.34225	10.637	9.12429	3.97728	13.1642	9.66071	7.03309	8.20302	8.13336	5.88008	5.41578	7.7837	0.362997
BRCAwt	0.0161287	398	20597-252	Training	DFCI	Wild-type	Wild-type	yes	Unknown	10.9173	4.43122	7.10603	9.7374	15.8592	7.2601	4.95606	9.77436	9.08666	3.79684	12.9029	10.2409	7.08278	7.10603	8.26286	6.8307	6.10566	6.86355	5.27764
BRCAwt	0.505602	399	20597-253	Training	DFCI	Wild-type	Wild-type	yes	Unknown	10.4502	4.29481	9.92862	7.89542	15.2137	5.98136	2.93864	8.84765	7.79252	5.3959	12.0454	8.57346	6.7588	9.92862	9.18144	8.98419	4.50724	8.03311	2.90308
BRCAwt	0.0577751	401	20597-255	Training	DFCI	Wild-type	Wild-type	yes	Unknown	10.8485	5.15048	7.83367	7.34687	15.8649	4.86564	4.6315	9.54536	8.85128	4.34228	12.7161	9.56381	6.73534	7.83367	9.31834	6.59478	4.585	7.829	-1.98453
BRCAwt	0.113194	402	20597-256	Training	DFCI	Wild-type	Wild-type	yes	Unknown	10.3891	4.46451	7.29144	8.25741	15.9397	4.56514	5.65155	9.45729	8.39549	-2.86368	12.5791	8.90996	6.28088	7.29144	8.9676	8.54839	5.45403	8.71172	4.59741
BRCAwt	0.0931378	403	20597-257	Training	DFCI	Wild-type	Wild-type	yes	Unknown	10.4612	2.17238	7.39554	8.11307	15.6867	6.50031	4.73529	9.14131	8.13692	3.02705	12.7673	9.03393	6.25926	7.39554	9.08585	7.44334	4.63962	7.96546	4.32552
BRCAwt	0.0425018	405	20597-259	Training	DFCI	Wild-type	Wild-type	yes	Unknown	10.8685	3.99424	6.61298	7.30897	15.6907	6.20932	5.23725	10.2777	8.51992	2.88628	13.1566	8.92202	6.67929	6.61298	8.43939	7.77689	5.90321	7.04117	3.4302
BRCAwt	0.0681533	406	20597-260	Training	DFCI	Wild-type	Wild-type	yes	Unknown	10.8054	4.23837	8.31644	8.76637	15.5867	7.2296	4.55515	9.7961	8.7095	4.03436	12.7918	9.508	6.37978	8.31644	8.53424	8.23096	5.3846	7.50257	4.793
BRCAwt	0.00245611	407	20597-261	Training	DFCI	Wild-type	Wild-type	yes	Unknown	11.5763	4.26576	6.59391	5.18649	16.0429	4.12013	6.56719	10.5001	9.63035	3.10625	13.6204	10.8907	7.31137	6.59391	7.89567	6.23432	5.96437	6.75635	1.48002
BRCAwt	0.00310266	409	20597-274	Training	DFCI	Wild-type	Wild-type	yes	Unknown	11.7772	0.671642	6.96055	7.94493	15.7325	5.73417	7.15738	10.5969	9.68361	4.63328	13.3813	10.437	7.39223	6.96055	7.60276	4.81582	5.62902	6.97179	2.55196
BRCAwt	0.00227644	410	20597-273	Training	DFCI	Wild-type	Wild-type	yes	Unknown	11.598	2.6334	7.27973	6.18074	16.1246	5.09989	7.10215	10.9174	9.69803	3.42886	13.592	10.8093	7.36694	7.27973	8.04584	5.73499	5.97875	6.24402	2.41501
BRCAwt	0.0240719	411	20597-272	Training	DFCI	Wild-type	Wild-type	yes	Unknown	11.2367	4.15927	6.89076	6.05099	15.2339	5.89798	4.61196	9.76675	8.49827	5.28912	13.0682	9.55366	7.19348	6.89076	7.82124	5.52777	6.34007	7.31525	3.10319
BRCAwt	0.105602	413	20597-270	Training	DFCI	Wild-type	Wild-type	yes	Unknown	11.1621	4.81621	7.62984	5.5546	14.7752	5.54785	5.164	9.12432	7.43561	5.84566	13.3422	7.9275	7.04068	7.62984	8.35043	6.42879	5.69407	7.24894	-1.03401
BRCAwt	0.0180212	414	20597-244	Training	DFCI	Wild-type	Wild-type	yes	Unknown	10.8387	2.84422	6.40907	8.04559	15.9929	7.12965	5.4797	10.0183	8.52522	3.60871	12.6501	9.35046	6.41538	6.40907	8.48962	6.28236	4.2158	6.53715	3.86046
BRCAwt	0.751899	415	20597-269	Training	DFCI	Wild-type	Wild-type	yes	Unknown	9.96417	4.14966	8.64523	8.88525	15.4505	8.36397	2.32615	9.99654	7.05488	4.17675	13.0919	8.42825	6.99202	8.64523	10.9634	8.87741	5.61594	7.56024	4.55712
BRCAwt	0.00253751	417	20597-266	Training	DFCI	Wild-type	Wild-type	yes	Unknown	11.1884	3.11856	5.41447	6.7621	16.2811	6.8899	5.21242	10.3485	8.93894	3.54224	13.7938	10.0252	6.77056	5.41447	8.18711	6.64923	6.3536	6.69766	1.69487
BRCAwt	0.00251798	418	20597-265	Training	DFCI	Wild-type	Wild-type	yes	Unknown	11.4022	2.50026	5.77341	4.61112	16.3875	3.15243	6.37245	10.0856	9.51131	4.80243	13.4578	10.8586	6.9154	5.77341	8.38553	8.51808	5.84131	5.1791	-1.29041
BRCAwt	0.018291	419	20597-264	Training	DFCI	Wild-type	Wild-type	yes	Unknown	11.0149	3.13447	6.17066	6.44065	15.5108	4.9351	5.06053	9.59331	8.86045	4.21658	13.1516	9.86166	6.27701	6.17066	8.19323	7.30769	5.65011	6.35253	3.31264
BRCAwt	0.00760697	421	20597-262	Training	DFCI	Wild-type	Wild-type	yes	Unknown	11.4764	2.37239	6.39007	5.25183	15.8864	4.53994	5.88359	10.2759	9.06421	3.95812	13.4905	10.1904	6.91133	6.39007	8.14058	7.93114	5.9223	6.60747	1.15955
BRCAwt	0.014378	422	20597-268	Training	DFCI	Wild-type	Wild-type	yes	Unknown	12.1344	2.48074	5.1392	5.1532	15.3015	3.52773	6.79579	9.90462	9.57601	3.72494	13.1744	11.236	7.72139	5.1392	7.97009	7.62686	6.25476	6.96495	0.00434799
BRCAwt	0.145277	423	20597-208	Training	DFCI	Wild-type	Wild-type	yes	Unknown	10.9216	4.1936	7.08721	9.17871	15.9093	7.43163	5.04007	10.5876	9.15704	3.09646	11.9602	9.27155	6.06364	7.08721	9.10635	8.40417	3.3242	7.57952	4.34927
BRCAwt	0.175109	425	20597-241	Training	DFCI	Wild-type	Wild-type	yes	Unknown	10.5411	5.07695	7.75136	8.61594	15.3318	6.37514	4.968	8.74585	8.32903	3.50289	12.2707	9.04467	6.68881	7.75136	8.77476	7.53512	2.59681	7.61865	4.76422
BRCAwt	0.0776012	426	20597-210	Training	DFCI	Wild-type	Wild-type	yes	Unknown	10.6109	5.52128	6.4076	8.05641	15.736	4.75717	4.93022	9.27699	8.67363	2.51715	12.7173	8.4419	6.32943	6.4076	8.68211	9.0961	4.63152	6.81398	-1.47073
BRCAwt	0.0276658	427	20597-211	Training	DFCI	Wild-type	Wild-type	yes	Unknown	11.3957	3.31948	5.56923	2.43088	15.4624	3.82081	8.35811	11.1307	9.53078	3.61636	12.2337	9.93425	6.72396	5.56923	7.75936	6.12184	5.10979	5.64722	2.5948
BRCAwt	0.00885113	429	20597-213	Training	DFCI	Wild-type	Wild-type	yes	Premenopausal	12.0388	3.60791	6.84907	8.62481	15.466	5.59307	8.83506	10.205	9.64933	3.80615	12.9874	10.401	7.03199	6.84907	7.9819	6.84668	5.19781	5.74294	2.36147
BRCAwt	0.00910642	430	20597-214	Training	DFCI	Wild-type	Wild-type	yes	Premenopausal	11.4602	2.95533	7.01888	6.8724	16.2015	7.08987	7.60119	9.97227	9.59804	3.62419	12.9703	10.6783	6.80568	7.01888	8.78602	8.46296	5.17973	6.05369	2.22466
BRCAwt	0.174772	431	20597-215	Training	DFCI	Wild-type	Wild-type	yes	Postmenopausal	10.5175	3.32498	5.89716	8.78742	15.4945	7.10063	6.11768	10.2899	8.71685	2.82158	12.2629	8.80988	5.39681	5.89716	8.74072	7.90499	4.597	7.56666	4.74614
BRCAwt	0.0218247	433	20597-217	Training	DFCI	Wild-type	Wild-type	yes	Postmenopausal	11.3021	3.74854	6.82031	7.39259	15.5189	6.25793	6.50173	10.7607	9.42466	3.72081	12.5237	9.76263	6.31443	6.82031	7.72401	6.20269	4.41244	6.93982	2.42892
BRCAwt	0.635586	434	20597-218	Training	DFCI	Wild-type	Wild-type	yes	Postmenopausal	11.2363	5.46056	7.94617	7.53507	14.1184	8.16311	5.408	9.11762	7.75262	3.40007	11.8873	8.45868	6.68784	7.94617	8.84779	9.22635	6.41551	3.39184	-0.407188
BRCAwt	0.0907094	435	20597-139	Training	DFCI	Wild-type	Wild-type	yes	Premenopausal	10.65	2.6158	6.50232	6.4264	15.3219	7.24844	5.77156	9.69104	8.73634	2.97627	12.0179	9.9837	6.46031	6.50232	9.17377	3.71782	4.94705	6.13143	4.35168
BRCAwt	0.075347	437	20597-221	Training	DFCI	Wild-type	Wild-type	yes	Premenopausal	11.1722	5.0786	7.34003	9.21709	15.7656	6.57901	6.52768	9.23346	9.39392	3.70278	12.2899	9.75539	6.53358	7.34003	8.49968	10.0734	3.99771	7.98167	4.36781
BRCAwt	0.583703	438	20597-222	Training	DFCI	Wild-type	Wild-type	yes	Postmenopausal	10.4025	3.34823	7.4541	8.24208	15.5614	7.44387	4.40802	9.63565	8.8996	3.68093	11.8095	8.96812	6.16183	7.4541	9.59964	10.5017	3.4882	7.92507	3.92635
BRCAwt	0.0814276	439	20597-223	Training	DFCI	Wild-type	Wild-type	yes	Premenopausal	10.7579	4.63956	8.34831	9.04058	15.7375	6.91454	3.57953	10.276	8.51696	4.86445	12.5989	8.67053	6.52338	8.34831	8.5054	7.79688	3.51679	7.56729	4.52982
BRCAwt	0.329758	441	20597-225	Training	DFCI	Wild-type	Wild-type	yes	Premenopausal	10.5334	5.45883	8.98871	9.45657	15.4024	6.68185	4.77819	8.87116	9.05073	3.16531	11.9661	8.52921	5.94081	8.98871	8.85979	10.1499	4.77366	7.69537	4.72168
BRCAwt	0.165355	442	20597-226	Training	DFCI	Wild-type	Wild-type	yes	Premenopausal	10.5982	4.14101	8.1954	9.27746	15.3788	7.07035	4.95323	8.57448	9.0176	4.7129	12.1536	8.78152	6.39764	8.1954	8.57755	8.02753	4.86557	8.27055	5.23268
BRCAwt	0.00317053	443	20597-240	Training	DFCI	Wild-type	Wild-type	yes	Postmenopausal	11.5285	2.94218	4.54996	3.16908	16.1804	3.79891	7.03364	11.2579	9.44078	4.12903	12.8247	10.0123	7.05743	4.54996	7.86493	5.38963	6.01006	5.12429	-0.734454
BRCAwt	0.0137396	445	20597-238	Training	DFCI	Wild-type	Wild-type	yes	Premenopausal	11.0256	2.18501	6.73367	7.84163	16.188	6.07073	5.95526	10.8711	9.58357	3.88944	12.9532	10.3014	6.92983	6.73367	8.12485	8.14974	5.46595	7.14413	1.42674
BRCAwt	0.0511188	446	20597-237	Training	DFCI	Wild-type	Wild-type	yes	Premenopausal	10.7745	2.97643	7.29418	5.44186	15.9781	3.70519	5.74451	10.6038	8.66913	3.93382	12.6115	9.72873	6.13248	7.29418	8.732	8.16613	5.21834	7.24579	-1.19269
BRCAwt	0.0517434	447	20597-236	Training	DFCI	Wild-type	Wild-type	yes	Premenopausal	10.9751	4.03775	6.5383	8.47252	15.7378	6.64912	4.98118	10.1002	8.86141	3.62125	12.5003	8.98862	5.9541	6.5383	8.56276	7.50978	4.12114	7.35743	3.32684
BRCAwt	0.07086	449	20597-242	Training	DFCI	Wild-type	Wild-type	yes	Postmenopausal	10.3499	4.44245	8.20112	8.73106	15.9321	6.45939	5.09134	10.1414	8.86083	3.45269	12.7214	8.52227	5.69812	8.20112	8.81014	7.8559	5.34784	7.61855	5.39022
BRCAwt	0.0495825	450	20597-234	Training	DFCI	Wild-type	Wild-type	yes	Premenopausal	10.8673	3.39027	6.96967	8.38472	15.441	6.98857	5.10245	9.847	8.76842	4.88433	12.6316	9.2947	6.78427	6.96967	8.15531	7.00335	5.55761	6.51567	4.04862
BRCAwt	0.0978438	451	20597-232	Training	DFCI	Wild-type	Wild-type	yes	Postmenopausal	10.8334	4.32165	8.14859	7.44756	15.8211	5.1121	6.23388	9.71538	9.3776	0.406524	11.3592	9.43359	6.21915	8.14859	8.28736	8.3415	3.04378	7.06574	2.51628
BRCAwt	0.0069567	453	20597-230	Training	DFCI	Wild-type	Wild-type	yes	Premenopausal	11.4175	4.19597	2.77863	2.1948	15.6419	2.55293	5.71191	10.1384	8.5829	4.95536	13.2366	9.46028	7.09183	2.77863	8.01495	5.45117	5.81177	5.50936	0.609274
BRCAwt	0.129605	454	20597-229	Training	DFCI	Wild-type	Wild-type	yes	Postmenopausal	10.8296	-2.9431	7.40022	6.86686	15.5191	6.00295	4.53004	10.0569	9.09203	3.74587	12.458	9.28825	6.18287	7.40022	8.81694	8.68201	4.77265	6.7732	2.16787
BRCAwt	0.00287787	455	20597-228	Training	DFCI	Wild-type	Wild-type	yes	Postmenopausal	11.7595	3.82106	7.14783	8.18689	16.4079	4.89454	7.7502	10.525	10.2487	3.07367	12.8441	10.5003	7.005	7.14783	8.27947	5.93893	6.21953	7.19811	3.36967
BRCAwt	0.491024	457	20597-233	Training	DFCI	Wild-type	Wild-type	yes	Premenopausal	10.3395	3.83431	7.66767	7.45601	15.3553	5.02865	3.56379	9.11366	9.11924	3.30215	11.7333	8.92714	6.11648	7.66767	9.12933	9.67125	5.41199	7.79791	1.6799
BRCAwt	0.186127	458	20597-138	Training	DFCI	Wild-type	Wild-type	yes	Premenopausal	9.68704	2.85344	7.08479	9.14371	15.2601	8.67527	4.28413	8.86805	8.10195	2.35734	12.4694	8.32451	6.0687	7.08479	9.06204	4.68766	5.05784	7.14822	5.39467
BRCAwt	0.0484519	459	20597-192	Training	DFCI	Wild-type	Wild-type	yes	Postmenopausal	11.4129	3.14767	7.50587	7.68102	15.303	5.85586	6.85483	10.3217	9.39267	3.48044	12.447	9.84264	6.61366	7.50587	8.10335	6.71284	5.41535	6.97535	-2.95441
BRCAwt	0.138852	461	20597-137	Training	DFCI	Wild-type	Wild-type	yes	Premenopausal	9.93959	4.40492	7.52166	8.39042	15.219	7.17925	5.27677	8.53642	8.27769	4.68023	12.7495	9.42667	6.20552	7.52166	8.9576	6.55649	5.35952	6.91498	4.19317
BRCAwt	0.357317	462	20597-105	Training	DFCI	Wild-type	Wild-type	yes	Postmenopausal	8.54963	8.17244	10.2377	10.0093	15.156	8.91109	4.21075	8.0842	7.76236	7.15338	13.96	10.1867	6.99778	10.2377	9.35411	8.31955	7.94238	8.19296	7.55331
BRCAwt	0.586434	463	20597-106	Training	DFCI	Wild-type	Wild-type	yes	Postmenopausal	9.63954	2.814	9.60849	8.22936	15.2021	7.62546	3.98257	7.54111	8.01538	3.60803	11.5026	7.93204	6.12076	9.60849	9.32202	7.70633	4.46559	7.81879	3.87285
BRCAwt	0.606254	465	20597-108	Training	DFCI	Wild-type	Wild-type	yes	Postmenopausal	9.88059	6.36049	7.4312	8.14919	14.7831	7.97296	4.84991	9.79152	7.94519	4.8513	11.9228	7.5541	5.51403	7.4312	9.00985	5.692	2.75603	7.18514	5.23024
BRCAwt	0.0606257	466	20597-109	Training	DFCI	Wild-type	Wild-type	yes	Premenopausal	10.5584	3.09015	6.75617	7.29714	15.4748	7.20282	6.23121	9.99336	8.39097	2.45778	12.8905	9.41844	6.4675	6.75617	8.73308	5.98514	5.05109	6.71436	3.96645
BRCAwt	0.118814	467	20597-110	Training	DFCI	Wild-type	Wild-type	yes	Postmenopausal	9.89157	4.74704	8.34545	7.16534	15.549	6.46001	4.75409	9.337	7.83983	5.25176	12.5719	8.57444	5.80901	8.34545	8.4258	7.6663	5.44072	7.35537	3.36075
BRCAwt	0.357883	469	20597-112	Training	DFCI	Wild-type	Wild-type	yes	Postmenopausal	9.96092	1.98448	6.37531	7.09451	15.0476	6.68429	3.80587	9.41632	7.46092	5.89375	12.4597	8.02354	6.98198	6.37531	9.22056	4.79502	4.99735	6.74872	3.27012
BRCAwt	0.427996	470	20597-113	Training	DFCI	Wild-type	Wild-type	yes	Premenopausal	8.51644	5.60382	7.04657	7.06716	16.3213	8.11743	5.91014	9.35284	8.87661	5.40845	11.7972	7.34434	5.51395	7.04657	9.91268	7.05692	4.37418	7.85253	6.23305
BRCAwt	0.786266	471	20597-114	Training	DFCI	Wild-type	Wild-type	yes	Postmenopausal	9.71195	4.50167	8.26451	9.26669	14.6675	8.87507	4.3606	8.51263	7.6567	4.11834	11.9967	7.62848	6.15486	8.26451	9.02358	8.39059	4.18052	7.76086	6.64791
BRCAwt	0.147906	473	20597-116	Training	DFCI	Wild-type	Wild-type	yes	Postmenopausal	9.82932	5.07315	8.9808	9.07434	15.3831	8.723	4.11161	8.94019	8.11536	4.13403	13.0366	9.3029	6.60391	8.9808	9.1701	6.33048	5.91976	7.46545	3.10382
BRCAwt	0.778646	474	20597-117	Training	DFCI	Wild-type	Wild-type	yes	Premenopausal	9.07878	6.7006	7.52286	6.98455	14.4202	6.332	3.41112	8.33978	7.07698	5.66519	12.439	6.6071	6.28555	7.52286	9.06429	5.62036	4.21464	7.03448	3.2962
BRCAwt	0.991401	475	20597-118	Training	DFCI	Wild-type	Wild-type	yes	Premenopausal	7.91372	5.95846	8.91639	8.18864	15.4062	7.15517	-0.87569	9.20465	7.53598	4.11966	13.038	6.58834	5.54018	8.91639	13.0271	9.17523	6.0986	8.42825	4.99084
BRCAwt	0.514172	477	20597-120	Training	DFCI	Wild-type	Wild-type	yes	Postmenopausal	9.88342	6.09092	5.43542	9.84933	15.3117	7.13202	4.46994	9.53143	8.03104	6.67345	10.2728	8.00943	6.49414	5.43542	8.2587	4.43861	3.9335	7.90915	5.92563
BRCAwt	0.598564	478	20597-121	Training	DFCI	Wild-type	Wild-type	yes	Postmenopausal	9.77861	5.84721	8.7046	9.39683	14.9548	8.26939	4.11093	8.64818	7.56146	5.33754	12.2908	6.98297	5.95127	8.7046	9.41671	6.818	4.3235	7.45626	5.56864
BRCAwt	0.488595	479	20597-134	Training	DFCI	Wild-type	Wild-type	yes	Postmenopausal	9.32025	3.74956	7.63829	8.95633	15.8675	7.94621	5.08119	9.79489	7.85003	3.44206	12.2234	7.96644	5.6154	7.63829	9.92418	7.21521	-1.06173	8.64302	4.57021
BRCAwt	0.388135	481	20597-132	Training	DFCI	Wild-type	Wild-type	yes	Postmenopausal	8.99202	4.22154	7.99675	7.64097	15.4782	5.71931	5.20374	9.01776	8.15757	-1.67437	12.1673	8.39022	0.807353	7.99675	10.0419	8.3685	7.29692	8.31305	-1.10233
BRCAwt	0.216598	482	20597-131	Training	DFCI	Wild-type	Wild-type	yes	Postmenopausal	10.1731	4.85328	8.03665	6.50291	14.8331	5.51983	4.86094	9.08415	8.16308	4.36652	12.6251	9.54592	6.21939	8.03665	8.67591	5.84533	4.94467	7.28044	1.81093
BRCAwt	0.448593	483	20597-130	Training	DFCI	Wild-type	Wild-type	yes	Postmenopausal	9.43306	4.74643	7.92276	7.96867	15.1944	7.29632	3.27377	8.28751	7.73012	3.01143	12.4211	7.62778	5.4734	7.92276	9.38041	6.79135	4.55227	8.28719	1.41254
BRCAwt	0.655786	485	20597-129	Training	DFCI	Wild-type	Wild-type	yes	Postmenopausal	9.50043	4.65448	8.21926	7.90609	15.0197	7.66346	4.41025	8.32362	7.78967	4.08833	12.4713	8.35868	5.8476	8.21926	9.4164	9.12663	5.01969	8.09993	4.84001
BRCAwt	0.357755	486	20597-127	Training	DFCI	Wild-type	Wild-type	yes	Postmenopausal	9.59239	5.44738	6.51532	5.77054	15.169	5.43257	4.48189	8.65425	7.73344	5.01619	12.8136	9.15759	6.63372	6.51532	9.31811	7.04473	4.93104	7.71644	0.248362
BRCAwt	0.314302	487	20597-126	Training	DFCI	Wild-type	Wild-type	yes	Postmenopausal	9.1774	5.88441	7.92913	7.90299	15.6663	7.56585	4.46611	9.85705	7.59876	4.19713	12.1477	8.91021	6.88286	7.92913	8.90954	6.03377	3.30378	7.42489	-1.49675
BRCAwt	0.260066	489	20597-124	Training	DFCI	Wild-type	Wild-type	yes	Postmenopausal	9.44555	3.46675	8.10989	8.73381	15.2576	6.89907	4.09122	8.06894	7.70347	4.21536	12.8439	8.66547	5.86213	8.10989	8.88831	7.92294	3.70285	8.38353	3.19397
BRCAwt	0.857179	490	20597-123	Training	DFCI	Wild-type	Wild-type	yes	Postmenopausal	10.1721	6.07643	9.16084	9.60872	14.5104	8.66458	3.7837	8.62111	7.48142	4.25036	12.1365	8.33598	6.21586	9.16084	9.74904	8.74152	3.9816	7.6464	4.80419
BRCAwt	0.131154	491	20597-122	Training	DFCI	Wild-type	Wild-type	yes	Postmenopausal	10.517	1.8095	8.64658	9.79147	15.3423	8.59339	5.78233	10.2237	9.01673	3.86511	12.2344	9.88592	6.10951	8.64658	8.5375	6.72193	4.6617	7.06346	4.72954
BRCAwt	0.458835	493	20597-103	Training	DFCI	Wild-type	Wild-type	yes	Premenopausal	10.0381	4.22692	6.77293	7.75708	14.902	8.66674	4.78644	8.54671	8.37786	4.47872	12.3261	8.01727	5.06565	6.77293	9.28135	7.16748	5.46515	8.17304	2.85123
BRCAwt	0.864798	494	20597-135	Training	DFCI	Wild-type	Wild-type	yes	Premenopausal	9.01454	5.8989	9.45391	8.98966	14.6567	7.89245	2.24095	7.89603	7.09668	4.03674	12.9907	7.08872	5.65412	9.45391	10.479	7.71784	5.56332	7.47609	5.44702
BRCAwt	0.2719	495	20597-101	Training	DFCI	Wild-type	Wild-type	yes	Premenopausal	9.93582	-0.813471	7.79912	9.25615	15.5779	10.8289	4.62317	9.68639	7.88449	1.78006	12.4752	8.97083	6.08994	7.79912	9.45535	6.85244	4.81583	7.9764	-1.1882
BRCAwt	0.0904954	497	20597-076	Training	DFCI	Wild-type	Wild-type	yes	Postmenopausal	10.7719	4.47965	5.79449	6.65618	15.6904	8.16323	5.39871	10.624	8.28968	3.97688	12.0522	9.72939	6.55639	5.79449	8.71435	6.38077	5.52924	6.65866	4.52781
BRCAwt	0.501449	498	20597-077	Training	DFCI	Wild-type	Wild-type	yes	Postmenopausal	9.82359	2.18334	8.35048	6.82123	14.9813	6.30035	5.25267	8.76879	7.69368	4.44744	12.0999	8.47094	6.44939	8.35048	9.07524	6.93154	3.06152	7.17189	4.33973
BRCAwt	0.663106	499	20597-079	Training	DFCI	Wild-type	Wild-type	yes	Postmenopausal	10.0817	5.88803	7.07524	4.31593	15.3311	7.10511	4.5831	10.3701	6.46322	3.889	12.9702	7.01616	5.46496	7.07524	10.4068	7.70358	0.149674	8.1803	4.62816
BRCAwt	0.108832	501	20597-081	Training	DFCI	Wild-type	Wild-type	yes	Postmenopausal	10.3504	4.89919	3.58374	3.75397	15.3409	4.26754	6.0547	10.1293	7.69783	3.60269	13.0244	8.75233	5.77548	3.58374	9.04675	6.11538	5.64836	6.59325	1.29336
BRCAwt	0.0864164	502	20597-082	Training	DFCI	Wild-type	Wild-type	yes	Postmenopausal	10.7977	3.89452	7.25069	7.05243	15.7089	7.34332	5.05687	10.8102	8.26575	4.89824	12.3939	9.30873	6.72316	7.25069	8.61246	6.38416	4.35402	7.51408	3.08975
BRCAwt	0.31919	503	20597-083	Training	DFCI	Wild-type	Wild-type	yes	Postmenopausal	10.029	4.82542	8.52721	7.81741	14.6751	7.62843	3.55759	7.95082	7.05709	4.92684	12.4444	7.94216	5.40317	8.52721	8.62772	6.38895	4.8613	7.84688	3.76549
BRCAwt	0.676699	505	20597-078	Training	DFCI	Wild-type	Wild-type	yes	Premenopausal	10.2158	5.68849	6.4825	6.35457	14.877	8.87122	3.99991	9.4776	7.47205	5.00841	12.0122	7.97246	5.65878	6.4825	9.46977	7.33641	4.62875	7.71991	5.00136
BRCAwt	0.0598839	506	20597-086	Training	DFCI	Wild-type	Wild-type	yes	Postmenopausal	9.47254	4.68418	5.90863	4.55693	14.8567	6.83095	4.22483	9.89222	7.70081	4.07359	12.1281	9.34454	5.76139	5.90863	8.51405	-1.22269	0.479537	4.61208	5.40617
BRCAwt	0.106612	507	20597-100	Training	DFCI	Wild-type	Wild-type	yes	Postmenopausal	9.95947	4.68673	6.68259	9.0026	15.4224	10.0487	4.60435	9.9311	7.49615	4.42894	12.8568	8.66049	6.36729	6.68259	8.77297	5.08846	5.51081	6.93322	4.66963
BRCAwt	0.18561	509	20597-098	Training	DFCI	Wild-type	Wild-type	yes	Postmenopausal	10.0365	3.75614	6.96991	7.58068	15.369	7.66903	4.42435	9.81595	7.98326	3.91202	12.7601	8.21743	6.82966	6.96991	8.88235	5.6188	5.12821	7.36718	4.1352
BRCAwt	0.342825	510	20597-097	Training	DFCI	Wild-type	Wild-type	yes	Postmenopausal	9.82	2.81826	7.7936	10.0729	14.8155	8.52319	5.81269	9.05804	8.33773	3.93575	12.4141	7.97088	5.93671	7.7936	8.1718	7.14898	5.9162	7.33748	6.06969
BRCAwt	0.537247	511	20597-096	Training	DFCI	Wild-type	Wild-type	yes	Postmenopausal	10.0339	1.67058	8.06661	7.11155	15.0039	6.52482	3.43881	9.37813	7.10134	3.20221	12.2847	8.17896	6.30276	8.06661	9.39198	6.70348	5.55501	7.21338	2.80657
BRCAwt	0.808178	513	20597-094	Training	DFCI	Wild-type	Wild-type	yes	Postmenopausal	9.60533	3.28079	7.87267	7.9642	14.8008	8.80685	4.77882	8.81318	6.0949	-0.836735	11.9345	7.46979	4.45602	7.87267	9.84535	7.62855	2.01211	7.74692	4.9284
BRCAwt	0.474042	514	20597-099	Training	DFCI	Wild-type	Wild-type	yes	Premenopausal	10.5379	3.34715	7.22806	8.40832	14.4103	7.42684	3.59356	8.19039	7.09514	4.24633	12.4822	8.75333	6.0977	7.22806	8.76246	8.18759	6.11802	7.04454	4.89771
BRCAwt	0.0326898	515	20597-092	Training	DFCI	Wild-type	Wild-type	yes	Postmenopausal	11.0479	3.11698	7.57909	4.90329	16.2741	7.06566	5.88818	11.2384	9.24936	4.42895	12.0318	10.239	6.89095	7.57909	8.5313	6.91528	5.94998	7.32144	1.2961
BRCAwt	0.726615	517	20597-091	Training	DFCI	Wild-type	Wild-type	yes	Postmenopausal	9.21433	5.04387	7.59311	8.01355	15.1669	8.09712	3.99282	9.10299	7.50862	3.91497	12.4535	7.18952	5.58183	7.59311	9.93173	7.50268	2.50857	7.47804	5.57349
BRCAwt	0.675169	518	20597-090	Training	DFCI	Wild-type	Wild-type	yes	Postmenopausal	10.0952	4.8464	7.02585	8.86247	14.9022	8.33084	4.61036	9.88671	8.21503	3.85347	11.6043	8.54605	5.92564	7.02585	9.55703	5.82322	2.74361	6.92705	5.37117
BRCAwt	0.192097	519	20597-089	Training	DFCI	Wild-type	Wild-type	yes	Postmenopausal	10.9815	5.58721	7.13233	3.20691	15.435	7.36948	7.29495	10.0905	9.12052	4.30562	11.5725	9.10609	5.88078	7.13233	9.56251	4.91333	5.09505	6.69783	3.18896
BRCAwt	0.139853	521	20597-093	Training	DFCI	Wild-type	Wild-type	yes	Premenopausal	10.2595	-0.714864	7.62418	7.72301	15.5692	6.60108	4.30161	10.3447	8.13515	5.33826	12.149	8.9214	6.51581	7.62418	7.9983	7.51449	5.51678	7.62614	4.2301
BRCAmut	0.962481	4	30223-022	Testing	BWH	Mutated	Mutated	yes	Postmenopausal	9.54244	5.16847	8.779	7.04961	14.8322	7.40713	3.79871	8.69137	7.02566	3.99187	11.4918	7.98539	5.81677	8.779	10.1051	10.1861	4.84213	8.90761	4.06708
BRCAmut	0.395536	8	30223-092	Testing	BWH	Mutated	Mutated	no	Premenopausal	9.85443	5.66941	7.17642	7.71848	15.2731	7.42367	4.07034	8.47362	8.08602	5.0169	12.6873	8.29257	6.31499	7.17642	9.50842	7.90403	5.52672	7.99284	4.53229
BRCAmut	0.665689	12	30223-087	Testing	BWH	Mutated	Mutated	yes	Postmenopausal	9.52707	4.49592	9.13997	10.6985	14.461	9.98495	3.78817	8.02927	7.18919	3.76356	12.08	7.68909	5.85773	9.13997	8.79859	6.70752	4.40703	7.01511	5.99299
BRCAmut	0.987152	16	30223-097	Testing	BWH	Mutated	Mutated	no	Postmenopausal	9.16614	5.90342	8.8219	8.72462	14.4933	8.71129	2.66542	7.80683	7.60932	1.16468	11.4663	6.24528	5.91484	8.8219	10.4643	9.89997	3.37942	8.01065	5.46042
BRCAmut	0.789966	20	30223-054	Testing	BWH	Mutated	Mutated	no	Premenopausal	9.36367	-2.58447	7.12018	8.69164	15.5542	7.09145	5.27632	8.47811	8.78463	2.52234	12.1177	7.55162	5.81548	7.12018	10.0133	10.8346	3.73634	8.7226	4.04727
BRCAmut	0.970812	24	30223-029	Testing	BWH	Mutated	Mutated	yes	Postmenopausal	9.28084	6.01158	9.09278	7.89671	14.2088	7.49745	2.00958	8.3089	6.96435	5.38448	12.0733	6.62253	5.70702	9.09278	9.49797	9.46522	3.97533	8.71376	4.91792
BRCAmut	0.930101	28	30223-046	Testing	BWH	Mutated	Mutated	no	Premenopausal	9.76261	5.89154	9.51638	8.42915	14.7048	8.14938	2.19648	7.3099	6.38371	3.27074	11.5289	7.15669	4.89618	9.51638	10.4202	8.95733	3.13236	8.70963	4.53884
BRCAmut	0.596684	32	30223-035	Testing	BWH	Mutated	Mutated	yes	Postmenopausal	9.89451	3.87231	8.57577	9.32442	15.6052	7.78993	4.92655	9.343	8.72184	2.21181	11.7251	8.32965	5.90063	8.57577	9.73629	9.47251	3.80276	7.30274	5.3982
BRCAmut	0.46207	36	30223-023	Testing	BWH	Mutated	Mutated	no	Postmenopausal	10.9492	2.89387	7.3805	5.69446	15.0532	5.52768	4.33661	8.43411	7.11747	3.97081	12.0166	8.90678	6.46984	7.3805	9.49747	8.8047	5.6472	7.69199	0.281186
BRCAmut	0.807534	40	30223-009	Testing	BWH	Mutated	Mutated	no	Postmenopausal	9.49604	5.32725	7.61514	7.1407	14.9154	8.28264	4.21081	8.50384	7.21507	5.41349	11.9985	7.24727	5.48484	7.61514	9.5672	8.31895	4.64979	8.11329	4.53009
BRCAmut	0.976913	44	30223-028	Testing	BWH	Mutated	Mutated	no	Postmenopausal	9.43247	6.33564	8.13704	8.951	14.3231	8.41899	3.44117	8.0986	7.37765	5.42121	10.9058	7.20754	5.34497	8.13704	9.39127	9.30036	4.17699	8.81395	5.47293
BRCAmut	0.962018	48	30223-063	Testing	BWH	Mutated	Mutated	no	Postmenopausal	8.83523	5.65474	9.21645	10.3942	14.6141	9.22946	3.56113	8.58422	7.28557	4.47147	11.3098	7.4848	4.94726	9.21645	9.60058	8.77272	3.9876	8.3408	6.52222
BRCAmut	0.809259	52	30223-055	Testing	BWH	Mutated	Mutated	yes	Postmenopausal	9.38855	5.62746	9.07201	8.2321	14.4744	7.7501	3.68338	8.20972	7.30268	4.38744	11.8772	7.66543	5.82444	9.07201	8.86025	6.69963	4.20654	8.62194	3.95633
BRCAmut	0.928152	56	30223-047	Testing	BWH	Mutated	Mutated	yes	Premenopausal	9.10021	4.98134	5.18048	9.98637	15.0381	9.22166	5.13289	8.79993	8.50247	3.55953	11.3036	8.32129	5.02864	5.18048	9.75401	10.6069	4.24438	7.83754	3.84103
BRCAmut	0.952699	60	30223-025	Testing	BWH	Mutated	Mutated	yes	Premenopausal	8.8215	4.93656	8.51705	10.3606	14.5176	9.9702	2.54316	8.45327	7.31394	5.25943	11.51	7.06864	5.26333	8.51705	9.24858	8.50023	5.05391	8.4091	6.62288
BRCAmut	0.969871	64	30223-011	Testing	BWH	Mutated	Mutated	no	Premenopausal	9.48407	3.5913	9.19472	7.87768	14.542	7.74322	3.60066	7.80102	6.40563	4.08838	11.5634	7.63674	5.18243	9.19472	10.4965	9.75862	3.33233	8.22364	2.21336
BRCAmut	0.985342	68	30223-062	Testing	BWH	Mutated	Mutated	yes	Premenopausal	8.04617	6.90895	8.09053	9.73274	15.4647	8.34086	5.16502	8.18707	9.49415	3.55275	11.0087	6.60432	2.98784	8.09053	11.8348	10.5363	-1.41547	7.87616	6.15704
BRCAmut	0.390974	72	30223-072	Testing	BWH	Mutated	Mutated	no	Postmenopausal	10.2603	5.30967	7.20487	5.51343	14.8522	6.03641	3.80396	8.27915	7.07004	5.59154	13.4781	7.76056	7.14473	7.20487	9.61551	7.34131	4.80052	7.4904	2.87261
BRCAmut	0.912758	76	30223-085	Testing	BWH	Mutated	Mutated	yes	Postmenopausal	9.02657	5.53399	9.82354	10.4002	14.9131	8.64309	2.87166	9.33576	7.6906	4.0754	11.6838	6.93058	5.35895	9.82354	9.35777	8.42626	4.76647	8.43667	6.52004
BRCAmut	0.975401	80	30223-042	Testing	BWH	Mutated	Mutated	no	Premenopausal	9.10072	5.95092	8.84699	8.67844	14.5757	7.45157	3.37508	7.74843	7.87074	3.88184	11.7712	6.81363	5.80675	8.84699	10.6923	8.81388	4.637	7.99404	4.36194
BRCAmut	0.776233	84	30223-093	Testing	BWH	Mutated	Mutated	yes	Postmenopausal	9.26969	6.56458	8.31547	8.27816	15.2294	7.15887	5.29348	8.19671	8.48734	4.87369	11.5137	7.3998	4.78989	8.31547	9.52967	9.1425	3.52527	8.38479	2.14021
BRCAmut	0.954566	88	5544-149	Testing	CCGP	Mutated	BRCA2	yes	Premenopausal	9.03795	5.23152	9.3451	9.88506	14.3086	9.30846	3.11306	7.59022	7.4557	2.27752	11.5299	5.95072	5.06557	9.3451	9.08969	9.63771	3.57867	7.6364	6.05641
BRCAmut	0.923331	92	5544-134	Testing	CCGP	Mutated	BRCA1	yes	Postmenopausal	9.67855	6.40841	8.25089	8.95601	14.1925	9.17909	2.18723	7.51817	7.27292	4.11591	12.215	6.11147	6.40534	8.25089	8.93258	9.71715	3.9969	8.15087	6.26247
BRCAmut	0.667784	96	5544-140	Testing	CCGP	Mutated	BRCA1	yes	Premenopausal	9.89988	5.81079	8.5454	8.55556	14.5146	9.86593	3.62774	8.0964	7.83741	4.51849	11.8869	7.28263	6.78769	8.5454	8.43155	6.47477	3.07893	8.26771	7.44593
BRCAmut	0.310837	100	5544-145	Testing	CCGP	Mutated	BRCA2	yes	Premenopausal	10.2706	3.38949	8.5734	5.35868	15.0811	7.43667	5.58442	8.45013	8.49218	4.88804	11.9611	8.73954	6.79428	8.5734	9.2919	5.21399	5.54736	7.23558	3.81548
BRCAmut	0.639905	104	5544-139	Testing	CCGP	Mutated	BRCA2	yes	Postmenopausal	9.15338	5.27571	6.67256	7.03758	15.0369	6.85533	3.27808	8.78225	7.66757	2.26651	11.6899	7.6262	5.67189	6.67256	9.14965	6.36318	3.88481	6.75237	4.54087
BRCAmut	0.915971	108	5544-105	Testing	CCGP	Mutated	BRCA2	yes	Premenopausal	9.86701	4.57857	8.20255	9.15163	14.9475	7.3877	3.26796	9.90396	8.06513	4.73964	12.1344	8.18908	5.9269	8.20255	10.2478	9.69135	4.1572	8.04842	3.33302
BRCAmut	0.776396	112	5544-110	Testing	CCGP	Mutated	BRCA1	yes	Postmenopausal	9.68968	5.06308	7.98063	6.69859	15.6327	6.60226	4.43087	10.1764	7.6663	4.76304	12.8991	8.23872	4.59607	7.98063	11.0275	10.6829	5.34602	8.45472	4.79094
BRCAmut	0.93176	116	5544-114	Testing	CCGP	Mutated	BRCA1	yes	Postmenopausal	9.60985	2.55912	7.15805	9.61956	15.1538	9.09271	4.14868	8.44768	6.93526	5.18305	12.7094	8.28299	5.48681	7.15805	11.2236	12.4792	4.24581	7.89748	5.61342
BRCAmut	0.89491	120	5544-121	Testing	CCGP	Mutated	BRCA1	yes	Premenopausal	8.86837	6.80591	8.47917	8.17919	14.4138	10.3089	1.56255	8.72913	7.46486	6.32111	11.9118	7.19804	6.17875	8.47917	9.2934	5.43759	5.70828	7.37565	6.90127
BRCAmut	0.839977	124	5544-127	Testing	CCGP	Mutated	BRCA2	yes	Postmenopausal	8.86725	6.31102	9.33862	8.92534	14.9937	8.2328	3.05195	9.14906	7.0934	5.98227	12.3812	7.10757	6.25132	9.33862	9.42392	8.03321	4.45134	7.71172	5.94006
BRCAmut	0.767797	128	5544-155	Testing	CCGP	Mutated	BRCA2	no	Premenopausal	9.75379	4.04819	9.35805	6.90687	14.9917	6.36507	5.30655	9.70564	8.41861	3.36511	11.3424	8.38517	6.12808	9.35805	9.11662	7.06365	4.79527	7.77199	3.38544
BRCAmut	0.928516	132	5544-188	Testing	CCGP	Mutated	BRCA1	no	Premenopausal	9.99244	5.69558	6.74211	7.69403	14.412	7.10436	3.65008	8.8121	8.15457	3.49921	11.9771	7.49534	6.22878	6.74211	9.77776	7.95506	2.27711	8.68529	2.07493
BRCAmut	0.949895	136	5544-182	Testing	CCGP	Mutated	BRCA1	yes	Premenopausal	9.30681	3.66674	5.75183	7.40821	13.9641	8.0951	2.42785	9.19001	8.0378	6.54059	11.6325	6.97484	7.27355	5.75183	8.4887	7.05064	5.68972	6.37035	5.00053
BRCAmut	0.739964	140	5544-197	Testing	CCGP	Mutated	BRCA2	no	Postmenopausal	10.6676	2.93012	6.06551	4.93646	14.4987	5.23424	6.39562	9.12743	9.31925	5.26789	11.9798	9.43495	6.32882	6.06551	9.84912	7.95353	6.32375	6.30318	-1.57611
BRCAmut	0.927602	144	5544-104	Testing	CCGP	Mutated	BRCA2	no	Premenopausal	9.36328	5.49779	7.2015	10.208	15.3699	10.0714	3.9743	8.48191	7.5396	7.34077	12.0955	8.46737	5.03222	7.2015	11.1594	11.0586	5.80014	9.01409	5.2774
BRCAmut	0.11283	148	5544-178	Testing	CCGP	Mutated	BRCA2	yes	Premenopausal	10.4811	2.07547	6.33963	6.8706	15.8264	4.84878	6.35729	10.6063	9.24077	3.92332	12.6927	9.15037	5.82396	6.33963	9.32588	7.28855	4.89967	7.50368	1.0777
BRCAmut	0.956173	152	5544-159	Testing	CCGP	Mutated	BRCA2	yes	Premenopausal	9.72508	2.75452	7.59084	6.74306	14.2365	7.08456	5.23685	8.92026	8.27723	4.46349	11.2036	7.68991	5.87418	7.59084	8.92105	9.22446	3.90584	7.88577	4.53152
BRCAmut	0.763356	156	5544-165	Testing	CCGP	Mutated	BRCA2	yes	Postmenopausal	9.87932	4.62201	8.56715	6.71139	14.2476	7.97496	4.52281	8.89448	8.50686	3.39946	11.2031	7.89812	5.51293	8.56715	7.86756	7.69445	4.04362	7.07245	5.81346
BRCAmut	0.78178	160	5544-170	Testing	CCGP	Mutated	BRCA1	yes	Premenopausal	10.1548	5.43247	7.62591	5.89917	14.5139	5.94517	5.70398	8.7358	7.695	4.18031	11.875	7.82495	5.26511	7.62591	9.24299	8.60977	5.32763	7.20035	1.03198
BRCAmut	0.799412	164	5544-176	Testing	CCGP	Mutated	BRCA2	yes	Postmenopausal	9.68103	4.08018	7.62277	7.60703	14.6073	7.68422	4.50651	8.23271	8.07373	2.82541	11.393	7.86407	5.49915	7.62277	9.17855	7.05684	4.21134	7.67338	5.0849
BRCAmut	0.766895	168	5544-152	Testing	CCGP	Mutated	BRCA2	yes	Premenopausal	9.97902	3.90413	7.4178	7.57364	14.7947	6.23568	4.97792	8.98053	8.12278	3.45851	11.9141	7.89953	5.82238	7.4178	9.17951	8.58869	4.10939	8.13247	2.78716
BRCAmut	0.976216	172	5544-031	Testing	CCGP	Mutated	BRCA2	yes	Premenopausal	8.54246	6.02727	6.547	4.96325	14.6734	2.94068	3.2815	10.2694	6.89682	5.61421	11.6624	7.37851	7.17464	6.547	9.3552	7.15232	4.78344	8.21977	2.29685
BRCAmut	0.100375	176	5544-037	Testing	CCGP	Mutated	BRCA1	no	Premenopausal	11.1224	1.80272	5.49569	6.69362	15.8491	6.62579	6.97124	9.42435	8.87324	3.91449	12.7953	9.43414	6.45958	5.49569	9.76865	8.80223	4.6323	7.59748	3.58438
BRCAmut	0.940876	180	5544-041	Testing	CCGP	Mutated	BRCA1	yes	Premenopausal	8.23799	7.6325	10.6208	11.0284	14.7539	9.31331	0.395121	7.11742	5.59341	3.31725	12.5754	5.57994	5.90322	10.6208	9.25441	9.60717	3.69537	10.02	6.32792
BRCAmut	0.103087	184	5544-046	Testing	CCGP	Mutated	BRCA1	yes	Postmenopausal	10.4057	4.49581	9.01733	9.0706	15.6027	6.879	5.59862	9.43521	8.32764	2.99036	13.6859	8.98372	6.11878	9.01733	9.62982	8.15864	4.05615	7.72985	2.39198
BRCAmut	0.940333	188	5544-024	Testing	CCGP	Mutated	BRCA2	yes	Postmenopausal	8.9255	4.41877	7.02812	8.8881	14.53	8.53992	3.49787	8.44776	6.84936	0.868088	11.3396	6.82039	3.72981	7.02812	9.21612	9.56928	3.92748	7.75051	4.81923
BRCAmut	0.920432	192	5544-002	Testing	CCGP	Mutated	BRCA2	no	Premenopausal	9.2263	4.43189	9.01068	10.9593	15.4539	8.28821	4.63397	8.76913	8.03919	0.153187	10.4628	8.08994	4.86223	9.01068	9.75875	9.96103	-0.0191535	8.91094	4.44091
BRCAmut	0.958514	196	5544-010	Testing	CCGP	Mutated	BRCA2	yes	Postmenopausal	9.10747	3.03389	10.1877	9.9642	15.4531	8.88708	5.73011	9.15638	7.8879	2.0833	11.1567	7.95399	5.87092	10.1877	10.6005	9.34421	1.48186	9.35506	4.92735
BRCAmut	0.965464	200	5544-014	Testing	CCGP	Mutated	BRCA2	yes	Premenopausal	9.89366	2.66528	8.9179	7.56458	15.4036	6.23274	5.24374	10.1552	8.83511	1.87335	11.1985	9.42795	6.80415	8.9179	10.8791	10.4301	3.32612	8.86633	-4.1749
BRCAmut	0.934407	204	5544-019	Testing	CCGP	Mutated	BRCA2	yes	Postmenopausal	9.16666	4.3191	9.28269	10.6041	14.6863	9.74425	4.70956	8.43959	8.14431	3.73425	11.1549	8.39837	5.43467	9.28269	9.60098	7.88411	3.79548	8.69172	6.46053
BRCAmut	0.471488	208	5544-049	Testing	CCGP	Mutated	BRCA1	yes	Premenopausal	9.51393	6.36335	6.37594	7.82607	15.3345	5.73452	4.31311	8.91554	7.36338	3.38244	12.5572	8.19096	5.04483	6.37594	9.65263	8.06824	4.49345	8.0792	2.08323
BRCAmut	0.794611	212	5544-079	Testing	CCGP	Mutated	BRCA1	yes	Postmenopausal	9.77542	2.34265	7.37937	5.88281	15.0212	6.89981	4.37344	10.6061	7.43866	3.16503	12.5448	7.8435	5.49618	7.37937	9.82406	8.8314	3.5896	7.16036	4.46613
BRCAmut	0.614485	216	5544-085	Testing	CCGP	Mutated	BRCA1	yes	Premenopausal	9.38142	5.96309	8.45427	5.84132	15.4179	5.37563	3.78495	8.40285	7.15026	1.58337	12.9208	6.56551	4.57927	8.45427	9.66315	10.6646	3.5903	9.16489	1.58668
BRCAmut	0.75606	220	5544-091	Testing	CCGP	Mutated	BRCA1	yes	Postmenopausal	9.33697	5.96658	9.35705	8.4926	14.8564	8.6399	4.75504	9.64792	7.86146	4.81393	12.0448	7.84125	5.46111	9.35705	8.91361	8.38882	5.21985	7.21546	7.29295
BRCAmut	0.702072	224	5544-096	Testing	CCGP	Mutated	BRCA1	yes	Postmenopausal	10.3093	5.07511	7.75474	7.0661	15.0189	7.32402	5.90132	8.82948	7.92192	6.46182	12.3308	8.47876	5.30036	7.75474	10.6171	8.27226	5.27686	7.43386	3.51008
BRCAmut	0.633667	228	5544-075	Testing	CCGP	Mutated	BRCA1	yes	Postmenopausal	9.27275	6.2412	7.92416	9.28395	15.4184	7.74935	4.3557	9.24092	7.58889	2.94089	12.6983	7.80876	4.6695	7.92416	9.56503	10.7731	5.57489	8.21024	3.91158
BRCAmut	0.876288	232	5544-053	Testing	CCGP	Mutated	BRCA1	no	Postmenopausal	8.60686	7.28709	10.1871	10.5885	15.3956	8.39459	2.43989	7.67318	6.83532	2.82778	12.0953	6.87598	5.6952	10.1871	9.56815	11.5304	3.58986	8.83986	4.48094
BRCAmut	0.510535	236	5544-056	Testing	CCGP	Mutated	BRCA2	yes	Premenopausal	9.23757	3.57327	8.29009	6.25896	15.3472	6.53038	4.12574	9.255	7.49793	3.3028	12.2371	7.37705	5.47753	8.29009	8.98678	8.10397	3.26825	7.44085	3.84862
BRCAmut	0.250731	240	5544-050	Testing	CCGP	Mutated	BRCA1	yes	Postmenopausal	10.0025	4.91014	10.0585	7.66935	15.036	9.53618	4.38855	8.57028	7.96072	4.1833	12.3643	7.94501	6.58075	10.0585	8.79698	5.14655	3.71192	7.51367	6.67067
BRCAmut	0.408011	244	5544-064	Testing	CCGP	Mutated	BRCA2	yes	Postmenopausal	9.41486	3.30021	7.7804	7.09278	15.4781	6.67672	2.43863	8.12652	7.24056	3.25291	12.7772	7.60475	3.59528	7.7804	9.92052	9.15911	2.31681	9.07413	1.73189
BRCAmut	0.892114	248	5544-060	Testing	CCGP	Mutated	BRCA2	yes	Postmenopausal	9.44892	5.14668	10.099	8.48706	14.357	8.089	3.31982	8.66823	7.43259	4.538	11.9597	7.18485	6.70952	10.099	8.86442	8.1789	3.516	6.89835	4.61126
BRCAwt	0.0206747	252	DFCISample72_S8	Testing	DGO	Wild-type	Wild-type	yes	Premenopausal	11.2973	2.36709	6.59996	5.74555	15.3148	5.29906	5.43859	10.7991	8.43959	2.90711	12.6171	9.70745	6.19724	6.59996	8.24584	3.58494	5.93648	6.03979	3.43725
BRCAwt	0.394367	256	DFCISample101_S	Testing	DGO	Wild-type	Wild-type	yes	Premenopausal	8.94732	1.02833	7.91362	8.9017	16.3399	4.44971	4.07214	9.93139	6.30391	3.72875	11.3503	5.55123	4.60864	7.91362	9.14628	7.22083	0.630017	8.18963	3.67295
BRCAwt	0.0881944	260	DFCISample102_S	Testing	DGO	Wild-type	Wild-type	yes	Postmenopausal	10.9028	2.18073	6.64725	6.17392	15.1041	5.56274	5.87366	9.82899	8.65837	4.26855	12.294	9.55701	6.34565	6.64725	8.02014	6.64078	5.71321	6.81059	2.52259
BRCAwt	0.336821	264	DFCISample90_S2	Testing	DGO	Wild-type	Wild-type	yes	Postmenopausal	9.36869	3.62969	8.91719	10.1678	15.7283	9.8869	3.77624	9.21412	7.31957	4.63976	12.6139	8.74098	6.11878	8.91719	9.72723	7.20917	4.19304	8.11141	4.6907
BRCAwt	0.0849199	268	DFCISample69_S5	Testing	DGO	Wild-type	Wild-type	yes	Postmenopausal	11.1914	4.13898	6.46844	6.32687	15.1518	6.06019	5.09593	9.40288	8.62635	3.31165	12.9153	9.55068	7.56468	6.46844	8.93401	6.65668	5.962	5.88118	2.73274
BRCAmut	0.843056	272	20439-037	Testing	IHCC	Mutated	Mutated	yes	Postmenopausal	9.12293	2.79167	5.56579	8.46432	14.96	8.88471	5.23973	8.07992	7.55098	5.12213	12.3007	7.66866	5.82471	5.56579	9.86383	9.42555	5.59645	7.666	4.55047
BRCAmut	0.709534	276	20439-030	Testing	IHCC	Mutated	Mutated	yes	Premenopausal	9.27078	5.79635	8.88144	9.39129	15.5813	8.65942	5.27125	9.78122	7.98426	1.81389	12.1613	8.65813	5.75884	8.88144	10.0061	9.52945	2.92894	7.20325	5.31248
BRCAmut	0.749258	280	20439-043	Testing	IHCC	Mutated	Mutated	yes	Premenopausal	9.18617	6.48926	9.16938	10.6184	14.8163	7.98999	4.74401	7.17683	7.77477	5.99085	11.8809	8.20365	6.08585	9.16938	9.3177	7.75814	5.55263	8.3345	5.65211
BRCAmut	0.231308	284	20439-047	Testing	IHCC	Mutated	Mutated	yes	Postmenopausal	10.2511	6.26904	8.71623	9.61347	15.6655	8.71706	5.33509	8.59836	7.35456	1.84512	12.7596	7.91529	6.12675	8.71623	9.5529	8.37128	2.95639	8.61021	0.460143
BRCAmut	0.743311	288	20439-052	Testing	IHCC	Mutated	Mutated	yes	Premenopausal	9.28692	6.32681	8.92275	8.97421	15.252	8.26545	4.01368	8.09392	7.81738	5.80734	12.2131	8.18322	5.33378	8.92275	10.1814	8.85897	3.10798	8.32823	4.31762
BRCAmut	0.866349	292	20439-028	Testing	IHCC	Mutated	Mutated	yes	Postmenopausal	9.2317	5.73133	8.48232	9.61379	14.8783	8.64614	4.54861	8.97159	8.21618	4.71287	11.5818	7.54898	5.81177	8.48232	9.09455	8.3289	5.34142	8.25198	5.58132
BRCAmut	0.864278	296	20439-025	Testing	IHCC	Mutated	Mutated	yes	Postmenopausal	9.28119	5.58631	9.1251	9.85465	14.6942	8.93152	4.53256	8.53308	7.90108	3.61019	12.1549	7.55863	5.86022	9.1251	9.49496	8.11089	5.97892	8.22122	5.50397
BRCAmut	0.881674	300	20439-003	Testing	IHCC	Mutated	Mutated	yes	Premenopausal	9.49056	5.68259	9.43283	9.88304	14.7612	8.9573	5.07223	8.60312	7.8447	4.1492	11.5292	8.95658	5.6214	9.43283	9.27572	9.17018	1.53377	8.89461	6.29078
BRCAmut	0.966473	304	20439-008	Testing	IHCC	Mutated	Mutated	yes	Premenopausal	9.51003	1.95523	8.02876	8.00503	14.7262	5.53336	4.26359	9.19754	7.35278	5.25859	11.7622	5.94532	6.60339	8.02876	9.75898	9.34536	5.68912	8.11112	-0.412945
BRCAmut	0.942446	308	20439-012	Testing	IHCC	Mutated	Mutated	yes	Postmenopausal	9.66637	2.32837	8.61118	8.17964	15.0084	7.84515	4.50887	9.28272	8.16713	4.40822	11.2577	8.02145	5.92343	8.61118	9.9091	9.96308	1.87812	8.20514	4.07059
BRCAmut	0.953779	312	20439-023	Testing	IHCC	Mutated	Mutated	yes	Premenopausal	7.81401	6.95905	9.00458	4.9963	14.9587	6.66535	5.13349	7.60782	7.8165	1.86185	12.308	6.0755	3.43648	9.00458	11.0652	8.54681	2.9711	7.59264	4.51752
BRCAmut	0.781822	316	20439-020	Testing	IHCC	Mutated	Mutated	yes	Postmenopausal	9.51005	5.87505	8.85586	9.29494	15.0877	8.67131	4.91755	9.40355	8.35231	4.05898	11.939	8.25542	5.77659	8.85586	9.32015	9.05486	5.36637	8.12978	3.37663
BRCAmut	0.725676	320	20439-016	Testing	IHCC	Mutated	Mutated	yes	Premenopausal	9.81206	5.87664	8.99064	7.31903	14.5734	8.56471	4.53182	7.84065	8.19053	5.33645	11.9944	8.69996	5.79073	8.99064	9.35438	7.64943	6.02533	8.07122	6.26964
BRCAwt	0.00935238	324	20597-185	Testing	DFCI	Wild-type	Wild-type	yes	Premenopausal	11.7376	-1.73846	5.8264	7.2142	15.4432	6.45035	-1.53142	9.97352	7.36848	-2.67968	13.1225	9.57757	6.01581	5.8264	7.46452	7.23325	5.28258	7.44313	-2.08804
BRCAwt	0.0214848	328	20597-177	Testing	DFCI	Wild-type	Wild-type	yes	Postmenopausal	11.0317	3.22724	6.01955	5.98214	15.8803	4.31262	7.55298	11.0247	9.74624	2.86272	13.0248	9.72869	6.38579	6.01955	8.38143	7.12817	4.54577	6.8079	2.74261
BRCAwt	0.181666	332	20597-176	Testing	DFCI	Wild-type	Wild-type	yes	Postmenopausal	11.2291	3.51299	7.09563	8.93145	15.7428	6.59172	7.00952	9.23837	9.55232	3.87625	11.7201	9.81909	7.07412	7.09563	9.12265	9.56628	6.08638	7.52575	4.75706
BRCAwt	0.0853299	336	20597-189	Testing	DFCI	Wild-type	Wild-type	yes	Premenopausal	11.566	4.13494	4.83043	3.04802	14.7877	4.54918	4.56895	8.29746	8.04392	5.09237	12.7061	9.17461	6.7999	4.83043	8.86743	6.94219	5.00941	5.55757	-2.24408
BRCAwt	0.0253137	340	20597-194	Testing	DFCI	Wild-type	Wild-type	yes	Postmenopausal	11.1516	3.5734	6.02544	7.18574	16.5281	4.40923	6.06766	10.4771	9.02631	0.662063	11.9998	10.1367	6.99461	6.02544	8.78199	8.38832	1.49576	6.95518	1.18855
BRCAwt	0.545946	344	20597-198	Testing	DFCI	Wild-type	Wild-type	yes	Postmenopausal	10.6133	4.62729	6.47911	3.05842	15.4217	6.99489	5.49667	9.50592	7.71733	3.16252	12.0009	8.25629	6.13381	6.47911	10.157	7.65657	-1.5715	7.96799	3.19835
BRCAwt	0.0653144	348	20597-174	Testing	DFCI	Wild-type	Wild-type	yes	Postmenopausal	10.6374	3.89601	7.57378	8.99653	15.7214	7.87752	5.73927	8.69986	8.55854	3.38188	12.4933	9.56495	6.2283	7.57378	8.85606	8.23216	5.42231	7.52339	5.85129
BRCAwt	0.305814	352	20597-190	Testing	DFCI	Wild-type	Wild-type	yes	Premenopausal	10.9174	3.94621	7.58675	6.36195	14.8413	5.04002	6.63314	9.19104	9.15747	2.74143	11.9623	8.85444	5.98617	7.58675	8.40107	8.36887	3.94409	7.24763	2.41996
BRCAwt	0.272856	356	20597-140	Testing	DFCI	Wild-type	Wild-type	yes	Premenopausal	10.2386	4.64464	6.27806	7.41576	15.4874	4.46041	6.74092	10.7962	8.96623	4.32416	11.7613	8.96256	6.15516	6.27806	9.71686	4.36113	4.60485	5.55043	1.76939
BRCAwt	0.958912	360	20597-144	Testing	DFCI	Wild-type	Wild-type	yes	Postmenopausal	9.11677	4.7476	8.22969	8.54943	14.9635	7.21602	4.93234	8.37552	7.58222	4.56139	12.2604	7.65128	5.68094	8.22969	12.1297	6.92617	4.09962	7.28104	4.95916
BRCAwt	0.659282	364	20597-148	Testing	DFCI	Wild-type	Wild-type	yes	Premenopausal	9.72374	5.27553	8.55621	7.33672	15.0404	5.74801	3.38031	9.17022	8.19533	4.57615	12.3193	8.51828	5.92549	8.55621	9.7757	7.12794	5.23587	8.10172	-2.35959
BRCAwt	0.315025	368	20597-152	Testing	DFCI	Wild-type	Wild-type	yes	Postmenopausal	9.57518	4.78316	7.74736	8.76521	15.1777	8.37828	6.05549	8.54327	8.17568	3.8579	12.063	8.64874	6.36901	7.74736	9.16626	4.6495	5.28089	7.55098	3.49301
BRCAwt	0.408112	372	20597-156	Testing	DFCI	Wild-type	Wild-type	yes	Premenopausal	9.92792	4.03208	7.49816	7.14752	14.9429	7.75406	5.15702	9.45242	8.03621	3.30061	12.6737	8.9577	6.67058	7.49816	9.00186	6.86891	4.47849	7.2303	5.10385
BRCAwt	0.129634	376	20597-167	Testing	DFCI	Wild-type	Wild-type	yes	Postmenopausal	10.5502	3.84278	7.72916	9.2507	15.1565	7.31303	5.15619	7.84108	8.38609	3.91732	13.0448	9.03409	6.55773	7.72916	8.76956	9.01611	4.50517	7.59209	4.69332
BRCAwt	0.732026	380	20597-164	Testing	DFCI	Wild-type	Wild-type	yes	Premenopausal	9.17184	5.56271	8.69033	8.7131	15.0282	7.30758	3.56443	8.41563	8.50376	-2.11474	11.8344	8.97814	5.46619	8.69033	9.50756	8.34499	4.88631	7.67834	4.33559
BRCAwt	0.059455	384	20597-159	Testing	DFCI	Wild-type	Wild-type	yes	Postmenopausal	9.86866	3.79957	7.8346	8.04852	15.7844	7.47624	5.86341	8.93252	8.88266	4.0714	12.9159	9.76514	6.60017	7.8346	8.87047	7.1447	5.49411	7.1616	5.16834
BRCAwt	0.203307	388	20597-207	Testing	DFCI	Wild-type	Wild-type	yes	Postmenopausal	10.6686	4.79796	6.27229	8.03939	15.7109	6.41975	3.72599	8.90543	8.15777	3.85579	12.411	9.00491	6.26544	6.27229	9.50871	8.82172	5.09778	8.499	2.67792
BRCAwt	0.0778689	392	20597-246	Testing	DFCI	Wild-type	Wild-type	yes	Premenopausal	11.012	2.71317	8.50735	8.62759	15.6251	6.73033	5.35331	9.66816	9.23554	4.29308	12.1239	9.66507	6.44077	8.50735	8.45636	8.1134	5.71618	7.41766	4.63017
BRCAwt	0.0836416	396	20597-250	Testing	DFCI	Wild-type	Wild-type	yes	Postmenopausal	10.9121	5.03633	9.67121	8.65032	15.9878	7.97784	6.52578	10.4049	8.66414	4.8536	12.2743	8.82692	6.36746	9.67121	8.93924	7.77412	5.78283	7.60718	3.25625
BRCAwt	0.00201251	400	20597-254	Testing	DFCI	Wild-type	Wild-type	yes	Premenopausal	11.2413	3.01559	5.76846	7.12801	16.3769	5.50523	6.52788	10.8225	9.56304	4.35401	13.7185	10.2446	7.1041	5.76846	8.08003	6.07723	4.70399	6.60854	2.92575
BRCAwt	0.0504927	404	20597-258	Testing	DFCI	Wild-type	Wild-type	yes	Postmenopausal	10.957	4.13056	7.70299	9.10577	15.5314	7.65374	5.34638	9.7369	8.85678	3.17907	12.6256	9.51278	6.63512	7.70299	8.09254	7.96989	4.88984	7.41396	5.1013
BRCAwt	0.00598211	408	20597-275	Testing	DFCI	Wild-type	Wild-type	yes	Postmenopausal	11.412	2.7398	8.13579	9.01829	15.7998	7.21334	6.32224	10.1816	9.55212	4.45416	13.1523	10.4777	7.10558	8.13579	7.74487	6.19272	5.72484	7.14782	4.48972
BRCAwt	0.0182264	412	20597-271	Testing	DFCI	Wild-type	Wild-type	yes	Postmenopausal	11.2279	4.23719	7.67364	4.99289	15.5605	3.574	6.59447	9.7307	9.15696	4.94234	13.1911	10.5595	7.45479	7.67364	8.34035	6.52009	6.27149	6.91632	-0.753111
BRCAwt	0.00559181	416	20597-267	Testing	DFCI	Wild-type	Wild-type	yes	Premenopausal	11.1257	-3.00613	6.42433	6.86202	16.2718	6.49207	5.93782	11.6128	9.15952	3.87162	13.6485	10.0448	7.03258	6.42433	8.27978	6.23151	6.36694	6.93161	2.00115
BRCAwt	0.216737	420	20597-263	Testing	DFCI	Wild-type	Wild-type	yes	Premenopausal	10.6082	4.73439	8.26213	7.33168	15.2913	5.40566	4.67029	9.25537	7.92756	3.85229	12.9625	8.73371	6.39825	8.26213	9.07175	8.79409	5.74617	7.82011	1.66488
BRCAwt	0.190162	424	20597-243	Testing	DFCI	Wild-type	Wild-type	yes	Postmenopausal	10.4561	2.9624	7.96242	9.14819	15.7355	7.6468	3.52458	9.76991	8.25387	4.91938	12.3174	8.38718	5.79607	7.96242	9.35448	8.04176	5.16675	7.38037	5.8947
BRCAwt	0.154289	428	20597-212	Testing	DFCI	Wild-type	Wild-type	yes	Premenopausal	10.7395	2.44023	8.97379	8.74022	15.7543	6.73382	4.9477	9.62187	8.74567	3.2372	12.0592	9.30243	6.4513	8.97379	8.76933	9.19332	2.76581	7.78956	5.07224
BRCAwt	0.421282	432	20597-216	Testing	DFCI	Wild-type	Wild-type	yes	Postmenopausal	10.941	3.2646	7.05271	8.22241	14.8914	6.55408	6.90093	9.27394	9.29187	-2.28316	12.2111	9.75893	6.81684	7.05271	9.08692	8.86656	3.89206	7.16848	2.35493
BRCAwt	0.113159	436	20597-220	Testing	DFCI	Wild-type	Wild-type	yes	Premenopausal	11.1268	3.58378	7.16047	8.1651	15.2426	7.05443	7.0474	10.0032	8.90065	2.97444	12.1405	9.21736	6.53367	7.16047	8.14011	7.88254	2.15893	6.67704	4.21904
BRCAwt	0.096989	440	20597-224	Testing	DFCI	Wild-type	Wild-type	yes	Postmenopausal	11.0562	-2.57919	6.50789	8.339	15.2418	6.11842	6.27928	9.66273	9.00312	5.20276	12.7232	9.00039	6.85137	6.50789	8.67628	6.71995	5.79519	7.12132	-2.9059
BRCAwt	0.00917818	444	20597-239	Testing	DFCI	Wild-type	Wild-type	yes	Postmenopausal	11.0778	2.27735	4.20229	2.41326	15.923	4.64591	5.80691	10.621	8.58815	3.72141	12.664	10.0519	6.68577	4.20229	8.0228	5.52043	6.19051	5.91054	2.07199
BRCAwt	0.630058	448	20597-235	Testing	DFCI	Wild-type	Wild-type	yes	Postmenopausal	10.1072	3.40688	8.71681	7.32444	15.0448	4.93231	3.60707	8.65251	7.75554	5.28107	11.8565	8.47402	6.48745	8.71681	9.24542	7.96183	3.66199	8.32787	1.30253
BRCAwt	0.000570001	452	20597-231	Testing	DFCI	Wild-type	Wild-type	yes	Postmenopausal	11.8698	1.40582	5.92366	4.82462	16.4711	5.07905	8.16885	10.9983	9.63117	3.91544	14.0303	10.5984	7.22415	5.92366	8.01237	6.00435	6.63771	5.64703	1.6588
BRCAwt	0.470992	456	20597-227	Testing	DFCI	Wild-type	Wild-type	yes	Postmenopausal	10.39	4.83973	9.70879	10.3901	15.3397	7.75308	5.06005	9.34362	8.756	4.17446	11.7288	8.33557	5.63234	9.70879	9.08076	8.67287	4.45181	8.47596	3.65919
BRCAwt	0.599132	460	20597-136	Testing	DFCI	Wild-type	Wild-type	yes	Premenopausal	9.65177	6.25911	8.5821	9.18238	15.3667	8.90095	2.82424	8.79902	7.84554	4.28022	11.9634	8.08324	5.77521	8.5821	9.5448	8.29727	4.33652	8.16457	4.47212
BRCAwt	0.104517	464	20597-107	Testing	DFCI	Wild-type	Wild-type	yes	Premenopausal	10.4365	3.34119	8.15272	6.16236	15.5613	6.60601	5.88076	9.58448	8.6194	4.85377	12.372	9.72923	6.04964	8.15272	8.72105	7.67723	4.71356	7.22978	3.0343
BRCAwt	0.392783	468	20597-111	Testing	DFCI	Wild-type	Wild-type	yes	Premenopausal	10.4678	5.07526	7.86467	8.74523	14.9617	8.43839	3.68228	9.00722	7.74297	5.41641	12.1519	8.87852	6.53372	7.86467	9.06837	7.19232	5.10835	7.14771	5.36804
BRCAwt	0.281311	472	20597-115	Testing	DFCI	Wild-type	Wild-type	yes	Postmenopausal	9.17033	-1.90221	8.3958	9.0877	15.3989	7.44955	5.17704	8.57201	7.40812	4.46458	12.7383	8.16307	5.48216	8.3958	9.15231	7.14102	4.39348	7.69035	4.81152
BRCAwt	0.157671	476	20597-119	Testing	DFCI	Wild-type	Wild-type	yes	Premenopausal	10.1387	4.18429	8.16853	7.94207	14.7859	6.79949	5.1259	8.64311	7.77392	5.29601	12.7901	8.59081	6.42826	8.16853	8.3995	5.1823	4.61804	7.12909	1.88264
BRCAwt	0.306821	480	20597-133	Testing	DFCI	Wild-type	Wild-type	yes	Postmenopausal	9.40042	4.71038	8.19347	8.64964	14.9685	7.95112	3.82865	8.19935	7.21568	3.6565	13.1942	8.46046	6.26298	8.19347	8.97563	6.99783	4.88314	7.73129	5.23562
BRCAwt	0.0955409	484	20597-104	Testing	DFCI	Wild-type	Wild-type	yes	Postmenopausal	10.3207	4.98341	3.41096	3.04989	15.0666	6.92323	4.29081	8.4083	7.43893	2.69958	13.1187	9.16911	6.44419	3.41096	9.06008	5.44387	5.9341	6.91839	2.84633
BRCAwt	0.796364	488	20597-125	Testing	DFCI	Wild-type	Wild-type	yes	Postmenopausal	9.29286	5.47515	6.94752	8.36068	14.7438	7.75048	3.32535	8.86594	6.87952	5.42481	12.7409	7.86538	6.20131	6.94752	10.0813	6.5295	5.65568	7.42134	5.97779
BRCAwt	0.191899	492	20597-128	Testing	DFCI	Wild-type	Wild-type	yes	Postmenopausal	10.1786	3.23954	7.97621	8.99084	16.0756	8.48539	6.00055	10.2335	9.37358	3.28446	12.0593	8.94345	6.52181	7.97621	9.5031	7.34988	2.5644	7.63467	5.12541
BRCAwt	0.154035	496	20597-102	Testing	DFCI	Wild-type	Wild-type	yes	Postmenopausal	10.4056	4.38932	7.18303	7.06539	14.9764	7.85244	4.40315	9.00249	7.23113	4.60451	13.0662	8.77525	6.44092	7.18303	8.83378	5.89402	6.36051	7.55484	2.41219
BRCAwt	0.628015	500	20597-080	Testing	DFCI	Wild-type	Wild-type	yes	Premenopausal	9.49444	3.97591	8.61728	9.32288	15.276	8.67232	1.50368	8.50094	6.82305	4.76082	12.6548	7.04015	5.76688	8.61728	10.0022	7.19856	4.81232	8.84004	4.33479
BRCAwt	0.400424	504	20597-084	Testing	DFCI	Wild-type	Wild-type	yes	Postmenopausal	10.44	4.68815	6.60555	5.9542	14.8626	7.01218	4.29657	8.6188	7.88343	5.64966	12.1003	8.60065	6.50337	6.60555	8.7423	7.51063	1.48848	7.53517	4.16379
BRCAwt	0.346189	508	20597-085	Testing	DFCI	Wild-type	Wild-type	yes	Postmenopausal	9.91035	3.14017	8.52445	8.33853	15.5295	7.1976	3.51584	9.20921	7.19272	-0.433837	12.2452	9.21407	5.81869	8.52445	9.25658	9.21084	4.39351	7.37651	3.90415
BRCAwt	0.637613	512	20597-095	Testing	DFCI	Wild-type	Wild-type	yes	Postmenopausal	9.57476	5.04682	8.1965	9.19512	14.9734	7.75372	3.90483	9.63059	7.88743	4.21365	12.1365	6.6719	5.57658	8.1965	9.1009	5.49536	5.5255	8.4425	5.64935
BRCAwt	0.114776	516	20597-087	Testing	DFCI	Wild-type	Wild-type	yes	Postmenopausal	10.2764	3.35714	5.17955	7.02047	16.2249	7.59138	5.31702	10.6545	7.52445	4.58678	12.4779	8.70954	6.56738	5.17955	9.6651	6.99771	4.58225	6.73045	4.7248
BRCAwt	0.368597	520	20597-088	Testing	DFCI	Wild-type	Wild-type	yes	Postmenopausal	9.8892	3.36808	8.49383	9.06254	15.2888	8.55717	3.6714	8.26141	7.75565	4.98123	11.9308	7.85828	6.17851	8.49383	9.01936	6.61775	5.84632	8.37965	5.76351
BRCAwt	0.028375	522	30487-052	Validation	UPenn	Wild-type	Wild-type	yes	Premenopausal	10.8294	3.52439	5.19065	7.02873	16.1701	6.09886	6.45203	9.22603	9.04931	2.46026	13.191	9.54675	7.03974	5.19065	9.33286	8.24638	5.47656	7.28159	2.17075
BRCAwt	0.680272	523	30487-177	Validation	UPenn	Wild-type	Wild-type	yes	Postmenopausal	10.1669	3.59628	7.36543	6.73458	14.9405	6.74255	5.97343	9.48249	8.38974	3.85343	12.1983	7.94781	6.07793	7.36543	9.57356	8.30077	4.26109	6.94953	4.26109
BRCAwt	0.130535	524	30487-100	Validation	UPenn	Wild-type	Wild-type	yes	Postmenopausal	10.878	4.17086	6.55079	5.29485	15.5536	5.51481	7.09978	9.70324	8.6815	3.52931	13.3525	9.87059	6.9992	6.55079	9.84763	7.91612	6.06537	7.47417	2.97292
BRCAwt	0.10945	525	30487-046	Validation	UPenn	Wild-type	Wild-type	yes	Premenopausal	10.7193	2.41905	5.87848	5.35765	15.7216	6.19164	6.52525	9.68062	9.19603	-0.750875	12.4366	9.4228	7.19749	5.87848	9.10555	7.63714	3.89298	6.76482	-0.750875
BRCAwt	0.0782315	526	30487-121	Validation	UPenn	Wild-type	Wild-type	yes	Premenopausal	9.84079	3.06206	8.28702	4.28445	16.6428	5.84167	6.21045	10.3701	9.15939	3.67873	12.4996	9.24924	7.27929	8.28702	9.18169	8.24528	6.18859	7.99752	3.24263
BRCAwt	0.148638	527	30487-178	Validation	UPenn	Wild-type	Wild-type	yes	Premenopausal	9.77485	5.03107	7.21638	8.24629	15.2171	7.86343	4.58977	9.79373	7.69796	4.81151	12.8028	8.59064	6.59323	7.21638	7.93411	6.92455	5.12312	7.06711	4.77953
BRCAwt	0.180607	528	30487-120	Validation	UPenn	Wild-type	Wild-type	yes	Premenopausal	11.051	5.15395	7.32211	8.0787	15.0391	7.64334	4.31858	9.35954	7.78826	3.16972	12.4646	9.49556	5.82607	7.32211	8.92577	7.77286	5.12189	7.24978	4.66852
BRCAwt	0.452066	529	30487-054	Validation	UPenn	Wild-type	Wild-type	yes	Premenopausal	10.4767	6.08375	6.30715	7.2795	14.9984	6.65203	5.45183	9.00619	8.009	3.973	12.9823	8.94295	6.43522	6.30715	9.68109	8.48046	5.91826	8.04594	0.00337232
BRCAwt	0.175244	530	30487-107	Validation	UPenn	Wild-type	Wild-type	yes	Premenopausal	10.701	4.03488	6.43516	7.2048	15.0911	6.17086	5.84702	9.74625	8.32114	4.28104	12.8608	9.28016	6.40951	6.43516	9.23158	5.90324	4.10047	7.29161	-1.39139
BRCAwt	0.0813171	531	30487-076	Validation	UPenn	Wild-type	Wild-type	yes	Premenopausal	10.4016	3.50766	6.83492	4.58566	16.3071	4.53413	6.61696	10.4105	8.94136	3.14509	12.649	9.51183	6.34523	6.83492	9.79785	7.96952	3.27633	6.94753	-1.24723
BRCAwt	0.453113	532	30487-114	Validation	UPenn	Wild-type	Wild-type	yes	Premenopausal	10.6713	2.96855	6.75514	6.47951	15.1589	6.82321	5.60082	8.74289	7.37	-0.938344	12.4089	8.95192	5.53739	6.75514	9.91262	8.96403	5.53739	7.94124	-0.938344
BRCAwt	0.133814	533	30487-173	Validation	UPenn	Wild-type	Wild-type	yes	Premenopausal	10.3129	5.25601	7.88355	6.25143	14.2483	5.38991	3.82153	9.25544	7.64819	4.50474	12.8738	8.65427	5.98687	7.88355	7.50923	5.1484	4.52514	5.70347	3.64644
BRCAwt	0.108811	534	30487-064	Validation	UPenn	Wild-type	Wild-type	yes	Postmenopausal	11.3587	4.01717	8.94352	6.98338	15.3952	4.93471	3.6546	9.20626	8.18412	3.34974	12.6566	9.40566	6.91333	8.94352	9.25522	8.04036	5.19302	6.85474	3.34974
BRCAwt	0.413057	535	30487-050	Validation	UPenn	Wild-type	Wild-type	yes	Premenopausal	10.9234	4.1032	7.51179	6.80892	15.0078	5.64162	5.20274	8.44898	6.21868	-0.289113	12.3675	9.21272	6.01467	7.51179	9.67811	9.10535	6.28074	7.30334	-0.289113
BRCAwt	0.0115301	536	30487-113	Validation	UPenn	Wild-type	Wild-type	yes	Premenopausal	11.4667	-1.33442	5.69901	5.80514	15.668	5.67681	6.06646	10.0226	8.91232	2.12502	13.0462	10.0638	6.8799	5.69901	8.09813	6.7045	5.17338	6.65994	0.250546
BRCAwt	0.0809347	537	30487-087	Validation	UPenn	Wild-type	Wild-type	yes	Premenopausal	9.96408	4.14135	6.71019	8.43577	16.2747	6.72096	6.47604	10.7017	9.44472	2.73696	12.337	9.27429	7.30413	6.71019	8.51523	7.96011	6.14934	7.21555	4.83932
BRCAwt	0.542515	538	30487-065	Validation	UPenn	Wild-type	Wild-type	yes	Postmenopausal	10.0612	0.362539	6.47106	4.26943	15.6095	3.16989	6.19543	10.2158	8.46583	3.53246	12.1386	9.0385	7.18272	6.47106	9.65025	8.88218	4.75486	7.04904	0.362539
BRCAwt	0.124961	539	30487-078	Validation	UPenn	Wild-type	Wild-type	yes	Premenopausal	10.0301	4.81984	5.88801	7.35482	15.3089	5.93173	5.85811	10.0583	8.4668	4.5095	13.2838	8.86094	6.46556	5.88801	8.72259	6.95664	4.81984	6.66006	1.74011
BRCAwt	0.15878	540	30487-042	Validation	UPenn	Wild-type	Wild-type	yes	Premenopausal	10.592	3.70142	6.7329	7.76877	15.4143	6.0569	4.74324	8.95158	8.44368	-0.386045	12.208	9.19327	6.60264	6.7329	8.91545	7.5855	2.78388	7.06517	6.02335
BRCAwt	0.095314	541	30487-175	Validation	UPenn	Wild-type	Wild-type	yes	Premenopausal	10.9492	3.60305	8.18515	7.65782	15.6223	7.71456	5.58577	10.3925	7.98881	3.11763	12.3802	9.30481	6.35029	8.18515	8.93354	7.01164	5.47752	6.80319	3.45866
BRCAwt	0.0018605	542	30487-072	Validation	UPenn	Wild-type	Wild-type	yes	Premenopausal	11.6865	1.9458	6.9	7.53505	16.1731	5.7678	6.43306	9.86891	8.87822	3.7823	12.2114	10.2709	6.74577	6.9	7.61822	4.9198	5.7678	5.36726	4.75315
BRCAwt	0.140862	543	30487-084	Validation	UPenn	Wild-type	Wild-type	yes	Premenopausal	10.0233	5.45356	5.53429	5.95667	15.1334	5.61074	4.56343	9.24526	7.99817	4.81035	13.4838	8.74507	5.94195	5.53429	8.68002	8.68666	5.25348	6.48943	0.656543
BRCAwt	0.190433	544	30487-071	Validation	UPenn	Wild-type	Wild-type	yes	Premenopausal	11.2372	5.21481	4.9738	7.6229	15.0664	7.49165	3.8363	8.43323	7.00622	1.51437	12.4145	9.01422	5.7623	4.9738	9.55329	6.87192	5.21481	7.81815	5.21481
BRCAwt	0.00177864	545	30487-112	Validation	UPenn	Wild-type	Wild-type	yes	Postmenopausal	11.2357	4.95728	7.7158	9.45007	16.442	9.66256	6.27641	9.92049	9.47107	5.7546	12.1912	10.2011	6.58819	7.7158	7.40777	3.69705	-1.72922	8.33822	3.31518
BRCAwt	0.360353	546	30487-079	Validation	UPenn	Wild-type	Wild-type	yes	Postmenopausal	10.1344	5.35481	8.96178	8.39793	15.802	7.9421	4.97209	9.30765	7.96981	3.79759	12.4535	9.02916	6.48209	8.96178	10.6119	6.26077	4.02586	8.55248	5.11125
BRCAwt	0.333132	547	30487-093	Validation	UPenn	Wild-type	Wild-type	yes	Postmenopausal	9.88771	3.47035	7.22209	8.47828	15.7057	6.78377	4.66829	9.64616	8.59478	4.9976	12.2511	8.99944	6.06939	7.22209	9.6485	8.07289	3.7752	7.36588	4.74044
BRCAwt	0.00206623	548	30487-103	Validation	UPenn	Wild-type	Wild-type	yes	Premenopausal	12.3658	5.43231	7.03884	6.68922	15.7438	6.25472	5.58675	8.47547	7.91161	4.15453	13.5973	10.7219	6.35272	7.03884	8.75993	5.64418	6.72293	7.46654	2.35702
BRCAwt	0.0629119	549	30487-088	Validation	UPenn	Wild-type	Wild-type	yes	Premenopausal	11.1908	0.272677	6.33877	0.272677	15.9297	4.17957	6.20341	9.23557	8.59009	5.02756	12.7648	9.9504	7.23846	6.33877	8.96964	9.67142	4.91653	8.17354	0.272677
BRCAwt	0.031039	550	30487-047	Validation	UPenn	Wild-type	Wild-type	yes	Premenopausal	11.0943	-1.0093	6.72541	8.40221	15.4924	7.62369	6.15057	9.4532	8.7271	-1.0093	12.2209	9.75142	5.95648	6.72541	8.42741	6.02412	4.20015	6.26682	4.92143
BRCAwt	0.398945	551	30487-044	Validation	UPenn	Wild-type	Wild-type	yes	Premenopausal	10.3199	3.08148	-0.0884416	6.56977	15.6402	4.15949	5.93393	9.46038	8.5518	3.37099	12.6808	8.63607	6.59806	-0.0884416	10.0109	9.67809	4.30388	7.14996	-0.0884416
BRCAwt	0.384588	552	30487-092	Validation	UPenn	Wild-type	Wild-type	yes	Postmenopausal	11.03	-0.270897	8.69777	9.67308	14.9228	8.9115	5.34381	9.09761	7.65392	-0.270897	12.6667	9.38195	7.14696	8.69777	9.33087	8.35481	4.7735	7.70065	5.87885
BRCAwt	0.86216	553	30487-060	Validation	UPenn	Wild-type	Wild-type	yes	Premenopausal	9.63336	3.29114	8.98602	9.20283	14.7974	7.60825	5.11217	7.43409	7.91172	4.33844	11.9227	7.11896	5.9541	8.98602	9.78619	9.56042	5.79364	7.86403	6.12571
BRCAwt	0.229306	554	30487-090	Validation	UPenn	Wild-type	Wild-type	yes	Postmenopausal	10.7112	4.65109	7.81354	6.19061	15.2753	5.9663	6.34377	9.18917	8.53998	1.54676	12.2208	9.17173	5.88304	7.81354	9.28957	7.87229	6.32286	6.95954	-0.775172
BRCAwt	0.599019	555	30487-057	Validation	UPenn	Wild-type	Wild-type	yes	Premenopausal	10.1511	2.89375	5.52602	7.93814	15.5654	6.91167	4.03125	10.0816	7.98967	2.89375	12.2874	9.07565	6.06367	5.52602	10.1736	9.58025	5.78127	7.25832	5.4298
BRCAwt	0.60056	556	30487-073	Validation	UPenn	Wild-type	Wild-type	yes	Postmenopausal	8.4071	5.98156	8.41406	8.55433	14.9049	8.20529	3.25909	8.76795	8.23179	5.66638	11.6896	7.12133	5.77126	8.41406	8.36303	4.3714	3.83947	7.29556	4.3966
BRCAwt	0.494732	557	30487-097	Validation	UPenn	Wild-type	Wild-type	yes	Premenopausal	9.88774	5.3488	9.74307	9.36959	15.0786	8.47084	5.33506	9.58153	8.20419	5.1746	12.3062	8.5488	6.61354	9.74307	8.68637	7.25158	4.10343	8.71848	4.99402
BRCAwt	0.332514	558	30487-089	Validation	UPenn	Wild-type	Wild-type	yes	Premenopausal	10.073	5.24697	9.41218	8.32341	15.6002	7.89015	6.22129	9.5302	8.58745	3.88198	11.8427	8.89151	6.66413	9.41218	8.82769	8.21913	4.19514	7.95393	4.90367
BRCAwt	0.336284	559	30487-051	Validation	UPenn	Wild-type	Wild-type	yes	Premenopausal	10.0366	5.49043	8.97351	9.42565	15.5627	7.93131	2.96388	8.47092	7.87762	4.91141	12.4217	8.29437	5.20092	8.97351	9.53807	9.17612	2.65902	8.87648	4.83835
BRCAwt	0.181191	560	30487-043	Validation	UPenn	Wild-type	Wild-type	yes	Premenopausal	9.89278	4.75037	9.68079	9.29881	15.2929	9.16451	5.41637	8.33694	8.86917	4.71138	11.5104	8.4626	5.92243	9.68079	8.70767	4.6713	2.22199	7.10275	5.26302
BRCAwt	0.00410521	561	30487-048	Validation	UPenn	Wild-type	Wild-type	yes	Premenopausal	11.7396	2.96983	8.01422	5.76183	16.4452	6.00284	7.21212	10.1379	9.57194	4.23731	13.0245	10.4229	7.30505	8.01422	8.24974	8.87226	5.39485	6.45811	-1.78506
BRCAwt	0.00599635	562	30487-085	Validation	UPenn	Wild-type	Wild-type	yes	Premenopausal	10.6462	3.41451	6.31467	7.28516	16.3184	5.97123	6.62124	9.77165	8.98047	4.01061	13.2369	9.77165	6.92782	6.31467	8.4487	5.68173	5.53513	7.30339	3.27364
BRCAwt	0.262429	563	30487-068	Validation	UPenn	Wild-type	Wild-type	yes	Premenopausal	9.58352	3.68974	6.8688	9.46057	15.6606	7.88913	4.11505	9.68005	8.93658	3.41844	12.0264	8.60349	5.92678	6.8688	8.76381	8.16223	-1.43954	6.8688	5.97831
BRCAwt	0.286129	564	30487-067	Validation	UPenn	Wild-type	Wild-type	yes	Premenopausal	10.2763	5.82579	8.5258	7.59198	15.1729	6.25607	5.50247	10.3648	8.89843	4.4089	11.9857	8.50856	6.1264	8.5258	8.38358	6.28066	4.43834	7.5722	3.87507
BRCAwt	0.0986823	565	30487-059	Validation	UPenn	Wild-type	Wild-type	yes	Postmenopausal	10.6478	3.91634	6.66358	8.30473	15.6326	6.36449	6.09994	10.1152	8.78847	1.10899	12.5215	9.00502	6.27088	6.66358	8.68642	7.56514	4.51498	7.36071	1.10899
BRCAwt	0.00481371	566	30487-091	Validation	UPenn	Wild-type	Wild-type	yes	Premenopausal	11.0967	2.90806	6.53766	7.94239	16.1568	6.56416	6.92715	10.5622	10.0459	4.19649	13.1398	10.6365	7.18067	6.53766	8.00868	5.95746	5.57351	6.89768	3.48512
BRCAwt	0.00563012	567	30487-045	Validation	UPenn	Wild-type	Wild-type	yes	Premenopausal	10.8462	2.6596	5.90969	5.45513	16.0912	3.72014	6.6826	11.0385	9.44358	3.8341	13.1033	9.53208	6.44021	5.90969	7.82608	6.60446	4.76872	4.99792	2.05388
BRCAwt	0.893691	568	30487-041	Validation	UPenn	Wild-type	Wild-type	yes	Postmenopausal	9.06672	6.07458	9.47978	8.82714	14.4109	7.8548	3.13598	9.36052	8.05881	5.09534	11.7429	7.36693	4.82404	9.47978	8.8639	7.14596	-0.0339456	8.0482	3.87295
BRCAwt	0.582805	569	30487-055	Validation	UPenn	Wild-type	Wild-type	yes	Premenopausal	9.28622	5.8065	8.09813	10.3366	14.8313	9.34223	4.66899	7.39146	7.65345	5.56208	11.5527	6.67926	5.03156	8.09813	8.88178	5.9491	3.4466	7.74428	5.98265
BRCAwt	0.0447793	570	30487-102	Validation	UPenn	Wild-type	Wild-type	yes	Postmenopausal	10.7037	5.34043	8.518	8.74605	15.3864	8.16874	5.40777	9.51881	8.33858	6.06155	12.8756	9.7983	6.64751	8.518	8.44316	4.67706	5.52505	8.61887	3.02832
BRCAwt	0.0274695	571	30487-101	Validation	UPenn	Wild-type	Wild-type	yes	Postmenopausal	10.1499	4.89006	8.26724	8.38414	15.8358	7.07957	6.1473	10.1802	8.96109	5.24403	12.8914	9.32509	6.81281	8.26724	8.21584	4.58157	5.10472	7.89103	3.75256
BRCAwt	0.675777	572	30487-058	Validation	UPenn	Wild-type	Wild-type	yes	Premenopausal	9.77336	3.00322	6.12484	5.11869	15.5848	4.47715	5.50572	10.6001	8.19523	4.69127	13.3049	8.65666	6.7836	6.12484	10.6247	10.1676	5.50572	6.82198	-1.75167
BRCAwt	0.125722	573	30487-119	Validation	UPenn	Wild-type	Wild-type	yes	Premenopausal	11.7281	-1.15164	7.17479	6.23206	15.0616	5.53486	5.58983	9.5252	8.27672	-1.15164	12.5109	9.90703	7.07236	7.17479	8.72947	8.06025	5.50657	7.17479	-1.15164
BRCAwt	0.0349511	574	30487-074	Validation	UPenn	Wild-type	Wild-type	yes	Premenopausal	10.2288	4.03389	6.12025	5.40373	15.7968	4.24284	6.00072	10.1424	8.37721	4.73289	13.5286	9.57406	6.74724	6.12025	8.87889	6.9295	4.63747	6.21419	2.15942
BRCAwt	0.697379	575	30487-109	Validation	UPenn	Wild-type	Wild-type	yes	Premenopausal	10.2038	4.58911	8.44492	7.28471	14.9499	7.96641	0.0655457	8.60858	8.00218	5.84691	12.1698	8.83042	5.94819	8.44492	9.87772	8.87612	5.19483	7.87933	3.76599
BRCAwt	0.000187715	576	30487-108	Validation	UPenn	Wild-type	Wild-type	yes	Premenopausal	11.2415	0.876256	0.695684	-0.0412819	16.7286	1.54368	6.7789	12.4355	9.64775	3.88683	13.9896	10.8161	7.87028	0.695684	7.03078	4.18967	5.78031	3.75458	-3.21121
BRCAwt	0.0125533	577	30487-105	Validation	UPenn	Wild-type	Wild-type	yes	Postmenopausal	10.4556	4.45291	4.95162	6.43084	15.1282	6.10631	5.51297	10.5125	8.43121	5.00837	13.5978	9.7606	6.98735	4.95162	7.55915	4.18402	5.47896	4.63897	3.37491
BRCAwt	0.366983	578	30487-061	Validation	UPenn	Wild-type	Wild-type	yes	Premenopausal	9.47783	6.08261	8.28601	7.73377	15.4182	6.23665	3.83976	9.47396	7.70765	3.83976	11.8595	7.72077	4.68775	8.28601	8.91871	7.19025	5.29042	7.26378	4.45643
BRCAwt	0.600972	579	30487-086	Validation	UPenn	Wild-type	Wild-type	yes	Postmenopausal	9.73486	3.48567	9.27052	9.93523	15.1227	9.26001	4.33366	7.96679	8.36994	4.43676	11.8246	7.43053	3.48567	9.27052	9.24233	10.9225	5.00504	7.87798	5.91863
BRCAwt	0.319469	580	30487-066	Validation	UPenn	Wild-type	Wild-type	yes	Premenopausal	10.0987	3.81417	7.58676	7.4717	15.7408	7.98028	-0.578145	10.2508	8.34963	2.88129	11.8713	8.37896	6.66026	7.58676	9.19829	7.60673	2.59178	6.62153	3.94542
BRCAwt	0.00340889	581	30487-172	Validation	UPenn	Wild-type	Wild-type	yes	Premenopausal	11.4694	2.31894	6.88742	6.6343	16.4391	4.53193	6.88742	11.7767	9.11808	2.7664	12.7687	10.2231	5.89293	6.88742	7.78729	7.58402	5.08833	5.82529	3.6144
BRCAwt	0.118768	582	30487-104	Validation	UPenn	Wild-type	Wild-type	yes	Postmenopausal	10.5859	3.50097	7.91278	7.92563	15.7548	8.04234	6.05116	10.0148	8.48151	3.35658	12.4572	9.49989	6.18546	7.91278	9.0701	8.14482	4.06284	7.31322	4.23793
BRCAwt	0.230379	583	30487-094	Validation	UPenn	Wild-type	Wild-type	yes	Premenopausal	9.61913	5.39553	7.1419	6.50581	16.1358	6.91616	5.19322	9.39806	7.87081	2.74153	12.2264	8.88168	6.44197	7.1419	9.62345	8.05708	6.15391	7.72284	4.48695
BRCAwt	0.727417	584	30487-077	Validation	UPenn	Wild-type	Wild-type	yes	Premenopausal	9.16225	5.77769	7.68139	9.26465	15.2337	7.60268	4.15399	8.82353	8.29584	5.1392	11.9779	6.91866	5.67883	7.68139	9.03813	8.47739	4.80607	8.78365	4.98223
BRCAwt	0.281953	585	30487-049	Validation	UPenn	Wild-type	Wild-type	yes	Premenopausal	10.3927	6.1626	9.4995	10.2333	15.0057	8.86236	5.04269	9.7049	7.58536	5.04269	12.6019	8.01109	6.18019	9.4995	8.43775	7.94058	5.25681	7.00863	5.2896
BRCAwt	0.742738	586	30487-117	Validation	UPenn	Wild-type	Wild-type	yes	Premenopausal	10.1089	5.79265	7.3804	8.94857	14.1857	8.33733	1.88576	7.36642	7.99246	5.80099	12.0454	8.09267	5.49662	7.3804	9.31166	6.69087	4.10366	8.1639	5.06956
BRCAwt	0.0371429	587	30487-095	Validation	UPenn	Wild-type	Wild-type	yes	Premenopausal	11.3487	-0.810219	7.7785	8.25856	15.6412	6.6736	6.32933	10.2806	8.59705	3.09667	12.7739	10.1094	6.81183	7.7785	8.4867	8.01315	5.72894	6.64099	4.61605
BRCAmut	0.987989	588	30487-145	Validation	UPenn	Mutated	BRCA2	yes	Premenopausal	8.45991	5.19535	8.92558	7.84019	14.6435	7.6834	4.44199	8.31552	7.54633	2.48263	11.4729	7.50747	6.71359	8.92558	10.5385	8.14243	-0.687292	8.14876	2.77214
BRCAwt	0.826486	589	30487-056	Validation	UPenn	Wild-type	Wild-type	yes	Premenopausal	8.96661	0.423575	7.95496	7.08179	15.8826	5.28156	0.423575	10.5203	8.27532	0.423575	12.67	7.58345	6.20493	7.95496	10.5721	9.79208	3.23093	8.30009	0.423575
BRCAmut	0.897362	590	30487-015	Validation	UPenn	Mutated	BRCA1	yes	Premenopausal	9.02634	5.77265	7.49691	9.64309	15.1922	9.09205	4.92466	8.41954	7.77476	5.27366	11.5907	7.27664	6.23132	7.49691	9.70629	8.85165	1.52473	8.59916	5.34348
BRCAmut	0.872916	591	30487-130	Validation	UPenn	Mutated	BRCA1	yes	Premenopausal	8.35637	5.78163	10.3048	8.23635	14.8411	8.44509	4.71921	6.92254	8.51318	4.65908	10.3928	7.53216	6.47663	10.3048	8.61163	5.49108	3.01139	8.38758	5.40828
BRCAmut	0.977397	592	30487-035	Validation	UPenn	Mutated	BRCA1	yes	Premenopausal	9.26834	0.578341	6.55562	5.1019	14.7468	6.3597	5.53254	8.99197	6.80716	0.578341	11.9883	7.56703	6.07019	6.55562	10.7841	9.50612	5.2222	8.15577	0.578341
BRCAmut	0.747251	593	30487-006	Validation	UPenn	Mutated	BRCA2	yes	Premenopausal	8.9157	6.24395	6.17331	8.82973	14.5863	7.54704	4.27801	8.77966	7.59029	5.2291	13.448	6.3666	5.20906	6.17331	9.26047	8.95833	4.11528	6.95908	5.46704
BRCAmut	0.828489	594	30487-003	Validation	UPenn	Mutated	BRCA1	yes	Postmenopausal	9.64683	5.8532	9.31578	6.69733	14.6668	6.29834	-0.521843	8.7379	8.06687	4.52255	12.0161	7.70216	5.15058	9.31578	9.81243	7.48378	3.1786	7.72133	3.38505
BRCAmut	0.920292	595	30487-134	Validation	UPenn	Mutated	BRCA2	yes	Premenopausal	8.52679	5.65085	9.64477	10.1472	14.4895	9.94633	4.29289	8.40166	8.2042	4.96889	11.1045	6.87509	5.6765	9.64477	8.52149	6.60817	0.171876	7.83437	7.16962
BRCAmut	0.890836	596	30487-152	Validation	UPenn	Mutated	BRCA2	yes	Premenopausal	9.015	2.18633	8.08519	5.81082	14.6689	7.36955	2.18633	8.85404	7.9501	5.64576	12.1812	7.63479	5.24523	8.08519	9.78376	8.11707	5.35626	7.39579	5.24523
BRCAmut	0.222855	597	30487-013	Validation	UPenn	Mutated	BRCA1	yes	Premenopausal	10.2523	5.26261	7.03668	8.71541	15.4834	7.17836	5.66241	10.4268	8.28218	4.84353	13.1956	8.59059	6.82312	7.03668	9.04463	8.0906	5.31031	7.64624	3.72534
BRCAmut	0.873512	598	30487-030	Validation	UPenn	Mutated	BRCA2	yes	Postmenopausal	10.0413	6.02974	10.6579	11.2199	14.0787	10.8393	4.40894	8.26033	7.89776	5.84089	11.3576	7.5728	4.46237	10.6579	8.5864	7.38492	4.83076	9.54133	7.21629
BRCAmut	0.644153	599	30487-150	Validation	UPenn	Mutated	BRCA1	yes	Premenopausal	9.52168	5.39738	7.60727	9.81663	14.9797	9.17152	4.95568	8.85682	8.29686	2.97705	12.1918	8.13038	6.14698	7.60727	9.17383	7.8924	4.91196	7.52258	5.98762
BRCAmut	0.729341	600	30487-008	Validation	UPenn	Mutated	BRCA2	yes	Postmenopausal	9.43031	4.95244	8.53513	7.79817	15.3929	7.72037	2.03187	8.59738	8.2933	3.31198	12.0823	8.23295	5.73231	8.53513	10.0724	9.1685	5.05741	8.0918	-0.775481
BRCAmut	0.880156	601	30487-023	Validation	UPenn	Mutated	BRCA1	yes	Premenopausal	10.3346	5.47425	6.80657	6.39383	14.8811	5.99403	5.63837	9.51601	7.6954	3.95719	12.514	8.05631	5.78571	6.80657	10.6154	9.49045	5.91939	8.2816	-0.90079
BRCAmut	0.965105	602	30487-028	Validation	UPenn	Mutated	BRCA1	yes	Premenopausal	8.99206	6.5565	8.92823	10.7722	14.4818	9.90147	5.99596	9.1285	8.16011	4.60494	11.7777	7.75046	5.50638	8.92823	9.44403	10.3287	4.70991	7.48805	6.07669
BRCAmut	0.878088	603	30487-029	Validation	UPenn	Mutated	BRCA1	yes	Postmenopausal	10.6189	4.24687	7.91807	8.83445	14.4466	8.06761	-0.27669	8.9449	7.93763	2.89323	12.2328	8.6332	5.95213	7.91807	10.0419	9.49974	5.50467	7.89824	4.36717
BRCAmut	0.939566	604	30487-020	Validation	UPenn	Mutated	BRCA1	yes	Premenopausal	8.56796	5.86189	8.84652	7.29213	15.3239	7.55667	2.30117	9.85729	7.58657	4.73413	11.8684	7.5717	4.22717	8.84652	10.6095	8.35862	1.56421	9.05338	3.43867
BRCAmut	0.0297758	605	30487-012	Validation	UPenn	Mutated	BRCA2	yes	Postmenopausal	10.7927	4.56608	6.8195	6.32174	16.3381	5.27774	6.0198	10.3368	8.45897	4.29045	13.1185	9.58362	7.12644	6.8195	9.55361	6.52902	4.72434	7.59966	1.62748
BRCAmut	0.616139	606	30487-026	Validation	UPenn	Mutated	BRCA1	yes	Postmenopausal	10.7255	6.14891	9.28988	7.49642	14.6244	6.19508	4.4918	8.61367	7.35106	3.59872	12.3855	7.603	5.51018	9.28988	9.26304	8.36375	5.47319	8.53507	4.69825
BRCAmut	0.788501	607	30487-011	Validation	UPenn	Mutated	BRCA1	yes	Premenopausal	10.0001	4.6891	8.98565	10.1417	14.9701	9.66265	4.75469	7.94583	7.52493	4.87755	12.2909	8.53664	6.1817	8.98565	10.0726	10.0236	3.9067	8.22574	3.7864
BRCAmut	0.980014	608	30487-037	Validation	UPenn	Mutated	BRCA2	yes	Premenopausal	8.83987	6.18028	9.26208	11.189	13.9738	10.4479	4.52973	7.56426	8.04109	5.53531	11.2529	6.42239	5.45514	9.26208	8.79985	8.92098	3.58459	8.64843	7.8257
BRCAmut	0.934603	609	30487-009	Validation	UPenn	Mutated	BRCA2	yes	Premenopausal	8.97803	4.80277	9.58121	9.8874	15.2227	8.81673	3.2178	8.72666	8.49827	4.66847	11.803	6.85781	4.98334	9.58121	10.3003	9.87411	3.95477	8.92009	5.09227
BRCAmut	0.908716	610	30487-139	Validation	UPenn	Mutated	BRCA1	yes	Premenopausal	9.42735	4.7537	6.53392	7.86676	14.6408	6.79999	0.230134	9.27726	7.57886	0.230134	12.0241	6.88835	5.6564	6.53392	9.55431	8.32289	5.90256	7.52476	3.93057
BRCAmut	0.939142	611	30487-016	Validation	UPenn	Mutated	BRCA1	yes	Premenopausal	9.49317	5.56012	8.84479	8.67233	14.6052	7.9045	1.47265	9.66413	7.53874	5.17309	11.7684	8.2843	5.66905	8.84479	9.62409	8.49872	3.34712	8.43844	3.79458
BRCAmut	0.667865	612	30487-007	Validation	UPenn	Mutated	BRCA2	yes	Premenopausal	10.185	4.46655	5.82564	6.17181	15.2863	6.00908	4.98739	8.86483	7.66409	4.03046	12.3727	8.46263	5.96536	5.82564	10.3407	9.57053	4.69788	7.44284	3.40242
BRCAmut	0.743943	613	30487-033	Validation	UPenn	Mutated	BRCA2	yes	Premenopausal	9.59229	6.36311	10.0719	8.38338	15.1578	8.32867	5.15875	9.09871	8.13503	3.80511	11.6898	8.01889	5.67958	10.0719	9.25357	8.38338	5.92059	8.60673	0.635185
BRCAmut	0.8617	614	30487-039	Validation	UPenn	Mutated	BRCA2	yes	Premenopausal	9.81245	1.33267	8.69899	8.45161	14.6901	6.94738	1.33267	8.01917	1.33267	6.46195	12.3695	1.33267	1.33267	8.69899	9.94369	9.28104	1.33267	7.52249	1.33267
BRCAmut	0.881711	615	30487-129	Validation	UPenn	Mutated	BRCA2	yes	Postmenopausal	7.85339	5.781	8.63629	10.0466	14.4059	9.96733	3.79567	6.71308	8.49322	4.93469	10.6968	7.04491	5.85889	8.63629	7.88607	5.29473	-0.179529	8.19985	7.23063
BRCAwt	0.664872	616	30487-083	Validation	UPenn	Wild-type	Wild-type	yes	Premenopausal	8.88136	5.49683	8.83993	10.2074	15.0031	8.8693	5.12708	9.26881	8.19631	4.62862	12.1196	7.62001	5.96423	8.83993	8.42778	7.22499	3.93675	8.45062	6.3587
BRCAmut	0.23877	617	30487-135	Validation	UPenn	Mutated	BRCA1	yes	Premenopausal	9.19474	5.32144	8.73625	8.6397	15.1883	8.0992	4.8793	8.16597	8.47664	4.41363	11.4845	8.25494	6.17917	8.73625	8.02244	5.40675	1.78685	6.73556	5.46094
BRCAmut	0.757295	618	30487-034	Validation	UPenn	Mutated	BRCA2	yes	Premenopausal	10.9389	4.05514	4.05514	4.68317	14.8228	5.23957	5.88111	9.49356	8.1426	4.84364	12.2355	8.09556	6.26814	4.05514	9.96422	9.00934	6.32363	7.83412	0.59571
BRCAmut	0.866655	619	30487-017	Validation	UPenn	Mutated	BRCA1	yes	Premenopausal	10.2431	-0.073198	5.54151	7.89835	14.6231	7.82767	3.62724	8.82465	6.82162	5.99289	12.2234	8.43063	5.80945	5.54151	10.3245	8.71144	5.48139	7.42665	5.41866
BRCAmut	0.544476	620	30487-024	Validation	UPenn	Mutated	BRCA2	yes	Premenopausal	11.6725	4.1726	6.92393	7.68357	14.3933	7.1112	3.96615	8.8841	6.83557	3.72515	12.4196	9.84125	6.56949	6.92393	9.22861	9.94343	6.04707	7.06013	5.0206
BRCAwt	0.0829225	621	30487-070	Validation	UPenn	Wild-type	Wild-type	yes	Premenopausal	10.8722	4.05441	6.86177	7.63364	15.9742	1.98402	5.01965	10.5516	9.09046	4.70649	11.982	9.41865	6.73891	6.86177	8.99972	6.55691	4.79138	7.22434	5.08836
BRCAwt	0.0186968	622	30487-111	Validation	UPenn	Wild-type	Wild-type	yes	Premenopausal	12.0085	2.0747	7.45762	7.10311	14.8236	6.52816	3.47325	8.65007	8.26093	4.7238	13.3827	10.0273	5.40969	7.45762	8.6692	6.63208	5.09101	6.41617	3.90067
BRCAwt	0.054864	623	30487-110	Validation	UPenn	Wild-type	Wild-type	yes	Premenopausal	12.2057	3.9295	6.81158	5.98705	15.069	4.87828	5.53666	9.90358	8.68439	3.71269	13.3613	10.5113	7.65552	6.81158	8.82629	8.65932	6.39198	6.43988	1.96267
BRCAwt	0.441201	624	30487-098	Validation	UPenn	Wild-type	Wild-type	yes	Premenopausal	9.91946	4.21277	8.69529	8.27817	15.1205	7.2642	4.54398	9.50294	7.77033	4.54398	12.3689	8.84541	6.00004	8.69529	8.83789	8.19815	5.4484	7.92035	5.40832
BRCAwt	0.0470895	625	30487-116	Validation	UPenn	Wild-type	Wild-type	yes	Postmenopausal	11.3657	5.43414	7.44068	9.38579	14.4815	8.59822	3.55967	9.77301	7.64713	4.40766	12.9088	9.84876	7.15262	7.44068	6.89118	6.49827	6.16057	6.28213	-0.347224
BRCAwt	0.264241	626	30487-075	Validation	UPenn	Wild-type	Wild-type	yes	Premenopausal	9.96207	3.81232	8.13136	9.41995	15.7707	8.20464	5.57786	9.66931	8.20464	-0.831535	12.2468	9.3144	6.91666	8.13136	9.10363	8.41876	5.31821	7.62379	3.41639
BRCAwt	0.0209574	627	30487-115	Validation	UPenn	Wild-type	Wild-type	yes	Premenopausal	10.2135	5.92833	8.08726	9.57684	15.3183	9.45928	-1.40259	9.26896	8.82503	6.31851	11.365	7.34896	3.80687	8.08726	7.93057	-1.40259	5.00681	8.21763	3.64181
BRCAwt	0.428804	628	30487-080	Validation	UPenn	Wild-type	Wild-type	yes	Postmenopausal	10.7004	3.89049	7.31452	8.47144	15.122	7.93197	5.71152	8.13842	7.222	5.19305	13.0549	9.19549	5.91434	7.31452	10.9458	7.95514	6.13335	7.53049	5.02799
BRCAwt	0.0417578	629	30487-106	Validation	UPenn	Wild-type	Wild-type	yes	Premenopausal	11.1935	4.62309	8.91377	8.82845	15.1359	8.00292	4.94227	8.30652	8.2319	3.63677	12.2879	9.36879	7.03038	8.91377	8.04456	5.54547	5.23976	7.2686	4.92007
BRCAwt	0.772233	630	30487-082	Validation	UPenn	Wild-type	Wild-type	yes	Premenopausal	9.18785	5.80146	8.80027	10.2199	14.9923	9.29522	3.84846	8.29946	8.38483	4.17777	12.2054	6.3896	5.33124	8.80027	9.44646	8.45332	5.30452	7.91841	6.09444
BRCAwt	0.425082	631	30487-069	Validation	UPenn	Wild-type	Wild-type	yes	Premenopausal	10.1777	3.93862	7.83263	7.72522	15.2661	7.2509	7.36265	9.4726	8.70062	5.07612	11.7945	8.26535	6.47467	7.83263	8.89901	6.92655	3.73217	7.90825	4.11919
BRCAwt	0.564242	632	30487-053	Validation	UPenn	Wild-type	Wild-type	yes	Premenopausal	9.54301	6.95692	6.45161	9.40673	15.1788	8.6977	3.46114	8.5788	7.93089	6.14	12.6584	8.1271	5.17514	6.45161	9.88711	7.69029	5.2207	8.75431	4.68353
BRCAwt	0.0778345	633	30487-176	Validation	UPenn	Wild-type	Wild-type	yes	Postmenopausal	11.6997	3.21847	6.3289	8.09443	15.5331	7.70741	6.13408	10.305	8.30207	3.45948	12.7902	9.82109	6.74773	6.3289	9.12755	8.11219	6.20198	7.38109	-0.240959
BRCAmut	0.583304	634	30487-166	Validation	UPenn	Mutated	BRCA1	yes	Premenopausal	9.74739	5.88727	8.72777	9.40452	14.7081	7.94975	4.74977	8.94893	8.47798	5.09878	12.171	8.35109	5.47453	8.72777	8.67477	7.53527	2.9348	8.12682	3.38937
BRCAmut	0.834413	635	30487-128	Validation	UPenn	Mutated	BRCA1	yes	Premenopausal	8.04087	6.52799	10.2376	8.37395	14.9235	8.48977	3.86013	8.27619	8.89035	5.37517	11.1967	7.57482	6.17833	10.2376	8.06025	7.24668	2.88779	8.18159	5.07185
BRCAmut	0.844893	636	30487-027	Validation	UPenn	Mutated	BRCA2	yes	Postmenopausal	8.94154	5.12928	8.63783	8.75377	15.4635	7.92349	6.16323	8.3928	7.52269	5.45578	12.262	7.71806	5.81022	8.63783	10.6573	8.70851	4.36146	8.53787	2.85244
BRCAmut	0.522967	637	30487-010	Validation	UPenn	Mutated	BRCA2	yes	Postmenopausal	9.22146	5.27578	6.3937	6.97377	14.7197	6.33108	4.70949	9.77551	7.60002	4.96034	13.8934	7.66878	6.20921	6.3937	9.10587	7.73757	4.06107	6.89502	3.55129
BRCAmut	0.833793	638	30487-022	Validation	UPenn	Mutated	BRCA2	yes	Premenopausal	10.07	5.43603	8.07939	6.5023	14.792	6.874	3.42365	8.3552	7.19137	3.08923	12.3005	7.89434	5.38584	8.07939	10.1827	9.52784	5.41115	8.05149	-1.43434
BRCAmut	0.881325	639	30487-149	Validation	UPenn	Mutated	BRCA2	yes	Premenopausal	8.39473	5.9545	8.81203	8.40898	14.6656	8.5076	4.14585	8.17781	8.92407	5.49474	10.4706	7.21775	6.63548	8.81203	7.77181	5.04728	3.46232	8.98176	5.57106
BRCAmut	0.838847	640	30487-002	Validation	UPenn	Mutated	BRCA1	yes	Premenopausal	9.93064	1.65918	7.57406	9.83743	15.1311	9.13221	4.46654	9.93375	8.18796	4.46654	11.669	7.97509	6.0515	7.57406	9.42516	9.38028	2.88157	8.19834	6.00496
BRCAmut	0.826801	641	30487-004	Validation	UPenn	Mutated	BRCA2	yes	Premenopausal	9.69272	-0.25126	8.50028	5.58163	14.7982	4.79313	4.95819	8.92616	8.20407	-0.25126	12.0911	8.25257	6.49021	8.50028	9.89467	7.99191	6.22447	6.80402	3.20817
BRCAmut	0.914266	642	30487-014	Validation	UPenn	Mutated	BRCA2	yes	Premenopausal	9.25833	4.0285	8.25225	8.37676	15.1094	7.01898	5.75785	9.23795	8.45653	3.24001	11.6743	7.83042	6.15561	8.25225	10.0991	8.16859	3.68746	8.41357	2.1025
BRCAmut	0.675771	643	30487-036	Validation	UPenn	Mutated	BRCA2	yes	Premenopausal	10.5777	3.96402	6.68649	8.08503	14.9122	7.58851	5.01132	9.59823	8.01713	3.51656	12.3618	8.49592	6.16565	6.68649	9.81702	9.34945	6.28595	6.59629	5.93977
BRCAwt	0.0176188	644	30487-062	Validation	UPenn	Wild-type	Wild-type	yes	Premenopausal	11.1989	3.46651	6.34383	4.36921	15.9432	4.36921	7.09776	10.8599	9.57685	3.03041	12.5226	10.3109	7.28724	6.34383	8.38382	4.77584	4.77584	7.4547	-1.05705
BRCAmut	0.948128	645	30487-021	Validation	UPenn	Mutated	BRCA2	yes	Premenopausal	9.13673	5.65586	8.75228	9.1428	15.1779	8.40381	5.7222	9.15786	7.70179	4.20066	11.7245	7.82767	6.25769	8.75228	10.4369	9.10289	4.00135	8.51091	5.68941
BRCAmut	0.903354	646	30487-031	Validation	UPenn	Mutated	BRCA1	yes	Premenopausal	9.75021	0.0830962	7.26301	7.74843	14.8552	7.09432	3.54253	9.40728	7.15991	4.60666	12.1107	7.9223	4.94108	7.26301	10.1929	9.49884	3.78354	8.23791	4.83798
BRCAmut	0.958369	647	30487-038	Validation	UPenn	Mutated	BRCA2	yes	Postmenopausal	9.31281	5.1187	8.28862	9.18385	14.3996	8.20246	0.595135	8.15738	4.6826	0.595135	11.8353	7.16499	5.35002	8.28862	10.0484	9.07491	6.26756	7.00453	4.50203
BRCAmut	0.656447	648	30487-019	Validation	UPenn	Mutated	BRCA2	yes	Postmenopausal	9.96203	4.83952	7.18025	8.38654	15.0866	7.07369	5.28383	8.8932	8.20111	4.33505	12.322	8.60053	5.67697	7.18025	9.76599	8.98159	5.05853	8.05089	3.66367
BRCAmut	0.625575	649	30487-018	Validation	UPenn	Mutated	BRCA2	yes	Premenopausal	9.81902	4.61275	7.26014	7.08019	15.2088	6.39892	5.89286	9.21842	8.41379	3.52161	12.1831	8.77448	5.96383	7.26014	9.5877	8.82935	4.92878	7.674	2.45748
BRCAmut	0.879783	650	30487-138	Validation	UPenn	Mutated	BRCA2	yes	Premenopausal	9.10223	5.05123	8.46216	8.0783	15.0115	7.49065	4.65069	9.93313	7.26422	4.39915	11.9888	8.15149	6.19666	8.46216	9.75335	7.68631	4.25476	7.39054	0.00683458
BRCAmut	0.735142	651	30487-005	Validation	UPenn	Mutated	BRCA2	yes	Premenopausal	9.51576	6.36535	8.84958	9.57788	15.293	8.66564	4.10901	8.85436	7.80945	4.39851	11.734	7.7335	6.31064	8.84958	9.15146	8.48289	3.37204	9.07145	5.18701
BRCAmut	0.785256	652	30487-032	Validation	UPenn	Mutated	BRCA2	yes	Premenopausal	9.96689	4.4123	9.38075	6.54475	14.8432	5.99726	4.17129	8.71749	8.24324	3.88179	12.3076	8.71749	6.38429	9.38075	9.80197	9.18354	5.23542	7.76714	3.03379
BRCAwt	0.361607	653	30487-096	Validation	UPenn	Wild-type	Wild-type	yes	Premenopausal	10.4775	5.27292	9.25578	10.3788	14.1264	9.52866	4.47175	7.19526	8.24223	5.1702	11.8269	8.43954	6.11871	9.25578	7.98211	5.45873	5.04805	7.71284	6.20439
