# Supplementary material for: Identification of BRCA1/2 mutation female carriers using circulating microRNA profiles
Source: Nat Commun. 2023 Jun 8;14:3350. doi: 10.1038/s41467-023-38925-4 (PMC10250543; doi:10.1038/s41467-023-38925-4)
Supplement: Supplementary file 10 — Supplementary Dataset 6 [file 41467_2023_38925_MOESM10_ESM.xlsx]

## Sheet: Sheet1
Supplementary Dataset 6 - Sample-level data of all cohorts included in the study with class predictions for the final model. Expression values are presented as log2(TPM). BWH - Brigham and Women's Hospital; CCGP - Center for Cancer Genetics and Prevention at DFCI; DGO - Department of Gynaecological Oncology, Tata Medical Center, Kolkata, India; FCCC – Fox Chase Cancer Center, IHCC - International…
Sample	Cohort	Technology	BRCA status	BRCA status detailed	Control type	Having ovaries at testing	Menopausal status
30223-076	DFCI	QIAseq	Mutated	Mutated	Breast cancer in the past	yes	Unknown
30223-096	DFCI	QIAseq	Mutated	Mutated	Breast cancer in the past	yes	Unknown
30223-078	DFCI	QIAseq	Mutated	Mutated	Healthy	yes	Unknown
30223-010	DFCI	QIAseq	Mutated	Mutated	Healthy	yes	Unknown
30223-025	DFCI	QIAseq	Mutated	Mutated	Breast cancer in the past	yes	Unknown
30223-003	DFCI	QIAseq	Mutated	Mutated	Healthy	no	Unknown
30223-058	DFCI	QIAseq	Mutated	Mutated	Breast cancer in the future	yes	Unknown
30223-045	DFCI	QIAseq	Mutated	Mutated	Healthy	no	Unknown
30223-047	DFCI	QIAseq	Mutated	Mutated	Breast cancer in the future	yes	Unknown
30223-011	DFCI	QIAseq	Mutated	Mutated	Breast cancer in the future	no	Unknown
30223-032	DFCI	QIAseq	Mutated	Mutated	Breast cancer in the past	no	Unknown
30223-071	DFCI	QIAseq	Mutated	Mutated	Healthy	yes	Unknown
30223-055	DFCI	QIAseq	Mutated	Mutated	Healthy	yes	Unknown
30223-013	DFCI	QIAseq	Mutated	Mutated	Healthy	no	Unknown
30223-079	DFCI	QIAseq	Mutated	Mutated	Breast cancer in the future	no	Unknown
30223-016	DFCI	QIAseq	Mutated	Mutated	Breast cancer in the past	no	Unknown
30223-063	DFCI	QIAseq	Mutated	Mutated	Breast cancer in the past	no	Unknown
30223-088	DFCI	QIAseq	Mutated	Mutated	Healthy	yes	Unknown
30223-082	DFCI	QIAseq	Mutated	Mutated	Breast cancer in the future	no	Unknown
30223-012	DFCI	QIAseq	Mutated	Mutated	Breast cancer in the past	no	Unknown
30223-056	DFCI	QIAseq	Mutated	Mutated	Healthy	yes	Unknown
30223-062	DFCI	QIAseq	Mutated	Mutated	Healthy	yes	Unknown
30223-027	DFCI	QIAseq	Mutated	Mutated	Breast cancer in the past	no	Unknown
30223-005	DFCI	QIAseq	Mutated	Mutated	Healthy	yes	Unknown
30223-060	DFCI	QIAseq	Mutated	Mutated	Breast cancer in the past	no	Unknown
30223-053	DFCI	QIAseq	Mutated	Mutated	Breast cancer in the past	no	Unknown
30223-043	DFCI	QIAseq	Mutated	Mutated	Breast cancer in the future	yes	Unknown
30223-093	DFCI	QIAseq	Mutated	Mutated	Healthy	yes	Unknown
30223-069	DFCI	QIAseq	Mutated	Mutated	Breast cancer in the past	no	Unknown
30223-070	DFCI	QIAseq	Mutated	Mutated	Breast cancer in the past	no	Unknown
30223-002	DFCI	QIAseq	Mutated	Mutated	Healthy	no	Unknown
30223-042	DFCI	QIAseq	Mutated	Mutated	Healthy	no	Unknown
30223-085	DFCI	QIAseq	Mutated	Mutated	Healthy	yes	Unknown
30223-018	DFCI	QIAseq	Mutated	Mutated	Breast cancer in the past	no	Unknown
30223-077	DFCI	QIAseq	Mutated	Mutated	Healthy	yes	Unknown
30223-089	DFCI	QIAseq	Mutated	Mutated	Healthy	no	Unknown
30223-072	DFCI	QIAseq	Mutated	Mutated	Healthy	no	Unknown
30223-021	DFCI	QIAseq	Mutated	Mutated	Healthy	yes	Unknown
30223-001	DFCI	QIAseq	Mutated	Mutated	Healthy	no	Unknown
30223-064	DFCI	QIAseq	Mutated	Mutated	Healthy	no	Unknown
30223-040	DFCI	QIAseq	Mutated	Mutated	Healthy	no	Unknown
30223-019	DFCI	QIAseq	Mutated	Mutated	Healthy	no	Unknown
30223-098	DFCI	QIAseq	Mutated	Mutated	Breast cancer in the past	yes	Unknown
30223-048	DFCI	QIAseq	Mutated	Mutated	Breast cancer in the past	no	Unknown
30223-039	DFCI	QIAseq	Mutated	Mutated	Breast cancer in the future	yes	Unknown
30223-084	DFCI	QIAseq	Mutated	Mutated	Healthy	yes	Unknown
30223-073	DFCI	QIAseq	Mutated	Mutated	Healthy	no	Unknown
30223-015	DFCI	QIAseq	Mutated	Mutated	Healthy	yes	Unknown
30223-067	DFCI	QIAseq	Mutated	Mutated	Healthy	no	Unknown
30223-097	DFCI	QIAseq	Mutated	Mutated	Breast cancer in the past	no	Unknown
30223-066	DFCI	QIAseq	Mutated	Mutated	Breast cancer in the past	no	Unknown
30223-008	DFCI	QIAseq	Mutated	Mutated	Healthy	yes	Unknown
30223-041	DFCI	QIAseq	Mutated	Mutated	Healthy	yes	Unknown
30223-087	DFCI	QIAseq	Mutated	Mutated	Healthy	yes	Unknown
30223-054	DFCI	QIAseq	Mutated	Mutated	Healthy	no	Unknown
30223-068	DFCI	QIAseq	Mutated	Mutated	Breast cancer in the past	yes	Unknown
30223-007	DFCI	QIAseq	Mutated	Mutated	Breast cancer in the past	no	Unknown
30223-092	DFCI	QIAseq	Mutated	Mutated	Healthy	no	Unknown
30223-006	DFCI	QIAseq	Mutated	Mutated	Breast cancer in the past	yes	Unknown
30223-074	DFCI	QIAseq	Mutated	Mutated	Healthy	no	Unknown
30223-026	DFCI	QIAseq	Mutated	Mutated	Breast cancer in the past	no	Unknown
30223-022	DFCI	QIAseq	Mutated	Mutated	Breast cancer in the past	yes	Unknown
30223-083	DFCI	QIAseq	Mutated	Mutated	Healthy	no	Unknown
30223-065	DFCI	QIAseq	Mutated	Mutated	Breast cancer in the past	yes	Unknown
30223-061	DFCI	QIAseq	Mutated	Mutated	Healthy	yes	Unknown
30223-090	DFCI	QIAseq	Mutated	Mutated	Healthy	yes	Unknown
30223-035	DFCI	QIAseq	Mutated	Mutated	Healthy	yes	Unknown
30223-014	DFCI	QIAseq	Mutated	Mutated	Breast cancer in the future	no	Unknown
30223-095	DFCI	QIAseq	Mutated	Mutated	Breast cancer in the past	no	Unknown
30223-009	DFCI	QIAseq	Mutated	Mutated	Breast cancer in the past	no	Unknown
30223-044	DFCI	QIAseq	Mutated	Mutated	Breast cancer in the future	yes	Unknown
30223-059	DFCI	QIAseq	Mutated	Mutated	Healthy	no	Unknown
30223-075	DFCI	QIAseq	Mutated	Mutated	Breast cancer in the past	yes	Unknown
30223-023	DFCI	QIAseq	Mutated	Mutated	Breast cancer in the past	no	Unknown
30223-004	DFCI	QIAseq	Mutated	Mutated	Breast cancer in the past	yes	Unknown
30223-094	DFCI	QIAseq	Mutated	Mutated	Healthy	yes	Unknown
30223-050	DFCI	QIAseq	Mutated	Mutated	Breast cancer in the past	yes	Unknown
30223-036	DFCI	QIAseq	Mutated	Mutated	Healthy	no	Unknown
30223-031	DFCI	QIAseq	Mutated	Mutated	Healthy	yes	Unknown
30223-081	DFCI	QIAseq	Mutated	Mutated	Healthy	yes	Unknown
30223-020	DFCI	QIAseq	Mutated	Mutated	Breast cancer in the past	no	Unknown
30223-046	DFCI	QIAseq	Mutated	Mutated	Breast cancer in the past	no	Unknown
30223-057	DFCI	QIAseq	Mutated	Mutated	Healthy	no	Unknown
30223-028	DFCI	QIAseq	Mutated	Mutated	Breast cancer in the past	no	Unknown
30223-017	DFCI	QIAseq	Mutated	Mutated	Healthy	no	Unknown
30223-030	DFCI	QIAseq	Mutated	Mutated	Breast cancer in the past	no	Unknown
30223-029	DFCI	QIAseq	Mutated	Mutated	Healthy	yes	Unknown
5544-001	CCGP	Illumina	Mutated	Mutated	Healthy	yes	Unknown
5544-002	CCGP	Illumina	Mutated	Mutated	Healthy	no	Unknown
5544-003	CCGP	Illumina	Mutated	Mutated	Healthy	yes	Unknown
5544-006	CCGP	Illumina	Mutated	Mutated	Healthy	yes	Unknown
5544-008	CCGP	Illumina	Mutated	Mutated	Healthy	no	Unknown
5544-009	CCGP	Illumina	Mutated	Mutated	Healthy	yes	Unknown
5544-010	CCGP	Illumina	Mutated	Mutated	Healthy	yes	Unknown
5544-011	CCGP	Illumina	Mutated	Mutated	Healthy	yes	Unknown
5544-012	CCGP	Illumina	Mutated	Mutated	Healthy	yes	Unknown
5544-013	CCGP	Illumina	Mutated	Mutated	Healthy	yes	Unknown
5544-014	CCGP	Illumina	Mutated	Mutated	Healthy	yes	Unknown
5544-015	CCGP	Illumina	Mutated	Mutated	Healthy	yes	Unknown
5544-016	CCGP	Illumina	Mutated	Mutated	Healthy	yes	Unknown
5544-018	CCGP	Illumina	Mutated	Mutated	Healthy	yes	Unknown
5544-019	CCGP	Illumina	Mutated	Mutated	Healthy	yes	Unknown
5544-021	CCGP	Illumina	Mutated	Mutated	Healthy	no	Unknown
5544-022	CCGP	Illumina	Mutated	Mutated	Healthy	yes	Unknown
5544-023	CCGP	Illumina	Mutated	Mutated	Healthy	yes	Unknown
5544-024	CCGP	Illumina	Mutated	Mutated	Healthy	yes	Unknown
5544-026	CCGP	Illumina	Mutated	Mutated	Healthy	yes	Unknown
5544-028	CCGP	Illumina	Mutated	Mutated	Healthy	yes	Unknown
5544-029	CCGP	Illumina	Mutated	Mutated	Healthy	yes	Unknown
5544-030	CCGP	Illumina	Mutated	Mutated	Healthy	yes	Unknown
5544-031	CCGP	Illumina	Mutated	Mutated	Healthy	yes	Unknown
5544-032	CCGP	Illumina	Mutated	Mutated	Healthy	yes	Unknown
5544-034	CCGP	Illumina	Mutated	Mutated	Healthy	yes	Unknown
5544-036	CCGP	Illumina	Mutated	Mutated	Healthy	yes	Unknown
5544-037	CCGP	Illumina	Mutated	Mutated	Healthy	no	Unknown
5544-038	CCGP	Illumina	Mutated	Mutated	Healthy	yes	Unknown
5544-039	CCGP	Illumina	Mutated	Mutated	Healthy	yes	Unknown
5544-040	CCGP	Illumina	Mutated	Mutated	Healthy	yes	Unknown
5544-041	CCGP	Illumina	Mutated	Mutated	Healthy	yes	Unknown
5544-042	CCGP	Illumina	Mutated	Mutated	Healthy	no	Unknown
5544-043	CCGP	Illumina	Mutated	Mutated	Healthy	yes	Unknown
5544-044	CCGP	Illumina	Mutated	Mutated	Healthy	yes	Unknown
5544-046	CCGP	Illumina	Mutated	Mutated	Healthy	yes	Unknown
5544-047	CCGP	Illumina	Mutated	Mutated	Healthy	yes	Unknown
5544-048	CCGP	Illumina	Mutated	Mutated	Healthy	no	Unknown
5544-049	CCGP	Illumina	Mutated	Mutated	Healthy	yes	Unknown
5544-050	CCGP	Illumina	Mutated	Mutated	Healthy	yes	Unknown
5544-051	CCGP	Illumina	Mutated	Mutated	Healthy	yes	Unknown
5544-053	CCGP	Illumina	Mutated	Mutated	Healthy	no	Unknown
5544-054	CCGP	Illumina	Mutated	Mutated	Healthy	yes	Unknown
5544-055	CCGP	Illumina	Mutated	Mutated	Healthy	yes	Unknown
5544-056	CCGP	Illumina	Mutated	Mutated	Healthy	yes	Unknown
5544-057	CCGP	Illumina	Mutated	Mutated	Healthy	yes	Unknown
5544-058	CCGP	Illumina	Mutated	Mutated	Healthy	yes	Unknown
5544-059	CCGP	Illumina	Mutated	Mutated	Healthy	no	Unknown
5544-060	CCGP	Illumina	Mutated	Mutated	Healthy	yes	Unknown
5544-061	CCGP	Illumina	Mutated	Mutated	Healthy	yes	Unknown
5544-062	CCGP	Illumina	Mutated	Mutated	Healthy	yes	Unknown
5544-063	CCGP	Illumina	Mutated	Mutated	Healthy	no	Unknown
5544-064	CCGP	Illumina	Mutated	Mutated	Healthy	yes	Unknown
5544-065	CCGP	Illumina	Mutated	Mutated	Healthy	no	Unknown
5544-067	CCGP	Illumina	Mutated	Mutated	Healthy	no	Unknown
5544-068	CCGP	Illumina	Mutated	Mutated	Healthy	yes	Unknown
5544-069	CCGP	Illumina	Mutated	Mutated	Healthy	yes	Unknown
5544-070	CCGP	Illumina	Mutated	Mutated	Healthy	yes	Unknown
5544-074	CCGP	Illumina	Mutated	Mutated	Healthy	yes	Unknown
5544-075	CCGP	Illumina	Mutated	Mutated	Healthy	yes	Unknown
5544-076	CCGP	Illumina	Mutated	Mutated	Healthy	yes	Unknown
5544-078	CCGP	Illumina	Mutated	Mutated	Healthy	yes	Unknown
5544-079	CCGP	Illumina	Mutated	Mutated	Healthy	yes	Unknown
5544-080	CCGP	Illumina	Mutated	Mutated	Healthy	yes	Unknown
5544-081	CCGP	Illumina	Mutated	Mutated	Healthy	yes	Unknown
5544-083	CCGP	Illumina	Mutated	Mutated	Healthy	yes	Unknown
5544-084	CCGP	Illumina	Mutated	Mutated	Healthy	yes	Unknown
5544-085	CCGP	Illumina	Mutated	Mutated	Healthy	yes	Unknown
5544-087	CCGP	Illumina	Mutated	Mutated	Healthy	yes	Unknown
5544-088	CCGP	Illumina	Mutated	Mutated	Healthy	yes	Unknown
5544-090	CCGP	Illumina	Mutated	Mutated	Healthy	yes	Unknown
5544-091	CCGP	Illumina	Mutated	Mutated	Healthy	yes	Unknown
5544-092	CCGP	Illumina	Mutated	Mutated	Healthy	yes	Unknown
5544-093	CCGP	Illumina	Mutated	Mutated	Healthy	no	Unknown
5544-094	CCGP	Illumina	Mutated	Mutated	Healthy	yes	Unknown
5544-095	CCGP	Illumina	Mutated	Mutated	Healthy	yes	Unknown
5544-096	CCGP	Illumina	Mutated	Mutated	Healthy	yes	Unknown
5544-097	CCGP	Illumina	Mutated	Mutated	Healthy	yes	Unknown
5544-099	CCGP	Illumina	Mutated	Mutated	Healthy	yes	Unknown
5544-101	CCGP	Illumina	Mutated	Mutated	Healthy	yes	Unknown
5544-102	CCGP	Illumina	Mutated	Mutated	Healthy	yes	Unknown
5544-103	CCGP	Illumina	Mutated	Mutated	Healthy	yes	Unknown
5544-104	CCGP	Illumina	Mutated	Mutated	Healthy	no	Unknown
5544-105	CCGP	Illumina	Mutated	Mutated	Healthy	yes	Unknown
5544-108	CCGP	Illumina	Mutated	Mutated	Healthy	no	Unknown
5544-109	CCGP	Illumina	Mutated	Mutated	Healthy	yes	Unknown
5544-110	CCGP	Illumina	Mutated	Mutated	Healthy	yes	Unknown
5544-111	CCGP	Illumina	Mutated	Mutated	Healthy	yes	Unknown
5544-112	CCGP	Illumina	Mutated	Mutated	Healthy	yes	Unknown
5544-113	CCGP	Illumina	Mutated	Mutated	Healthy	yes	Unknown
5544-114	CCGP	Illumina	Mutated	Mutated	Healthy	yes	Unknown
5544-115	CCGP	Illumina	Mutated	Mutated	Healthy	yes	Unknown
5544-116	CCGP	Illumina	Mutated	Mutated	Healthy	yes	Unknown
5544-117	CCGP	Illumina	Mutated	Mutated	Healthy	yes	Unknown
5544-118	CCGP	Illumina	Mutated	Mutated	Healthy	yes	Unknown
5544-121	CCGP	Illumina	Mutated	Mutated	Healthy	yes	Unknown
5544-122	CCGP	Illumina	Mutated	Mutated	Healthy	yes	Unknown
5544-124	CCGP	Illumina	Mutated	Mutated	Healthy	no	Unknown
5544-126	CCGP	Illumina	Mutated	Mutated	Healthy	yes	Unknown
5544-127	CCGP	Illumina	Mutated	Mutated	Healthy	yes	Unknown
5544-128	CCGP	Illumina	Mutated	Mutated	Healthy	no	Unknown
5544-129	CCGP	Illumina	Mutated	Mutated	Healthy	no	Unknown
5544-130	CCGP	Illumina	Mutated	Mutated	Healthy	yes	Unknown
5544-131	CCGP	Illumina	Mutated	Mutated	Healthy	yes	Unknown
5544-132	CCGP	Illumina	Mutated	Mutated	Healthy	no	Unknown
5544-133	CCGP	Illumina	Mutated	Mutated	Healthy	yes	Unknown
5544-134	CCGP	Illumina	Mutated	Mutated	Healthy	yes	Unknown
5544-135	CCGP	Illumina	Mutated	Mutated	Healthy	yes	Unknown
5544-137	CCGP	Illumina	Mutated	Mutated	Healthy	no	Unknown
5544-138	CCGP	Illumina	Mutated	Mutated	Healthy	no	Unknown
5544-139	CCGP	Illumina	Mutated	Mutated	Healthy	yes	Unknown
5544-140	CCGP	Illumina	Mutated	Mutated	Healthy	yes	Unknown
5544-141	CCGP	Illumina	Mutated	Mutated	Healthy	no	Unknown
5544-142	CCGP	Illumina	Mutated	Mutated	Healthy	yes	Unknown
5544-143	CCGP	Illumina	Mutated	Mutated	Healthy	yes	Unknown
5544-144	CCGP	Illumina	Mutated	Mutated	Healthy	yes	Unknown
5544-145	CCGP	Illumina	Mutated	Mutated	Healthy	yes	Unknown
5544-146	CCGP	Illumina	Mutated	Mutated	Healthy	yes	Unknown
5544-148	CCGP	Illumina	Mutated	Mutated	Healthy	yes	Unknown
5544-149	CCGP	Illumina	Mutated	Mutated	Healthy	yes	Unknown
5544-150	CCGP	Illumina	Mutated	Mutated	Healthy	yes	Unknown
5544-151	CCGP	Illumina	Mutated	Mutated	Healthy	yes	Unknown
5544-152	CCGP	Illumina	Mutated	Mutated	Healthy	yes	Unknown
5544-154	CCGP	Illumina	Mutated	Mutated	Healthy	yes	Unknown
5544-155	CCGP	Illumina	Mutated	Mutated	Healthy	no	Unknown
5544-156	CCGP	Illumina	Mutated	Mutated	Healthy	yes	Unknown
5544-157	CCGP	Illumina	Mutated	Mutated	Healthy	yes	Unknown
5544-158	CCGP	Illumina	Mutated	Mutated	Healthy	yes	Unknown
5544-159	CCGP	Illumina	Mutated	Mutated	Healthy	yes	Unknown
5544-160	CCGP	Illumina	Mutated	Mutated	Healthy	no	Unknown
5544-161	CCGP	Illumina	Mutated	Mutated	Healthy	no	Unknown
5544-164	CCGP	Illumina	Mutated	Mutated	Healthy	yes	Unknown
5544-165	CCGP	Illumina	Mutated	Mutated	Healthy	yes	Unknown
5544-166	CCGP	Illumina	Mutated	Mutated	Healthy	yes	Unknown
5544-167	CCGP	Illumina	Mutated	Mutated	Healthy	yes	Unknown
5544-168	CCGP	Illumina	Mutated	Mutated	Healthy	yes	Unknown
5544-170	CCGP	Illumina	Mutated	Mutated	Healthy	yes	Unknown
5544-171	CCGP	Illumina	Mutated	Mutated	Healthy	no	Unknown
5544-172	CCGP	Illumina	Mutated	Mutated	Healthy	yes	Unknown
5544-173	CCGP	Illumina	Mutated	Mutated	Healthy	yes	Unknown
5544-176	CCGP	Illumina	Mutated	Mutated	Healthy	yes	Unknown
5544-177	CCGP	Illumina	Mutated	Mutated	Healthy	yes	Unknown
5544-178	CCGP	Illumina	Mutated	Mutated	Healthy	yes	Unknown
5544-179	CCGP	Illumina	Mutated	Mutated	Healthy	yes	Unknown
5544-180	CCGP	Illumina	Mutated	Mutated	Healthy	yes	Unknown
5544-181	CCGP	Illumina	Mutated	Mutated	Healthy	no	Unknown
5544-182	CCGP	Illumina	Mutated	Mutated	Healthy	yes	Unknown
5544-184	CCGP	Illumina	Mutated	Mutated	Healthy	yes	Unknown
5544-185	CCGP	Illumina	Mutated	Mutated	Healthy	yes	Unknown
5544-186	CCGP	Illumina	Mutated	Mutated	Healthy	yes	Unknown
5544-188	CCGP	Illumina	Mutated	Mutated	Healthy	no	Unknown
5544-189	CCGP	Illumina	Mutated	Mutated	Healthy	yes	Unknown
5544-190	CCGP	Illumina	Mutated	Mutated	Healthy	yes	Unknown
5544-191	CCGP	Illumina	Mutated	Mutated	Healthy	yes	Unknown
5544-193	CCGP	Illumina	Mutated	Mutated	Healthy	yes	Unknown
5544-194	CCGP	Illumina	Mutated	Mutated	Healthy	yes	Unknown
5544-195	CCGP	Illumina	Mutated	Mutated	Healthy	yes	Unknown
5544-196	CCGP	Illumina	Mutated	Mutated	Healthy	yes	Unknown
5544-197	CCGP	Illumina	Mutated	Mutated	Healthy	no	Unknown
5544-198	CCGP	Illumina	Mutated	Mutated	Healthy	yes	Unknown
5544-199	CCGP	Illumina	Mutated	Mutated	Healthy	yes	Unknown
5544-200	CCGP	Illumina	Mutated	Mutated	Healthy	yes	Unknown
DFCISample100_S	DGO	NEXTFLEX	Wild-type	Wild-type	Healthy	yes	Unknown
DFCISample69_S5	DGO	NEXTFLEX	Wild-type	Wild-type	Healthy	yes	Unknown
DFCISample71_S7	DGO	NEXTFLEX	Wild-type	Wild-type	Healthy	yes	Unknown
DFCISample48_S1	DGO	NEXTFLEX	Wild-type	Wild-type	Healthy	yes	Postmenopausal
DFCISample93_S2	DGO	NEXTFLEX	Wild-type	Wild-type	Healthy	yes	Premenopausal
DFCISample104_S	DGO	NEXTFLEX	Wild-type	Wild-type	Healthy	yes	Unknown
DFCISample72_S8	DGO	NEXTFLEX	Wild-type	Wild-type	Healthy	yes	Unknown
DFCISample63_S3	DGO	NEXTFLEX	Wild-type	Wild-type	Healthy	yes	Premenopausal
DFCISample98_S2	DGO	NEXTFLEX	Wild-type	Wild-type	Healthy	yes	Postmenopausal
DFCISample92_S2	DGO	NEXTFLEX	Wild-type	Wild-type	Healthy	yes	Postmenopausal
DFCISample101_S	DGO	NEXTFLEX	Wild-type	Wild-type	Healthy	yes	Premenopausal
DFCISample94_S3	DGO	NEXTFLEX	Wild-type	Wild-type	Healthy	yes	Premenopausal
DFCISample73_S9	DGO	NEXTFLEX	Wild-type	Wild-type	Healthy	yes	Unknown
DFCISample99_S3	DGO	NEXTFLEX	Wild-type	Wild-type	Healthy	yes	Unknown
DFCISample102_S	DGO	NEXTFLEX	Wild-type	Wild-type	Healthy	yes	Unknown
DFCISample54_S2	DGO	NEXTFLEX	Wild-type	Wild-type	Healthy	yes	Unknown
DFCISample103_S	DGO	NEXTFLEX	Wild-type	Wild-type	Healthy	yes	Unknown
DFCISample70_S6	DGO	NEXTFLEX	Wild-type	Wild-type	Healthy	yes	Unknown
DFCISample90_S2	DGO	NEXTFLEX	Wild-type	Wild-type	Healthy	yes	Postmenopausal
DFCISample52_S2	DGO	NEXTFLEX	Wild-type	Wild-type	Healthy	yes	Premenopausal
20439-001	IHCC	QIAseq	Mutated	Mutated	Healthy	yes	Unknown
20439-002	IHCC	QIAseq	Mutated	Mutated	Healthy	yes	Unknown
20439-003	IHCC	QIAseq	Mutated	Mutated	Healthy	yes	Unknown
20439-004	IHCC	QIAseq	Mutated	Mutated	Healthy	yes	Unknown
20439-005	IHCC	QIAseq	Mutated	Mutated	Healthy	yes	Unknown
20439-006	IHCC	QIAseq	Mutated	Mutated	Healthy	yes	Unknown
20439-007	IHCC	QIAseq	Mutated	Mutated	Healthy	yes	Unknown
20439-008	IHCC	QIAseq	Mutated	Mutated	Healthy	yes	Unknown
20439-009	IHCC	QIAseq	Mutated	Mutated	Healthy	yes	Unknown
20439-010	IHCC	QIAseq	Mutated	Mutated	Healthy	yes	Unknown
20439-011	IHCC	QIAseq	Mutated	Mutated	Healthy	yes	Unknown
20439-012	IHCC	QIAseq	Mutated	Mutated	Healthy	yes	Unknown
20439-013	IHCC	QIAseq	Mutated	Mutated	Healthy	yes	Unknown
20439-014	IHCC	QIAseq	Mutated	Mutated	Healthy	yes	Unknown
20439-015	IHCC	QIAseq	Mutated	Mutated	Healthy	yes	Unknown
20439-016	IHCC	QIAseq	Mutated	Mutated	Healthy	yes	Unknown
20439-017	IHCC	QIAseq	Mutated	Mutated	Healthy	yes	Unknown
20439-018	IHCC	QIAseq	Mutated	Mutated	Healthy	yes	Unknown
20439-019	IHCC	QIAseq	Mutated	Mutated	Healthy	yes	Unknown
20439-020	IHCC	QIAseq	Mutated	Mutated	Healthy	yes	Unknown
20439-021	IHCC	QIAseq	Mutated	Mutated	Healthy	yes	Unknown
20439-022	IHCC	QIAseq	Mutated	Mutated	Healthy	yes	Unknown
20439-023	IHCC	QIAseq	Mutated	Mutated	Healthy	yes	Unknown
20439-024	IHCC	QIAseq	Mutated	Mutated	Healthy	yes	Unknown
20439-025	IHCC	QIAseq	Mutated	Mutated	Healthy	yes	Unknown
20439-026	IHCC	QIAseq	Mutated	Mutated	Healthy	yes	Unknown
20439-027	IHCC	QIAseq	Mutated	Mutated	Healthy	yes	Unknown
20439-028	IHCC	QIAseq	Mutated	Mutated	Healthy	yes	Unknown
20439-029	IHCC	QIAseq	Mutated	Mutated	Healthy	yes	Unknown
20439-030	IHCC	QIAseq	Mutated	Mutated	Healthy	yes	Unknown
20439-031	IHCC	QIAseq	Mutated	Mutated	Breast cancer in the future	yes	Unknown
20439-032	IHCC	QIAseq	Mutated	Mutated	Breast cancer in the future	yes	Unknown
20439-033	IHCC	QIAseq	Mutated	Mutated	Breast cancer in the future	yes	Unknown
20439-034	IHCC	QIAseq	Mutated	Mutated	Breast cancer in the future	yes	Unknown
20439-036	IHCC	QIAseq	Mutated	Mutated	Breast cancer in the future	yes	Unknown
20439-037	IHCC	QIAseq	Mutated	Mutated	Breast cancer in the future	yes	Unknown
20439-040	IHCC	QIAseq	Mutated	Mutated	Breast cancer in the future	yes	Unknown
20439-041	IHCC	QIAseq	Mutated	Mutated	Breast cancer in the future	yes	Unknown
20439-042	IHCC	QIAseq	Mutated	Mutated	Breast cancer in the future	yes	Unknown
20439-043	IHCC	QIAseq	Mutated	Mutated	Breast cancer in the future	yes	Unknown
20439-044	IHCC	QIAseq	Mutated	Mutated	Breast cancer in the future	yes	Unknown
20439-045	IHCC	QIAseq	Mutated	Mutated	Breast cancer in the future	yes	Unknown
20439-046	IHCC	QIAseq	Mutated	Mutated	Breast cancer in the future	yes	Unknown
20439-047	IHCC	QIAseq	Mutated	Mutated	Breast cancer in the future	yes	Unknown
20439-048	IHCC	QIAseq	Mutated	Mutated	Breast cancer in the future	yes	Unknown
20439-049	IHCC	QIAseq	Mutated	Mutated	Breast cancer in the future	yes	Unknown
20439-050	IHCC	QIAseq	Mutated	Mutated	Breast cancer in the future	yes	Unknown
20439-052	IHCC	QIAseq	Mutated	Mutated	Breast cancer in the future	yes	Unknown
20439-055	IHCC	QIAseq	Mutated	Mutated	Breast cancer in the future	yes	Unknown
20439-056	IHCC	QIAseq	Mutated	Mutated	Breast cancer in the future	yes	Unknown
20439-057	IHCC	QIAseq	Mutated	Mutated	Breast cancer in the future	yes	Unknown
20439-058	IHCC	QIAseq	Mutated	Mutated	Breast cancer in the future	yes	Unknown
20597-076	BWH	QIAseq	Wild-type	Wild-type	Benign	yes	Premenopausal
20597-077	BWH	QIAseq	Wild-type	Wild-type	Benign	yes	Premenopausal
20597-078	BWH	QIAseq	Wild-type	Wild-type	Benign	yes	Postmenopausal
20597-079	BWH	QIAseq	Wild-type	Wild-type	Benign	yes	Postmenopausal
20597-080	BWH	QIAseq	Wild-type	Wild-type	Benign	yes	Postmenopausal
20597-081	BWH	QIAseq	Wild-type	Wild-type	Benign	yes	Premenopausal
20597-082	BWH	QIAseq	Wild-type	Wild-type	Benign	yes	Premenopausal
20597-083	BWH	QIAseq	Wild-type	Wild-type	Benign	yes	Postmenopausal
20597-084	BWH	QIAseq	Wild-type	Wild-type	Benign	yes	Premenopausal
20597-085	BWH	QIAseq	Wild-type	Wild-type	Benign	yes	Premenopausal
20597-086	BWH	QIAseq	Wild-type	Wild-type	Benign	yes	Premenopausal
20597-087	BWH	QIAseq	Wild-type	Wild-type	Benign	yes	Postmenopausal
20597-088	BWH	QIAseq	Wild-type	Wild-type	Benign	yes	Premenopausal
20597-089	BWH	QIAseq	Wild-type	Wild-type	Benign	yes	Premenopausal
20597-090	BWH	QIAseq	Wild-type	Wild-type	Benign	yes	Premenopausal
20597-091	BWH	QIAseq	Wild-type	Wild-type	Benign	yes	Postmenopausal
20597-092	BWH	QIAseq	Wild-type	Wild-type	Benign	yes	Premenopausal
20597-093	BWH	QIAseq	Wild-type	Wild-type	Benign	yes	Postmenopausal
20597-094	BWH	QIAseq	Wild-type	Wild-type	Benign	yes	Premenopausal
20597-095	BWH	QIAseq	Wild-type	Wild-type	Benign	yes	Postmenopausal
20597-096	BWH	QIAseq	Wild-type	Wild-type	Benign	yes	Postmenopausal
20597-097	BWH	QIAseq	Wild-type	Wild-type	Benign	yes	Premenopausal
20597-098	BWH	QIAseq	Wild-type	Wild-type	Benign	yes	Premenopausal
20597-099	BWH	QIAseq	Wild-type	Wild-type	Benign	yes	Postmenopausal
20597-100	BWH	QIAseq	Wild-type	Wild-type	Benign	yes	Premenopausal
20597-101	BWH	QIAseq	Wild-type	Wild-type	Benign	yes	Postmenopausal
20597-102	BWH	QIAseq	Wild-type	Wild-type	Benign	yes	Postmenopausal
20597-103	BWH	QIAseq	Wild-type	Wild-type	Benign	yes	Postmenopausal
20597-104	BWH	QIAseq	Wild-type	Wild-type	Benign	yes	Premenopausal
20597-105	BWH	QIAseq	Wild-type	Wild-type	Benign	yes	Postmenopausal
20597-106	BWH	QIAseq	Wild-type	Wild-type	Benign	yes	Postmenopausal
20597-107	BWH	QIAseq	Wild-type	Wild-type	Benign	yes	Premenopausal
20597-108	BWH	QIAseq	Wild-type	Wild-type	Benign	yes	Postmenopausal
20597-109	BWH	QIAseq	Wild-type	Wild-type	Benign	yes	Postmenopausal
20597-110	BWH	QIAseq	Wild-type	Wild-type	Benign	yes	Premenopausal
20597-111	BWH	QIAseq	Wild-type	Wild-type	Benign	yes	Premenopausal
20597-112	BWH	QIAseq	Wild-type	Wild-type	Benign	yes	Postmenopausal
20597-113	BWH	QIAseq	Wild-type	Wild-type	Benign	yes	Postmenopausal
20597-114	BWH	QIAseq	Wild-type	Wild-type	Benign	yes	Postmenopausal
20597-115	BWH	QIAseq	Wild-type	Wild-type	Benign	yes	Postmenopausal
20597-116	BWH	QIAseq	Wild-type	Wild-type	Benign	yes	Postmenopausal
20597-117	BWH	QIAseq	Wild-type	Wild-type	Benign	yes	Postmenopausal
20597-118	BWH	QIAseq	Wild-type	Wild-type	Benign	yes	Postmenopausal
20597-119	BWH	QIAseq	Wild-type	Wild-type	Benign	yes	Postmenopausal
20597-120	BWH	QIAseq	Wild-type	Wild-type	Benign	yes	Postmenopausal
20597-121	BWH	QIAseq	Wild-type	Wild-type	Benign	yes	Postmenopausal
20597-122	BWH	QIAseq	Wild-type	Wild-type	Benign	yes	Postmenopausal
20597-123	BWH	QIAseq	Wild-type	Wild-type	Benign	yes	Postmenopausal
20597-124	BWH	QIAseq	Wild-type	Wild-type	Benign	yes	Premenopausal
20597-125	BWH	QIAseq	Wild-type	Wild-type	Benign	yes	Premenopausal
20597-126	BWH	QIAseq	Wild-type	Wild-type	Benign	yes	Premenopausal
20597-127	BWH	QIAseq	Wild-type	Wild-type	Benign	yes	Postmenopausal
20597-128	BWH	QIAseq	Wild-type	Wild-type	Benign	yes	Postmenopausal
20597-129	BWH	QIAseq	Wild-type	Wild-type	Benign	yes	Postmenopausal
20597-130	BWH	QIAseq	Wild-type	Wild-type	Benign	yes	Postmenopausal
20597-131	BWH	QIAseq	Wild-type	Wild-type	Benign	yes	Postmenopausal
20597-132	BWH	QIAseq	Wild-type	Wild-type	Benign	yes	Postmenopausal
20597-133	BWH	QIAseq	Wild-type	Wild-type	Benign	yes	Premenopausal
20597-134	BWH	QIAseq	Wild-type	Wild-type	Benign	yes	Postmenopausal
20597-135	BWH	QIAseq	Wild-type	Wild-type	Benign	yes	Postmenopausal
20597-136	BWH	QIAseq	Wild-type	Wild-type	Benign	yes	Postmenopausal
20597-137	BWH	QIAseq	Wild-type	Wild-type	Benign	yes	Postmenopausal
20597-138	BWH	QIAseq	Wild-type	Wild-type	Benign	yes	Postmenopausal
20597-139	BWH	QIAseq	Wild-type	Wild-type	Benign	yes	Postmenopausal
20597-140	BWH	QIAseq	Wild-type	Wild-type	Benign	yes	Premenopausal
20597-141	BWH	QIAseq	Wild-type	Wild-type	Benign	yes	Postmenopausal
20597-142	BWH	QIAseq	Wild-type	Wild-type	Benign	yes	Postmenopausal
20597-143	BWH	QIAseq	Wild-type	Wild-type	Benign	yes	Postmenopausal
20597-144	BWH	QIAseq	Wild-type	Wild-type	Benign	yes	Postmenopausal
20597-145	BWH	QIAseq	Wild-type	Wild-type	Benign	yes	Premenopausal
20597-146	BWH	QIAseq	Wild-type	Wild-type	Benign	yes	Postmenopausal
20597-147	BWH	QIAseq	Wild-type	Wild-type	Benign	yes	Premenopausal
20597-148	BWH	QIAseq	Wild-type	Wild-type	Benign	yes	Postmenopausal
20597-149	BWH	QIAseq	Wild-type	Wild-type	Benign	yes	Postmenopausal
20597-150	BWH	QIAseq	Wild-type	Wild-type	Benign	yes	Premenopausal
20597-151	BWH	QIAseq	Wild-type	Wild-type	Benign	yes	Postmenopausal
20597-152	BWH	QIAseq	Wild-type	Wild-type	Benign	yes	Premenopausal
20597-153	BWH	QIAseq	Wild-type	Wild-type	Benign	yes	Postmenopausal
20597-154	BWH	QIAseq	Wild-type	Wild-type	Benign	yes	Postmenopausal
20597-155	BWH	QIAseq	Wild-type	Wild-type	Benign	yes	Postmenopausal
20597-156	BWH	QIAseq	Wild-type	Wild-type	Benign	yes	Postmenopausal
20597-157	BWH	QIAseq	Wild-type	Wild-type	Benign	yes	Postmenopausal
20597-158	BWH	QIAseq	Wild-type	Wild-type	Benign	yes	Postmenopausal
20597-159	BWH	QIAseq	Wild-type	Wild-type	Benign	yes	Premenopausal
20597-160	BWH	QIAseq	Wild-type	Wild-type	Benign	yes	Premenopausal
20597-161	BWH	QIAseq	Wild-type	Wild-type	Benign	yes	Premenopausal
20597-162	BWH	QIAseq	Wild-type	Wild-type	Benign	yes	Premenopausal
20597-163	BWH	QIAseq	Wild-type	Wild-type	Benign	yes	Postmenopausal
20597-164	BWH	QIAseq	Wild-type	Wild-type	Benign	yes	Postmenopausal
20597-165	BWH	QIAseq	Wild-type	Wild-type	Benign	yes	Premenopausal
20597-166	BWH	QIAseq	Wild-type	Wild-type	Benign	yes	Postmenopausal
20597-167	BWH	QIAseq	Wild-type	Wild-type	Benign	yes	Premenopausal
20597-168	BWH	QIAseq	Wild-type	Wild-type	Benign	yes	Postmenopausal
20597-169	BWH	QIAseq	Wild-type	Wild-type	Benign	yes	Premenopausal
20597-170	BWH	QIAseq	Wild-type	Wild-type	Benign	yes	Premenopausal
20597-171	BWH	QIAseq	Wild-type	Wild-type	Benign	yes	Postmenopausal
20597-172	BWH	QIAseq	Wild-type	Wild-type	Benign	yes	Premenopausal
20597-173	BWH	QIAseq	Wild-type	Wild-type	Benign	yes	Postmenopausal
20597-174	BWH	QIAseq	Wild-type	Wild-type	Benign	yes	Postmenopausal
20597-175	BWH	QIAseq	Wild-type	Wild-type	Benign	yes	Premenopausal
20597-176	BWH	QIAseq	Wild-type	Wild-type	Healthy	yes	Postmenopausal
20597-177	BWH	QIAseq	Wild-type	Wild-type	Healthy	yes	Premenopausal
20597-178	BWH	QIAseq	Wild-type	Wild-type	Healthy	yes	Premenopausal
20597-179	BWH	QIAseq	Wild-type	Wild-type	Healthy	yes	Premenopausal
20597-180	BWH	QIAseq	Wild-type	Wild-type	Healthy	yes	Postmenopausal
20597-181	BWH	QIAseq	Wild-type	Wild-type	Healthy	yes	Premenopausal
20597-182	BWH	QIAseq	Wild-type	Wild-type	Healthy	yes	Premenopausal
20597-183	BWH	QIAseq	Wild-type	Wild-type	Healthy	yes	Premenopausal
20597-184	BWH	QIAseq	Wild-type	Wild-type	Healthy	yes	Postmenopausal
20597-185	BWH	QIAseq	Wild-type	Wild-type	Healthy	yes	Premenopausal
20597-186	BWH	QIAseq	Wild-type	Wild-type	Healthy	yes	Postmenopausal
20597-187	BWH	QIAseq	Wild-type	Wild-type	Healthy	yes	Premenopausal
20597-188	BWH	QIAseq	Wild-type	Wild-type	Healthy	yes	Premenopausal
20597-189	BWH	QIAseq	Wild-type	Wild-type	Healthy	yes	Premenopausal
20597-190	BWH	QIAseq	Wild-type	Wild-type	Healthy	yes	Premenopausal
20597-191	BWH	QIAseq	Wild-type	Wild-type	Healthy	yes	Postmenopausal
20597-192	BWH	QIAseq	Wild-type	Wild-type	Healthy	yes	Postmenopausal
20597-193	BWH	QIAseq	Wild-type	Wild-type	Healthy	yes	Premenopausal
20597-194	BWH	QIAseq	Wild-type	Wild-type	Healthy	yes	Postmenopausal
20597-195	BWH	QIAseq	Wild-type	Wild-type	Healthy	yes	Premenopausal
20597-196	BWH	QIAseq	Wild-type	Wild-type	Healthy	yes	Postmenopausal
20597-197	BWH	QIAseq	Wild-type	Wild-type	Healthy	yes	Premenopausal
20597-198	BWH	QIAseq	Wild-type	Wild-type	Healthy	yes	Postmenopausal
20597-199	BWH	QIAseq	Wild-type	Wild-type	Healthy	yes	Premenopausal
20597-200	BWH	QIAseq	Wild-type	Wild-type	Healthy	yes	Postmenopausal
20597-201	BWH	QIAseq	Wild-type	Wild-type	Healthy	yes	Postmenopausal
20597-202	BWH	QIAseq	Wild-type	Wild-type	Healthy	yes	Postmenopausal
20597-203	BWH	QIAseq	Wild-type	Wild-type	Healthy	yes	Postmenopausal
20597-204	BWH	QIAseq	Wild-type	Wild-type	Healthy	yes	Premenopausal
20597-205	BWH	QIAseq	Wild-type	Wild-type	Healthy	yes	Postmenopausal
20597-206	BWH	QIAseq	Wild-type	Wild-type	Healthy	yes	Postmenopausal
20597-207	BWH	QIAseq	Wild-type	Wild-type	Healthy	yes	Postmenopausal
20597-208	BWH	QIAseq	Wild-type	Wild-type	Healthy	yes	Premenopausal
20597-209	BWH	QIAseq	Wild-type	Wild-type	Healthy	yes	Premenopausal
20597-210	BWH	QIAseq	Wild-type	Wild-type	Healthy	yes	Postmenopausal
20597-211	BWH	QIAseq	Wild-type	Wild-type	Healthy	yes	Postmenopausal
20597-212	BWH	QIAseq	Wild-type	Wild-type	Healthy	yes	Postmenopausal
20597-213	BWH	QIAseq	Wild-type	Wild-type	Healthy	yes	Postmenopausal
20597-214	BWH	QIAseq	Wild-type	Wild-type	Healthy	yes	Premenopausal
20597-215	BWH	QIAseq	Wild-type	Wild-type	Healthy	yes	Premenopausal
20597-216	BWH	QIAseq	Wild-type	Wild-type	Healthy	yes	Postmenopausal
20597-217	BWH	QIAseq	Wild-type	Wild-type	Healthy	yes	Premenopausal
20597-218	BWH	QIAseq	Wild-type	Wild-type	Healthy	yes	Postmenopausal
20597-219	BWH	QIAseq	Wild-type	Wild-type	Healthy	yes	Postmenopausal
20597-220	BWH	QIAseq	Wild-type	Wild-type	Healthy	yes	Premenopausal
20597-221	BWH	QIAseq	Wild-type	Wild-type	Healthy	yes	Premenopausal
20597-222	BWH	QIAseq	Wild-type	Wild-type	Healthy	yes	Postmenopausal
20597-223	BWH	QIAseq	Wild-type	Wild-type	Healthy	yes	Premenopausal
20597-224	BWH	QIAseq	Wild-type	Wild-type	Healthy	yes	Postmenopausal
20597-225	BWH	QIAseq	Wild-type	Wild-type	Healthy	yes	Premenopausal
20597-226	BWH	QIAseq	Wild-type	Wild-type	Healthy	yes	Premenopausal
20597-227	BWH	QIAseq	Wild-type	Wild-type	Healthy	yes	Postmenopausal
20597-228	BWH	QIAseq	Wild-type	Wild-type	Healthy	yes	Postmenopausal
20597-229	BWH	QIAseq	Wild-type	Wild-type	Healthy	yes	Premenopausal
20597-230	BWH	QIAseq	Wild-type	Wild-type	Healthy	yes	Postmenopausal
20597-231	BWH	QIAseq	Wild-type	Wild-type	Healthy	yes	Postmenopausal
20597-232	BWH	QIAseq	Wild-type	Wild-type	Healthy	yes	Postmenopausal
20597-233	BWH	QIAseq	Wild-type	Wild-type	Healthy	yes	Premenopausal
20597-234	BWH	QIAseq	Wild-type	Wild-type	Healthy	yes	Premenopausal
20597-235	BWH	QIAseq	Wild-type	Wild-type	Healthy	yes	Postmenopausal
20597-236	BWH	QIAseq	Wild-type	Wild-type	Healthy	yes	Premenopausal
20597-237	BWH	QIAseq	Wild-type	Wild-type	Healthy	yes	Postmenopausal
20597-238	BWH	QIAseq	Wild-type	Wild-type	Healthy	yes	Premenopausal
20597-239	BWH	QIAseq	Wild-type	Wild-type	Healthy	yes	Postmenopausal
20597-240	BWH	QIAseq	Wild-type	Wild-type	Healthy	yes	Premenopausal
20597-241	BWH	QIAseq	Wild-type	Wild-type	Healthy	yes	Postmenopausal
20597-242	BWH	QIAseq	Wild-type	Wild-type	Healthy	yes	Postmenopausal
20597-243	BWH	QIAseq	Wild-type	Wild-type	Healthy	yes	Premenopausal
20597-244	BWH	QIAseq	Wild-type	Wild-type	Healthy	yes	Postmenopausal
20597-245	BWH	QIAseq	Wild-type	Wild-type	Healthy	yes	Premenopausal
20597-246	BWH	QIAseq	Wild-type	Wild-type	Healthy	yes	Postmenopausal
20597-247	BWH	QIAseq	Wild-type	Wild-type	Healthy	yes	Postmenopausal
20597-248	BWH	QIAseq	Wild-type	Wild-type	Healthy	yes	Postmenopausal
20597-249	BWH	QIAseq	Wild-type	Wild-type	Healthy	yes	Premenopausal
20597-250	BWH	QIAseq	Wild-type	Wild-type	Healthy	yes	Premenopausal
20597-251	BWH	QIAseq	Wild-type	Wild-type	Healthy	yes	Postmenopausal
20597-252	BWH	QIAseq	Wild-type	Wild-type	Healthy	yes	Premenopausal
20597-253	BWH	QIAseq	Wild-type	Wild-type	Healthy	yes	Postmenopausal
20597-254	BWH	QIAseq	Wild-type	Wild-type	Healthy	yes	Premenopausal
20597-255	BWH	QIAseq	Wild-type	Wild-type	Healthy	yes	Postmenopausal
20597-256	BWH	QIAseq	Wild-type	Wild-type	Healthy	yes	Postmenopausal
20597-257	BWH	QIAseq	Wild-type	Wild-type	Healthy	yes	Postmenopausal
20597-258	BWH	QIAseq	Wild-type	Wild-type	Healthy	yes	Postmenopausal
20597-259	BWH	QIAseq	Wild-type	Wild-type	Healthy	yes	Postmenopausal
20597-260	BWH	QIAseq	Wild-type	Wild-type	Healthy	yes	Premenopausal
20597-261	BWH	QIAseq	Wild-type	Wild-type	Healthy	yes	Premenopausal
20597-262	BWH	QIAseq	Wild-type	Wild-type	Healthy	yes	Premenopausal
20597-263	BWH	QIAseq	Wild-type	Wild-type	Healthy	yes	Postmenopausal
20597-264	BWH	QIAseq	Wild-type	Wild-type	Healthy	yes	Premenopausal
20597-265	BWH	QIAseq	Wild-type	Wild-type	Healthy	yes	Postmenopausal
20597-266	BWH	QIAseq	Wild-type	Wild-type	Healthy	yes	Postmenopausal
20597-267	BWH	QIAseq	Wild-type	Wild-type	Healthy	yes	Postmenopausal
20597-268	BWH	QIAseq	Wild-type	Wild-type	Healthy	yes	Postmenopausal
20597-269	BWH	QIAseq	Wild-type	Wild-type	Healthy	yes	Postmenopausal
20597-270	BWH	QIAseq	Wild-type	Wild-type	Healthy	yes	Premenopausal
20597-271	BWH	QIAseq	Wild-type	Wild-type	Healthy	yes	Postmenopausal
20597-272	BWH	QIAseq	Wild-type	Wild-type	Healthy	yes	Postmenopausal
20597-273	BWH	QIAseq	Wild-type	Wild-type	Healthy	yes	Postmenopausal
20597-274	BWH	QIAseq	Wild-type	Wild-type	Healthy	yes	Postmenopausal
20597-275	BWH	QIAseq	Wild-type	Wild-type	Healthy	yes	Postmenopausal
30487-129	UPenn	QIAseq	Mutated	Mutated	Breast cancer in the future	yes	Premenopausal
30487-039	UPenn	QIAseq	Mutated	Mutated	Healthy	yes	Postmenopausal
30487-033	UPenn	QIAseq	Mutated	Mutated	Healthy	yes	Postmenopausal
30487-007	UPenn	QIAseq	Mutated	Mutated	Healthy	yes	Premenopausal
30487-016	UPenn	QIAseq	Mutated	Mutated	Healthy	yes	Premenopausal
30487-139	UPenn	QIAseq	Mutated	Mutated	Healthy	yes	Premenopausal
30487-009	UPenn	QIAseq	Mutated	Mutated	Healthy	yes	Premenopausal
30487-037	UPenn	QIAseq	Mutated	Mutated	Healthy	yes	Premenopausal
30487-011	UPenn	QIAseq	Mutated	Mutated	Healthy	yes	Premenopausal
30487-026	UPenn	QIAseq	Mutated	Mutated	Healthy	yes	Premenopausal
30487-135	UPenn	QIAseq	Mutated	Mutated	Breast cancer in the future	yes	Premenopausal
30487-012	UPenn	QIAseq	Mutated	Mutated	Healthy	yes	Premenopausal
30487-029	UPenn	QIAseq	Mutated	Mutated	Healthy	yes	Postmenopausal
30487-028	UPenn	QIAseq	Mutated	Mutated	Healthy	yes	Premenopausal
30487-023	UPenn	QIAseq	Mutated	Mutated	Healthy	yes	Premenopausal
30487-008	UPenn	QIAseq	Mutated	Mutated	Healthy	yes	Premenopausal
30487-150	UPenn	QIAseq	Mutated	Mutated	Other cancer in the future	yes	Postmenopausal
30487-030	UPenn	QIAseq	Mutated	Mutated	Healthy	yes	Premenopausal
30487-013	UPenn	QIAseq	Mutated	Mutated	Healthy	yes	Premenopausal
30487-152	UPenn	QIAseq	Mutated	Mutated	Other cancer in the future	yes	Premenopausal
30487-134	UPenn	QIAseq	Mutated	Mutated	Breast cancer in the past	yes	Premenopausal
30487-003	UPenn	QIAseq	Mutated	Mutated	Healthy	yes	Premenopausal
30487-006	UPenn	QIAseq	Mutated	Mutated	Healthy	yes	Premenopausal
30487-035	UPenn	QIAseq	Mutated	Mutated	Healthy	yes	Postmenopausal
30487-130	UPenn	QIAseq	Mutated	Mutated	Other cancer in the future	yes	Postmenopausal
30487-015	UPenn	QIAseq	Mutated	Mutated	Healthy	yes	Postmenopausal
30487-020	UPenn	QIAseq	Mutated	Mutated	Healthy	yes	Premenopausal
30487-034	UPenn	QIAseq	Mutated	Mutated	Healthy	yes	Premenopausal
30487-017	UPenn	QIAseq	Mutated	Mutated	Healthy	yes	Premenopausal
30487-024	UPenn	QIAseq	Mutated	Mutated	Healthy	yes	Premenopausal
30487-145	UPenn	QIAseq	Mutated	Mutated	Other cancer in the future	yes	Postmenopausal
30487-022	UPenn	QIAseq	Mutated	Mutated	Healthy	yes	Premenopausal
30487-149	UPenn	QIAseq	Mutated	Mutated	Other cancer in the future	yes	Postmenopausal
30487-002	UPenn	QIAseq	Mutated	Mutated	Healthy	yes	Premenopausal
30487-004	UPenn	QIAseq	Mutated	Mutated	Healthy	yes	Postmenopausal
30487-014	UPenn	QIAseq	Mutated	Mutated	Healthy	yes	Premenopausal
30487-036	UPenn	QIAseq	Mutated	Mutated	Healthy	yes	Premenopausal
30487-021	UPenn	QIAseq	Mutated	Mutated	Healthy	yes	Premenopausal
30487-032	UPenn	QIAseq	Mutated	Mutated	Healthy	yes	Premenopausal
30487-031	UPenn	QIAseq	Mutated	Mutated	Healthy	yes	Premenopausal
30487-038	UPenn	QIAseq	Mutated	Mutated	Healthy	yes	Premenopausal
30487-019	UPenn	QIAseq	Mutated	Mutated	Healthy	yes	Premenopausal
30487-018	UPenn	QIAseq	Mutated	Mutated	Healthy	yes	Premenopausal
30487-138	UPenn	QIAseq	Mutated	Mutated	Breast cancer in the future	yes	Postmenopausal
30487-005	UPenn	QIAseq	Mutated	Mutated	Healthy	yes	Premenopausal
30487-010	UPenn	QIAseq	Mutated	Mutated	Healthy	yes	Premenopausal
30487-027	UPenn	QIAseq	Mutated	Mutated	Healthy	yes	Postmenopausal
30487-128	UPenn	QIAseq	Mutated	Mutated	Breast cancer in the future	yes	Premenopausal
30487-166	UPenn	QIAseq	Mutated	Mutated	Breast cancer in the future	yes	Postmenopausal
30487-176	UPenn	QIAseq	Wild-type	Wild-type	Healthy	yes	Postmenopausal
30487-053	UPenn	QIAseq	Wild-type	Wild-type	Healthy	yes	Premenopausal
30487-069	UPenn	QIAseq	Wild-type	Wild-type	Healthy	yes	Premenopausal
30487-082	UPenn	QIAseq	Wild-type	Wild-type	Healthy	yes	Premenopausal
30487-106	UPenn	QIAseq	Wild-type	Wild-type	Healthy	yes	Premenopausal
30487-080	UPenn	QIAseq	Wild-type	Wild-type	Healthy	yes	Premenopausal
30487-115	UPenn	QIAseq	Wild-type	Wild-type	Healthy	yes	Postmenopausal
30487-075	UPenn	QIAseq	Wild-type	Wild-type	Healthy	yes	Premenopausal
30487-116	UPenn	QIAseq	Wild-type	Wild-type	Healthy	yes	Postmenopausal
30487-098	UPenn	QIAseq	Wild-type	Wild-type	Healthy	yes	Premenopausal
30487-110	UPenn	QIAseq	Wild-type	Wild-type	Healthy	yes	Premenopausal
30487-111	UPenn	QIAseq	Wild-type	Wild-type	Healthy	yes	Postmenopausal
30487-070	UPenn	QIAseq	Wild-type	Wild-type	Healthy	yes	Premenopausal
30487-056	UPenn	QIAseq	Wild-type	Wild-type	Healthy	yes	Premenopausal
30487-062	UPenn	QIAseq	Wild-type	Wild-type	Healthy	yes	Premenopausal
30487-095	UPenn	QIAseq	Wild-type	Wild-type	Healthy	yes	Premenopausal
30487-057	UPenn	QIAseq	Wild-type	Wild-type	Healthy	yes	Premenopausal
30487-113	UPenn	QIAseq	Wild-type	Wild-type	Healthy	yes	Premenopausal
30487-047	UPenn	QIAseq	Wild-type	Wild-type	Healthy	yes	Premenopausal
30487-088	UPenn	QIAseq	Wild-type	Wild-type	Healthy	yes	Premenopausal
30487-103	UPenn	QIAseq	Wild-type	Wild-type	Healthy	yes	Premenopausal
30487-093	UPenn	QIAseq	Wild-type	Wild-type	Healthy	yes	Premenopausal
30487-079	UPenn	QIAseq	Wild-type	Wild-type	Healthy	yes	Premenopausal
30487-112	UPenn	QIAseq	Wild-type	Wild-type	Healthy	yes	Postmenopausal
30487-071	UPenn	QIAseq	Wild-type	Wild-type	Healthy	yes	Premenopausal
30487-084	UPenn	QIAseq	Wild-type	Wild-type	Healthy	yes	Premenopausal
30487-072	UPenn	QIAseq	Wild-type	Wild-type	Healthy	yes	Premenopausal
30487-175	UPenn	QIAseq	Wild-type	Wild-type	Healthy	yes	Postmenopausal
30487-042	UPenn	QIAseq	Wild-type	Wild-type	Healthy	yes	Premenopausal
30487-078	UPenn	QIAseq	Wild-type	Wild-type	Healthy	yes	Postmenopausal
30487-065	UPenn	QIAseq	Wild-type	Wild-type	Healthy	yes	Premenopausal
30487-087	UPenn	QIAseq	Wild-type	Wild-type	Healthy	yes	Premenopausal
30487-044	UPenn	QIAseq	Wild-type	Wild-type	Healthy	yes	Postmenopausal
30487-050	UPenn	QIAseq	Wild-type	Wild-type	Healthy	yes	Premenopausal
30487-173	UPenn	QIAseq	Wild-type	Wild-type	Healthy	yes	Postmenopausal
30487-052	UPenn	QIAseq	Wild-type	Wild-type	Healthy	yes	Postmenopausal
30487-177	UPenn	QIAseq	Wild-type	Wild-type	Healthy	yes	Premenopausal
30487-100	UPenn	QIAseq	Wild-type	Wild-type	Healthy	yes	Premenopausal
30487-046	UPenn	QIAseq	Wild-type	Wild-type	Healthy	yes	Premenopausal
30487-121	UPenn	QIAseq	Wild-type	Wild-type	Healthy	yes	Premenopausal
30487-064	UPenn	QIAseq	Wild-type	Wild-type	Healthy	yes	Premenopausal
30487-120	UPenn	QIAseq	Wild-type	Wild-type	Healthy	yes	Premenopausal
30487-178	UPenn	QIAseq	Wild-type	Wild-type	Healthy	yes	Premenopausal
30487-054	UPenn	QIAseq	Wild-type	Wild-type	Healthy	yes	Premenopausal
30487-107	UPenn	QIAseq	Wild-type	Wild-type	Healthy	yes	Postmenopausal
30487-076	UPenn	QIAseq	Wild-type	Wild-type	Healthy	yes	Premenopausal
30487-114	UPenn	QIAseq	Wild-type	Wild-type	Healthy	yes	Premenopausal
30487-092	UPenn	QIAseq	Wild-type	Wild-type	Healthy	yes	Premenopausal
30487-061	UPenn	QIAseq	Wild-type	Wild-type	Healthy	yes	Premenopausal
30487-090	UPenn	QIAseq	Wild-type	Wild-type	Healthy	yes	Premenopausal
30487-058	UPenn	QIAseq	Wild-type	Wild-type	Healthy	yes	Premenopausal
30487-119	UPenn	QIAseq	Wild-type	Wild-type	Healthy	yes	Premenopausal
30487-074	UPenn	QIAseq	Wild-type	Wild-type	Healthy	yes	Premenopausal
30487-109	UPenn	QIAseq	Wild-type	Wild-type	Healthy	yes	Premenopausal
30487-108	UPenn	QIAseq	Wild-type	Wild-type	Healthy	yes	Postmenopausal
30487-105	UPenn	QIAseq	Wild-type	Wild-type	Healthy	yes	Premenopausal
30487-086	UPenn	QIAseq	Wild-type	Wild-type	Healthy	yes	Premenopausal
30487-117	UPenn	QIAseq	Wild-type	Wild-type	Healthy	yes	Postmenopausal
30487-066	UPenn	QIAseq	Wild-type	Wild-type	Healthy	yes	Premenopausal
30487-172	UPenn	QIAseq	Wild-type	Wild-type	Healthy	yes	Premenopausal
30487-104	UPenn	QIAseq	Wild-type	Wild-type	Healthy	yes	Premenopausal
30487-094	UPenn	QIAseq	Wild-type	Wild-type	Healthy	yes	Premenopausal
30487-077	UPenn	QIAseq	Wild-type	Wild-type	Healthy	yes	Postmenopausal
30487-060	UPenn	QIAseq	Wild-type	Wild-type	Healthy	yes	Premenopausal
30487-049	UPenn	QIAseq	Wild-type	Wild-type	Healthy	yes	Premenopausal
30487-101	UPenn	QIAseq	Wild-type	Wild-type	Healthy	yes	Postmenopausal
30487-102	UPenn	QIAseq	Wild-type	Wild-type	Healthy	yes	Postmenopausal
30487-055	UPenn	QIAseq	Wild-type	Wild-type	Healthy	yes	Premenopausal
30487-041	UPenn	QIAseq	Wild-type	Wild-type	Healthy	yes	Premenopausal
30487-045	UPenn	QIAseq	Wild-type	Wild-type	Healthy	yes	Premenopausal
30487-091	UPenn	QIAseq	Wild-type	Wild-type	Healthy	yes	Premenopausal
30487-059	UPenn	QIAseq	Wild-type	Wild-type	Healthy	yes	Premenopausal
30487-067	UPenn	QIAseq	Wild-type	Wild-type	Healthy	yes	Premenopausal
30487-068	UPenn	QIAseq	Wild-type	Wild-type	Healthy	yes	Premenopausal
30487-085	UPenn	QIAseq	Wild-type	Wild-type	Healthy	yes	Premenopausal
30487-048	UPenn	QIAseq	Wild-type	Wild-type	Healthy	yes	Premenopausal
30487-043	UPenn	QIAseq	Wild-type	Wild-type	Healthy	yes	Postmenopausal
30487-051	UPenn	QIAseq	Wild-type	Wild-type	Healthy	yes	Postmenopausal
30487-089	UPenn	QIAseq	Wild-type	Wild-type	Healthy	yes	Premenopausal
30487-097	UPenn	QIAseq	Wild-type	Wild-type	Healthy	yes	Premenopausal
30487-073	UPenn	QIAseq	Wild-type	Wild-type	Healthy	yes	Premenopausal
30487-083	UPenn	QIAseq	Wild-type	Wild-type	Healthy	yes	Premenopausal
30487-096	UPenn	QIAseq	Wild-type	Wild-type	Healthy	yes	Premenopausal
