# Supplementary material for: Identification of BRCA1/2 mutation female carriers using circulating microRNA profiles
Source: Nat Commun. 2023 Jun 8;14:3350. doi: 10.1038/s41467-023-38925-4 (PMC10250543; doi:10.1038/s41467-023-38925-4)
Supplement: Supplementary file 11 — Supplementary Dataset 7 [file 41467_2023_38925_MOESM11_ESM.xlsx]

## Sheet: Arkusz1
Supplementary Dataset 7 - Raw miRNA counts (unprocessed) of all samples
	30223-076	30223-065	30223-083	30223-022	30223-026	30223-074	30223-006	30223-092	30223-007	30223-061	30223-068	30223-087	30223-041	30223-008	30223-066	30223-097	30223-067	30223-015	30223-073	30223-054	30223-084	30223-090	30223-014	30223-029	30223-030	30223-017	30223-057	30223-046	30223-020	30223-081	30223-031	30223-035	30223-036	30223-094	30223-004	30223-023	30223-075	30223-059	30223-044	30223-009	30223-095	30223-050	30223-039	30223-028	30223-098	30223-082	30223-088	30223-063	30223-016
hsa-let-7a-5p	190325	162938	232449	169133	154344	42320	244532	170481	253326	216641	128414	113139	405441	50272	66412	200209	374676	126543	257444	281533	438393	178017	190474	175204	277403	232892	406069	131919	338531	259879	40263	310568	242010	210566	100870	172563	311921	359063	146422	306130	176914	98161	88363	384898	97327	208825	130479	308112	474287
hsa-let-7a-3p	29	12	93	30	47	4	69	35	91	53	0	47	56	0	10	29	0	43	57	50	60	49	84	56	97	174	27	31	86	31	19	44	73	37	32	50	109	48	17	25	12	50	130	54	34	30	28	54	75
hsa-let-7a-2-3p	0	0	0	0	0	0	0	0	0	0	0	0	0	0	0	0	0	0	0	0	0	0	0	0	0	0	0	0	0	2	0	0	0	0	1	0	0	0	0	0	0	0	0	0	0	0	0	0	0
hsa-let-7b-5p	121904	126147	176997	124527	91740	50967	125471	231509	289775	147392	146955	74892	230405	106991	30684	130679	470382	109551	247748	240863	340784	136921	292552	80384	173889	272726	296836	129637	331746	298591	19231	409576	203525	164064	72444	236834	257272	145698	102737	260318	71548	89954	49446	120322	99087	211411	92672	176970	162565
hsa-let-7b-3p	79	7	86	24	113	25	66	123	97	46	94	49	229	28	19	231	169	45	69	75	95	114	91	84	138	120	62	88	85	75	77	56	155	154	127	136	99	83	47	76	47	109	169	102	65	100	163	117	63
hsa-let-7c-5p	2270	2185	5749	2376	2635	582	2718	3675	4233	2558	9816	1606	5389	1176	895	3973	4341	1931	2651	3424	6581	1913	2882	2333	4000	2088	6856	3063	4293	5151	355	4621	3151	3456	1468	2546	4418	4238	2738	4373	3253	1291	1065	3437	2301	2324	2105	4409	4896
hsa-let-7c-3p	1	0	2	5	0	5	1	0	0	1	0	1	0	0	1	0	0	0	1	0	13	0	1	0	3	7	20	0	0	14	0	0	0	0	0	1	1	1	1	5	0	0	0	24	0	0	0	12	0
hsa-let-7d-5p	9475	9102	10241	11486	9568	2450	19527	10011	21533	10466	6983	8873	18117	4175	2890	11517	25763	13435	14783	13764	16376	13491	20058	9267	21024	29650	17648	7401	33303	10583	2636	15069	11004	10695	11377	16564	19848	18195	6522	21774	11520	7024	6107	19688	4970	12325	14941	19756	32494
hsa-let-7d-3p	1616	1630	3903	1967	2313	452	3721	2709	2175	1748	1237	1663	2757	690	725	1868	2426	2371	1213	1951	2441	3144	1921	3047	2750	2431	1797	1855	2891	3774	1019	2172	2636	2826	2160	2292	2663	1931	1099	3058	1436	1874	1245	3219	885	1824	3722	2734	4501
hsa-let-7e-5p	2793	2403	3258	1734	3540	232	5459	1205	1288	2115	1152	1106	6001	875	639	3918	2314	2783	875	3866	4418	2425	1571	3548	2672	1141	6868	3731	3870	2785	494	3648	2354	4676	1543	3606	3207	8934	2105	4264	3644	1113	1189	5736	1146	1294	2219	10396	9753
hsa-let-7e-3p	0	0	0	0	0	0	11	4	2	0	0	0	3	0	0	0	0	9	0	0	0	7	2	11	5	1	0	0	3	12	0	0	17	0	0	20	9	0	6	2	6	7	0	4	0	0	5	8	7
hsa-let-7f-5p	88477	58047	90397	85566	76060	12718	134095	50454	96285	74529	34096	47363	197536	26476	25586	92781	103254	80770	46022	64132	201305	80847	81198	102115	111050	84547	179393	83638	160454	79584	21705	94265	74717	94333	47625	81318	97094	202960	50967	147564	132260	27233	36729	248509	25271	41986	95568	150850	333235
hsa-let-7f-1-3p	8	0	4	7	1	13	22	17	22	12	24	9	17	0	0	19	1	0	0	0	18	5	27	3	21	37	22	0	18	1	42	0	21	1	10	11	40	9	0	29	11	31	20	20	11	10	12	0	19
hsa-let-7f-2-3p	28	10	88	64	41	4	134	65	39	68	4	81	82	0	31	156	11	54	72	42	81	49	65	73	91	9	11	124	67	53	8	56	117	134	39	54	55	78	13	103	17	30	33	91	37	25	79	140	124
hsa-miR-15a-5p	1722	3091	2525	3131	2832	1001	5188	4413	7369	1867	1739	3671	2405	1877	925	3897	6397	4210	3348	3564	4087	7611	7135	1864	14510	11029	1727	2900	9656	2655	1212	4820	3688	3708	4952	10535	6732	2506	1465	4481	2460	5345	4291	3633	2930	5199	5901	4233	4489
hsa-miR-15a-3p	0	12	5	0	0	5	1	0	18	0	0	0	0	0	10	0	7	11	0	0	12	6	15	6	30	0	0	17	15	0	0	0	0	0	8	3	0	0	0	19	0	0	0	0	0	12	0	4	2
hsa-miR-16-5p	802190	1677308	1263032	1245488	580867	302268	1497374	1444143	2038466	1211620	748440	1167988	1430055	403038	651950	1193647	3373194	705121	2263988	1712164	1217454	1983136	2505039	587221	3061739	2753993	1380519	526757	2006329	1303055	176670	2203263	1450880	1038099	1259878	1971308	2324658	991324	626365	1561918	558045	1580347	1835808	947962	1130127	2335811	1074973	1477628	1126488
hsa-miR-16-1-3p	6	20	0	11	0	4	4	7	16	0	0	11	0	9	0	0	0	4	26	0	9	26	4	0	26	17	0	27	49	1	0	0	0	0	40	17	13	0	16	32	0	25	0	3	0	12	28	10	7
hsa-miR-17-5p	2100	1778	4816	1573	866	664	3087	3302	4276	1776	1387	1572	3980	615	1342	3409	6722	1873	2928	3720	4077	1749	3574	1971	3882	1750	4759	1336	4762	2985	338	5674	3735	2258	1147	2501	3984	2390	1679	3389	1099	1094	1925	3332	2092	2952	1992	3359	4241
hsa-miR-17-3p	42	80	102	26	40	19	85	89	79	38	12	67	30	38	36	180	70	88	116	53	73	81	141	54	88	40	79	69	32	76	0	135	93	41	29	178	61	26	58	88	28	12	45	38	54	19	79	97	90
hsa-miR-18a-5p	436	260	1228	487	239	145	1028	584	833	406	200	459	896	185	307	855	1694	462	745	519	911	536	709	461	1115	311	1268	355	1090	527	111	999	530	627	366	684	901	551	307	611	422	285	741	700	414	618	592	1192	1096
hsa-miR-18a-3p	82	39	87	55	60	24	134	266	174	8	0	57	102	34	23	46	183	86	147	33	175	61	200	35	156	133	81	54	133	210	5	103	40	23	29	168	116	38	29	95	67	52	72	42	43	30	115	127	68
hsa-miR-19a-3p	701	738	1495	1139	787	311	1720	1563	1744	605	565	930	414	714	415	1805	2037	1725	1093	1127	1221	1356	1934	1142	3474	2616	713	2082	2512	710	307	1433	1351	1290	1046	4174	1778	973	606	1925	701	1198	1532	1973	785	1243	1567	1330	1949
hsa-miR-19b-1-5p	3	10	31	6	0	0	8	3	0	16	0	14	27	6	12	17	11	7	16	0	3	12	3	7	1	0	15	17	3	0	13	19	27	21	0	3	0	7	0	3	14	0	12	9	9	0	4	0	19
hsa-miR-19b-3p	2666	2739	4368	3629	2926	1195	6298	5048	6970	2035	1788	3279	2376	2426	1520	4667	5641	5527	4268	2925	4389	4758	8439	4075	12465	8194	2968	5076	8810	2318	962	6101	4120	3364	4064	12078	5644	3214	1905	6952	2063	3803	4216	6021	2826	3438	4993	4600	6384
hsa-miR-20a-5p	4014	3648	8004	6970	3308	1545	12216	6612	13201	3650	3090	5191	5732	2911	2731	7095	17429	7528	5812	5099	7808	5145	13361	5332	19438	7774	6162	6081	13888	3672	913	11010	7436	6129	4925	14254	9049	5501	2917	10938	3569	4220	7076	9552	4197	7306	9870	9060	11913
hsa-miR-20a-3p	0	0	0	0	0	0	0	4	0	0	0	0	0	0	0	0	0	1	4	0	2	9	0	4	4	2	0	0	0	0	0	0	0	0	0	0	3	0	0	0	0	0	0	1	0	0	0	13	6
hsa-miR-21-5p	47618	40564	44210	89644	81475	12181	70525	25265	67876	17070	22765	21635	40522	32191	19176	47396	48906	46066	32680	19083	39554	58063	45669	42371	100846	125311	36754	78668	56741	65692	9387	30356	29544	42763	29950	62788	53096	42464	21583	109555	27843	34766	29505	71660	14522	26177	26142	37133	70823
hsa-miR-21-3p	10	30	57	27	31	9	46	28	20	14	0	32	30	26	46	20	63	45	34	7	40	37	7	24	70	0	12	41	85	73	78	0	28	69	51	115	75	23	23	29	20	15	22	37	16	10	58	81	47
hsa-miR-22-5p	93	77	194	115	95	12	184	91	89	75	87	89	135	34	1	167	72	97	49	36	156	101	62	55	271	129	109	162	138	119	38	26	80	20	121	214	131	89	65	52	112	82	91	155	42	63	137	132	250
hsa-miR-22-3p	4993	5549	6571	5233	3547	1192	7480	4789	6718	3852	2643	4132	4340	2367	2414	9109	8155	5157	4886	4991	6320	8612	5247	3231	11455	14755	4571	8680	8187	8976	1606	5825	7274	5542	6110	13376	9814	4484	2833	6004	3999	9833	6425	5910	2901	6096	5923	8894	6890
hsa-miR-23a-5p	17	12	14	10	28	1	21	19	6	9	0	2	0	3	0	7	1	19	0	0	0	11	7	16	8	0	8	11	25	5	0	0	2	46	10	10	33	8	7	9	9	26	21	17	0	0	10	33	10
hsa-miR-23a-3p	11423	11777	21700	16270	20197	3968	21631	23415	11163	13660	10068	15947	19047	5424	6598	25073	17126	26799	8863	10989	16644	24867	19213	28325	18407	9376	14648	24396	23173	35473	8103	15677	18433	23491	17394	23159	20192	13129	13333	32759	13945	18739	9191	21687	9538	9211	30951	22891	34292
hsa-miR-24-1-5p	0	0	0	0	0	0	0	0	0	0	0	0	0	0	0	0	0	0	0	0	0	0	0	0	0	0	0	0	0	0	0	5	0	0	0	0	0	0	0	0	0	0	0	0	0	0	0	0	0
hsa-miR-24-3p	12454	12047	27783	11493	8285	1825	19170	14062	5932	14263	6497	12994	19439	3028	10995	25182	18291	13720	7606	9856	13401	19200	8778	16158	15671	6340	22962	15355	16511	18162	4152	11925	14792	19034	11308	14125	18755	14658	9817	19294	11344	14045	9256	17223	8324	10991	19463	19450	24131
hsa-miR-24-2-5p	0	0	0	0	8	0	0	0	0	0	0	0	0	0	0	0	0	6	3	0	9	4	0	0	0	0	12	0	0	26	0	14	0	0	0	9	0	7	0	0	0	0	0	0	0	0	13	0	4
hsa-miR-25-5p	39	38	27	63	20	31	83	82	172	60	41	33	34	22	0	29	69	60	125	36	39	84	120	29	93	173	58	34	150	0	0	50	35	25	51	50	45	47	32	112	48	70	0	56	24	62	58	44	66
hsa-miR-25-3p	24752	27737	31162	32021	24560	11494	61959	52809	80018	21127	18500	30005	26752	16356	7392	26075	73595	36137	54924	28072	39579	46311	100750	36624	89009	79437	29132	20766	75390	36231	6747	39802	31411	22131	40955	63183	60679	29906	13553	66089	16470	38163	20747	37574	20766	37242	55172	40476	48423
hsa-miR-26a-5p	49841	46574	74241	42518	43284	10790	112178	55071	37861	45316	21833	53390	110343	19671	22274	105835	92125	72488	29852	41645	134873	58226	75822	77563	74129	18621	125740	93043	116771	48915	19214	70604	70849	73192	44152	79120	77041	106574	44592	81046	94189	30439	48350	151367	31769	27605	105049	126501	238614
hsa-miR-26a-1-3p	39	64	128	53	46	13	147	27	9	48	0	77	73	15	10	118	22	84	5	23	121	40	32	133	53	17	130	52	126	67	18	62	54	29	42	45	89	111	34	119	52	29	30	220	20	20	88	95	258
hsa-miR-26b-5p	11529	8406	26492	12197	14528	7804	22917	20387	45426	12619	13258	15419	18757	9390	7397	16470	69844	20684	26030	13936	39959	13711	40915	13199	36812	13108	26685	19201	51514	12988	2948	32494	25053	14506	10970	18652	36343	21835	10543	32284	11537	8952	17855	17076	7969	15221	19831	21931	25421
hsa-miR-26b-3p	95	61	167	39	66	40	66	90	80	163	32	83	164	48	54	355	137	50	103	106	135	182	125	141	131	54	192	95	164	124	4	58	180	209	60	124	237	112	49	138	47	146	66	89	76	61	196	57	162
hsa-miR-27a-5p	4	8	33	25	5	0	9	64	9	53	22	18	34	0	0	80	7	12	17	30	27	18	30	65	9	9	27	53	50	107	7	19	56	29	33	48	28	43	15	38	20	81	56	30	4	25	196	1	70
hsa-miR-27a-3p	3658	3942	7796	5673	5924	1004	6173	6430	3109	3477	2182	4819	5343	1296	3274	9861	5601	9084	3110	2731	4094	8104	4853	8987	7520	2839	5167	10077	6404	4920	2271	4680	5572	7691	4886	7878	7265	4045	3433	9215	4213	6923	4805	6944	3294	2765	7730	6111	9770
hsa-miR-28-5p	167	95	226	104	53	14	213	39	47	70	18	60	311	51	56	233	79	102	66	95	196	122	49	102	118	27	264	144	123	207	15	105	202	81	86	179	96	230	50	147	136	12	63	312	59	72	136	285	308
hsa-miR-28-3p	888	390	1375	722	654	132	2031	784	407	656	342	779	1545	289	223	1107	655	1124	195	511	1524	930	1115	1710	1040	233	1488	1175	1562	1411	161	653	742	1125	806	933	910	1715	605	1449	1270	457	360	2233	570	533	2020	1842	3186
hsa-miR-29a-5p	8	0	26	13	15	0	15	10	18	0	11	12	43	0	22	0	25	0	0	0	18	9	9	14	14	15	11	27	17	16	0	0	29	0	22	15	8	3	3	7	8	7	1	6	0	0	13	0	5
hsa-miR-29a-3p	2741	3403	6212	4034	5367	1579	3001	9347	3970	1845	2711	4389	6747	2373	2125	9671	2807	5025	3938	2601	5746	5753	6846	6551	4043	1872	3708	9346	5231	9014	1158	3760	5482	6296	3238	5957	6995	2723	4036	8147	2605	5217	4618	4288	4900	2647	6965	4166	4510
hsa-miR-30a-5p	1007	1245	1385	1831	2959	301	924	1502	1414	853	1027	1173	2131	754	556	3328	1361	1266	781	1435	1285	1378	1273	1904	1852	436	1279	2672	1179	5166	794	1415	1739	2341	1588	1705	1601	898	997	2301	773	1546	1275	1567	1634	750	1137	1876	1909
hsa-miR-30a-3p	34	0	134	98	67	18	89	43	72	61	35	82	157	62	9	122	105	84	3	39	91	46	69	136	78	30	53	72	78	56	21	86	115	132	86	99	84	80	83	111	63	67	42	124	77	0	65	39	136
hsa-miR-31-5p	0	0	16	0	0	0	5	15	5	0	0	0	24	7	0	16	25	18	0	0	48	0	22	22	5	0	0	0	43	56	18	10	21	30	12	6	0	27	15	14	12	0	6	32	0	0	30	15	17
hsa-miR-31-3p	0	0	0	0	0	0	0	18	0	0	0	0	0	0	0	0	0	0	0	0	0	0	0	0	0	0	0	0	0	0	0	0	0	0	0	0	0	0	0	0	0	0	0	0	0	0	0	0	0
hsa-miR-32-5p	1655	2880	2746	2138	1782	690	2373	1957	3345	1127	1082	1654	1979	1156	1100	2284	3369	2713	2726	1212	2233	5006	3647	1221	6721	10028	1870	2003	4162	2193	558	2346	1878	2311	2120	3921	4205	1608	1025	3826	1266	2959	2240	2260	1032	1772	1907	2576	2550
hsa-miR-32-3p	1	1	23	0	24	0	7	0	8	0	0	17	22	0	0	18	58	9	3	0	23	5	7	16	20	5	0	0	18	10	0	15	27	11	6	0	36	27	0	31	5	12	0	24	6	0	20	17	54
hsa-miR-33a-5p	89	95	190	155	83	18	208	58	78	72	22	103	68	24	15	246	158	161	50	74	117	68	103	143	163	50	165	317	181	60	0	117	105	135	100	373	193	108	95	221	131	95	38	253	141	76	96	159	256
hsa-miR-33a-3p	8	0	7	0	0	0	8	0	4	0	0	2	0	0	0	0	0	6	0	0	0	9	5	0	0	0	0	2	3	0	0	0	0	0	5	0	0	8	0	0	0	13	0	5	12	0	0	0	18
hsa-miR-92a-1-5p	8	0	9	11	0	0	0	0	14	0	0	0	1	7	0	0	7	4	2	0	19	5	14	0	0	3	0	11	15	0	0	12	8	0	0	0	0	6	8	14	0	11	0	7	0	0	0	6	20
hsa-miR-92a-3p	64747	98336	79314	63315	41812	21597	126133	101623	125844	39289	52224	47390	79811	45713	15576	47596	163663	73771	113887	68265	84118	75696	114468	33565	134065	202542	58514	54755	100351	156169	17901	97821	66993	78090	68581	157658	100482	50761	29446	93715	40887	74880	30023	67294	28804	101397	74277	96151	82446
hsa-miR-92a-2-5p	0	6	0	0	0	0	0	0	0	0	0	3	0	0	0	0	0	0	0	0	0	0	0	0	0	0	0	0	0	0	0	0	0	0	0	0	0	0	0	0	0	0	14	0	0	0	0	0	0
hsa-miR-93-5p	15176	15323	29044	20776	11040	9164	33014	37810	48769	17144	12371	23384	25018	9966	9659	28371	90831	32635	34698	21693	30064	26266	71322	29103	48963	29280	28621	23672	55721	22201	4088	38926	30774	23071	24034	47636	42072	22290	11859	40229	15545	21442	25120	28177	19101	25576	54469	32230	38182
hsa-miR-93-3p	74	19	82	72	57	60	171	167	201	67	45	100	65	48	8	15	134	111	185	60	248	53	299	122	175	54	99	36	278	110	10	126	40	59	70	130	179	84	43	159	45	51	86	107	36	75	230	141	171
hsa-miR-95-5p	0	0	0	0	0	0	0	0	0	0	0	0	0	0	0	0	14	0	0	0	0	5	0	0	0	5	0	0	0	0	0	0	0	0	0	0	0	0	0	0	0	0	0	4	0	0	0	0	0
hsa-miR-95-3p	81	119	119	95	79	14	47	98	73	46	103	59	157	46	57	205	116	84	53	72	115	67	106	97	188	10	83	173	98	225	24	94	153	128	93	81	195	53	145	104	54	178	16	108	91	96	140	69	94
hsa-miR-96-5p	198	173	106	323	228	368	827	574	451	93	240	128	138	163	77	148	585	359	414	171	324	327	1106	179	1780	337	161	133	367	212	30	308	279	263	406	581	261	185	90	372	117	332	290	244	134	240	250	505	181
hsa-miR-96-3p	0	0	0	0	0	0	0	0	0	0	0	0	0	0	0	0	0	0	0	0	0	0	0	0	0	0	0	0	0	0	0	0	0	0	0	0	0	0	0	0	0	0	0	0	0	0	0	0	0
hsa-miR-98-5p	2553	1445	3173	2138	1770	353	3434	1651	2759	2072	1532	1334	4206	627	725	3288	3850	1631	1822	2441	6669	1983	2248	2854	3712	1808	5022	2134	4504	2649	462	3041	2504	2721	956	2324	3308	5081	1483	3904	2644	780	1263	6639	1104	1891	2040	5019	7835
hsa-miR-98-3p	9	0	31	0	6	0	40	26	14	7	25	7	0	0	0	33	4	20	1	18	4	25	11	9	18	1	0	35	5	0	0	2	0	22	12	4	16	0	19	15	11	0	18	19	9	8	15	13	31
hsa-miR-99a-5p	551	296	388	829	651	140	555	438	414	201	419	152	831	430	92	758	203	570	362	306	601	381	489	518	471	287	392	773	349	2955	64	211	304	388	551	623	484	333	283	990	234	250	189	519	385	120	359	818	570
hsa-miR-99a-3p	0	0	0	5	11	6	2	0	0	0	8	0	21	32	0	0	13	10	0	0	15	22	0	7	12	0	0	3	10	59	0	0	0	0	15	0	27	0	10	39	0	13	0	5	8	6	15	0	0
hsa-miR-100-5p	288	164	178	396	251	63	187	290	196	100	234	72	379	220	16	447	88	306	136	72	307	241	168	216	265	85	161	258	122	2066	49	147	131	134	234	170	111	188	140	528	118	124	31	319	155	31	194	365	350
hsa-miR-101-5p	0	23	1	17	17	2	4	0	3	0	1	2	20	0	1	5	14	0	3	1	9	7	1	0	8	17	5	4	1	0	0	13	13	1	1	5	3	5	0	9	0	2	6	12	0	0	4	1	19
hsa-miR-101-3p	2783	6157	4080	5515	3577	1766	4256	4224	9899	1663	2528	3664	4496	3302	1517	7039	7733	3957	8541	3582	3930	6207	8757	2664	10973	11481	4354	6890	7638	4126	612	6569	6093	3907	3802	13183	9598	3001	2464	7664	2123	5314	9691	4273	3272	4933	2955	4806	4937
hsa-miR-29b-1-5p	17	0	0	8	0	4	33	6	11	10	12	11	28	1	0	8	33	13	16	11	6	20	10	0	14	0	7	18	22	33	16	0	44	0	1	17	12	15	7	15	2	12	13	16	3	18	13	0	20
hsa-miR-29b-3p	629	768	1082	745	899	294	1635	1040	1691	496	663	1290	1197	387	411	1615	1095	1073	833	920	2240	1180	1792	1095	1958	633	1431	1534	1911	636	296	1637	1322	1396	882	1526	1571	991	886	1608	1049	858	1295	1317	1207	893	1373	1413	1664
hsa-miR-29b-2-5p	0	34	29	10	0	0	7	7	12	0	0	0	11	6	0	31	10	6	0	10	15	0	12	0	17	7	0	1	41	30	6	0	6	21	10	4	16	14	0	14	20	7	0	0	8	36	21	15	23
hsa-miR-103a-2-5p	0	0	0	0	0	0	10	0	0	0	0	0	0	0	0	10	13	0	0	0	1	10	3	0	2	0	0	0	0	0	0	0	0	0	0	0	0	0	0	0	0	0	0	0	0	0	0	8	0
hsa-miR-103a-3p	16115	21778	17352	21604	16163	4794	42563	16753	31512	17792	9005	17459	35371	11467	8397	33285	35538	26206	14988	15048	30011	29479	33378	23759	38827	30309	33344	27007	44784	18988	6077	25534	22624	20978	20217	41954	29318	33513	12214	28592	31191	15922	18567	53517	12084	16696	38307	45123	80485
hsa-miR-103a-1-5p	0	0	0	0	0	0	5	0	0	0	0	0	0	0	0	0	0	0	0	0	0	0	2	0	0	0	0	0	0	0	0	0	0	0	0	0	0	0	0	0	0	0	0	0	0	0	0	0	0
hsa-miR-105-5p	0	0	0	0	0	0	0	0	0	0	0	0	0	0	0	0	0	0	0	0	0	0	0	0	0	0	0	0	0	0	0	0	0	0	0	0	0	0	0	4	0	0	0	0	0	0	0	0	0
hsa-miR-106a-5p	164	93	223	194	62	27	355	167	386	115	83	91	231	82	63	217	514	245	219	166	200	111	370	113	479	219	212	144	359	87	25	308	198	129	125	348	293	140	67	313	67	106	157	216	106	223	194	198	349
hsa-miR-107	5774	12138	7367	8207	7753	3117	9554	9263	18672	6777	5764	6953	11489	6724	3716	11774	16622	10614	11686	8611	8724	18411	14728	3668	23728	24273	6832	8878	21976	9520	1589	9644	10472	8295	9850	23759	18933	7888	5171	12118	5778	11536	10180	9320	6111	11990	11919	14143	10873
hsa-miR-16-2-3p	30	31	37	33	20	6	20	43	78	11	20	37	1	15	0	27	99	50	15	31	44	32	70	8	116	89	17	3	59	37	30	19	21	7	54	29	52	38	28	56	12	27	11	44	9	20	33	46	58
hsa-miR-192-5p	3673	2818	4429	3492	2006	938	2210	3116	4949	2263	3455	1694	4043	2280	1398	6670	6116	3333	3459	4999	5142	2859	3170	2612	6673	4774	2183	2800	4024	5687	464	4726	2361	2671	3459	3214	7305	2563	2406	3651	995	3945	3178	3990	2780	2670	2760	2941	2173
hsa-miR-192-3p	0	0	0	9	0	0	6	2	10	0	16	0	0	0	0	13	0	9	11	10	11	0	4	0	12	9	0	0	3	0	0	0	0	0	0	0	0	0	1	9	0	14	0	0	0	0	0	9	0
hsa-miR-196a-5p	30	59	27	32	94	13	14	87	152	115	32	20	96	53	0	115	25	11	105	9	16	102	30	36	56	22	43	87	49	192	26	658	110	21	30	7	43	40	89	57	31	2	13	23	15	222	48	38	17
hsa-miR-196a-1-3p	6	0	0	9	0	0	0	0	0	0	0	0	0	0	0	0	0	0	0	0	0	0	3	0	0	0	0	0	0	0	0	0	0	0	0	0	9	4	0	3	0	0	14	0	0	0	0	0	4
hsa-miR-197-5p	48	24	27	27	39	4	54	19	70	104	19	40	41	42	12	83	103	100	45	17	29	75	31	159	65	138	88	62	107	49	0	77	83	54	36	67	114	43	74	40	20	95	48	64	15	34	176	43	95
hsa-miR-197-3p	896	571	1908	569	1151	195	1636	1611	570	992	1001	895	1461	307	433	957	1224	1579	524	935	726	1082	735	1974	956	126	580	947	1262	1536	606	1324	1737	2366	1215	1081	1437	908	699	1317	814	1148	625	1371	351	1253	1924	1712	2144
hsa-miR-198	0	0	0	0	0	0	0	0	0	0	0	0	0	0	0	0	0	0	0	0	0	0	0	0	0	0	0	0	0	0	0	0	0	0	0	0	0	0	0	0	0	0	0	0	0	0	0	0	0
hsa-miR-199a-5p	844	555	1934	460	470	47	1904	525	161	526	179	666	2056	147	532	1769	455	370	129	509	1239	847	296	635	448	132	2006	809	923	700	185	827	567	522	630	904	1048	1192	553	725	1049	773	1023	1275	388	490	542	1887	1634
hsa-miR-199a-3p	37729	28752	74534	34140	31983	2736	81079	26042	11405	27754	12491	29413	71865	8218	15494	58202	32926	27854	11653	21458	43400	47927	23775	35962	23935	12749	60144	39576	47178	87076	8892	29811	26672	33782	31543	35236	36371	45993	23992	57458	38904	32087	23881	61133	18163	23338	36818	56848	83588
hsa-miR-208a-3p	0	0	0	6	0	0	0	0	0	0	0	0	0	0	0	0	0	0	0	0	0	3	0	0	2	0	0	0	0	24	0	0	0	1	0	0	9	0	0	5	10	0	0	0	0	0	7	0	0
hsa-miR-129-5p	0	9	0	2	15	4	0	0	13	9	0	6	17	0	150	40	0	0	0	0	7	5	12	9	8	0	12	0	6	28	9	0	0	0	5	0	3	6	6	13	0	11	0	0	0	11	8	7	15
hsa-miR-129-1-3p	0	0	0	0	0	0	0	0	0	0	0	0	0	0	0	0	0	0	0	0	0	0	0	0	0	0	0	0	0	0	0	0	0	0	0	0	0	0	0	0	0	0	0	0	0	0	0	0	1
hsa-miR-148a-5p	42	41	67	28	6	17	22	57	10	38	19	39	98	23	30	77	99	61	55	34	12	37	24	48	42	42	60	137	9	91	12	16	28	64	42	43	29	57	47	132	38	31	8	22	29	9	51	20	60
hsa-miR-148a-3p	95599	87928	115555	47033	38884	9320	35339	120678	34572	83284	58340	42403	98219	23569	42736	148518	123981	48850	56898	75582	58407	104144	54794	69550	78126	52111	96307	50088	60486	125093	12051	99929	86994	98467	36140	48720	154753	65266	64657	101675	33282	54443	31627	49848	52399	56466	71243	51469	79608
hsa-miR-30c-5p	576	422	985	663	955	375	1666	1522	1583	502	567	999	632	335	320	1162	1228	876	927	983	1518	1077	1373	1078	2025	751	862	836	1783	498	313	1477	914	937	1032	1276	1469	853	492	1386	465	775	815	1501	811	650	999	1200	1472
hsa-miR-30c-2-3p	0	0	9	7	0	0	1	10	0	21	0	0	30	0	0	0	0	2	0	7	8	1	9	2	17	3	9	16	7	0	0	0	0	0	17	0	0	3	4	0	0	0	0	3	0	0	1	0	20
hsa-miR-30d-5p	8846	10483	13939	8850	13980	4281	15183	20804	19302	7179	8063	11350	14256	4859	3082	13828	16765	18887	16630	11349	17511	19073	33550	16093	22441	16884	11538	11227	25078	28395	3229	14032	10241	13661	13392	18437	22489	11270	6566	23395	6898	16007	7055	11123	8191	9916	36598	14936	21124
hsa-miR-30d-3p	26	13	87	23	13	0	61	36	35	41	31	42	65	30	9	23	43	29	9	13	40	49	30	43	60	28	96	11	38	73	0	10	62	39	26	27	35	18	24	36	35	39	31	43	41	31	54	41	45
hsa-miR-139-5p	281	144	272	151	192	31	288	132	76	216	150	105	291	44	48	401	137	234	55	303	224	170	88	256	482	58	290	255	251	102	44	190	167	392	155	217	207	243	187	368	147	157	129	399	207	120	196	262	566
hsa-miR-139-3p	624	226	772	441	215	24	626	248	124	219	179	90	545	66	75	340	189	326	64	335	366	214	115	491	533	104	421	462	354	677	9	172	259	1047	243	256	228	435	192	458	419	248	102	714	159	325	255	522	953
hsa-miR-147a	0	0	0	0	0	0	6	0	0	0	0	0	0	0	0	0	0	0	0	0	0	0	0	0	0	0	0	0	0	0	0	0	0	0	0	0	0	0	0	0	0	0	0	0	0	0	0	0	0
hsa-miR-7-5p	958	460	479	823	705	313	1684	1163	1787	775	528	455	641	550	163	1212	2783	806	1276	1119	1052	933	3913	618	1968	1676	819	785	2728	1063	140	1990	1044	976	1022	2177	2583	1229	438	1219	669	904	700	963	629	1667	1436	961	1610
hsa-miR-7-1-3p	64	55	110	13	24	12	36	81	20	57	27	57	95	35	20	17	28	85	44	0	67	30	73	26	34	14	25	118	84	63	0	59	97	85	11	46	98	40	44	91	22	23	0	40	32	45	28	60	88
hsa-miR-7-2-3p	0	0	0	0	0	0	0	0	0	0	0	0	0	0	0	0	0	0	0	0	0	0	0	0	0	0	0	0	0	0	0	0	0	0	0	0	0	0	0	0	0	0	0	4	0	0	0	0	0
hsa-miR-10a-5p	1259	2421	2790	3176	4546	398	3244	1396	1784	1569	1399	1256	4214	762	1169	2821	1775	2598	734	1103	1621	1680	1719	2592	2711	816	2466	3843	2054	11479	1467	2157	1899	2462	2176	2180	1190	1688	1497	3972	1636	1454	1064	3354	1674	1105	2043	3197	4592
hsa-miR-10a-3p	5	48	39	22	21	7	25	40	23	0	17	17	33	7	97	165	64	63	0	30	14	24	36	17	43	0	11	97	65	214	18	37	21	46	13	43	63	24	23	67	16	65	2	79	45	18	66	33	75
hsa-miR-10b-5p	1262	1797	1383	3525	3162	1585	1667	1208	1727	1162	1341	1017	2914	609	384	2655	1224	2265	1129	1014	1105	1906	1479	2906	2899	1050	1728	3290	1157	7683	1427	1513	1706	2675	2017	1926	1058	1071	1540	2944	1157	1519	825	2656	1434	748	1385	2554	3380
hsa-miR-10b-3p	32	98	84	88	91	69	32	39	64	35	14	47	56	17	15	113	25	99	33	36	25	103	51	58	92	19	29	145	51	377	100	62	45	180	61	68	33	21	52	107	37	75	34	84	58	65	104	35	162
hsa-miR-34a-5p	354	156	170	293	863	35	106	98	250	86	194	64	176	107	125	690	161	125	73	142	331	313	123	353	417	52	103	724	114	178	22	131	117	556	149	339	222	130	157	241	99	246	209	311	120	163	119	233	199
hsa-miR-34a-3p	0	0	0	0	0	0	0	8	0	0	0	0	0	0	0	0	0	0	0	0	0	0	0	9	0	0	0	0	0	0	0	0	0	0	0	0	0	0	0	0	0	0	0	0	0	0	0	0	0
hsa-miR-181a-5p	1877	5268	5591	4226	1871	710	3674	3934	2911	3634	1766	2814	7559	3304	2115	4369	8356	5723	4655	1597	4645	4754	5438	1994	1873	5091	7223	5177	3531	11143	786	2926	4026	4159	2581	5090	4614	2613	2692	7269	2528	3232	1597	3204	1618	1847	4267	5574	5615
hsa-miR-181a-2-3p	144	94	244	206	224	70	271	207	173	214	144	154	449	76	54	277	190	239	163	133	491	260	457	210	249	130	322	279	370	450	37	250	238	379	106	237	248	277	70	424	146	111	118	323	80	59	235	294	499
hsa-miR-181b-5p	510	745	1250	1271	574	243	907	730	864	605	455	555	1635	801	400	849	1429	1232	726	382	906	978	1058	524	547	1370	1741	1027	712	2316	182	610	797	917	540	1039	708	514	626	1893	533	546	366	896	385	386	852	1015	1344
hsa-miR-181b-3p	0	0	0	0	16	0	4	0	0	0	0	4	0	0	0	0	9	0	6	0	14	0	2	0	1	0	9	18	0	13	10	0	0	0	0	1	7	0	0	17	1	0	0	0	15	0	0	0	0
hsa-miR-181c-5p	11	2	49	55	11	0	43	22	5	4	14	41	34	13	29	38	1	61	35	0	21	26	11	35	34	12	50	115	52	12	1	28	49	46	43	45	32	24	27	60	37	30	0	20	0	22	24	7	23
hsa-miR-181c-3p	6	0	22	3	8	6	46	31	21	0	1	34	38	19	28	13	35	36	0	11	27	55	39	47	1	7	0	27	62	10	5	0	15	0	29	76	16	53	7	126	46	46	22	24	0	9	20	51	22
hsa-miR-182-5p	1635	1991	2533	2513	1960	2922	5925	2513	5877	2928	2514	1384	2396	1364	1500	2045	7948	3341	5776	1915	5758	3121	10749	2437	10707	2914	4547	1097	5709	1560	597	5711	3419	2716	2497	3191	2551	2816	698	4315	1596	2005	3181	2844	2003	1839	2969	4369	3746
hsa-miR-182-3p	0	0	0	0	0	0	7	0	3	0	0	0	0	0	0	0	0	0	0	0	0	0	0	0	5	4	0	0	0	0	0	0	0	0	0	0	0	0	0	0	0	0	0	0	0	0	0	0	0
hsa-miR-183-5p	1778	1346	2096	2378	1275	2544	3811	3527	4472	2606	2730	837	1712	1376	745	1728	5896	2058	5475	2011	5172	2049	7159	1573	7738	2466	4107	564	3634	1147	235	4742	3032	1844	1383	2256	1713	1810	654	3316	909	995	1390	1662	1280	1591	1652	2622	1536
hsa-miR-183-3p	0	0	27	0	0	8	0	19	13	0	0	1	0	11	0	0	14	2	20	12	0	1	10	0	25	0	7	0	12	0	0	0	1	0	0	0	0	3	0	16	0	0	27	4	0	14	9	0	6
hsa-miR-187-5p	0	0	0	0	0	0	0	2	0	7	0	0	0	0	0	0	0	0	0	0	9	0	0	0	0	0	0	9	4	0	0	0	13	0	0	0	0	0	0	0	0	0	0	0	0	0	0	0	6
hsa-miR-187-3p	0	0	8	1	9	5	16	1	1	7	0	0	0	0	98	0	0	0	0	8	0	0	3	0	8	0	0	0	1	15	0	0	0	0	8	10	4	5	0	0	0	0	0	4	0	10	0	8	0
hsa-miR-199b-5p	96	34	263	150	263	99	127	660	116	118	163	401	246	37	178	343	182	346	213	120	152	330	585	754	142	26	110	517	388	374	54	242	239	247	286	574	725	135	206	549	153	354	246	104	256	82	601	193	348
hsa-miR-199b-3p	37729	28752	74534	34140	31983	2736	81079	26042	11405	27754	12491	29413	71865	8218	15494	58202	32926	27854	11653	21458	43400	47927	23775	35962	23935	12749	60144	39576	47178	87076	8892	29811	26672	33782	31543	35236	36371	45993	23992	57458	38904	32087	23881	61133	18163	23338	36818	56848	83588
hsa-miR-203a-5p	0	1	0	0	0	0	0	0	0	0	0	0	0	0	0	0	0	0	0	0	0	0	0	0	0	0	0	0	0	0	0	0	0	0	0	0	0	0	0	0	0	0	0	0	0	0	0	0	0
hsa-miR-203a-3p	16	4	13	19	41	28	5	12	1	8	0	3	40	0	89	0	41	30	12	51	169	16	16	3	9	2	0	34	0	58	15	23	34	22	36	14	49	17	5	7	26	14	16	15	25	1	54	37	10
hsa-miR-204-5p	0	9	40	9	66	12	21	34	14	28	3	11	7	0	14	38	12	24	2	8	84	42	26	17	51	0	13	47	20	53	6	26	36	0	3	11	24	44	24	30	16	42	16	26	14	8	19	46	74
hsa-miR-204-3p	9	11	5	11	31	0	4	4	13	12	18	7	17	0	0	18	4	1	0	0	3	6	8	0	12	0	0	0	7	29	10	0	17	23	8	0	0	3	0	7	2	1	0	6	2	0	0	8	20
hsa-miR-205-5p	231	255	292	480	344	74	125	877	370	176	575	124	439	154	827	508	216	428	107	209	1060	179	283	332	277	61	311	251	122	2614	182	340	182	167	230	302	149	136	285	697	214	150	246	285	185	144	388	731	344
hsa-miR-205-3p	5	0	0	0	0	0	0	0	0	0	0	0	12	0	0	0	0	2	0	0	0	0	0	0	0	0	0	0	0	0	0	0	0	0	0	0	0	0	0	0	0	8	0	0	0	0	0	0	0
hsa-miR-210-5p	4	0	0	0	0	0	0	0	0	0	0	0	0	0	0	0	0	0	0	0	0	0	0	0	0	0	0	0	0	10	0	0	0	0	0	0	0	0	0	0	0	0	0	0	0	0	0	0	0
hsa-miR-210-3p	74	64	50	110	69	63	63	131	156	61	81	29	72	55	112	191	137	61	138	44	111	240	125	57	226	166	54	27	119	72	9	93	86	26	22	242	166	77	4	119	49	102	55	68	88	59	73	77	105
hsa-miR-211-5p	0	0	21	9	8	4	11	14	0	0	20	0	1	0	0	46	5	15	0	7	2	0	0	7	7	0	0	0	3	11	0	35	0	0	0	33	0	12	1	21	13	11	22	10	0	14	0	13	8
hsa-miR-211-3p	0	0	0	0	0	0	0	0	0	0	0	0	0	0	0	0	0	0	0	0	0	0	0	0	0	0	0	0	0	0	0	9	0	0	0	0	0	3	0	0	1	0	0	4	0	0	0	0	0
hsa-miR-212-5p	0	0	4	0	0	0	13	0	7	0	16	0	0	0	0	0	0	0	3	0	0	17	1	0	0	0	0	0	5	0	0	0	0	0	0	3	0	0	0	0	0	0	0	0	0	12	0	9	10
hsa-miR-212-3p	0	0	0	0	0	0	0	9	0	0	0	8	0	0	1	0	0	0	0	0	0	0	0	0	0	0	0	0	0	15	0	0	0	0	0	0	0	0	0	8	0	0	0	8	11	0	0	0	5
hsa-miR-181a-3p	121	145	186	145	166	46	297	184	60	26	61	124	227	82	46	299	123	246	133	64	283	216	207	237	124	103	272	199	281	350	14	45	73	322	64	259	217	214	143	391	131	84	104	212	66	90	128	215	526
hsa-miR-214-5p	6	0	49	14	30	0	36	13	11	26	7	19	0	0	15	38	17	19	0	22	28	31	2	15	24	0	21	62	11	52	10	0	0	0	16	27	30	27	16	15	18	15	14	36	0	39	44	68	47
hsa-miR-214-3p	14	10	33	26	51	0	29	67	37	20	0	23	16	15	0	48	25	53	6	9	28	54	11	38	60	8	43	59	45	99	9	28	53	55	24	50	33	19	65	60	16	1	21	23	12	38	21	105	27
hsa-miR-215-5p	370	214	822	1490	116	46	146	191	364	265	275	89	804	80	24	697	106	1001	92	1005	242	463	119	522	225	100	108	309	366	2658	11	428	312	360	663	186	230	348	418	748	104	406	177	1294	286	100	202	404	408
hsa-miR-215-3p	0	0	0	0	0	0	0	0	3	0	0	0	0	0	0	0	0	3	0	30	2	1	0	0	0	0	0	0	2	9	0	0	0	0	0	0	0	0	0	0	0	0	0	0	8	4	0	0	8
hsa-miR-216a-5p	0	0	7	5	22	0	26	9	6	22	1	14	0	28	12	0	0	15	4	13	9	0	5	13	28	0	0	38	21	0	0	0	0	26	3	21	30	14	8	16	25	27	16	27	31	1	16	0	21
hsa-miR-216a-3p	0	0	0	0	0	0	8	0	0	0	0	0	0	0	0	0	9	0	0	0	0	0	2	0	0	0	0	0	0	0	0	0	0	0	0	0	0	0	0	0	0	0	0	0	0	0	0	0	0
hsa-miR-217-5p	0	0	0	1	13	0	0	12	6	0	7	0	0	11	0	0	0	5	0	0	0	5	2	3	0	0	0	16	3	3	0	11	0	0	0	8	0	0	0	0	5	6	0	0	0	15	1	6	0
hsa-miR-217-3p	0	0	0	0	0	0	0	0	0	0	0	0	0	0	0	0	0	0	0	0	0	0	0	0	0	0	0	0	0	0	0	0	0	0	0	0	0	0	0	0	0	0	0	0	0	0	0	0	0
hsa-miR-218-5p	34	14	21	29	20	0	11	16	12	0	0	64	26	0	0	0	253	21	26	24	3	18	10	6	30	3	33	15	26	29	2	142	34	0	28	169	6	8	20	14	0	10	10	22	10	19	31	9	36
hsa-miR-218-1-3p	0	0	0	0	0	0	0	0	0	0	0	0	0	0	0	0	0	0	0	0	0	0	0	0	0	0	0	0	0	0	0	0	0	0	0	0	0	0	0	0	0	0	0	0	0	0	0	0	0
hsa-miR-218-2-3p	0	0	0	0	0	0	0	0	0	0	0	0	0	0	0	0	0	0	0	0	0	0	0	1	0	0	0	0	0	0	0	0	0	0	0	5	0	0	0	0	0	0	0	0	7	0	0	0	0
hsa-miR-219a-5p	0	0	0	0	0	0	0	0	0	0	0	0	0	0	0	0	0	0	0	0	0	0	6	0	0	0	0	0	0	13	0	0	13	0	10	1	0	0	0	0	10	10	0	0	0	0	0	0	4
hsa-miR-219a-1-3p	0	0	0	0	0	0	0	0	0	0	0	0	0	0	0	0	0	0	0	0	0	0	4	0	2	8	0	0	0	0	0	0	0	0	0	0	0	3	0	0	0	0	0	0	0	0	0	0	0
hsa-miR-221-5p	1	31	11	9	0	1	12	6	11	19	0	18	59	0	0	17	18	15	12	0	11	0	33	8	8	0	27	17	41	27	0	5	1	25	11	13	17	23	26	37	3	0	0	24	8	18	68	19	29
hsa-miR-221-3p	11123	11669	18735	10539	10030	1902	19828	10339	6961	6602	4700	9710	15460	4531	6298	19620	14439	17898	4840	6403	16336	15269	9436	11587	16660	8653	15758	18077	16725	22027	3433	7669	10716	14859	13065	19554	9233	11126	8561	21081	13512	8272	6441	20015	5829	8335	18395	19634	27358
hsa-miR-222-5p	7	0	0	0	0	0	0	0	0	0	0	0	0	0	0	0	0	0	0	0	0	0	0	0	0	0	0	0	2	0	0	0	0	0	0	0	10	0	0	0	0	0	0	0	0	0	11	0	0
hsa-miR-222-3p	733	804	1226	1384	1285	314	1027	1002	1011	586	548	835	1223	579	512	1004	1229	1927	668	474	982	1225	1141	1007	1450	1309	901	1682	1486	1359	335	734	738	1454	746	1925	1021	737	853	2354	724	955	726	1236	414	630	1677	1363	1690
hsa-miR-223-5p	174	223	364	334	338	63	273	626	128	362	84	377	328	84	87	524	300	750	236	132	160	627	628	714	264	132	257	462	552	445	113	316	504	480	370	421	507	295	222	837	234	535	150	304	143	179	1187	181	725
hsa-miR-223-3p	101572	75559	310261	70966	80484	30011	105262	286348	48970	165740	78097	188664	217025	25714	102267	236322	202755	187346	154623	100890	130419	194253	146210	255208	102441	17047	186301	153975	187131	196743	24387	146045	211087	191610	105486	140146	323457	162310	131517	227759	108793	195829	93220	115826	71188	71297	300441	173366	179324
hsa-miR-224-5p	1871	1210	5752	2403	402	125	2217	567	91	2229	939	1033	3486	118	988	3722	672	819	371	778	2511	492	341	2320	2120	40	3266	1213	947	2024	222	540	1782	2391	831	724	1287	1525	1203	1219	2187	5195	773	5340	1363	663	1039	1514	4610
hsa-miR-224-3p	0	0	0	0	0	0	0	0	0	0	0	0	0	3	0	0	0	0	0	8	0	0	0	0	0	0	0	0	0	0	0	0	0	0	0	0	0	0	0	0	0	13	0	0	0	0	0	0	0
hsa-miR-200b-5p	0	18	4	14	14	7	19	12	0	15	0	7	23	7	17	35	0	17	0	22	10	42	4	10	22	2	0	12	21	64	4	9	18	18	41	0	0	7	10	19	5	18	0	23	9	0	6	13	14
hsa-miR-200b-3p	115	35	168	103	114	79	40	27	70	2	40	38	48	36	52	292	73	175	21	158	134	90	96	134	101	24	10	149	116	974	18	100	168	158	94	111	114	144	60	208	81	62	10	199	174	18	105	114	197
hsa-let-7g-5p	12287	7204	22221	12782	13900	5707	19776	17136	40706	13483	13979	9770	18437	5032	5498	16985	54520	14379	22908	16710	37602	14097	31921	15079	32651	20853	21622	12555	42294	12554	3525	26923	19464	15123	9067	15582	31699	23331	8961	29599	9503	7196	12121	25652	8776	15743	17170	20140	33189
hsa-let-7g-3p	16	16	0	2	0	1	17	10	13	0	0	0	0	0	7	43	0	15	6	8	11	18	18	3	19	35	0	34	33	11	0	25	12	0	12	46	22	1	24	19	27	8	0	7	38	10	23	0	0
hsa-let-7i-5p	88274	85552	118738	100673	61605	14496	123368	60948	131734	90621	41288	58190	201358	32936	34978	131585	205597	70270	72168	75842	179149	112426	147177	87114	136987	198501	247632	64488	168750	104308	15704	111412	81122	86664	58327	107619	142772	146166	57411	146594	95799	47788	52103	153792	47586	72095	79796	166503	221795
hsa-let-7i-3p	39	87	52	70	114	24	55	122	79	36	22	72	15	16	44	74	121	82	32	93	62	193	67	81	129	114	28	87	80	106	13	53	125	95	71	166	115	27	38	93	45	101	139	88	55	85	69	80	116
hsa-miR-1-3p	349	48	384	156	473	29	882	332	109	83	1036	167	210	53	42	402	73	325	19	269	778	596	207	111	115	68	1349	738	1147	131	41	216	100	412	276	239	248	2619	402	1057	320	213	85	335	289	83	145	1026	1478
hsa-miR-15b-5p	3826	7188	5303	4582	5595	2340	11352	7973	16911	3392	3255	6097	5430	2807	1758	6060	8880	7238	9571	6287	8837	16144	11803	4151	22867	15903	3885	4186	16487	4891	1717	7357	6310	5271	8467	13191	13072	4885	2829	8345	4819	8049	7511	7350	4528	9169	9121	8276	10291
hsa-miR-15b-3p	455	379	576	412	453	231	1010	841	1381	351	396	484	356	159	188	395	1229	585	762	546	1118	1038	1183	326	1694	1300	432	269	1260	610	132	967	694	446	712	1161	847	468	268	838	321	588	416	673	261	490	559	973	851
hsa-miR-23b-5p	30	0	41	14	50	3	24	33	27	12	8	9	43	21	4	30	9	27	8	39	62	29	13	38	22	15	12	31	33	50	15	6	30	58	11	21	21	15	0	26	12	9	0	31	21	31	30	25	84
hsa-miR-23b-3p	6943	5464	14142	8298	9810	1779	22486	10501	5343	6772	4472	10450	13244	2910	3051	15187	7584	13168	3535	5890	15155	11988	10185	15802	13368	3938	10417	13511	15508	15773	3383	9258	10146	11634	11945	13985	9140	10505	7077	14156	10699	6891	4785	17631	5419	4747	16112	17271	26358
hsa-miR-27b-5p	28	9	0	9	17	4	8	0	5	0	11	4	0	9	0	0	0	0	0	5	25	10	3	7	8	0	4	14	0	0	0	0	0	0	0	0	0	0	6	23	1	0	18	12	0	0	14	15	17
hsa-miR-27b-3p	7572	7111	16115	9138	5743	1139	12302	5109	3749	5984	4213	6055	11829	3162	5693	18940	8322	5394	3117	8055	13187	8193	5572	7876	12596	3181	11366	9867	8014	14627	1678	6052	6324	8230	8047	8002	11039	8337	6191	9349	6914	6801	6846	10761	6749	5443	7592	11686	13614
hsa-miR-30b-5p	183	204	295	98	268	66	739	315	279	234	95	241	179	76	66	303	395	227	187	221	806	291	281	379	597	124	389	299	514	158	237	536	475	191	323	334	236	347	164	316	376	242	234	850	215	164	335	602	1235
hsa-miR-30b-3p	8	0	15	6	7	4	7	0	2	7	0	2	12	0	0	0	0	0	7	10	19	5	3	0	7	0	6	0	3	0	0	0	1	0	0	9	4	5	0	0	0	0	0	11	0	0	0	6	8
hsa-miR-122-5p	274493	43999	103070	116932	159227	12510	38235	77913	77490	49304	194240	22050	163167	145692	31734	354119	101364	25472	51907	255727	181576	55723	26642	87171	127348	32498	40358	75152	26185	140340	11696	47810	27055	243350	79442	38407	317950	70393	47943	113963	24991	67836	45873	62149	84293	49480	95843	52679	65408
hsa-miR-122-3p	45	16	14	12	21	2	12	35	15	0	63	7	17	0	0	52	32	4	15	10	5	11	5	22	155	0	0	25	0	31	11	21	0	31	0	39	24	13	1	2	0	6	14	1	22	0	11	1	4
hsa-miR-124-5p	0	0	0	0	1	0	0	6	0	0	0	0	0	0	0	0	0	0	0	0	0	0	0	0	0	0	0	0	0	0	12	0	0	0	0	0	0	0	0	0	0	0	0	0	8	0	0	0	0
hsa-miR-124-3p	0	0	0	1	0	0	0	0	4	0	0	0	28	0	0	14	0	5	0	0	0	4	0	0	0	0	0	13	0	0	0	0	0	0	0	0	0	0	0	0	0	0	0	0	0	0	0	5	0
hsa-miR-125b-5p	1660	803	2536	2119	3813	490	3184	2176	2207	1134	2471	1164	3210	1008	602	4055	1257	1555	992	2217	2716	1308	1464	2354	3213	439	1256	2718	1652	8741	853	2458	2009	3161	2376	2144	2698	1788	1319	2295	1358	1926	1621	2249	3253	909	2015	3245	3406
hsa-miR-125b-1-3p	18	0	19	12	0	30	4	90	14	0	10	7	5	0	0	15	6	8	0	0	3	0	4	1	19	0	9	49	9	97	0	0	0	0	3	8	0	0	10	6	0	0	6	4	18	0	0	5	1
hsa-miR-128-1-5p	0	12	13	0	0	1	0	14	1	15	0	10	9	0	0	0	7	11	6	0	6	1	5	22	7	6	22	0	24	0	0	10	0	0	4	23	0	11	4	8	0	0	0	8	0	5	4	15	3
hsa-miR-128-3p	2607	1923	4605	2593	2526	854	7061	3538	4415	1985	1453	3152	3197	957	918	2974	4263	3098	2308	1945	4118	3914	4217	4280	5922	5126	3066	1911	4108	3809	1389	2471	2809	2304	3463	3739	3375	2763	1464	5196	2535	2918	1882	4616	1704	2408	4183	4799	6565
hsa-miR-130a-5p	0	0	1	0	0	0	0	0	0	0	0	0	0	0	0	0	0	0	0	0	3	0	2	0	0	0	0	0	0	0	0	0	0	0	0	0	0	0	0	0	0	0	0	5	0	0	0	0	0
hsa-miR-130a-3p	599	892	1325	1070	1007	181	1592	737	935	587	364	671	1296	378	486	1564	1046	707	551	950	871	1214	973	670	2216	966	896	1248	1432	1597	395	1570	1076	1246	874	2407	980	811	533	1175	949	748	928	1511	719	959	1749	1728	1480
hsa-miR-132-5p	11	0	8	7	16	3	10	20	23	0	0	14	66	0	17	30	12	7	12	15	18	6	4	28	18	10	14	0	12	11	0	0	17	16	9	11	16	0	20	36	6	12	0	30	0	0	18	7	20
hsa-miR-132-3p	70	151	145	59	87	19	79	120	103	56	92	21	161	50	11	158	134	112	61	86	138	84	55	60	121	160	128	93	85	303	46	87	54	38	19	192	26	34	95	140	33	88	49	100	20	62	77	71	143
hsa-miR-133a-5p	11	0	0	0	0	2	0	0	0	0	0	0	0	0	0	19	10	0	0	0	0	6	0	0	0	0	23	0	2	0	0	0	0	0	7	19	0	9	0	16	0	0	0	0	0	0	0	3	0
hsa-miR-133a-3p	27	32	65	4	38	4	33	35	15	19	23	9	0	11	30	128	22	16	15	22	99	56	12	46	28	6	55	26	37	34	16	11	10	30	17	33	9	128	37	65	4	14	0	11	24	12	4	16	53
hsa-miR-135a-5p	16	0	0	0	13	0	5	11	29	12	0	14	0	0	21	31	16	11	5	0	26	5	14	4	15	8	2	27	22	0	2	0	9	0	0	13	8	13	0	18	17	10	26	6	0	0	12	21	13
hsa-miR-135a-3p	0	0	10	0	0	0	0	0	0	0	0	5	0	0	0	0	0	0	0	0	0	13	3	0	0	0	14	0	4	0	0	0	0	0	0	0	0	1	0	7	4	0	15	0	0	0	0	0	0
hsa-miR-135a-2-3p	8	0	0	0	0	0	0	0	0	0	0	0	0	0	0	0	0	0	0	0	0	0	0	0	0	0	0	0	0	0	0	0	0	0	0	0	0	0	0	0	0	0	0	0	0	0	0	0	0
hsa-miR-137-3p	0	0	0	3	9	0	0	0	7	0	0	0	0	0	0	12	14	0	0	15	5	0	0	4	0	0	0	0	0	0	0	0	0	0	9	19	0	5	0	0	0	9	0	21	0	0	0	0	0
hsa-miR-138-5p	0	0	0	0	0	3	0	0	0	0	0	0	35	6	0	19	0	0	0	0	4	0	3	0	9	0	0	9	4	0	0	0	0	0	0	0	0	0	0	0	0	11	0	9	10	0	4	0	0
hsa-miR-140-5p	1447	1659	3570	1723	3026	486	1736	2575	2899	1386	1213	1736	3150	614	1291	3693	2881	2231	2234	1516	2348	2965	2614	2444	3587	1709	2631	2422	2936	2178	92	2625	2356	2716	1306	2603	4580	2393	2082	3579	1338	1742	2189	2185	1116	1580	2531	2523	2842
hsa-miR-140-3p	460	529	611	552	320	198	785	1012	1187	469	251	632	315	292	163	722	767	1014	878	730	838	1008	1748	640	1337	849	568	819	1942	488	118	472	676	759	441	1264	987	564	394	1331	386	606	455	520	412	552	1731	900	853
hsa-miR-141-5p	9	16	10	0	10	9	4	0	4	9	9	5	63	0	46	12	0	12	1	16	0	8	5	20	2	7	28	11	13	96	0	15	0	31	6	0	9	17	17	19	0	31	0	7	0	0	13	0	9
hsa-miR-141-3p	531	424	1325	866	326	512	297	435	435	394	419	326	1203	180	1012	1978	205	924	269	1157	348	858	309	511	321	130	450	939	339	7056	56	1479	579	610	907	486	465	651	799	728	279	771	775	1013	885	219	268	1006	466
hsa-miR-142-5p	4420	4883	9357	5010	4793	2195	6485	9527	4785	3886	3914	8182	7875	3289	3556	14371	8009	7660	5446	4524	7139	8603	8598	9233	5687	2265	6348	21647	10066	4781	1745	9142	11214	11069	6832	15877	12165	5814	5567	8961	5955	8794	10777	7740	5235	3979	10113	10029	10338
hsa-miR-142-3p	140667	94597	86811	123810	122221	7165	251389	34833	37766	58459	32496	50469	224615	51348	52166	199329	67625	112623	21800	61974	268130	120435	61954	158936	170987	54309	255639	195751	190988	76174	20203	97125	95278	112301	52246	116534	116725	356819	69119	192476	160318	44093	74584	495058	35493	36175	56993	237962	642977
hsa-miR-143-5p	35	9	101	35	93	1	71	46	57	1	11	21	97	45	38	95	27	55	32	19	18	47	31	78	112	18	13	142	49	39	0	63	112	17	54	108	103	99	11	75	36	29	85	82	101	9	31	45	74
hsa-miR-143-3p	13604	6583	31962	25316	28214	4056	16599	21713	13266	13070	10258	14186	15031	5027	8187	21283	18548	28706	24419	7290	7307	19336	24211	41583	15638	7511	11720	22737	25973	21682	3401	12604	13845	16871	8813	16677	39023	26687	9805	55935	8291	16991	10066	15453	13545	7999	26438	10654	23157
hsa-miR-144-5p	135	274	166	141	180	132	199	309	428	172	116	208	215	89	109	323	540	243	419	159	216	275	936	93	435	350	199	250	846	159	96	393	300	201	346	654	414	167	67	383	144	231	451	187	356	417	413	238	316
hsa-miR-144-3p	2063	3034	2663	2088	1903	1969	2745	3235	8940	1203	2086	2072	2033	1696	2208	3727	12682	2641	5930	2281	5716	3820	7049	1277	7249	7206	4590	4010	6571	1889	708	10674	5332	3133	3313	8501	5727	1548	1396	3387	1574	2908	10328	2700	1932	3660	2716	3777	3325
hsa-miR-145-5p	227	158	741	318	894	197	610	1322	480	438	455	494	595	149	244	782	823	927	439	315	455	536	644	1211	566	105	371	684	642	1923	309	710	595	963	682	706	921	359	378	1006	264	576	318	736	862	299	1081	855	757
hsa-miR-145-3p	15	30	77	44	107	4	46	88	64	49	22	52	36	1	32	141	19	102	14	45	20	66	65	108	55	21	34	92	80	122	7	58	42	34	80	58	109	45	38	85	32	105	9	68	66	0	63	26	89
hsa-miR-152-5p	0	0	0	0	0	0	0	6	0	0	0	0	15	0	0	0	0	0	0	0	0	0	0	0	0	0	0	0	0	0	0	0	0	0	0	12	0	0	0	0	0	0	0	0	0	0	0	0	0
hsa-miR-152-3p	483	484	800	879	625	95	1595	249	327	299	326	418	530	222	225	1133	539	456	185	441	744	589	365	643	957	722	797	999	882	1524	181	754	511	703	531	655	392	595	309	1064	651	348	457	1027	480	460	873	1001	1461
hsa-miR-153-3p	0	12	26	5	0	6	0	37	14	0	11	0	29	0	0	0	27	7	9	13	0	5	4	4	14	5	0	16	9	25	0	0	14	0	0	12	0	2	22	16	18	3	12	7	0	0	0	14	10
hsa-miR-191-5p	17113	11106	37174	16221	20986	5170	71973	41549	24862	23194	10846	35363	43661	6028	3964	28110	22244	43695	15679	17320	47953	28879	53936	64661	32952	12593	32759	18934	58400	28014	13085	31691	22801	24476	25103	27772	26497	37140	15106	38271	31537	11969	9388	51968	15662	10366	75552	53880	102459
hsa-miR-191-3p	217	125	394	114	127	12	236	179	70	250	81	142	205	34	155	314	197	166	82	160	233	283	108	292	172	44	215	201	164	273	26	175	106	283	150	137	162	184	86	243	120	91	95	206	65	122	244	333	258
hsa-miR-9-5p	33	37	50	58	36	0	63	15	32	26	17	64	125	20	73	273	39	37	7	33	53	32	18	51	162	2	46	64	30	38	29	39	25	72	36	48	52	74	58	21	76	42	63	90	36	32	58	47	56
hsa-miR-9-3p	62	41	40	26	74	12	29	12	14	32	8	22	31	8	0	39	41	43	10	52	14	70	22	50	122	20	25	20	25	22	48	27	46	115	39	31	33	11	20	39	14	17	8	56	55	8	50	17	87
hsa-miR-125a-5p	3963	4632	8704	5706	11445	1222	16652	5148	5485	4200	4074	3782	10382	1704	938	7201	4324	7041	2156	7522	8190	3977	5571	10319	8131	1592	6304	6840	7462	9284	1761	7789	5756	9033	6291	6067	5682	10303	5040	7472	6597	5809	3690	9963	5526	3465	7635	17199	17591
hsa-miR-125a-3p	32	26	69	32	51	20	68	59	27	25	2	43	80	9	0	67	0	35	25	24	12	37	20	126	22	6	74	75	44	165	20	77	33	68	22	18	92	56	62	47	25	43	29	88	33	4	22	121	74
hsa-miR-125b-2-3p	4	0	0	27	24	0	0	0	0	13	12	7	0	0	0	0	0	9	5	12	7	0	0	0	0	1	0	0	1	33	0	29	27	0	9	20	22	4	0	15	0	0	0	11	0	0	0	11	5
hsa-miR-126-5p	14781	16929	54726	19424	17320	2420	41118	12157	10067	11304	6517	15511	25432	5762	6241	31348	28234	17152	6029	15024	29282	17029	12968	18929	36081	9773	27085	32129	25352	22914	5146	19266	21536	21848	18447	28156	17429	19487	11598	23966	22822	23308	14940	36224	14973	16466	14983	30273	39521
hsa-miR-126-3p	93685	94612	188913	92020	77782	11926	216985	58470	43097	78785	31828	69465	211644	23677	42896	188805	113462	75893	27512	82519	164679	92523	73831	110376	126956	34471	245363	136910	137080	116133	26722	110472	101913	117157	80506	116324	111442	138270	71406	110386	137261	97590	94457	212214	68542	61378	96281	182201	273435
hsa-miR-127-5p	0	17	0	0	2	0	0	0	0	0	0	7	0	0	0	0	0	3	0	0	0	0	0	0	0	0	12	0	6	0	0	0	0	0	0	0	0	6	0	0	0	0	0	0	0	0	5	1	9
hsa-miR-127-3p	27	37	494	29	126	6	113	81	5	70	24	182	177	17	3	177	87	148	0	47	556	65	36	103	25	13	405	144	169	191	18	106	11	83	4	26	268	451	98	122	28	175	0	128	76	15	64	322	587
hsa-miR-129-2-3p	0	0	0	0	0	0	0	0	0	0	0	0	0	0	0	0	0	0	0	0	0	0	0	0	0	0	0	0	0	0	0	0	0	0	0	0	0	0	0	0	0	0	0	0	0	0	0	0	0
hsa-miR-134-5p	167	430	3862	307	820	10	1242	363	138	459	193	1660	1536	431	264	1194	604	1215	26	219	1422	338	147	424	281	353	2474	634	1486	1226	86	554	94	475	149	128	914	3401	433	1103	198	1103	11	1087	248	225	540	2020	4348
hsa-miR-134-3p	0	0	0	0	0	0	0	0	0	0	0	1	0	0	0	0	0	0	0	0	0	0	0	0	0	0	0	0	0	0	0	0	0	0	0	0	0	0	0	0	0	0	0	0	0	0	0	0	0
hsa-miR-136-5p	16	96	479	52	122	0	227	33	13	49	35	118	55	40	30	188	188	136	7	30	182	65	3	22	34	7	293	159	146	109	0	113	25	111	27	8	171	248	36	76	39	313	0	61	21	21	29	350	399
hsa-miR-136-3p	0	95	320	9	83	0	88	49	10	0	16	67	75	39	45	253	90	96	0	29	95	45	17	29	19	35	104	170	106	210	10	57	13	50	22	7	117	124	56	82	9	249	13	65	46	5	17	177	173
hsa-miR-138-1-3p	0	0	0	0	0	0	0	8	0	0	0	0	0	0	0	0	0	4	0	0	0	0	0	0	1	0	0	0	0	0	0	0	0	0	0	0	0	0	0	0	0	0	0	9	0	0	0	0	0
hsa-miR-146a-5p	35222	21444	69194	38684	29478	3051	68258	17945	12346	15176	10245	21490	41851	9288	7949	49279	22628	34107	6677	18562	54557	34512	22501	40780	44912	20687	49192	46912	56971	63644	10538	17585	25761	35673	26606	42850	26201	38103	23600	61611	50613	12298	13174	72284	16753	25245	54283	55213	96705
hsa-miR-146a-3p	8	0	34	40	0	0	0	7	0	0	0	0	0	0	0	23	0	0	0	0	28	0	4	8	4	0	12	24	2	0	0	15	18	0	26	0	0	0	0	0	0	0	0	0	0	0	0	0	0
hsa-miR-149-5p	0	0	3	3	0	2	0	6	0	0	0	0	0	0	0	0	0	1	6	3	0	0	0	4	0	0	4	0	3	0	0	0	0	0	0	0	6	5	0	10	5	9	0	9	19	0	5	5	7
hsa-miR-149-3p	0	1	0	1	0	0	0	0	0	0	0	0	0	0	0	0	0	0	0	0	0	0	0	0	0	0	0	0	0	0	0	0	0	0	0	0	0	0	0	0	0	0	0	0	0	0	0	0	0
hsa-miR-150-5p	3886	3053	6444	3877	7758	3373	6908	5397	14836	3682	7552	5121	7342	2731	1847	5104	6872	4749	3919	6769	24047	3064	13668	4748	8744	1803	3789	5277	9672	4349	4698	6407	11398	8087	2843	5270	7718	4593	5662	9174	3149	5015	3402	3569	4771	3716	9118	7207	7059
hsa-miR-150-3p	130	44	118	76	100	17	30	68	75	51	25	32	127	42	0	73	49	45	29	36	115	54	102	55	38	15	41	79	115	156	37	66	76	304	46	37	60	42	85	139	41	29	18	21	29	26	85	56	51
hsa-miR-154-5p	7	58	110	8	31	0	80	22	6	0	12	103	2	15	13	126	33	98	0	0	49	11	21	11	0	6	38	46	56	57	0	38	0	23	24	10	60	92	40	33	6	66	0	27	11	0	21	122	155
hsa-miR-154-3p	0	0	7	5	0	0	4	4	0	0	0	0	16	0	0	0	0	5	0	0	17	3	0	0	0	0	6	0	6	0	0	0	0	0	0	1	9	26	0	0	13	5	0	3	10	0	0	0	35
hsa-miR-184	13	0	0	15	11	5	6	1015	6	0	13	12	34	1	0	0	0	1	5	7	2	1	1	9	1	10	4	10	10	7	18	0	0	1	5	12	5	9	6	24	366	0	0	0	0	13	5	0	12
hsa-miR-185-5p	11486	8378	23402	8642	6780	2876	25620	19989	31268	8648	5473	10744	13336	8220	2265	15839	24550	25005	14472	12020	16379	16854	34581	8266	44702	21192	16749	10845	46927	8708	1728	19544	12887	12152	15174	40075	23948	14542	6632	19492	12617	11265	9431	19581	7959	15628	32105	19541	32383
hsa-miR-185-3p	164	165	350	88	119	32	238	201	188	41	34	101	365	96	13	193	176	155	158	92	385	237	209	162	208	164	285	159	237	221	4	178	138	235	174	364	304	340	111	293	219	73	202	317	78	137	232	261	477
hsa-miR-186-5p	3134	2948	3570	2539	2743	1398	3942	4751	6398	1925	1864	2567	2856	1931	1443	3641	9867	4105	5878	2907	5029	4359	6537	2958	6484	4998	2714	4381	8138	3472	430	4661	4215	3307	3174	8380	7911	2349	2551	5873	1675	4794	4247	2802	1821	3645	4439	3686	3779
hsa-miR-186-3p	8	82	71	13	15	12	26	15	18	10	0	28	19	19	0	12	14	2	4	14	20	27	15	36	27	26	11	51	13	32	5	33	25	54	22	38	33	25	5	36	9	26	36	22	10	32	20	60	31
hsa-miR-188-5p	7	0	0	0	0	7	5	9	2	0	17	0	0	5	0	0	0	1	0	13	6	27	1	8	16	4	0	0	0	21	10	12	16	0	0	0	11	0	0	12	6	12	0	9	12	14	7	8	3
hsa-miR-190a-5p	168	375	254	277	441	93	358	117	876	435	349	144	369	140	261	316	1617	354	304	238	572	417	550	402	768	884	553	265	678	265	253	460	306	176	254	322	530	430	197	536	469	123	428	579	185	201	250	464	798
hsa-miR-193a-5p	591	386	539	650	788	111	307	838	358	450	430	366	710	417	108	1221	610	1280	250	758	675	811	495	1167	390	349	470	781	748	1269	111	414	682	1300	404	1087	733	666	303	875	466	702	182	708	392	275	1502	578	933
hsa-miR-193a-3p	0	0	0	0	0	0	0	0	0	0	0	0	0	0	0	0	0	1	0	0	0	0	0	0	0	0	0	0	0	0	0	14	0	0	0	0	0	0	0	0	0	0	0	0	0	0	0	0	0
hsa-miR-194-5p	2817	1843	2561	3881	2773	690	2161	1680	5186	1411	2483	947	2225	2249	934	6257	3315	2673	1911	3721	2828	2650	2690	1921	6315	6154	956	2549	3427	8835	272	2816	1715	2084	2637	2465	5306	2921	1420	3954	748	2868	2786	3536	2242	1882	2247	1934	2134
hsa-miR-195-5p	250	340	275	437	461	104	437	326	560	247	265	302	364	147	116	482	637	305	452	359	373	407	494	243	844	509	220	476	764	328	54	475	362	470	399	586	695	237	232	455	194	414	443	378	351	291	346	419	534
hsa-miR-195-3p	0	0	14	5	25	10	0	0	7	0	31	0	0	6	0	34	0	5	0	0	8	0	5	7	17	0	0	0	11	19	0	0	0	0	0	0	10	0	0	0	0	0	0	8	0	13	0	7	6
hsa-miR-206	119	137	443	591	1512	84	381	894	241	330	406	184	1191	121	69	1040	49	234	34	957	205	1009	40	387	162	89	182	5683	64	1116	0	1161	325	700	191	669	150	633	269	495	40	445	77	81	310	189	81	1577	484
hsa-miR-320a-5p	0	0	0	0	0	0	0	6	0	0	0	0	0	0	0	1	0	0	0	0	0	0	0	0	9	0	9	0	0	0	0	0	0	0	0	0	0	1	1	0	0	15	0	0	0	0	0	0	0
hsa-miR-320a-3p	11893	11709	20463	12789	10202	4161	19875	13808	18179	7134	8689	7653	20797	6786	18563	23143	12821	15324	7238	12398	13843	17900	15158	10971	22199	22591	16636	17204	23126	59491	3806	14324	12825	19257	13421	23420	14814	10193	9098	19144	14001	11159	4701	17167	5868	11843	14346	19836	26531
hsa-miR-200c-3p	373	172	965	313	148	188	300	503	220	335	198	171	1141	130	237	575	260	414	149	367	756	254	237	384	173	113	729	680	323	2147	22	482	452	363	184	343	451	451	320	479	280	171	51	537	310	157	286	507	629
hsa-miR-1-5p	0	0	0	0	0	0	0	0	0	0	0	5	0	0	0	0	0	0	0	0	0	0	0	0	0	0	0	0	0	0	0	0	0	0	0	0	0	0	0	0	0	0	0	0	0	0	0	0	0
hsa-miR-155-5p	1556	1121	3062	1937	1794	359	4135	1421	1548	1378	1162	1299	4480	635	442	5638	1694	1635	710	1383	3711	1152	2160	2368	1962	743	5660	2490	2776	1969	439	1829	1418	1999	863	1803	2531	2991	1757	3782	1793	682	767	3948	897	857	2204	3434	5316
hsa-miR-155-3p	0	0	0	0	0	0	0	0	0	0	0	0	0	0	0	17	0	0	0	0	0	0	0	0	0	0	0	0	0	0	0	0	0	0	0	0	0	0	0	0	0	0	0	0	0	0	0	0	0
hsa-miR-181b-2-3p	0	0	0	0	1	0	0	0	0	0	0	0	0	0	0	0	0	0	0	0	0	0	2	10	0	0	0	0	8	0	9	0	0	0	0	0	0	0	10	0	0	0	0	0	0	0	5	0	0
hsa-miR-128-2-5p	0	0	0	0	0	0	0	0	0	0	0	0	0	0	0	0	0	0	0	0	0	0	0	0	0	0	0	0	0	0	0	0	0	0	4	0	0	0	0	0	0	0	0	0	0	0	0	0	0
hsa-miR-194-3p	0	0	0	6	9	0	0	0	0	0	0	0	13	0	0	0	0	0	0	0	0	0	0	1	8	0	0	0	0	0	0	0	0	0	0	0	0	2	0	0	3	0	17	0	0	0	2	0	0
hsa-miR-106b-5p	366	290	405	345	250	138	494	448	1396	363	301	313	207	266	145	343	1045	376	870	554	530	507	636	217	1358	899	389	222	1175	282	20	754	395	318	404	653	761	346	202	796	129	348	599	523	300	561	326	583	718
hsa-miR-106b-3p	1113	944	1690	1196	1009	512	2240	3852	3328	638	547	1417	1348	707	372	1477	3311	2466	2739	945	2423	2125	5863	1709	2803	1485	1675	1348	3871	1795	189	1571	1215	1109	1517	3349	3807	1235	595	3023	1254	1434	885	1445	759	1244	4228	1980	2452
hsa-miR-29c-5p	61	67	211	53	197	52	169	136	187	23	96	93	171	28	37	179	229	160	106	40	323	220	219	132	207	117	182	221	292	66	0	206	110	79	113	191	375	105	58	208	85	156	38	160	51	19	137	141	260
hsa-miR-29c-3p	2639	7264	6847	4106	5049	1731	4958	7480	6869	2205	2572	4736	5820	3802	2082	10230	5670	4477	6007	3681	6195	8433	5717	4930	8780	8899	4252	10552	7509	6636	1050	7735	6640	5983	4755	11041	8918	3426	3468	6930	2880	9923	8393	4440	5185	6126	5626	4846	4581
hsa-miR-30c-1-3p	4	13	38	8	8	2	17	22	7	7	0	20	24	10	0	28	34	36	7	10	36	29	22	33	10	0	26	28	42	22	0	13	35	0	11	19	17	16	23	42	18	18	0	67	2	20	48	66	66
hsa-miR-200a-5p	0	0	0	0	0	9	0	0	0	0	0	0	0	17	0	0	0	3	0	0	0	0	2	7	8	0	0	0	0	39	1	0	1	0	0	0	0	0	0	0	0	0	0	9	0	0	0	0	0
hsa-miR-200a-3p	54	62	310	255	60	146	67	51	85	60	87	40	198	100	107	491	91	147	47	231	77	215	46	141	78	24	99	276	109	2418	12	203	45	186	171	71	104	100	123	196	38	236	63	201	142	33	47	116	89
hsa-miR-101-2-5p	0	0	0	0	0	0	5	12	0	0	0	0	0	0	0	0	0	0	0	0	0	0	7	0	2	1	0	0	5	0	0	0	26	0	0	2	3	0	0	0	0	0	0	0	0	0	0	6	0
hsa-miR-219a-2-3p	0	0	0	0	0	7	0	0	0	0	0	0	0	0	0	0	0	0	0	0	0	0	0	0	1	0	0	0	0	0	0	0	0	0	3	0	0	0	0	0	0	0	0	0	0	0	0	0	4
hsa-miR-34b-5p	0	0	0	0	0	0	0	0	0	0	0	0	0	0	0	0	8	0	0	0	0	0	6	0	0	4	0	12	0	0	0	0	0	0	0	0	6	0	0	8	0	0	0	0	0	0	0	0	0
hsa-miR-34b-3p	0	0	7	0	0	0	0	8	0	0	0	0	0	0	0	1	0	14	0	0	0	0	0	0	3	0	0	0	4	10	0	5	1	0	0	0	0	0	0	0	0	9	0	4	0	0	6	0	0
hsa-miR-34c-5p	3	0	9	32	8	5	2	27	15	12	0	9	0	2	19	16	17	8	11	19	0	7	12	82	58	16	0	19	23	17	0	15	6	91	9	26	53	11	7	36	29	10	18	4	19	0	13	6	2
hsa-miR-34c-3p	0	1	11	0	2	0	7	0	8	0	0	0	0	0	19	0	0	9	4	0	6	0	2	7	7	0	0	15	12	22	0	0	0	0	9	0	16	3	0	0	0	0	0	0	0	0	10	0	4
hsa-miR-299-5p	4	0	22	14	8	0	25	10	0	8	0	18	46	0	0	0	0	25	0	0	33	0	3	17	6	0	19	0	25	11	0	21	10	0	0	0	36	46	14	0	0	9	9	23	7	10	6	61	111
hsa-miR-299-3p	0	0	35	0	0	0	1	0	0	5	0	0	0	0	0	0	0	7	0	0	0	0	8	1	0	0	24	12	3	0	0	0	26	0	0	16	0	36	0	3	0	6	0	6	0	0	6	10	11
hsa-miR-301a-5p	11	21	17	0	0	0	2	13	8	19	0	1	14	7	0	16	0	13	0	15	8	23	3	2	8	3	0	18	23	9	0	0	0	0	5	9	0	5	3	2	6	1	17	33	0	0	7	6	6
hsa-miR-301a-3p	147	249	519	171	47	65	421	286	225	293	104	306	341	97	212	457	748	196	229	340	431	294	226	393	382	82	564	399	452	183	29	398	306	497	236	368	303	291	138	320	246	155	343	390	197	181	211	550	502
hsa-miR-99b-5p	539	773	553	323	1242	154	2060	400	318	521	342	312	1514	253	134	1158	374	728	100	819	925	574	391	1184	580	192	1350	702	979	1204	208	902	413	987	491	895	807	1902	421	1107	1074	380	370	1685	652	154	669	2435	3080
hsa-miR-99b-3p	0	42	52	0	0	7	45	7	6	14	0	18	37	2	15	19	0	40	16	16	13	4	23	12	23	9	14	0	23	16	0	0	9	20	21	15	12	37	8	23	4	20	0	7	6	19	38	62	14
hsa-miR-296-5p	60	30	16	28	22	34	56	57	79	10	55	5	17	7	19	90	46	36	45	30	27	94	93	34	129	30	6	19	22	14	0	66	6	58	30	80	79	36	13	64	18	36	19	36	31	61	5	71	37
hsa-miR-296-3p	10	11	30	0	7	10	0	10	10	0	0	5	10	9	10	0	0	2	0	0	0	45	16	17	25	25	25	27	13	29	10	7	16	0	0	16	0	9	0	12	11	9	1	20	0	7	1	28	9
hsa-miR-130b-5p	56	25	64	28	69	22	80	87	65	114	23	65	46	0	0	59	105	85	28	63	130	139	33	85	124	53	54	64	52	149	21	67	38	104	47	65	67	41	47	88	26	23	84	119	17	100	129	126	107
hsa-miR-130b-3p	542	432	647	554	539	239	387	484	605	417	311	343	620	317	625	842	595	492	400	361	338	956	537	480	1096	932	604	641	887	761	246	591	610	604	286	811	562	429	316	716	346	432	231	592	217	442	740	575	753
hsa-miR-30e-5p	3226	7660	5238	5883	6369	1585	4485	7072	7680	3065	3733	4747	6016	3136	2612	9468	9192	6081	6817	4488	5035	8902	7794	4516	11449	9528	4210	9265	8291	9684	1374	6418	6324	7818	5140	11778	10663	4179	3582	9584	3216	9074	6237	4847	4501	4985	7039	5364	5990
hsa-miR-30e-3p	233	201	458	225	201	40	536	456	202	169	156	250	686	112	84	486	345	437	190	171	529	305	419	608	351	123	579	456	520	444	68	347	267	195	326	335	592	401	233	461	321	193	140	532	169	148	531	518	827
hsa-miR-26a-2-3p	27	30	75	44	46	7	69	28	36	14	31	42	41	6	36	77	39	51	44	36	84	53	46	54	54	30	62	45	85	109	2	48	43	57	34	75	119	54	77	99	67	28	33	56	18	10	78	77	105
hsa-miR-361-5p	2231	2719	5647	2107	2478	855	4217	4565	2417	2645	1658	3079	4195	967	1237	4580	4696	5614	1868	1883	3468	4299	3508	4119	3704	1631	3124	3638	4839	4983	1042	2537	3163	5771	3353	5012	3971	2970	2393	5042	2542	2704	1715	3624	1435	1974	9502	3604	5869
hsa-miR-361-3p	299	83	474	286	420	169	547	815	770	93	253	363	370	143	84	405	429	568	431	225	917	459	1121	727	573	226	448	392	750	469	83	356	248	260	332	638	852	416	211	923	238	387	184	285	219	167	861	291	736
hsa-miR-362-5p	8	13	0	16	21	6	23	12	29	0	0	12	0	17	0	25	23	44	29	0	20	11	22	10	22	17	20	17	37	7	0	0	33	31	11	69	29	27	8	38	19	8	4	21	0	1	22	45	40
hsa-miR-362-3p	30	17	6	9	5	4	12	12	33	17	0	10	0	10	0	0	15	34	23	39	0	17	34	30	29	34	12	64	20	22	0	0	13	0	35	27	29	4	11	55	0	7	0	12	28	0	1	18	9
hsa-miR-363-5p	0	0	0	10	1	1	8	0	0	0	0	0	0	0	0	0	0	8	0	0	0	0	4	0	0	0	0	0	0	0	0	0	0	28	0	0	0	0	0	0	0	0	0	0	0	0	2	10	0
hsa-miR-363-3p	1366	2725	1561	1986	1267	862	1987	2307	3957	807	1128	1470	1410	1335	611	1151	7404	1585	3702	936	3096	2397	4516	479	4506	10321	1904	1275	3129	1882	251	2554	1728	1203	1864	6017	3733	1097	785	1897	922	1847	1914	1429	996	2170	1792	2136	1566
hsa-miR-365a-5p	3	0	0	0	0	17	0	50	0	0	0	0	26	0	0	0	0	0	7	0	2	0	0	6	5	0	10	0	0	0	0	0	0	0	9	0	0	0	0	6	17	9	0	0	4	0	0	0	0
hsa-miR-365a-3p	107	34	151	70	212	29	94	149	112	72	105	150	91	14	6	105	194	221	69	123	248	153	164	174	140	28	17	114	169	178	47	83	91	54	117	108	224	109	27	126	83	54	108	58	77	74	285	250	91
hsa-miR-365b-5p	0	0	10	9	0	0	0	0	0	0	18	0	0	0	0	0	0	2	0	0	0	0	0	0	0	0	0	0	0	0	0	0	0	0	0	3	0	0	0	0	0	0	0	0	0	0	0	0	0
hsa-miR-365b-3p	107	34	151	70	212	29	94	149	112	72	105	150	91	14	6	105	194	221	69	123	248	153	164	174	140	28	17	114	169	178	47	83	91	54	117	108	224	109	27	126	83	54	108	58	77	74	285	250	91
hsa-miR-302c-5p	0	0	0	0	0	0	0	0	0	0	0	0	0	0	0	0	0	0	0	0	0	0	0	0	0	0	0	0	0	0	0	24	0	0	0	0	0	0	0	0	0	0	0	0	0	0	0	0	0
hsa-miR-302c-3p	0	0	0	0	0	0	0	6	0	0	0	0	0	0	0	0	0	0	6	0	0	0	0	0	0	0	0	0	0	0	7	0	0	0	0	0	0	0	0	0	0	0	0	0	0	0	0	0	0
hsa-miR-302d-5p	0	0	0	0	0	0	0	0	0	0	0	0	0	0	0	0	0	0	0	0	0	0	0	0	0	0	0	0	0	0	0	0	0	0	0	0	0	0	0	0	0	0	0	0	0	0	0	0	0
hsa-miR-367-3p	0	0	0	0	10	0	0	0	0	0	0	0	0	0	0	0	0	0	0	0	0	0	0	0	0	0	0	0	0	0	0	0	0	0	0	0	0	0	0	0	0	0	0	0	0	10	0	0	0
hsa-miR-376c-5p	0	0	0	0	0	0	0	0	0	0	0	0	0	0	0	0	0	0	0	0	0	0	0	0	0	0	0	0	0	0	0	0	0	0	0	0	0	0	0	0	0	0	0	0	0	0	0	0	0
hsa-miR-376c-3p	10	26	913	53	146	6	345	88	41	80	60	393	156	75	41	306	151	602	6	30	425	104	58	46	59	36	304	169	436	239	19	216	23	33	62	17	237	455	122	173	85	278	0	238	60	39	181	610	812
hsa-miR-369-5p	32	120	1419	117	275	0	432	88	27	186	127	417	463	70	110	353	343	355	9	89	503	73	78	105	64	101	662	147	352	534	0	324	42	148	70	59	337	820	173	293	30	425	16	362	83	103	78	580	1121
hsa-miR-369-3p	33	86	612	99	301	4	351	26	29	45	23	292	154	153	39	197	88	377	12	16	304	96	40	102	81	145	297	196	319	185	24	72	1	37	53	21	169	501	55	256	58	226	0	268	29	0	62	406	893
hsa-miR-370-5p	0	0	0	0	0	0	0	0	0	22	0	0	0	0	0	0	0	0	0	0	0	0	0	0	0	0	0	0	1	0	0	0	0	0	0	0	4	0	8	0	0	0	0	0	0	0	0	0	33
hsa-miR-370-3p	55	143	1472	49	500	11	237	80	46	97	65	327	511	98	109	696	102	428	10	66	704	157	123	159	107	52	952	260	541	189	0	385	0	291	79	74	442	1661	320	342	76	240	47	297	100	58	149	1383	1647
hsa-miR-371a-5p	0	0	0	0	0	0	6	0	0	0	0	0	0	0	0	0	0	0	0	0	0	0	0	0	0	0	0	0	0	0	0	0	0	0	0	0	0	0	0	0	0	0	0	0	0	0	0	0	0
hsa-miR-371a-3p	0	0	0	0	0	0	0	5	0	0	0	0	0	0	0	0	7	0	10	0	0	9	0	21	0	0	0	0	0	0	0	0	0	0	1	12	13	0	0	5	0	0	0	0	0	0	4	0	3
hsa-miR-372-3p	0	0	0	0	0	0	0	0	0	0	0	0	0	0	0	0	0	0	0	0	0	0	0	0	0	0	0	0	0	0	0	0	0	0	0	0	0	0	0	0	0	0	0	0	0	0	0	0	4
hsa-miR-373-3p	4	0	7	12	0	0	0	0	0	0	0	0	0	0	0	0	0	2	0	0	7	0	2	0	0	0	0	0	0	0	0	16	0	0	0	0	0	0	0	0	0	0	0	0	0	0	0	0	5
hsa-miR-374a-5p	986	1271	1927	726	492	483	1518	1613	1273	926	616	995	2009	440	455	2332	2862	1275	1362	605	2847	932	1569	1132	1472	606	1564	2550	1806	976	389	1650	1624	968	1064	1988	1514	1425	806	1232	1650	578	1518	1960	821	765	1271	2286	2423
hsa-miR-374a-3p	62	34	54	100	53	18	69	30	106	0	17	64	151	39	0	119	98	68	20	49	127	26	79	78	184	56	90	119	124	39	17	49	88	59	49	153	136	66	53	110	125	19	133	130	70	24	67	93	104
hsa-miR-375-3p	608	667	1543	1478	714	186	308	519	748	1020	495	204	3692	361	278	2070	491	1088	315	1931	579	949	405	1297	668	117	1104	972	578	12141	38	1390	1389	773	750	1107	651	670	747	1091	560	413	323	1666	1316	599	677	1329	993
hsa-miR-376a-5p	0	0	9	0	0	0	0	0	0	0	0	6	0	0	0	0	0	0	0	0	0	0	0	0	0	0	0	7	0	0	0	0	0	0	0	0	12	8	0	0	12	0	0	0	0	11	0	13	17
hsa-miR-376a-3p	0	44	669	34	149	11	207	85	39	61	0	260	162	44	25	270	119	249	0	51	204	44	25	67	38	23	326	43	287	88	11	40	33	3	74	51	198	301	73	116	5	368	17	185	88	19	106	473	589
hsa-miR-377-5p	0	0	9	0	0	0	6	16	0	0	0	0	0	0	0	0	0	0	0	0	11	0	0	0	0	2	0	0	1	0	0	0	0	0	0	0	8	2	0	0	0	0	0	0	2	0	0	0	0
hsa-miR-377-3p	3	64	275	9	43	0	85	42	0	49	40	204	0	8	37	157	85	74	0	39	123	5	8	29	11	17	80	30	66	56	10	65	11	57	25	23	80	103	75	69	2	179	40	49	43	24	20	222	117
hsa-miR-378a-5p	25	28	27	27	34	15	21	44	42	27	52	36	43	14	39	28	41	34	31	56	55	24	73	57	63	5	24	56	73	44	0	46	27	69	42	41	107	3	0	93	8	31	69	19	13	23	69	24	13
hsa-miR-378a-3p	1361	759	1338	1365	1094	300	1095	1402	1451	683	739	679	1717	1065	450	2394	1640	3228	1080	839	948	1437	2303	1318	2210	2936	1341	2414	2429	1581	216	749	881	1692	1209	2709	2067	1155	948	2543	630	1097	694	1617	637	746	3476	1045	2726
hsa-miR-379-5p	46	290	1112	178	1011	22	983	131	74	449	82	590	709	290	192	1116	295	828	11	107	1268	245	111	375	191	156	2056	530	957	569	41	640	93	482	56	90	720	3952	317	582	110	321	51	1459	213	104	231	1947	4876
hsa-miR-379-3p	0	11	40	0	19	0	0	0	0	28	10	13	21	17	19	25	0	22	0	0	26	0	0	0	0	0	33	10	16	31	0	1	0	0	0	0	0	36	12	23	0	0	0	6	0	0	5	18	95
hsa-miR-380-3p	0	0	8	0	0	0	0	0	0	0	0	0	0	0	0	0	0	0	0	0	0	0	0	0	0	0	21	0	7	0	0	0	0	0	0	0	0	7	0	3	0	0	0	0	12	0	0	0	0
hsa-miR-381-3p	38	242	2205	143	648	14	509	273	41	199	120	683	755	157	290	1306	430	639	0	172	755	217	52	182	150	76	1172	227	546	357	12	584	78	155	121	54	623	1435	387	365	97	754	133	461	186	71	228	1304	1553
hsa-miR-382-5p	491	2442	18727	1690	3306	62	5278	1262	428	4151	1121	7649	7267	990	1208	5977	3858	3396	92	1593	5239	1845	583	1681	927	874	15483	2069	4434	9669	239	4408	753	2409	718	545	3710	11336	2666	3289	858	6669	189	3484	1640	1689	1481	12214	14066
hsa-miR-382-3p	0	2	26	0	0	0	10	0	0	0	0	20	0	0	0	0	0	0	0	0	22	0	3	6	0	2	29	0	15	0	0	13	20	0	13	0	14	13	0	0	0	0	0	1	0	0	0	18	23
hsa-miR-383-5p	0	0	0	0	0	5	0	0	0	0	0	0	0	0	0	0	0	0	0	0	0	0	0	0	0	0	0	0	0	0	0	0	0	0	0	0	0	0	0	11	0	0	0	7	0	0	0	0	0
hsa-miR-383-3p	0	0	0	0	0	4	0	0	0	0	0	0	0	0	0	0	0	5	0	0	0	0	0	0	0	0	0	0	0	0	0	0	0	0	0	0	0	0	0	0	0	0	0	0	0	0	0	0	0
hsa-miR-340-5p	1094	1528	2484	1414	934	185	1809	1097	499	724	557	1208	1813	587	753	2763	1649	1469	828	593	2230	1558	1267	1666	1240	647	2398	2862	1716	1898	163	1417	1613	1524	977	1880	1729	1435	1024	2460	1126	1128	1251	1976	682	589	1635	1435	2360
hsa-miR-340-3p	23	0	9	10	5	8	24	43	17	0	18	24	18	11	0	22	56	8	37	25	44	12	9	15	18	4	23	43	42	9	2	26	33	0	0	14	34	13	6	39	25	18	24	24	7	16	17	42	67
hsa-miR-330-5p	7	0	1	9	12	0	16	3	13	15	0	0	1	0	0	13	18	9	16	12	0	18	5	3	16	17	3	3	1	12	0	20	0	30	5	14	13	23	15	11	17	16	11	18	0	0	4	2	15
hsa-miR-330-3p	0	0	11	4	4	0	19	18	3	0	0	14	21	3	0	17	9	0	5	0	9	20	11	14	4	0	13	0	23	0	0	0	0	23	0	10	45	13	8	25	0	0	0	7	27	0	32	6	14
hsa-miR-328-5p	0	0	0	0	0	0	0	4	0	0	0	0	0	0	0	0	1	0	0	0	0	0	0	0	0	0	0	0	0	0	0	0	0	0	0	0	0	0	0	0	0	0	0	0	0	0	0	0	0
hsa-miR-328-3p	700	762	2358	557	695	144	2228	532	363	469	428	587	1545	167	305	903	747	735	290	742	1214	411	268	1128	878	245	796	544	765	1342	236	850	745	1375	586	645	755	1049	460	626	701	600	361	1394	257	735	622	1531	2652
hsa-miR-342-5p	0	0	0	0	0	0	0	0	4	0	0	0	0	0	0	0	0	3	0	0	0	0	4	0	0	0	0	0	2	0	0	0	9	0	0	0	8	0	0	0	0	0	1	0	2	11	0	0	0
hsa-miR-342-3p	3662	2964	7322	4418	9596	2561	14769	5593	11129	4306	7036	7855	8888	2542	907	6016	4929	6980	3838	4695	12985	4871	15402	7857	6821	2051	5245	5355	9401	7241	3323	6580	7777	8359	5297	5217	5764	4158	6256	12893	3906	3574	3166	5113	6451	3774	8792	10663	7636
hsa-miR-337-5p	41	143	954	118	219	0	221	139	47	123	30	270	188	56	219	363	213	318	10	106	371	169	61	146	90	54	422	119	312	288	46	393	30	327	49	66	373	463	148	218	62	443	82	300	151	109	136	536	697
hsa-miR-337-3p	0	20	109	11	32	2	14	0	13	39	0	20	0	7	0	52	24	15	0	30	53	9	0	6	0	0	30	44	42	46	0	28	0	20	8	15	41	27	33	24	0	80	0	36	7	5	2	45	157
hsa-miR-323a-5p	0	0	0	0	8	0	0	0	0	0	0	1	0	0	0	0	0	1	0	0	9	1	0	0	0	0	0	0	5	6	0	14	0	0	0	0	4	6	0	0	0	5	0	0	0	0	5	11	23
hsa-miR-323a-3p	9	38	191	19	90	3	52	13	0	25	0	25	47	13	13	0	30	49	0	11	122	16	4	7	15	30	133	33	39	197	9	53	5	31	13	0	36	90	71	32	0	133	0	54	0	0	3	57	187
hsa-miR-326	17	0	90	8	0	1	50	28	15	0	33	16	16	0	10	30	15	20	9	21	13	33	0	31	26	4	21	22	29	17	4	30	17	95	16	30	23	16	5	10	25	0	14	12	3	30	37	51	45
hsa-miR-151a-5p	952	751	2142	617	559	63	1663	653	558	707	344	609	2332	190	393	2138	904	547	293	1336	2145	872	509	847	1018	533	2099	823	1477	1375	137	972	1301	1287	516	1039	1231	1911	654	1045	1149	360	541	2613	761	824	663	2167	3166
hsa-miR-151a-3p	13018	11720	31446	13426	6625	995	27314	7572	6740	8046	2746	7748	24003	3658	5064	18772	10850	9106	3435	7886	19118	12115	7642	13692	12781	6681	23952	12376	18818	21916	1967	7201	8959	10712	8926	12750	10406	22745	8503	21597	14081	3950	5605	28608	6570	10037	11812	19356	34393
hsa-miR-135b-5p	1	0	0	0	0	0	0	0	0	1	0	0	0	0	0	0	0	0	0	0	6	0	2	0	0	0	3	8	2	0	0	0	0	0	0	0	0	0	0	0	0	0	0	0	0	0	0	0	0
hsa-miR-148b-5p	9	0	7	0	9	2	4	17	6	0	0	2	21	0	0	0	0	12	17	21	5	4	11	0	8	0	20	0	0	0	0	0	14	0	0	0	0	9	0	0	0	13	0	26	9	23	0	3	0
hsa-miR-148b-3p	5812	6873	13931	6920	4187	1200	15499	6684	4851	5674	2559	6933	8860	2021	4051	10410	11364	5646	4328	5195	9460	8680	6069	8245	11529	7721	8996	6187	9093	10342	1509	7242	7755	7834	6336	8060	10131	8628	3732	10065	6601	6661	5325	12284	4134	6475	6731	10713	13384
hsa-miR-331-5p	12	0	12	8	8	7	3	5	4	12	0	0	0	0	0	0	0	0	0	0	0	0	2	0	13	46	0	0	7	0	0	21	0	0	0	0	0	0	0	7	7	16	4	0	10	0	0	13	20
hsa-miR-331-3p	59	72	67	34	101	34	141	53	53	13	35	47	79	12	0	72	74	25	3	51	106	49	53	73	86	12	110	50	114	72	6	35	87	62	40	65	126	83	21	53	112	71	78	132	30	21	80	143	153
hsa-miR-324-5p	278	280	240	225	242	261	422	584	1281	177	225	168	354	114	112	257	1253	562	653	461	749	447	1180	332	517	739	423	248	1662	192	33	539	449	240	336	612	996	378	184	801	196	371	315	340	323	256	738	506	817
hsa-miR-324-3p	128	132	437	110	132	76	299	278	291	104	107	121	223	99	56	180	268	195	139	196	322	386	202	231	266	241	218	220	311	236	14	139	189	160	121	321	231	150	115	270	191	154	195	302	71	89	277	356	478
hsa-miR-338-5p	26	0	0	0	0	0	12	6	0	5	0	2	0	0	0	0	17	7	0	0	0	11	11	33	3	0	15	26	8	0	13	0	0	16	28	0	4	8	3	0	0	15	0	7	0	0	5	0	18
hsa-miR-338-3p	95	114	241	130	231	25	168	230	53	105	22	210	130	67	40	350	197	149	102	72	212	182	92	172	109	49	170	585	183	244	38	96	313	246	204	369	144	83	138	190	120	240	142	141	156	45	178	182	210
hsa-miR-339-5p	1537	514	2221	649	779	334	3007	2052	759	440	301	1513	1853	231	268	1572	655	2096	621	685	2964	1957	1408	3276	668	796	2543	1025	3288	2511	264	1278	730	1250	1281	1408	1465	2333	596	2290	1572	793	570	3149	432	765	2871	2305	4477
hsa-miR-339-3p	215	149	592	161	185	90	669	308	301	98	147	293	255	83	65	271	240	277	199	188	463	348	363	402	233	509	550	146	828	533	48	336	329	223	229	537	472	317	137	416	261	174	198	428	147	270	445	288	628
hsa-miR-335-5p	2172	1133	3671	2516	1842	195	6848	1651	1028	1172	592	2267	2228	873	701	3035	1708	3533	490	1696	2584	1937	2305	2577	4089	1812	2287	3522	5935	3161	1179	1802	1624	2918	2047	2049	1886	2943	1445	3667	2580	1379	1351	5020	1543	1607	5223	2920	6390
hsa-miR-335-3p	192	91	356	93	108	14	408	162	29	35	47	166	409	53	78	358	164	175	17	56	754	131	61	32	229	21	492	245	197	138	8	76	52	172	92	138	106	223	217	176	366	76	113	270	69	59	165	210	121
hsa-miR-133b	7	15	0	0	7	0	8	0	0	12	0	0	0	0	0	0	0	6	0	2	4	5	6	15	0	0	0	0	3	8	0	0	0	29	0	8	0	16	0	7	0	0	0	0	10	0	0	0	5
hsa-miR-325	0	0	0	0	0	0	0	0	0	0	0	0	0	0	0	0	0	0	0	0	0	0	0	0	0	0	0	0	0	0	0	0	0	0	0	0	0	0	0	0	0	0	0	0	0	0	0	0	0
hsa-miR-345-5p	141	84	89	45	109	68	107	226	189	98	68	136	162	56	74	168	268	148	103	80	105	235	162	175	203	143	130	185	260	51	89	150	89	184	86	210	237	119	58	202	81	146	127	101	81	124	274	173	263
hsa-miR-345-3p	0	20	0	0	0	0	5	0	0	0	0	0	0	0	0	0	0	0	0	0	0	0	0	0	0	0	0	0	0	0	0	0	0	0	0	3	0	0	0	0	0	0	0	0	0	0	0	0	0
hsa-miR-346	0	0	0	0	0	0	0	0	0	0	0	0	0	0	0	0	0	0	0	0	0	0	0	0	0	0	0	0	0	0	0	0	0	0	0	0	0	0	0	0	0	0	0	0	0	0	0	0	2
hsa-miR-196b-5p	2087	1601	2880	1100	1599	391	2096	2695	5366	1549	890	928	2586	1093	423	1700	2671	1372	2572	1595	3215	2552	3092	964	2148	5087	2662	1253	2832	2438	126	2062	1010	1561	831	2673	3200	1927	975	3848	1022	2286	690	2464	905	2041	1347	1785	2348
hsa-miR-196b-3p	0	0	0	0	0	0	1	0	0	0	0	0	0	0	0	0	0	0	0	0	0	0	0	0	0	0	0	0	0	0	0	0	0	0	0	0	0	0	0	0	0	0	0	0	0	0	0	0	0
hsa-miR-422a	2	3	4	2	6	0	6	2	7	2	2	2	3	3	0	5	4	5	1	2	2	2	6	2	4	8	3	9	4	4	0	0	1	3	3	5	14	0	1	6	0	3	1	12	7	11	6	10	4
hsa-miR-423-5p	73528	71738	73290	47045	39198	11974	43822	63338	51149	65719	41887	21988	92945	28705	19213	71901	91386	28433	76407	85788	79100	74232	33712	44186	46090	205450	102265	45414	69022	203722	13406	107299	70989	84496	23016	72168	71160	55113	41520	96031	26904	55630	15589	73593	28725	78246	18745	59543	64147
hsa-miR-423-3p	4396	2919	5374	2644	1533	562	5381	4921	2321	2739	1453	2964	7211	2034	1375	5187	3808	5477	3157	2255	6021	3176	3578	4222	2855	2584	6554	4493	4651	5840	668	2853	3066	4556	2718	5023	3711	4754	2540	5569	4777	1975	1312	5693	1119	2377	6389	7086	8603
hsa-miR-424-5p	668	645	913	600	489	208	573	1226	463	991	648	1299	558	439	579	1555	1605	1369	694	727	562	2768	1057	1869	2183	1214	678	1273	1209	884	545	996	1126	2901	1377	2255	2403	702	517	1393	783	1626	1743	952	460	891	1720	998	1560
hsa-miR-424-3p	9	0	33	15	17	0	7	23	13	17	0	11	44	13	0	0	23	46	1	31	3	72	27	58	67	54	37	14	35	0	10	42	49	4	33	21	52	10	10	37	23	13	13	11	0	15	80	16	54
hsa-miR-425-5p	7015	7446	9761	8608	9222	3203	14646	14402	14613	7033	4579	11657	9584	4285	2102	9996	14228	15812	15553	7874	11763	15313	23304	14446	16474	14849	8389	8935	21760	13430	2283	13030	9559	7672	11254	17815	16254	8258	4794	21174	6791	10538	5411	9082	4811	8112	18003	13286	15575
hsa-miR-425-3p	192	181	347	128	65	33	236	332	108	123	43	194	194	102	67	340	157	363	226	60	459	305	283	477	176	102	268	319	304	204	19	258	138	203	134	361	415	253	162	471	180	238	88	248	103	123	639	254	370
hsa-miR-18b-5p	16	15	14	40	8	2	33	13	59	12	24	23	22	9	9	15	167	28	21	18	12	23	30	13	78	67	51	14	64	1	0	69	27	41	18	76	53	5	5	49	37	43	39	34	19	44	22	40	10
hsa-miR-18b-3p	0	0	0	0	0	0	0	10	0	0	0	0	0	0	0	0	10	2	6	0	3	0	0	0	0	0	0	0	0	0	0	0	0	0	0	0	0	0	0	0	0	0	0	0	0	0	0	0	0
hsa-miR-20b-5p	561	505	553	777	432	338	1073	1100	2231	533	382	588	410	348	143	412	2888	745	942	525	962	531	2603	429	2271	1624	662	571	1955	370	104	1335	806	437	743	2115	1131	478	224	959	281	486	735	839	560	934	1925	1060	1095
hsa-miR-20b-3p	0	0	0	0	0	0	0	0	0	0	0	0	0	0	0	0	0	0	0	0	0	0	0	0	0	0	0	0	0	0	0	0	0	0	0	0	0	0	0	0	0	0	0	0	0	0	0	0	0
hsa-miR-429	40	8	80	71	19	53	37	20	35	17	15	36	81	5	113	172	48	51	9	51	65	51	23	55	82	0	25	160	58	190	4	105	0	90	62	40	26	60	23	46	40	48	43	135	61	38	29	75	30
hsa-miR-449a	0	0	7	9	0	3	7	7	4	0	0	12	0	0	0	0	0	0	5	0	1	13	5	0	11	0	0	9	10	0	0	0	13	1	5	7	0	0	0	4	0	0	0	0	0	1	10	8	11
hsa-miR-450a-5p	0	0	22	0	0	0	4	13	0	13	12	3	0	0	4	0	0	16	0	0	2	33	13	18	16	8	0	53	4	37	11	0	0	1	7	30	4	15	0	23	8	0	13	2	0	0	9	0	2
hsa-miR-450a-1-3p	23	0	0	5	7	6	0	8	0	0	8	25	17	0	0	6	24	15	12	15	7	23	8	20	12	35	5	29	23	37	0	0	18	30	1	16	36	0	0	20	0	12	0	21	0	10	24	0	5
hsa-miR-431-5p	95	984	6106	410	1274	15	1461	683	154	732	208	1703	1851	454	948	2926	1192	1693	35	302	2682	550	198	650	260	266	4218	598	1940	1790	45	1461	122	554	156	144	1380	4143	1211	1197	213	2553	126	1146	416	328	514	4448	5597
hsa-miR-431-3p	0	0	6	0	5	0	0	3	0	12	0	0	0	0	0	12	0	6	0	0	0	1	0	3	0	0	40	18	5	8	0	19	0	0	2	0	8	6	0	4	8	24	0	0	8	0	0	10	3
hsa-miR-433-3p	0	0	23	0	5	0	0	2	0	0	0	0	21	7	0	10	0	16	0	0	17	3	0	0	4	0	9	0	13	11	0	27	1	0	0	10	13	28	10	12	0	16	0	9	8	12	5	35	26
hsa-miR-329-5p	10	0	18	0	7	0	15	0	0	8	0	0	26	5	0	0	18	0	0	0	6	5	3	8	2	0	41	0	7	0	0	0	0	0	0	0	10	25	19	0	0	0	0	10	6	0	0	15	35
hsa-miR-329-3p	4	16	256	25	94	0	200	38	16	26	0	104	71	10	110	117	39	101	5	8	168	34	8	26	26	0	150	49	89	99	11	33	17	0	15	10	70	259	77	43	1	88	0	112	33	11	54	300	298
hsa-miR-451a	61532	218424	58837	61906	45169	37834	119320	137663	199023	49785	76805	88955	74114	57372	27267	66060	149868	84014	285450	84377	81156	152116	208790	12132	209886	164228	73122	47140	259326	100599	5502	125435	107811	57975	132009	279181	180589	76906	43034	166014	35168	92857	99356	49275	57427	131672	72028	110146	76704
hsa-miR-452-5p	15	0	0	6	0	0	0	0	0	0	0	1	0	0	0	0	7	4	0	0	0	3	0	0	0	0	0	0	0	7	0	0	0	0	0	3	0	0	0	0	0	0	0	7	0	0	0	8	0
hsa-miR-409-5p	0	0	43	19	0	0	22	18	6	0	0	32	12	7	13	19	12	12	0	10	39	0	3	10	6	0	18	0	27	62	0	10	0	0	2	0	12	15	21	23	7	18	0	14	0	0	9	57	88
hsa-miR-409-3p	139	394	4344	360	1090	30	1844	395	144	649	324	1972	971	328	283	1183	903	1210	37	335	2659	323	266	531	225	273	2213	533	1549	1521	48	1109	52	465	169	122	1120	3391	523	1036	190	900	60	1410	287	278	416	2874	5414
hsa-miR-412-5p	0	15	0	9	20	0	33	14	9	74	0	65	7	0	0	23	84	0	0	0	58	8	5	22	0	3	154	0	0	66	0	23	7	0	0	10	66	16	6	13	0	70	0	8	0	0	0	120	136
hsa-miR-412-3p	0	0	0	0	0	0	0	0	0	0	0	0	0	0	0	0	0	0	3	0	0	0	0	0	0	0	0	0	0	0	0	0	0	0	0	0	0	0	0	0	0	0	0	0	0	0	0	3	0
hsa-miR-410-5p	0	0	0	0	0	0	0	0	1	0	0	0	0	0	0	0	0	0	0	0	0	6	0	0	0	0	0	0	0	0	0	0	0	0	0	0	0	0	0	0	0	0	0	0	6	0	0	0	6
hsa-miR-410-3p	0	28	6	0	0	0	9	0	4	0	0	14	0	0	0	0	0	0	0	0	0	0	2	1	0	0	0	0	5	0	0	0	0	0	0	0	0	0	0	4	10	12	0	0	10	0	3	20	19
hsa-miR-376b-5p	0	0	12	0	8	0	16	7	0	0	0	8	0	0	0	8	27	0	0	0	6	0	0	9	5	0	0	19	0	0	0	0	0	0	0	0	11	0	0	0	8	15	0	0	0	0	0	0	16
hsa-miR-376b-3p	7	27	289	35	80	0	98	30	7	61	0	112	51	30	37	158	125	90	1	31	166	40	6	37	20	12	179	82	84	137	0	121	24	31	13	14	117	209	39	41	14	312	16	69	47	25	41	235	286
hsa-miR-483-5p	2552	1144	404	2366	1304	2499	580	625	875	1066	2163	269	2501	1092	274	3120	592	214	858	2179	1561	1105	337	1866	1041	509	804	1200	288	8438	554	936	1037	3255	1237	707	1528	692	567	1327	417	1268	451	1102	779	905	262	1043	1239
hsa-miR-483-3p	43	35	122	51	47	76	36	17	7	0	36	3	103	14	0	124	23	13	2	25	14	2	8	47	64	0	21	94	10	37	1	39	66	83	32	31	21	11	16	14	12	26	17	33	59	7	6	36	16
hsa-miR-484	3201	4668	3628	1787	1970	1302	4193	5277	7444	1515	2429	1981	3016	990	632	2525	7671	3015	5084	4467	4164	4042	3375	1177	6574	10457	2656	1327	5509	4694	765	4582	2926	4718	3119	5179	5345	2115	1333	3150	1410	5117	2065	3552	1612	6732	3349	3891	4456
hsa-miR-485-5p	11	22	87	0	20	0	23	0	0	10	17	22	17	0	8	14	16	36	8	7	30	0	3	12	6	9	29	27	59	65	0	20	14	54	4	21	5	47	36	32	0	39	0	57	0	5	9	37	73
hsa-miR-485-3p	36	106	2196	87	637	8	835	164	27	288	98	1050	555	67	112	452	403	523	0	248	808	58	68	206	162	29	658	287	459	664	75	604	133	339	114	51	473	1769	181	183	117	639	31	591	150	192	198	1741	2091
hsa-miR-486-5p	154085	175056	86110	136923	99024	55182	299246	237654	444628	103997	120670	106374	168032	83372	17892	82218	319724	155105	284676	200051	175104	220563	417838	58764	370375	712030	118197	60635	451749	231914	29115	302322	162242	118016	157128	399183	260824	138446	58623	216769	57118	191236	76007	146866	81443	317018	178475	177355	195322
hsa-miR-486-3p	7508	11712	4522	8806	6992	4095	18163	11424	27754	6989	7484	7658	9340	4925	1334	4571	19267	9236	15474	12968	8001	16590	21500	2888	24976	49509	6555	3352	28149	15085	2670	13334	7951	7691	11052	24207	16227	8967	3242	12421	4364	13990	5392	8466	4992	19883	10487	12094	10892
hsa-miR-487a-5p	0	0	17	0	0	0	0	8	0	0	0	11	0	0	0	0	0	2	0	0	6	0	0	0	0	0	5	0	4	0	0	0	0	24	0	0	18	4	5	0	0	0	0	8	0	0	11	0	16
hsa-miR-487a-3p	0	0	6	0	0	0	4	0	0	0	0	6	0	0	0	0	0	8	0	11	7	0	0	0	0	11	20	2	0	0	0	0	0	20	0	0	0	0	0	0	0	15	0	12	0	0	0	0	0
hsa-miR-488-5p	0	0	0	0	0	0	0	0	0	0	0	0	0	0	0	0	0	0	0	0	0	0	0	0	0	0	0	0	0	0	0	0	0	0	0	0	0	0	0	0	0	0	0	0	0	0	0	0	0
hsa-miR-489-5p	0	0	0	0	0	0	0	0	0	0	0	0	0	0	0	0	0	0	0	0	0	0	0	0	0	0	0	0	0	0	0	0	0	0	0	0	0	0	0	0	0	0	0	0	0	0	0	0	0
hsa-miR-489-3p	0	0	0	0	15	0	0	10	3	13	0	0	0	0	0	24	0	0	0	10	0	0	7	16	0	0	1	0	9	42	6	0	0	29	6	0	0	3	0	10	0	0	20	19	2	2	4	7	2
hsa-miR-490-5p	0	0	0	0	0	0	0	8	0	0	4	2	0	0	0	0	0	0	0	0	0	0	0	1	36	0	0	10	0	0	7	0	0	0	0	0	0	12	12	0	0	1	0	0	0	0	3	0	7
hsa-miR-490-3p	6	0	0	0	0	0	11	0	0	0	0	6	0	6	0	0	0	0	0	0	0	0	0	5	42	0	0	0	0	0	0	0	0	23	0	0	0	0	0	0	7	0	0	0	0	0	4	0	0
hsa-miR-491-5p	68	25	81	49	48	6	125	157	38	14	12	25	172	28	45	39	27	76	54	20	77	60	164	147	74	17	208	44	104	61	19	81	90	1	62	120	140	96	32	179	95	23	32	153	52	39	128	160	198
hsa-miR-491-3p	0	0	0	0	0	0	0	0	0	0	0	0	0	0	0	0	0	10	0	0	5	0	0	0	0	0	0	0	2	0	0	0	0	0	0	8	0	0	0	0	0	0	0	9	0	0	0	0	0
hsa-miR-511-5p	9	13	0	0	23	0	0	11	0	25	0	4	0	0	22	20	31	5	8	10	15	4	0	8	7	4	8	15	3	27	0	0	18	0	9	30	5	0	2	4	8	16	12	6	0	4	0	0	0
hsa-miR-511-3p	0	0	0	0	0	0	0	0	0	0	0	0	0	0	0	0	0	0	0	0	0	0	0	0	0	0	0	0	0	0	0	0	0	0	0	0	0	0	0	0	0	0	0	0	0	1	0	0	0
hsa-miR-146b-5p	4185	2412	8047	5000	2965	451	13705	2331	1790	2058	1174	3334	4900	1246	913	6135	3093	5406	1197	2189	7900	3771	5285	7053	6298	2638	5895	6314	9708	7216	1229	2640	3560	4646	3984	6639	3407	5890	2732	10589	7761	1136	1613	11737	2659	3222	9132	8432	16497
hsa-miR-146b-3p	26	18	58	70	25	8	100	26	16	28	34	25	83	22	34	66	16	33	10	41	93	40	55	39	38	21	94	31	47	42	7	8	21	72	27	40	43	39	5	62	36	19	43	45	32	7	26	88	115
hsa-miR-202-5p	0	0	0	13	5	2	0	6	24	0	0	0	0	0	11	0	23	19	0	13	0	13	8	0	10	31	0	0	0	13	0	0	18	0	0	0	12	0	0	0	0	13	0	0	5	0	10	0	4
hsa-miR-202-3p	0	0	0	0	0	0	0	0	1	13	0	0	0	6	0	0	0	13	0	0	0	0	0	0	0	4	0	0	0	14	0	0	0	16	0	0	0	0	0	0	0	0	0	0	0	0	0	9	0
hsa-miR-492	0	0	0	0	0	0	0	0	0	0	0	0	0	0	15	0	0	0	0	0	0	0	0	0	0	0	0	0	0	0	0	0	0	0	0	0	0	0	0	0	0	0	0	0	0	0	0	0	0
hsa-miR-493-5p	10	99	1090	71	180	1	244	112	34	110	37	225	201	18	91	276	171	268	0	62	575	68	58	160	43	35	396	119	253	180	0	233	40	115	25	9	176	914	143	188	16	202	0	310	109	0	110	648	1037
hsa-miR-493-3p	5	34	354	54	132	0	116	20	24	26	0	91	82	29	23	118	60	97	0	0	105	50	10	71	40	18	99	51	131	103	0	106	0	0	0	13	63	258	42	139	12	45	10	144	11	0	25	174	392
hsa-miR-432-5p	301	1561	22187	1205	3000	30	3959	1603	405	2989	1103	4122	5966	1806	909	5866	3394	4795	56	1376	9247	1155	654	2112	572	887	11422	2360	6224	8014	153	4438	393	3089	426	320	4027	14808	3448	4628	596	4055	95	3962	1030	1286	1535	12289	14876
hsa-miR-494-5p	0	0	25	0	0	0	0	0	0	0	0	0	0	0	0	0	0	0	0	0	0	0	0	0	0	0	11	0	2	0	0	0	0	0	0	0	0	0	0	0	0	0	1	0	0	0	0	0	0
hsa-miR-494-3p	0	0	27	24	28	7	16	37	18	0	0	23	3	0	4	9	0	30	5	0	0	13	19	9	13	4	9	22	16	85	0	22	0	0	20	13	0	29	1	50	0	13	25	34	0	0	33	44	19
hsa-miR-495-5p	0	0	38	5	4	0	16	5	0	0	0	0	14	1	0	5	0	11	0	0	10	0	1	2	0	0	22	0	6	12	0	16	0	0	0	0	0	18	0	17	0	9	4	12	0	0	1	15	36
hsa-miR-495-3p	10	0	158	14	4	0	32	13	9	18	0	17	0	0	19	47	47	11	8	14	116	11	0	23	0	0	75	42	22	48	0	74	0	0	5	0	32	27	12	57	17	25	0	25	0	0	5	31	58
hsa-miR-496	0	0	45	0	20	0	6	0	0	0	0	34	0	0	0	11	5	3	0	0	18	7	0	3	3	1	8	9	13	2	0	0	0	0	0	8	27	23	7	5	8	12	2	0	0	0	7	34	44
hsa-miR-193b-5p	158	42	66	55	136	5	2	44	64	20	153	4	186	83	29	259	34	16	26	193	151	50	19	34	37	25	47	13	15	264	2	33	34	258	25	27	110	71	52	106	17	45	29	51	33	56	34	41	58
hsa-miR-193b-3p	2	0	13	0	0	5	0	20	12	0	8	5	6	3	0	0	0	9	0	0	15	0	0	0	11	0	0	6	0	20	0	0	0	0	0	0	25	19	0	14	7	6	0	0	5	11	3	0	0
hsa-miR-497-5p	25	27	11	53	71	15	52	44	24	0	18	35	19	44	15	57	16	17	7	33	30	40	10	37	57	12	35	139	13	127	7	15	31	101	33	54	16	0	54	65	30	28	29	51	52	57	18	60	78
hsa-miR-497-3p	0	0	0	10	0	0	0	0	0	0	0	0	0	0	0	0	0	0	0	0	0	0	4	5	0	0	0	0	0	0	0	0	0	0	0	0	0	0	0	0	0	0	0	0	0	0	0	0	4
hsa-miR-181d-5p	94	165	265	115	71	43	178	115	30	130	73	135	322	72	63	219	129	218	66	24	121	84	73	76	42	95	342	179	154	352	13	52	143	145	32	153	133	148	53	219	155	84	75	108	23	23	123	231	212
hsa-miR-181d-3p	0	0	36	0	0	0	0	0	0	0	0	0	0	0	0	0	0	0	0	0	10	4	0	8	0	0	0	0	0	0	7	0	0	0	0	0	0	0	0	11	7	0	0	0	0	0	7	0	0
hsa-miR-512-3p	11	0	0	6	0	0	0	0	0	10	0	0	59	0	0	0	0	8	0	0	0	0	0	8	0	0	0	0	0	0	0	0	9	23	0	0	0	2	0	0	7	0	0	0	0	0	0	0	0
hsa-miR-498-5p	0	0	0	0	0	0	0	0	0	0	0	0	0	0	0	0	0	0	0	0	0	0	0	0	0	0	0	0	0	0	0	0	0	0	0	0	0	0	0	0	0	0	0	0	0	0	0	0	0
hsa-miR-520e-3p	0	0	0	0	0	0	0	0	0	0	0	0	0	0	0	0	0	0	0	0	0	0	0	0	0	0	0	0	0	0	0	0	0	0	0	0	0	0	0	0	0	0	0	0	0	0	0	0	0
hsa-miR-515-5p	0	0	0	0	4	1	0	0	2	0	0	0	0	0	0	0	0	2	0	0	0	0	0	0	0	0	0	0	0	0	0	0	0	0	0	0	0	0	0	0	0	0	0	2	7	2	0	0	0
hsa-miR-520f-5p	0	0	0	0	27	0	3	0	0	0	0	0	0	0	22	18	0	4	0	0	0	9	3	20	5	0	0	0	0	13	0	1	0	0	0	0	3	0	0	0	0	0	0	0	0	0	0	0	18
hsa-miR-519c-5p	0	0	0	5	0	0	0	6	0	0	0	0	0	0	0	0	0	0	0	0	0	0	0	0	0	0	0	0	0	0	0	0	0	0	0	0	0	0	0	0	0	0	0	0	2	0	0	0	0
hsa-miR-520a-5p	0	0	0	0	0	0	0	0	0	0	0	0	0	0	0	0	0	0	0	0	0	0	0	0	0	0	0	0	0	0	0	0	0	0	0	0	0	0	0	0	0	0	0	0	0	0	2	0	0
hsa-miR-520a-3p	0	0	0	0	0	0	0	0	0	0	0	0	0	0	0	0	0	0	0	0	0	0	0	4	5	0	0	0	0	0	0	0	0	0	0	0	0	0	0	0	0	0	0	0	0	0	0	0	0
hsa-miR-526b-5p	0	0	0	8	0	0	0	0	0	0	0	0	0	0	0	0	0	0	0	0	0	0	0	0	0	0	0	0	0	0	0	0	0	0	0	0	0	0	0	5	0	0	0	0	0	0	0	0	0
hsa-miR-526b-3p	0	0	0	0	0	0	0	0	0	0	0	0	0	0	0	0	0	7	0	0	0	0	0	0	0	0	0	0	0	0	0	0	0	0	0	0	0	0	0	0	0	0	0	0	0	0	0	0	0
hsa-miR-519b-5p	0	0	0	5	0	0	0	6	0	0	0	0	0	0	0	0	0	0	0	0	0	0	0	0	0	0	0	0	0	0	0	0	0	0	0	0	0	0	0	0	0	0	0	0	2	0	0	0	0
hsa-miR-519b-3p	0	0	0	0	0	1	0	0	0	0	0	0	0	0	0	0	0	0	0	0	0	0	0	0	0	0	0	0	0	0	0	0	0	0	0	0	0	0	0	0	0	0	0	0	0	0	0	0	0
hsa-miR-525-5p	0	0	0	0	0	0	0	0	0	0	0	0	0	0	0	0	0	0	0	0	0	0	0	0	0	0	0	0	0	0	0	0	0	0	0	0	0	0	0	0	0	0	0	0	0	0	0	0	0
hsa-miR-525-3p	0	0	0	0	0	0	0	0	0	0	0	0	0	0	10	0	0	0	0	0	0	0	0	0	0	0	0	0	0	0	0	0	0	0	0	0	0	0	0	0	0	0	0	0	0	0	0	0	10
hsa-miR-523-5p	0	0	0	5	0	0	0	6	0	0	0	0	0	0	0	0	0	0	0	0	0	0	0	0	0	0	0	0	0	0	0	0	0	0	0	0	0	0	0	0	0	0	0	0	2	0	0	0	0
hsa-miR-523-3p	0	0	0	4	8	0	0	0	0	0	0	0	0	0	0	0	0	0	0	0	0	0	0	0	0	0	0	0	0	0	0	0	0	0	0	0	0	0	0	0	0	0	0	0	0	0	0	0	0
hsa-miR-518f-5p	0	0	0	0	0	0	0	0	0	0	0	0	0	0	0	0	0	0	0	0	0	0	0	0	0	0	0	0	0	0	0	0	0	0	0	0	0	0	0	0	0	0	0	0	0	0	0	0	0
hsa-miR-518f-3p	0	0	0	0	0	0	0	0	0	0	0	0	0	0	0	17	0	0	0	0	0	0	6	9	1	0	0	0	5	0	0	0	0	0	0	15	0	0	0	0	0	0	0	0	0	0	0	0	0
hsa-miR-520b-5p	0	0	0	0	7	0	3	0	0	0	0	0	0	0	0	0	0	0	0	0	0	0	0	0	0	0	0	0	6	0	0	0	0	0	0	6	0	0	0	0	0	0	0	0	0	0	0	0	0
hsa-miR-520b-3p	0	0	0	0	0	0	0	0	6	0	0	0	0	0	0	0	0	0	0	0	0	0	0	0	0	0	0	0	0	0	0	0	0	0	0	0	0	0	0	0	0	0	0	0	0	0	0	0	0
hsa-miR-518b	6	1	0	0	1	2	1	5	10	0	0	0	0	0	0	3	0	5	5	0	0	0	0	21	8	0	12	2	14	0	0	0	11	0	3	0	0	0	0	0	10	15	0	4	0	0	0	15	0
hsa-miR-526a-5p	0	0	0	0	0	0	0	0	0	0	0	0	0	0	0	0	0	0	0	0	0	0	0	0	0	0	0	0	0	0	0	0	0	0	0	0	0	0	0	1	0	0	0	0	0	0	0	0	0
hsa-miR-520c-5p	0	0	0	0	0	0	0	0	0	0	0	0	0	0	0	0	0	0	0	0	0	0	0	0	0	0	0	0	0	0	0	0	0	0	0	0	0	0	0	1	0	0	0	0	0	0	0	0	0
hsa-miR-520c-3p	0	0	0	0	0	0	0	0	6	0	0	0	0	0	0	0	0	0	0	0	0	0	0	0	0	0	0	0	0	0	0	0	0	0	0	0	0	0	0	0	0	0	0	0	0	0	0	0	0
hsa-miR-518c-5p	0	1	0	0	0	0	0	0	0	0	0	0	0	0	0	0	0	0	0	0	0	0	0	0	0	0	0	0	0	0	0	0	0	0	0	0	0	0	0	0	0	0	0	0	0	0	0	0	0
hsa-miR-518c-3p	0	0	0	0	0	0	0	0	3	0	0	0	0	0	0	22	0	3	0	0	0	6	0	4	0	0	0	0	0	0	0	0	0	0	0	0	0	0	0	9	0	1	0	10	4	0	0	0	0
hsa-miR-524-5p	0	0	0	0	0	0	0	0	0	0	0	0	0	0	0	0	0	0	0	0	0	0	0	0	0	0	0	0	0	0	0	0	0	0	0	0	0	0	0	0	0	0	0	0	0	0	0	0	0
hsa-miR-524-3p	0	0	0	6	0	0	0	0	0	0	0	0	0	0	0	0	0	0	0	0	0	0	0	0	0	0	0	0	0	0	0	0	0	0	0	0	0	0	0	0	0	0	0	0	0	0	0	0	10
hsa-miR-517-5p	0	0	0	0	0	0	0	0	0	0	0	0	0	0	0	0	0	0	0	0	0	0	0	0	0	0	0	0	0	0	0	0	0	0	0	0	0	0	0	0	0	0	0	0	0	0	0	0	0
hsa-miR-517a-3p	0	0	0	0	0	0	0	0	0	0	0	0	26	0	0	0	5	8	0	0	0	0	0	0	0	0	0	12	0	0	0	0	0	0	0	0	0	0	0	13	0	0	0	0	0	0	0	0	0
hsa-miR-519d-5p	0	0	0	0	20	0	0	0	0	0	0	0	0	0	18	0	0	0	0	0	0	9	0	22	5	0	0	0	0	13	0	1	0	0	0	0	3	0	0	0	0	0	0	0	0	0	0	0	17
hsa-miR-519d-3p	0	0	0	0	0	0	0	0	0	0	0	0	0	0	0	0	0	0	0	0	0	0	0	0	0	0	0	0	0	0	0	0	0	0	0	0	0	0	0	0	0	0	0	0	0	0	0	0	0
hsa-miR-521	0	0	0	0	0	0	0	0	0	0	0	0	0	0	0	12	0	0	0	0	0	0	0	0	0	0	0	0	0	0	0	0	0	0	0	0	0	0	0	0	0	0	0	6	0	0	0	0	0
hsa-miR-520d-5p	0	0	0	0	0	0	0	0	0	0	0	0	0	0	0	0	0	0	0	0	0	0	0	0	0	0	0	0	0	0	0	0	0	0	0	0	0	0	0	0	0	0	0	0	0	0	0	0	0
hsa-miR-520d-3p	0	0	0	0	0	0	0	0	0	0	0	0	0	0	0	0	0	0	0	0	0	0	0	0	0	0	0	17	0	0	0	0	0	0	0	0	0	0	0	0	0	0	0	0	0	0	0	0	0
hsa-miR-517b-3p	0	0	0	0	0	0	0	0	0	0	0	0	26	0	0	0	5	8	0	0	0	0	0	0	0	0	0	12	0	0	0	0	0	0	0	0	0	0	0	13	0	0	0	0	0	0	0	0	0
hsa-miR-520g-3p	0	0	0	0	0	0	0	0	0	0	0	0	0	0	0	0	0	0	0	0	4	0	0	0	0	0	0	0	0	0	0	0	0	0	0	0	0	0	0	4	0	0	0	0	4	0	0	0	0
hsa-miR-516b-5p	0	0	7	0	0	0	0	0	0	0	0	0	0	0	0	0	0	1	0	9	0	0	0	0	0	0	0	0	0	0	0	0	0	0	0	0	7	0	0	0	0	13	0	2	0	0	0	0	0
hsa-miR-516b-3p	0	0	0	0	0	0	0	0	0	0	0	0	0	0	0	0	0	0	0	0	0	0	0	0	0	0	0	0	0	0	0	0	0	0	0	0	0	0	0	0	0	0	0	0	0	0	0	0	0
hsa-miR-518e-5p	0	0	0	5	0	0	0	6	0	0	0	0	0	0	0	0	0	0	0	0	0	0	0	0	0	0	0	0	0	0	0	0	0	0	0	0	0	0	0	0	0	0	0	0	2	0	0	0	0
hsa-miR-518e-3p	0	0	0	0	0	0	0	0	0	0	0	0	0	0	0	0	0	0	0	0	0	0	0	0	0	0	0	0	0	0	0	0	0	0	0	0	0	0	0	0	0	0	0	0	0	0	0	0	0
hsa-miR-518a-5p	0	0	0	0	0	0	0	0	0	0	0	0	0	0	0	0	0	0	0	0	0	0	0	0	0	0	0	0	0	0	0	0	0	0	0	0	0	0	0	0	0	0	0	0	0	0	0	0	0
hsa-miR-518a-3p	7	0	0	9	0	0	0	12	0	0	0	0	11	0	0	0	0	0	0	0	0	1	1	0	0	21	0	0	0	0	0	0	0	0	0	0	0	0	0	0	0	0	0	3	0	0	0	0	0
hsa-miR-518d-5p	0	0	0	0	0	0	0	0	0	0	0	0	0	0	0	0	0	0	0	0	0	0	0	0	0	0	0	0	0	0	0	0	0	0	0	0	0	0	0	1	0	0	0	0	0	0	0	0	0
hsa-miR-518d-3p	0	0	0	0	20	0	0	0	0	0	0	0	0	0	18	0	0	0	0	0	0	9	0	8	5	0	0	0	0	13	0	1	0	0	0	0	3	0	0	0	0	0	0	0	0	0	0	0	17
hsa-miR-517c-3p	0	0	0	0	0	0	0	0	0	0	0	0	0	0	0	0	0	0	0	0	0	0	0	0	0	0	0	0	0	0	0	0	0	0	0	0	0	0	0	0	0	0	0	0	0	0	4	0	0
hsa-miR-520h	0	0	0	0	0	0	0	0	0	0	0	0	0	0	0	0	0	0	0	0	0	0	0	0	0	0	0	0	0	0	0	0	0	0	0	0	0	0	0	4	0	0	0	0	0	0	0	0	0
hsa-miR-522-5p	0	0	0	5	0	0	0	6	0	0	0	0	0	0	0	0	0	0	0	0	0	0	0	0	0	0	0	0	0	0	0	0	0	0	0	0	0	0	0	0	0	0	0	0	2	0	0	0	0
hsa-miR-522-3p	0	0	0	0	0	0	0	0	0	0	0	0	0	0	0	0	0	0	0	0	0	0	0	0	0	0	0	0	0	0	0	0	0	0	0	0	0	0	0	0	0	0	0	0	0	0	0	0	0
hsa-miR-519a-5p	0	0	0	5	0	0	0	6	0	0	0	0	0	0	0	0	0	0	0	0	0	0	0	0	0	0	0	0	0	0	0	0	0	0	0	0	0	0	0	0	0	0	0	0	2	0	0	0	0
hsa-miR-519a-3p	0	0	0	0	1	0	0	0	0	0	0	0	0	0	0	0	0	0	8	0	0	0	0	0	0	0	0	0	0	0	0	0	0	0	0	0	0	0	0	0	0	0	0	0	0	0	0	0	0
hsa-miR-527	0	0	0	0	0	0	0	0	0	0	0	0	0	0	0	0	0	0	0	0	0	0	0	0	0	0	0	0	0	0	0	0	0	0	0	0	0	0	0	0	0	0	0	0	0	0	0	0	0
hsa-miR-516a-5p	0	0	0	0	0	0	0	7	0	18	0	0	16	0	8	0	0	0	0	0	0	0	3	2	0	0	0	0	0	6	0	0	0	0	0	0	9	0	0	0	0	0	0	0	8	0	0	0	0
hsa-miR-516a-3p	0	0	0	0	0	0	0	0	0	0	0	0	0	0	0	0	0	0	0	0	0	0	0	0	0	0	0	0	0	0	0	0	0	0	0	0	0	0	0	0	0	0	0	0	0	0	0	0	0
hsa-miR-519a-2-5p	0	0	0	0	7	0	3	0	0	0	0	0	0	0	0	0	0	0	0	0	0	0	0	0	0	0	0	0	6	0	0	0	0	0	0	6	0	0	0	0	0	0	0	0	0	0	0	0	0
hsa-miR-499a-5p	12	53	29	30	66	28	18	56	38	88	60	6	0	0	31	100	36	51	7	34	20	100	14	53	27	24	29	185	56	123	1	54	8	4	49	94	74	69	32	92	5	33	15	47	49	6	24	47	36
hsa-miR-500a-5p	8	0	17	15	0	4	11	28	33	0	3	16	18	0	0	0	27	17	1	0	10	15	32	8	13	5	9	12	17	13	0	0	6	0	13	8	16	9	11	27	0	6	12	0	14	16	12	0	8
hsa-miR-500a-3p	45	22	77	74	72	15	57	142	129	0	8	49	80	13	31	40	71	96	92	29	101	143	199	51	145	132	112	26	109	47	44	48	31	129	62	203	120	33	55	126	47	61	0	80	26	38	226	74	106
hsa-miR-501-5p	18	0	17	13	0	8	0	13	32	0	16	0	22	0	0	0	5	8	27	0	44	3	7	0	0	0	0	15	10	28	0	0	0	1	7	14	15	0	0	0	8	0	0	0	0	0	6	0	4
hsa-miR-501-3p	375	168	297	359	231	117	456	452	592	219	199	201	440	119	22	359	335	596	473	187	435	415	635	431	534	1335	286	256	688	936	58	236	239	427	316	739	457	205	148	550	186	228	105	323	137	245	657	486	550
hsa-miR-502-3p	193	179	153	185	153	53	186	259	295	107	41	147	136	117	21	287	209	371	239	31	137	289	520	159	325	562	205	216	351	266	22	154	188	238	158	533	267	90	111	356	164	95	56	197	36	48	358	182	269
hsa-miR-450a-2-3p	14	0	19	34	0	0	3	31	2	0	0	21	18	6	21	14	5	16	9	12	7	22	20	8	15	10	9	12	9	9	6	22	0	39	2	8	42	9	9	13	10	14	0	0	0	0	58	17	11
hsa-miR-503-5p	155	80	215	103	29	14	166	97	186	124	55	100	128	67	24	169	252	152	148	125	217	351	236	158	487	717	194	91	287	205	12	122	181	169	117	323	277	165	42	270	129	69	202	224	35	206	228	179	282
hsa-miR-503-3p	2	0	0	0	0	1	4	0	0	0	0	5	0	0	0	11	0	0	0	0	10	3	0	15	0	4	0	0	3	0	0	0	0	0	9	7	4	0	6	6	0	5	0	0	0	9	4	0	21
hsa-miR-504-5p	7	0	23	10	6	7	30	16	11	0	14	55	0	9	3	7	38	34	13	0	39	47	26	31	7	0	30	10	16	21	4	0	0	0	8	0	0	19	22	63	11	0	0	34	1	0	12	30	60
hsa-miR-504-3p	0	0	0	7	0	0	0	0	0	1	0	0	0	0	0	0	0	0	0	0	0	0	0	0	0	0	0	0	0	0	0	0	0	0	0	0	0	0	0	2	0	0	0	6	1	0	4	0	0
hsa-miR-505-5p	79	39	138	53	51	21	32	179	110	73	40	21	123	24	53	174	112	55	114	161	176	117	66	40	90	87	83	67	186	136	0	180	130	107	29	140	165	127	62	119	57	62	35	101	32	87	37	89	90
hsa-miR-505-3p	67	62	51	65	133	15	77	90	137	83	39	77	84	37	12	91	98	121	110	66	99	149	100	72	98	180	44	28	87	84	42	89	57	75	81	136	117	37	49	170	21	102	55	27	31	48	78	119	147
hsa-miR-513a-5p	0	0	0	0	0	0	0	0	0	0	0	0	0	0	0	0	0	0	0	0	0	0	0	0	0	0	0	0	0	0	0	0	0	0	0	0	0	0	0	0	0	0	0	0	0	0	0	0	0
hsa-miR-513a-3p	0	0	0	0	0	0	0	0	0	0	0	0	0	0	0	0	0	0	0	0	0	0	0	0	4	0	0	0	0	0	0	0	0	0	0	0	0	0	0	0	0	0	0	0	0	0	0	0	0
hsa-miR-506-5p	0	0	0	0	7	0	0	0	0	0	0	0	0	0	0	0	0	0	0	0	0	0	0	0	0	0	0	0	0	0	0	0	0	0	0	0	0	0	0	0	0	0	0	0	0	0	0	0	0
hsa-miR-508-5p	0	0	0	0	0	0	0	4	0	0	0	0	0	0	0	0	0	0	0	0	0	0	0	0	0	0	0	0	0	0	0	0	0	0	0	0	0	0	0	0	0	0	0	0	0	0	0	0	0
hsa-miR-508-3p	0	0	0	23	8	1	5	0	0	0	0	0	0	0	0	18	0	0	0	0	10	0	0	0	12	0	0	0	0	35	0	0	23	0	0	13	7	0	8	0	0	0	0	4	6	0	3	6	0
hsa-miR-509-5p	0	0	0	0	0	0	0	0	0	0	0	0	0	0	0	0	0	0	0	0	0	0	0	0	0	0	0	0	0	0	0	0	0	0	0	0	0	0	0	0	0	0	0	0	0	0	0	0	0
hsa-miR-509-3p	21	0	31	27	0	0	11	9	8	0	0	0	0	0	36	0	2	1	6	0	44	4	3	8	10	0	23	0	4	34	14	0	0	0	5	0	0	0	0	48	4	8	0	8	6	9	0	10	0
hsa-miR-510-5p	0	0	0	0	0	0	0	0	0	0	0	0	0	0	0	0	0	0	0	0	0	0	0	0	0	0	0	0	0	0	0	0	0	0	0	0	0	0	0	0	0	0	0	0	0	0	0	0	0
hsa-miR-514a-5p	0	0	0	0	0	0	0	0	0	0	0	0	0	0	0	0	0	0	0	0	0	0	0	0	0	0	0	0	0	0	0	0	0	0	0	0	0	0	0	0	0	0	0	0	0	0	0	0	0
hsa-miR-514a-3p	0	0	0	10	9	0	3	0	0	0	0	8	0	0	0	0	0	1	0	0	7	0	0	0	0	0	12	0	0	0	0	0	0	0	0	0	0	0	0	4	9	0	0	0	0	0	7	0	4
hsa-miR-532-5p	248	375	392	434	473	205	556	914	1036	102	250	413	456	216	98	485	905	619	632	309	548	594	1396	640	1072	1056	487	384	963	507	62	498	307	407	383	1077	947	297	262	1054	228	287	385	559	451	404	796	555	677
hsa-miR-532-3p	230	166	193	208	433	113	509	256	732	148	291	160	331	64	34	199	511	211	303	298	314	338	332	233	528	521	163	140	449	598	206	306	265	504	353	443	412	200	61	317	167	256	231	414	176	341	283	368	418
hsa-miR-455-5p	0	0	10	0	0	0	0	0	0	0	0	0	0	0	0	0	0	4	0	0	7	0	4	0	3	0	0	0	0	1	0	10	0	33	0	0	4	3	0	0	0	0	0	5	0	0	0	0	0
hsa-miR-455-3p	0	0	0	0	7	0	0	0	0	0	0	0	0	0	0	0	0	0	0	0	0	0	0	0	0	0	0	0	0	0	0	0	0	0	0	0	0	0	0	0	0	0	0	0	0	0	0	0	0
hsa-miR-539-5p	0	0	0	0	0	0	0	0	0	0	0	0	0	0	0	0	0	0	0	0	0	0	0	0	0	0	1	0	0	0	0	0	0	0	0	0	0	0	0	0	0	7	0	0	0	0	0	11	0
hsa-miR-539-3p	0	32	66	0	13	0	19	0	4	31	0	24	0	0	0	12	37	17	0	13	9	0	4	0	0	0	5	0	28	0	0	0	0	26	12	0	35	23	0	18	4	51	0	12	0	0	6	17	59
hsa-miR-545-5p	17	0	9	29	0	5	6	16	8	0	0	9	0	0	0	19	1	8	0	27	32	4	2	0	23	0	0	31	19	0	0	0	13	0	30	0	7	0	0	12	6	12	12	5	0	4	13	32	14
hsa-miR-545-3p	6	32	0	0	0	0	8	15	7	0	0	2	20	0	13	0	31	7	0	0	28	9	0	2	22	35	12	18	19	0	7	15	16	2	5	44	11	5	1	2	1	9	0	10	0	10	8	46	0
hsa-miR-376a-2-5p	0	0	0	0	0	0	0	0	0	0	0	0	0	0	0	0	0	0	0	0	0	0	0	0	0	0	0	0	0	0	0	0	0	0	0	0	0	0	0	0	0	0	0	0	0	0	0	0	1
hsa-miR-487b-5p	13	0	4	6	16	0	6	10	3	0	0	9	12	0	0	0	11	0	0	7	19	0	9	4	5	2	24	10	6	18	0	4	0	19	0	0	3	13	0	1	0	10	0	9	0	0	0	25	32
hsa-miR-487b-3p	13	25	160	16	84	4	112	58	0	0	13	150	89	20	14	158	27	180	0	10	218	7	16	33	13	29	90	60	123	61	24	68	0	0	23	5	44	261	10	98	24	9	0	116	19	0	18	279	312
hsa-miR-551a	7	29	18	11	24	2	24	76	7	59	38	41	21	8	17	38	30	70	28	0	23	74	33	136	13	4	7	39	63	35	17	15	46	52	23	43	101	6	5	52	9	76	35	20	3	17	108	10	37
hsa-miR-552-3p	0	0	10	0	0	0	0	0	0	0	0	0	0	0	0	0	0	0	0	0	0	4	0	0	0	0	0	0	0	0	0	0	0	0	0	0	10	0	0	0	0	0	0	0	0	0	0	0	0
hsa-miR-554	0	0	0	0	0	0	0	0	0	0	0	0	0	0	0	0	0	0	0	0	0	0	0	0	0	0	0	0	0	0	0	0	0	0	0	0	0	0	0	0	0	0	0	0	0	0	0	0	0
hsa-miR-92b-5p	28	18	34	25	24	10	30	45	97	10	39	12	32	24	0	9	120	35	51	22	33	42	46	15	31	114	43	27	54	0	1	52	30	20	6	83	49	37	0	48	27	27	29	20	5	70	4	20	18
hsa-miR-92b-3p	225	247	207	140	107	136	216	349	398	46	164	118	428	111	86	143	477	167	420	241	189	125	312	96	313	504	213	174	239	800	44	299	136	92	103	517	303	90	64	327	105	102	120	181	50	261	172	299	181
hsa-miR-556-5p	11	0	30	7	6	0	17	0	0	0	12	0	11	0	0	5	0	0	0	12	34	0	0	31	16	0	31	18	15	0	7	0	0	0	0	18	8	14	0	10	14	8	17	10	0	0	0	9	21
hsa-miR-556-3p	87	34	67	23	18	13	99	17	12	20	0	51	74	7	12	46	33	54	0	14	35	78	22	58	42	0	69	101	28	9	0	4	32	82	42	29	5	38	10	43	51	0	54	64	21	0	11	82	86
hsa-miR-561-5p	0	0	0	0	0	4	0	0	0	0	14	0	0	0	0	23	23	0	0	10	0	0	0	0	24	43	0	0	0	0	0	0	0	0	0	4	0	0	0	0	0	0	19	0	0	0	0	10	0
hsa-miR-561-3p	0	0	0	0	0	0	0	0	1	0	0	0	0	0	0	0	0	0	0	0	0	0	0	0	0	2	0	0	0	0	0	0	0	0	0	0	0	0	0	0	0	0	0	0	0	0	0	0	0
hsa-miR-551b-5p	0	0	0	0	0	0	0	0	0	0	12	0	1	0	0	0	0	0	0	0	6	0	0	0	0	0	0	0	0	0	0	0	0	0	0	0	0	0	0	0	0	0	0	0	0	0	15	0	0
hsa-miR-551b-3p	5	0	12	10	0	0	0	0	8	0	0	3	0	0	0	10	0	2	0	0	21	0	0	4	0	0	0	0	5	0	8	0	15	16	0	0	7	0	0	0	4	0	0	0	0	0	0	10	0
hsa-miR-570-5p	0	0	0	0	0	0	0	0	0	0	0	0	0	0	0	0	0	0	0	0	0	0	0	0	0	3	0	0	0	0	0	0	0	0	0	0	0	0	0	0	0	0	0	0	0	0	6	0	0
hsa-miR-570-3p	0	14	16	18	0	0	29	8	42	36	14	6	24	0	16	21	14	14	10	8	23	0	33	18	25	76	0	0	17	13	4	35	25	0	16	37	24	5	8	22	11	0	18	7	26	14	8	9	13
hsa-miR-572	0	0	0	0	0	0	0	0	0	0	0	0	0	0	0	0	0	0	0	0	0	0	0	0	0	0	0	0	0	0	0	0	0	0	1	0	0	0	0	0	0	0	0	0	0	0	0	0	0
hsa-miR-574-5p	68	25	171	74	78	18	75	133	66	13	0	47	138	14	10	237	96	84	44	66	211	68	58	98	90	83	192	240	159	101	41	101	51	133	71	116	83	185	57	139	119	38	20	128	36	26	74	107	220
hsa-miR-574-3p	441	158	1433	275	527	80	1095	971	352	514	219	731	933	130	154	587	383	697	305	610	1388	614	562	1074	1061	45	451	314	976	547	239	519	443	859	482	434	604	890	298	654	579	252	128	776	341	233	1194	669	1807
hsa-miR-576-5p	363	707	567	401	387	290	788	646	1033	335	269	568	563	221	52	179	1076	537	1163	334	756	461	990	231	1272	1114	404	240	688	604	64	617	402	294	674	764	925	287	310	805	267	506	535	522	147	489	363	629	539
hsa-miR-576-3p	27	17	42	41	48	19	45	57	51	7	26	36	0	22	22	33	50	98	22	19	16	35	86	49	65	99	17	20	112	45	18	22	39	50	53	149	90	1	8	59	34	17	73	57	0	47	107	6	75
hsa-miR-577	0	0	0	0	6	0	0	0	0	0	0	0	0	0	0	18	0	1	0	0	0	0	0	0	0	0	0	0	0	0	0	0	0	0	0	0	0	0	0	0	0	0	0	0	0	0	0	0	0
hsa-miR-579-5p	6	0	2	9	0	7	0	0	3	0	0	0	0	11	0	0	8	5	22	0	0	0	1	11	10	0	0	20	0	0	0	15	0	0	0	21	6	0	0	7	6	0	0	0	0	0	0	0	9
hsa-miR-579-3p	0	1	0	8	6	0	0	11	22	9	13	0	12	0	0	44	13	9	51	0	9	12	11	0	13	19	0	10	19	0	0	0	0	0	10	18	14	17	0	0	5	7	12	5	0	15	4	0	9
hsa-miR-580-5p	0	0	0	0	0	0	0	0	4	0	0	0	0	0	0	0	0	0	0	0	0	0	0	0	0	0	0	0	0	0	0	0	13	0	0	0	0	0	0	0	0	0	0	0	0	0	0	0	0
hsa-miR-580-3p	7	0	0	5	0	0	0	0	0	0	0	0	0	0	0	0	0	0	0	0	0	1	0	11	5	0	18	0	0	0	0	0	0	0	0	0	0	0	0	8	0	9	0	0	0	0	0	0	3
hsa-miR-581	0	0	0	0	0	0	0	0	0	0	0	0	0	0	0	0	0	0	0	0	0	0	0	0	0	0	3	0	5	0	0	0	0	0	0	0	8	0	0	4	0	0	3	0	0	0	0	0	0
hsa-miR-582-5p	0	0	106	24	52	12	26	80	42	122	0	69	65	17	99	139	108	99	63	56	6	119	36	103	41	26	60	49	118	22	43	99	85	39	71	76	139	32	31	136	26	109	61	28	35	42	114	31	66
hsa-miR-582-3p	40	117	60	66	40	38	82	260	24	87	91	168	231	44	105	194	91	272	126	59	0	215	154	241	25	29	78	157	221	83	36	106	68	106	84	191	198	106	78	154	98	162	58	54	44	22	231	28	177
hsa-miR-584-5p	6506	4665	12099	5780	3005	339	12867	3148	2559	2252	929	3734	10046	1756	1627	3892	6027	4739	1670	3137	6629	5042	2377	3754	4395	8901	8168	4302	6171	7715	1152	3479	4069	6656	3934	4555	3326	8825	2685	6503	5938	2132	1942	13015	1293	3598	5310	6756	11250
hsa-miR-584-3p	0	14	9	0	0	0	0	0	3	0	0	0	0	0	0	0	14	2	5	0	0	6	4	5	0	7	0	0	1	0	10	0	0	0	0	10	0	5	0	5	0	14	0	0	0	0	0	0	4
hsa-miR-585-5p	0	0	0	0	0	0	0	0	0	0	0	0	0	0	0	0	0	0	0	0	0	0	0	0	0	0	0	0	0	0	0	0	0	0	0	0	0	0	0	0	0	0	0	0	0	0	0	0	0
hsa-miR-585-3p	0	0	0	0	0	0	0	0	0	0	0	0	0	0	0	0	0	0	0	0	0	0	0	0	0	0	0	0	0	0	0	0	0	0	0	0	0	0	0	0	0	0	0	0	0	0	0	0	0
hsa-miR-548a-3p	40	48	111	48	22	10	131	34	13	14	0	26	29	18	41	59	56	14	0	10	31	61	22	68	84	13	51	268	44	0	22	36	29	0	77	124	45	16	23	66	28	60	26	63	38	18	37	79	42
hsa-miR-586	0	0	0	0	0	0	0	0	0	0	0	0	0	0	0	0	0	0	3	0	0	0	0	0	0	13	0	0	0	0	0	0	0	0	0	0	0	0	0	0	0	0	0	2	0	0	0	0	0
hsa-miR-548b-5p	0	0	10	0	0	0	24	0	15	0	0	0	0	1	0	0	10	1	0	0	1	6	1	3	3	30	0	1	9	0	0	0	2	0	4	2	16	0	0	10	0	0	1	16	0	0	5	6	6
hsa-miR-548b-3p	0	11	0	0	0	0	0	0	0	6	0	2	12	0	0	44	0	0	6	0	7	3	4	0	0	0	5	0	0	0	0	13	7	49	9	0	0	11	0	11	6	0	0	0	0	7	0	9	3
hsa-miR-588	0	0	0	0	0	0	0	5	0	0	0	0	0	0	0	0	0	0	0	0	0	0	0	0	0	0	0	0	0	0	0	0	0	0	0	0	0	0	0	0	0	0	0	0	0	0	0	0	0
hsa-miR-589-5p	186	105	218	98	69	53	183	209	129	124	83	142	74	38	10	165	214	121	252	88	181	292	291	204	233	224	206	86	256	305	59	94	66	230	149	233	235	122	46	275	128	169	46	170	66	103	346	133	253
hsa-miR-589-3p	19	9	7	13	19	2	14	15	26	0	0	0	37	0	0	0	0	10	22	11	11	29	2	7	13	7	16	10	23	0	10	0	0	35	4	8	0	0	0	6	7	0	9	28	0	0	33	22	9
hsa-miR-550a-5p	36	17	19	9	7	0	8	43	19	11	0	31	10	5	0	57	54	29	11	13	20	58	33	34	43	23	34	35	66	0	0	25	30	35	7	16	27	7	11	26	0	33	13	50	23	27	13	0	0
hsa-miR-550a-3p	19	15	4	12	14	6	19	89	69	0	0	0	15	0	0	38	93	42	74	49	41	45	51	6	146	90	9	0	83	21	12	33	75	69	17	118	29	29	14	26	8	30	1	18	12	48	10	112	17
hsa-miR-590-5p	11	21	42	19	11	5	39	22	19	0	12	15	19	9	4	42	0	42	15	10	16	62	15	23	56	24	24	124	76	11	12	12	52	28	17	105	42	2	4	57	21	26	16	54	6	8	44	49	26
hsa-miR-590-3p	89	130	164	109	114	39	145	159	77	50	61	102	122	28	16	90	197	131	76	14	187	128	115	128	241	112	140	391	191	30	38	82	186	172	69	183	223	196	78	199	107	157	91	257	35	57	190	136	146
hsa-miR-591	0	0	0	0	0	0	0	0	0	0	0	0	0	0	0	0	0	0	0	0	0	0	0	0	0	0	0	0	0	0	0	0	0	0	0	0	0	0	0	0	0	0	0	0	0	0	0	0	0
hsa-miR-592	0	0	0	6	0	0	0	0	0	0	8	0	0	0	0	0	0	0	0	10	3	0	0	0	0	0	0	0	0	0	0	0	0	7	0	0	0	0	0	0	0	0	0	0	0	0	0	0	0
hsa-miR-595	0	0	0	0	0	0	0	0	0	0	0	0	0	0	0	0	0	0	0	0	0	0	0	0	0	0	0	0	0	0	0	0	0	0	0	0	0	0	0	0	0	0	0	0	0	0	0	0	0
hsa-miR-596	1	1	1	1	1	0	1	0	1	0	2	0	3	2	0	3	2	1	1	7	0	1	2	4	4	1	0	7	2	2	0	0	1	3	0	3	3	1	3	3	4	1	1	1	0	0	13	2	4
hsa-miR-597-5p	0	0	0	6	0	0	0	0	0	0	0	0	0	0	0	0	0	0	0	0	0	0	0	0	0	0	0	12	4	0	0	0	0	0	0	0	0	0	22	0	0	0	0	0	0	0	0	0	0
hsa-miR-597-3p	0	0	0	0	0	0	0	0	0	0	0	0	14	0	0	0	0	3	0	0	0	3	0	0	0	0	14	0	3	0	0	0	0	0	0	0	0	5	0	0	0	0	0	3	0	0	0	12	0
hsa-miR-598-5p	0	0	0	0	0	0	0	0	0	0	0	0	0	0	0	0	0	0	0	0	0	0	0	0	0	3	0	0	0	0	0	0	0	0	0	0	0	0	0	0	0	0	0	0	0	0	0	0	0
hsa-miR-598-3p	44	193	193	72	104	23	202	180	193	21	37	94	175	76	61	264	184	66	171	73	195	203	246	154	280	194	147	112	158	41	41	149	91	147	150	161	192	137	89	263	161	53	102	185	71	130	154	229	305
hsa-miR-599	38	15	22	14	33	14	11	17	8	21	0	49	35	15	82	85	41	29	29	8	7	96	6	40	6	16	38	73	18	42	17	41	43	17	11	34	99	9	43	69	18	8	19	32	0	37	42	51	51
hsa-miR-548a-5p	0	0	0	0	8	0	0	0	0	13	0	0	0	0	0	0	0	0	0	14	4	0	0	8	12	4	0	0	1	0	0	0	0	25	0	8	0	2	0	5	3	4	0	0	0	0	0	0	4
hsa-miR-600	0	0	0	0	0	0	0	0	0	0	0	0	0	0	0	0	0	0	0	0	0	0	0	0	0	0	0	0	0	0	0	0	0	0	0	0	0	0	0	0	0	0	0	0	0	0	0	0	0
hsa-miR-601	0	0	0	0	0	0	0	0	0	0	0	0	0	0	0	0	0	0	0	0	0	0	5	0	0	0	0	0	0	0	0	0	0	0	0	0	0	0	0	0	0	0	0	0	0	0	0	0	0
hsa-miR-602	0	0	0	0	0	0	0	0	0	0	0	0	0	0	0	0	0	0	0	0	0	5	0	0	0	0	0	0	0	0	0	0	0	0	0	0	0	0	0	0	0	0	0	0	0	0	0	0	0
hsa-miR-603	0	0	0	0	0	0	0	0	11	0	0	0	0	0	0	0	0	0	0	0	0	0	0	0	0	9	0	0	0	1	0	0	0	0	0	0	0	0	0	0	0	0	0	0	0	0	0	0	0
hsa-miR-604	0	0	0	0	0	0	0	0	0	0	0	0	0	0	0	0	0	0	0	0	0	0	0	0	0	0	0	0	0	0	0	0	0	0	0	0	0	0	0	0	0	0	0	0	0	0	0	0	0
hsa-miR-605-5p	0	0	0	0	0	0	0	0	0	0	0	0	0	0	0	0	0	0	0	0	0	0	0	0	0	0	0	0	0	0	0	0	0	0	0	15	0	0	0	0	0	0	0	0	0	0	0	0	0
hsa-miR-605-3p	1	0	6	7	0	0	2	0	0	0	0	0	15	0	0	34	0	0	0	0	0	0	0	0	4	0	0	0	0	0	0	0	0	0	0	10	0	0	0	4	0	0	0	11	0	0	0	4	15
hsa-miR-606	0	0	0	0	6	5	0	0	0	0	0	0	0	0	0	0	0	0	0	0	0	0	0	0	4	2	0	0	2	0	4	0	0	0	0	0	1	0	0	0	0	0	0	0	1	0	0	0	0
hsa-miR-607	0	0	0	0	0	0	0	0	0	0	0	0	0	0	0	0	0	0	0	0	0	0	0	0	7	0	0	0	4	0	0	0	0	0	0	0	0	0	0	0	0	0	0	0	0	0	0	0	0
hsa-miR-608	0	0	0	0	0	0	0	0	0	0	0	0	0	0	0	0	0	0	0	0	0	0	0	0	0	0	0	0	0	0	0	0	0	0	0	0	0	0	0	0	0	0	0	1	0	0	0	0	0
hsa-miR-609	0	0	0	0	0	0	0	0	0	0	0	0	0	0	0	0	0	0	0	0	0	0	0	0	0	0	0	0	0	0	0	0	0	0	0	0	0	0	0	6	0	0	0	0	0	0	0	0	0
hsa-miR-610	0	0	0	0	0	0	0	0	0	0	0	0	0	0	0	14	0	0	0	0	0	4	0	0	0	0	0	0	0	0	0	7	12	0	0	0	0	6	0	0	0	0	0	0	0	0	0	0	0
hsa-miR-611	0	0	0	0	19	0	0	0	0	0	0	0	0	0	0	0	0	0	0	0	0	0	0	0	0	0	5	0	0	0	0	0	0	0	0	0	0	0	0	0	0	0	0	0	0	0	0	0	0
hsa-miR-612	0	0	0	0	0	2	0	0	0	0	0	0	0	0	0	0	0	4	0	0	0	0	0	3	0	0	0	0	0	0	0	0	0	0	0	0	1	0	0	0	0	0	22	0	0	0	0	0	0
hsa-miR-613	0	0	0	0	0	0	0	0	0	0	0	0	0	0	0	0	0	0	0	0	0	0	0	0	0	0	0	0	0	0	0	0	0	0	0	0	0	0	0	0	0	0	0	0	0	0	0	0	0
hsa-miR-614	0	0	0	0	0	0	0	0	0	0	0	0	0	0	0	0	0	0	0	0	0	0	0	0	0	0	0	0	0	0	0	0	0	0	0	0	0	0	0	0	0	0	0	0	0	0	0	0	0
hsa-miR-615-5p	0	0	0	0	0	0	0	0	0	0	0	0	0	0	0	0	0	0	0	0	0	0	0	0	0	0	0	0	0	0	0	0	0	0	0	0	0	0	0	0	0	0	0	0	0	0	0	0	0
hsa-miR-615-3p	0	0	13	0	0	0	0	0	3	0	0	0	0	0	17	17	0	2	0	0	0	0	0	7	7	0	0	0	4	1	0	0	0	1	0	0	0	9	0	0	0	0	0	8	0	0	0	0	0
hsa-miR-616-5p	0	8	0	0	6	4	4	0	0	0	0	0	0	0	0	0	0	11	0	0	0	0	0	0	5	3	0	0	1	13	11	0	0	0	10	0	0	0	0	0	0	0	0	5	0	0	12	10	0
hsa-miR-616-3p	4	31	24	0	1	0	15	12	5	13	0	0	47	0	0	0	0	0	0	0	0	9	5	5	11	0	11	0	5	0	0	0	0	22	5	0	0	1	0	8	0	0	0	4	0	0	6	0	5
hsa-miR-548c-5p	81	127	144	136	54	7	148	95	126	58	20	95	147	9	51	149	59	73	63	85	169	109	86	80	156	182	111	104	151	107	43	54	32	141	138	163	101	103	53	181	55	80	112	129	21	8	101	96	156
hsa-miR-548c-3p	17	0	0	18	0	0	11	12	11	7	0	0	1	0	8	21	8	4	4	4	0	0	5	6	22	14	14	2	5	8	1	26	24	0	1	11	4	5	10	15	6	10	1	0	0	0	7	11	6
hsa-miR-618	0	0	8	3	11	8	6	83	7	12	14	13	9	0	0	0	0	15	30	0	8	8	19	9	10	0	0	30	16	63	6	12	0	0	17	8	79	11	10	19	20	19	0	0	0	0	21	11	0
hsa-miR-619-5p	17	27	14	0	0	0	8	2	10	0	5	16	35	5	12	28	29	17	0	17	0	11	8	7	3	9	0	16	24	0	0	18	19	26	0	15	12	2	16	4	10	24	0	6	0	0	19	5	7
hsa-miR-624-5p	16	14	6	9	9	2	16	17	33	0	13	16	11	0	37	0	32	4	31	20	13	7	45	7	84	35	19	17	47	27	14	31	0	0	20	42	38	10	13	14	0	8	12	33	17	0	3	16	4
hsa-miR-624-3p	0	0	0	0	0	0	0	0	0	0	0	0	0	0	0	0	0	0	0	0	0	0	0	0	6	5	0	0	1	0	0	0	0	0	0	0	0	0	0	6	0	0	0	0	0	0	7	0	0
hsa-miR-625-5p	222	190	415	180	107	55	263	337	432	117	114	155	237	50	30	178	339	322	85	110	254	159	357	183	508	156	205	245	390	215	58	239	160	138	172	345	201	185	122	379	239	172	177	352	86	188	344	286	361
hsa-miR-625-3p	778	1077	1535	970	300	111	2279	1238	631	722	189	683	839	265	227	651	860	1224	236	653	1545	389	863	795	2006	334	1462	1225	1118	2471	152	879	664	689	988	1096	427	716	325	1567	848	399	346	2400	338	937	767	1726	1959
hsa-miR-627-5p	27	43	24	158	54	6	12	24	58	17	21	18	1	15	0	17	17	44	12	35	29	86	148	33	83	101	28	45	82	63	34	24	82	113	30	70	21	50	17	28	24	43	27	63	5	55	47	24	20
hsa-miR-627-3p	0	5	0	0	0	0	0	5	0	0	0	2	0	0	0	4	0	0	0	0	0	0	5	0	3	0	0	0	0	0	0	0	0	29	0	0	0	0	0	0	0	0	9	0	0	0	2	0	0
hsa-miR-628-5p	95	69	189	100	90	13	281	122	73	73	8	63	160	58	14	90	168	141	37	55	286	99	167	225	117	18	166	195	202	106	23	71	94	55	73	172	136	170	63	194	222	42	35	322	51	42	337	163	364
hsa-miR-628-3p	132	127	280	201	133	15	183	117	131	95	107	65	62	48	72	129	141	191	68	109	135	176	145	170	168	197	207	141	296	157	31	146	106	222	118	139	178	198	62	328	63	152	48	252	39	89	300	165	278
hsa-miR-629-5p	1420	1709	1401	925	462	242	874	1300	1794	1607	651	761	1664	444	468	1198	2899	789	1891	1374	1013	2486	1343	920	1838	5915	2303	402	1456	1901	283	1500	1059	1413	792	1773	2259	982	714	1581	562	1450	525	1044	722	2001	1187	1132	1280
hsa-miR-629-3p	31	0	23	10	18	1	9	11	13	30	13	23	2	0	12	1	2	17	12	0	13	34	18	19	10	13	24	15	16	13	0	2	26	22	6	14	13	0	13	9	1	5	2	15	8	8	29	9	16
hsa-miR-631	0	0	0	0	0	0	0	0	0	0	0	0	0	0	0	0	0	0	0	0	0	0	0	0	0	0	0	0	0	0	0	0	0	0	0	0	0	0	0	0	0	0	0	0	2	0	0	9	0
hsa-miR-33b-5p	39	0	0	21	17	7	12	9	10	21	0	1	20	4	13	13	0	6	13	0	13	1	23	10	23	33	6	1	31	27	0	6	0	12	3	21	21	10	0	12	9	23	0	25	0	12	19	19	0
hsa-miR-33b-3p	0	0	0	0	0	0	0	0	0	0	0	0	0	0	0	0	0	0	0	0	0	13	0	0	3	0	0	0	0	0	0	0	17	0	0	0	0	0	0	0	0	0	0	0	0	0	0	0	11
hsa-miR-633	0	0	0	0	0	4	0	0	0	0	0	0	0	0	0	0	0	0	0	0	0	0	0	0	0	0	0	0	0	0	0	0	0	0	0	0	0	0	0	0	0	0	0	0	0	0	0	0	0
hsa-miR-635	0	0	0	0	0	0	0	0	0	0	0	0	0	0	0	0	0	0	0	0	0	0	0	0	0	0	0	0	0	0	0	0	0	0	0	0	0	0	0	0	0	0	0	0	0	0	0	0	0
hsa-miR-636	50	76	31	24	1	1	40	22	76	20	4	12	25	7	15	65	62	15	22	79	6	36	24	7	89	60	19	28	46	48	0	49	34	0	16	56	33	30	3	4	15	37	27	52	18	67	5	44	49
hsa-miR-637	0	0	0	0	0	0	0	0	3	0	0	0	0	0	0	0	0	0	0	0	0	0	0	0	0	0	0	0	0	0	13	0	0	0	0	0	0	0	0	0	0	0	0	0	0	0	0	0	0
hsa-miR-638	0	0	0	0	0	0	0	0	0	0	0	0	0	0	0	0	0	0	0	0	0	0	0	0	0	0	0	0	0	0	0	0	0	0	0	0	0	0	0	0	0	0	0	0	0	0	0	0	0
hsa-miR-639	0	0	0	0	0	0	0	0	0	0	0	0	0	0	0	0	0	0	0	0	0	0	0	0	0	0	0	0	0	0	0	0	0	0	0	0	0	0	0	0	0	0	0	0	0	0	0	0	0
hsa-miR-640	0	0	0	0	0	0	0	0	0	0	0	0	0	0	0	0	0	0	0	0	0	0	0	0	0	0	0	0	0	0	0	0	0	0	0	0	0	0	0	0	0	0	0	0	0	0	0	0	0
hsa-miR-641	0	0	0	0	0	0	7	7	2	0	0	0	39	0	0	13	0	1	0	0	15	0	11	11	26	17	11	0	13	0	9	0	0	0	0	16	0	5	0	18	7	0	13	5	6	25	1	11	8
hsa-miR-642a-5p	39	20	15	4	21	11	23	4	10	11	0	6	0	26	0	20	28	13	24	9	14	36	30	17	15	0	7	22	18	52	11	0	0	0	17	3	65	12	21	3	0	0	0	9	29	25	39	39	18
hsa-miR-642a-3p	116	13	35	38	64	12	28	17	40	37	11	12	39	20	1	132	47	40	35	46	10	98	65	83	26	9	81	119	56	125	15	53	10	64	67	74	89	6	80	64	15	0	12	39	56	50	37	26	32
hsa-miR-643	0	0	0	0	0	0	4	0	9	0	0	6	0	0	0	0	0	0	0	0	0	0	3	0	6	6	0	0	11	0	0	20	0	0	0	7	2	0	0	1	0	0	0	0	0	0	10	0	0
hsa-miR-646	0	0	0	0	0	0	0	0	0	0	0	0	0	0	0	0	0	0	0	0	0	0	0	0	0	0	0	0	0	0	0	0	0	0	0	0	0	0	0	0	0	0	0	0	0	0	0	0	0
hsa-miR-647	0	0	0	0	0	0	0	0	0	5	0	0	0	0	0	0	0	0	0	0	0	0	0	0	0	0	0	0	6	0	0	0	0	0	0	0	0	0	0	0	0	0	0	0	0	0	0	0	0
hsa-miR-649	0	0	9	0	0	0	4	0	0	0	2	0	0	0	0	0	0	3	0	0	0	0	0	0	0	0	0	0	0	0	0	0	0	0	0	0	0	0	0	0	0	0	0	0	0	0	0	0	0
hsa-miR-650	0	0	0	0	0	0	0	0	0	0	0	0	0	0	0	0	0	0	0	0	0	0	0	0	0	0	0	0	0	0	0	3	0	0	0	0	0	0	0	0	0	0	0	0	0	0	0	0	0
hsa-miR-651-5p	67	128	64	68	159	15	80	69	80	57	79	64	111	26	28	45	192	64	110	36	82	143	101	84	100	267	98	137	101	97	30	70	63	37	47	211	114	85	53	172	69	112	115	29	31	13	50	98	92
hsa-miR-652-5p	0	0	0	0	0	0	0	0	0	0	0	3	0	0	0	0	0	0	0	0	6	0	0	0	0	0	0	21	0	0	20	0	0	0	3	20	0	16	0	0	0	0	0	8	0	11	4	0	14
hsa-miR-652-3p	261	93	389	254	201	75	430	259	402	109	76	223	243	165	44	384	452	430	183	93	398	274	558	286	299	302	335	280	561	78	59	224	140	230	198	394	475	404	89	645	507	110	133	491	7	133	355	494	619
hsa-miR-548d-5p	254	141	151	362	166	45	224	85	509	65	50	131	179	115	29	77	347	209	194	71	293	285	447	147	697	1500	236	194	413	95	63	198	60	133	115	335	305	192	105	286	83	144	145	293	47	120	226	269	354
hsa-miR-548d-3p	7	0	10	2	0	0	6	7	11	0	10	8	1	0	0	0	2	12	7	0	13	11	10	1	10	17	11	0	1	1	0	1	9	1	7	2	13	0	7	24	0	16	0	13	0	1	1	30	9
hsa-miR-661	0	0	0	0	0	0	0	0	0	0	0	0	0	0	0	0	0	0	0	0	0	0	0	0	0	0	0	0	0	0	0	0	0	0	0	0	0	0	0	2	0	0	0	0	0	0	0	0	0
hsa-miR-662	0	0	0	0	0	0	0	0	0	0	0	0	0	0	0	0	0	0	0	0	0	0	0	0	0	0	0	0	0	0	0	0	0	0	0	0	0	0	0	0	0	0	0	0	0	0	0	0	0
hsa-miR-663a	0	0	0	0	0	0	0	0	0	0	0	0	0	0	0	0	0	0	0	0	0	0	0	0	0	0	0	0	0	0	0	0	0	0	0	0	0	0	0	0	0	0	14	0	0	0	0	0	1
hsa-miR-449b-5p	0	0	0	1	0	0	1	0	0	0	0	1	0	0	0	0	0	0	0	0	0	0	0	0	0	0	0	0	0	0	0	0	0	0	0	0	0	6	0	0	0	0	0	0	0	1	0	0	0
hsa-miR-449b-3p	0	0	0	0	0	0	0	0	0	0	0	0	0	0	0	0	0	0	6	0	0	0	0	0	0	0	0	0	0	0	0	0	0	0	0	0	0	0	0	0	0	0	0	0	0	0	0	0	0
hsa-miR-653-3p	0	0	0	0	0	0	0	0	4	0	0	0	0	0	0	0	0	0	0	16	0	0	0	3	0	0	0	0	4	0	0	0	0	0	0	0	0	0	0	0	0	0	0	6	6	0	7	0	0
hsa-miR-411-5p	6	39	113	26	101	6	118	14	3	88	14	91	165	18	55	187	121	61	0	17	94	10	23	26	12	1	268	56	90	80	8	145	0	67	20	12	61	506	34	59	26	108	40	168	66	10	15	382	583
hsa-miR-411-3p	5	0	0	0	0	0	0	0	0	0	0	2	0	0	15	17	0	0	0	0	3	0	0	0	0	0	18	0	4	0	0	0	0	0	0	0	0	0	7	0	0	0	0	0	0	0	0	2	10
hsa-miR-654-5p	0	0	2	0	0	0	0	0	0	0	6	0	0	0	0	0	0	1	0	0	0	0	0	0	4	0	18	0	2	9	0	0	0	0	0	0	0	7	6	3	0	2	0	0	0	0	0	0	6
hsa-miR-654-3p	108	262	3607	213	933	15	1195	405	62	452	136	983	590	300	246	1016	492	869	17	96	1947	356	123	412	266	273	1468	328	1121	951	38	656	68	432	188	112	825	2219	369	800	96	749	52	845	302	226	283	2043	2884
hsa-miR-655-3p	0	0	39	0	0	0	0	0	0	0	0	0	13	6	0	0	5	6	0	0	13	0	0	5	0	0	0	0	0	0	0	0	0	0	0	0	6	6	0	0	0	0	0	12	0	1	0	0	15
hsa-miR-656-5p	0	0	0	0	0	0	0	0	0	0	0	0	0	0	0	0	0	0	0	0	0	0	0	0	0	0	0	0	0	0	0	0	0	0	0	0	0	0	0	0	0	0	0	0	0	0	0	0	0
hsa-miR-656-3p	0	0	28	0	22	0	16	0	11	0	0	14	0	7	0	0	0	15	0	0	14	0	0	0	0	9	13	0	0	18	0	0	0	0	0	0	0	15	0	0	0	21	0	17	1	16	5	12	18
hsa-miR-549a-5p	0	0	0	0	0	0	0	0	0	0	0	0	0	0	0	0	0	0	0	0	8	0	0	0	0	0	0	0	3	0	0	0	0	0	0	0	0	0	0	0	0	0	0	0	0	0	0	0	0
hsa-miR-549a-3p	0	0	0	0	0	0	0	0	0	0	0	0	0	0	0	0	0	0	0	0	0	0	0	0	0	0	0	0	0	0	0	0	0	0	0	0	0	0	0	0	0	0	0	0	0	0	0	0	0
hsa-miR-657	29	11	9	7	102	25	16	25	12	0	8	0	0	0	32	67	0	3	17	0	29	19	13	20	11	23	15	24	13	78	136	0	43	68	25	15	0	13	2	0	13	56	63	16	5	49	0	64	13
hsa-miR-658	0	0	0	0	0	0	0	0	0	0	0	0	0	0	0	0	0	0	0	0	9	0	0	0	0	0	0	0	0	0	0	0	0	0	0	0	0	0	0	0	0	0	0	0	0	0	0	0	0
hsa-miR-659-5p	10	0	0	0	0	0	0	15	5	0	8	0	0	0	0	0	17	0	8	0	4	0	4	0	0	0	0	0	3	0	0	0	15	0	0	6	0	7	0	4	10	0	0	0	0	0	2	0	23
hsa-miR-659-3p	0	1	0	0	0	0	0	0	0	0	0	0	0	0	0	0	0	0	0	0	0	0	0	0	0	0	0	0	0	0	0	0	0	0	0	0	0	0	0	0	0	0	0	0	0	0	0	0	0
hsa-miR-660-5p	407	619	273	432	482	200	460	738	772	188	238	306	533	130	147	426	671	506	749	394	535	1017	1017	319	970	1151	371	474	925	1449	124	651	410	442	509	1002	748	317	243	791	247	554	351	510	292	551	576	631	409
hsa-miR-660-3p	0	0	0	0	0	0	8	0	0	0	0	7	0	0	0	0	0	8	0	0	0	0	17	0	3	0	0	0	0	0	0	0	0	0	5	8	0	0	8	0	0	0	0	16	0	0	3	12	0
hsa-miR-421	285	219	377	327	244	83	506	490	515	272	188	304	294	143	51	544	449	530	210	291	372	518	679	402	636	544	208	258	830	559	66	472	295	431	506	692	496	287	113	547	271	390	306	458	207	257	1071	400	783
hsa-miR-542-5p	36	56	81	35	14	6	29	99	33	73	54	55	19	18	32	66	73	91	62	30	39	108	64	135	68	22	48	80	78	66	7	133	81	189	91	79	160	35	21	122	31	76	41	36	8	38	170	25	133
hsa-miR-542-3p	142	145	185	138	220	41	201	208	148	146	141	200	95	142	189	355	170	377	227	75	120	442	259	489	362	332	103	359	267	154	45	143	197	352	186	304	479	202	109	902	190	246	138	287	44	105	443	126	487
hsa-miR-758-5p	0	0	0	0	0	0	0	0	0	0	0	0	0	0	0	0	0	0	0	0	0	0	0	0	5	6	0	0	0	0	0	0	0	0	0	0	0	0	0	0	0	0	0	0	0	0	0	0	0
hsa-miR-758-3p	0	0	0	0	0	0	0	6	0	0	0	31	12	0	15	0	0	8	0	0	17	0	7	0	0	0	19	0	10	0	0	14	0	0	8	0	9	30	0	0	0	0	0	15	0	0	16	23	31
hsa-miR-1264	0	0	0	0	0	0	0	0	0	0	0	0	0	0	0	0	0	0	0	0	0	0	0	0	0	0	0	0	0	0	0	0	0	0	0	0	0	0	0	15	0	0	0	0	0	0	0	0	0
hsa-miR-671-5p	7	0	6	1	17	6	47	0	8	0	36	6	15	0	29	0	0	50	21	38	28	8	14	10	15	15	25	1	24	17	0	0	0	0	0	3	9	22	7	32	8	7	0	53	0	12	35	19	77
hsa-miR-671-3p	65	80	131	55	15	8	104	67	24	35	15	35	181	6	24	18	120	83	46	23	103	109	43	118	97	25	82	49	134	98	8	67	25	98	69	92	133	108	26	128	91	13	31	123	42	25	85	124	182
hsa-miR-668-3p	0	0	0	0	0	0	13	0	0	0	0	1	0	0	0	0	8	0	0	0	11	0	0	0	0	0	0	0	8	0	0	0	0	0	0	0	0	3	0	3	0	0	0	0	0	0	3	0	14
hsa-miR-550a-3-5p	7	0	0	0	0	0	0	0	9	0	0	9	0	0	0	0	0	8	11	13	0	5	6	9	16	8	0	0	7	0	0	12	15	0	1	3	4	0	0	13	0	0	0	14	9	0	0	0	0
hsa-miR-767-5p	0	0	0	0	0	0	0	0	0	0	0	0	0	0	0	0	0	0	0	0	0	0	0	4	0	0	0	0	0	0	10	0	0	0	6	0	0	0	0	0	0	0	0	0	0	0	0	0	0
hsa-miR-1224-5p	13	8	0	18	16	4	0	4	9	13	0	8	5	7	0	0	8	6	8	11	15	9	5	9	4	25	0	8	8	148	0	1	0	0	9	26	7	1	10	16	1	9	0	29	12	0	0	0	44
hsa-miR-1224-3p	0	0	0	0	0	1	0	0	0	0	0	0	0	0	0	36	0	0	0	0	0	15	0	0	0	0	1	0	1	0	0	1	3	1	0	0	0	0	0	0	8	1	0	0	0	0	0	0	0
hsa-miR-151b	0	0	10	0	6	0	0	0	7	0	0	0	0	0	0	0	0	0	0	0	7	0	2	0	8	0	0	0	1	0	7	0	0	0	0	0	13	0	0	0	0	0	0	7	5	0	0	0	0
hsa-miR-320b	3978	3841	4089	4291	4273	2718	1973	2998	3668	2168	3740	1346	8817	2809	16273	8838	2696	2214	1899	3438	4674	4201	1934	3391	2714	2724	5366	6674	2083	33432	614	4397	4357	6451	2690	3888	3754	2466	3843	5278	2415	2701	1594	4101	1924	2364	1981	5166	4493
hsa-miR-320c	3147	3027	3157	3705	3574	2488	1375	1999	2680	1809	2948	1057	6993	2318	15791	7245	1914	1612	1369	2420	3554	3467	1346	2847	2094	1521	4088	5594	1318	22362	526	3348	3253	5109	2108	2870	3003	1891	3028	4099	1922	2174	1445	3343	1605	1856	1439	4123	3452
hsa-miR-1296-5p	22	30	94	22	5	2	61	78	17	13	0	46	83	9	0	33	2	43	27	28	95	49	38	44	37	17	95	13	52	50	5	45	48	109	50	52	99	48	22	38	63	20	51	69	10	39	50	58	73
hsa-miR-1468-5p	5	23	22	12	19	0	6	5	12	0	22	0	25	8	0	11	18	11	9	10	10	0	0	0	4	12	35	4	21	39	0	11	8	0	8	28	31	11	6	24	24	4	20	7	0	12	2	9	24
hsa-miR-1323	0	0	0	0	0	0	5	0	0	0	0	0	0	0	0	29	0	0	0	0	0	0	0	5	0	0	0	0	0	0	0	0	12	0	3	0	0	0	0	0	0	0	0	0	0	0	0	0	0
hsa-miR-1271-5p	0	17	35	7	17	5	110	51	7	11	0	19	19	0	0	29	2	16	20	0	34	13	25	24	51	13	34	13	34	0	2	19	59	0	35	17	9	20	30	42	20	0	1	50	21	5	32	59	63
hsa-miR-1271-3p	0	0	0	0	0	0	0	0	0	0	0	0	11	0	0	0	0	0	0	0	0	0	0	0	0	0	0	0	0	0	0	0	0	0	0	0	0	0	0	0	0	0	0	0	0	0	0	0	0
hsa-miR-1301-3p	82	34	179	76	82	2	168	115	65	10	55	74	237	17	9	125	37	115	29	68	278	135	76	104	103	25	190	71	144	251	28	99	65	303	68	113	103	202	104	100	130	9	0	215	62	38	139	268	289
hsa-miR-454-5p	91	35	199	76	185	45	303	141	147	54	76	127	219	34	92	169	125	125	114	42	152	216	141	94	289	188	118	101	218	134	4	169	144	22	124	125	140	167	56	189	152	125	62	170	56	64	112	226	225
hsa-miR-454-3p	495	508	803	442	652	252	866	486	2069	504	453	403	939	199	246	620	2538	740	470	368	1372	640	1163	942	862	962	1335	591	1440	334	342	1253	872	695	527	598	715	1239	405	856	763	239	488	1690	468	314	837	1060	1879
hsa-miR-1185-2-3p	0	0	17	0	0	0	0	13	0	0	0	6	0	0	0	13	0	11	0	0	0	0	0	0	0	0	0	17	0	0	0	0	0	0	10	4	0	3	0	0	0	0	0	0	0	0	11	0	12
hsa-miR-449c-5p	0	11	1	0	0	0	6	0	0	0	0	0	0	0	0	0	9	0	0	0	0	0	2	0	0	0	0	0	0	0	0	0	0	0	0	0	0	0	0	0	4	0	0	0	0	0	0	0	0
hsa-miR-1283	0	0	0	0	0	8	0	0	0	0	0	0	0	0	13	0	0	0	0	0	0	0	0	0	0	0	0	0	4	0	0	0	0	0	0	0	0	0	0	0	0	0	0	0	0	0	0	0	0
hsa-miR-769-5p	108	203	279	101	110	26	149	324	38	95	86	145	207	25	126	264	216	161	136	108	282	229	252	262	117	19	191	380	255	327	41	234	192	382	108	316	326	76	46	291	129	219	86	118	78	25	424	268	237
hsa-miR-769-3p	14	0	0	0	8	2	11	16	12	0	0	34	40	8	0	0	5	25	22	7	20	1	16	48	5	6	0	20	37	7	7	0	15	0	18	25	61	14	0	30	12	4	25	11	3	7	36	16	22
hsa-miR-766-5p	24	26	6	10	27	3	21	7	5	16	0	2	15	0	0	14	22	10	0	11	18	20	5	7	25	14	37	55	28	50	0	22	5	0	7	12	0	47	18	16	40	0	0	20	5	15	6	15	44
hsa-miR-766-3p	30	38	42	26	40	2	112	43	16	26	0	51	15	28	29	60	2	90	0	13	228	36	27	66	36	0	41	10	78	73	9	40	24	72	57	55	45	92	11	43	29	19	0	117	14	8	106	120	147
hsa-miR-378d	7	16	18	14	32	5	0	0	18	0	2	0	1	15	0	51	26	0	0	19	14	2	4	15	40	26	12	77	19	15	0	0	25	0	6	32	34	4	0	5	3	13	0	18	3	22	24	10	20
hsa-miR-1185-1-3p	0	0	181	5	28	0	41	9	0	19	3	32	37	0	0	41	79	35	5	16	53	7	6	17	26	0	77	43	29	5	0	0	0	53	17	0	24	61	39	34	13	43	0	10	11	0	16	73	97
hsa-miR-762	0	0	0	0	0	0	0	0	0	0	0	1	0	0	0	0	0	0	0	0	0	1	0	0	0	0	0	0	0	0	3	0	0	1	5	0	0	0	0	0	0	0	0	0	0	11	0	0	0
hsa-miR-670-5p	0	0	0	0	0	0	0	0	0	0	0	0	0	0	0	0	0	0	0	0	0	0	0	0	0	0	0	0	0	0	0	0	0	0	0	0	0	0	0	0	0	0	0	0	0	0	0	0	0
hsa-miR-1298-5p	0	0	0	0	0	0	0	0	0	0	0	0	0	0	0	0	0	0	0	0	0	0	0	0	0	6	13	0	0	13	0	6	0	1	0	0	0	4	0	3	0	0	0	0	0	0	0	0	0
hsa-miR-1298-3p	0	0	0	0	0	0	0	0	0	0	0	0	0	0	0	0	0	0	0	0	0	0	0	0	0	0	0	0	0	0	0	0	0	0	0	0	0	0	0	0	0	0	0	0	0	0	0	0	0
hsa-miR-2113	0	0	0	0	0	0	0	0	0	0	0	0	0	0	0	0	0	0	0	0	0	0	0	0	0	0	0	0	0	0	0	0	0	0	0	0	0	0	0	0	0	0	0	0	0	0	0	0	0
hsa-miR-764	0	0	0	0	0	0	0	9	0	0	0	0	0	0	0	0	0	0	0	0	0	0	0	0	0	0	0	0	0	0	0	0	0	0	0	0	0	0	0	0	0	0	0	0	0	0	0	0	0
hsa-miR-759	0	0	0	0	0	0	0	0	0	0	0	0	0	0	0	0	0	0	0	0	0	0	0	0	0	0	0	0	0	0	1	0	0	0	0	0	0	0	0	0	0	0	0	0	0	0	0	0	0
hsa-miR-765	0	1	0	0	13	0	4	0	0	0	0	0	20	0	0	7	0	6	0	0	0	0	2	4	7	0	9	0	3	0	0	0	0	0	0	1	12	2	0	5	0	0	0	0	0	0	0	0	6
hsa-miR-675-5p	0	0	0	0	0	1	0	0	0	0	0	0	0	0	10	0	0	4	0	0	0	0	0	0	0	0	0	0	0	0	0	0	0	0	1	0	0	0	0	0	0	0	0	0	0	0	0	0	0
hsa-miR-675-3p	6	0	0	0	0	10	5	0	0	0	0	0	0	0	0	13	0	0	0	0	0	0	0	0	0	0	0	0	0	0	0	0	11	0	0	0	0	0	0	0	0	0	0	0	0	0	0	37	0
hsa-miR-891a-5p	0	0	18	0	0	0	0	0	0	0	0	3	0	1	0	0	0	0	0	0	0	0	0	0	0	0	0	25	0	12	0	0	0	0	0	7	0	0	0	0	0	0	0	0	0	0	0	0	0
hsa-miR-300	0	0	0	0	0	0	0	0	0	0	0	0	0	0	0	0	0	0	0	0	0	0	0	0	0	0	0	0	0	0	0	0	0	0	0	0	0	0	0	0	0	0	0	0	0	0	0	0	0
hsa-miR-892a	0	0	0	0	0	0	0	0	0	0	0	0	0	0	0	0	0	0	0	0	11	0	0	0	0	0	5	0	0	0	0	0	0	0	0	0	0	0	0	0	7	0	0	0	0	0	0	0	0
hsa-miR-450b-5p	164	344	272	258	167	63	206	245	84	161	140	212	113	119	176	325	395	426	283	101	180	588	244	384	293	276	183	257	247	336	82	196	310	502	340	450	586	187	118	511	237	303	186	194	138	193	379	160	309
hsa-miR-874-5p	8	0	5	1	9	2	24	13	2	0	0	5	0	0	14	28	0	6	0	0	11	5	3	6	16	0	6	0	20	0	22	10	0	0	12	29	10	14	0	28	14	10	13	6	0	10	11	22	2
hsa-miR-874-3p	72	38	112	57	108	28	158	68	88	43	53	33	21	0	26	122	81	83	29	89	103	138	75	117	118	49	87	74	87	110	23	57	22	186	56	98	83	61	3	95	53	88	30	52	41	66	102	80	197
hsa-miR-888-5p	0	0	0	0	0	0	0	0	0	0	0	0	0	0	0	0	0	0	0	0	0	0	0	0	0	0	0	0	0	0	0	0	0	0	0	0	0	0	0	0	0	0	0	0	0	0	0	0	0
hsa-miR-541-5p	10	12	0	0	0	0	0	0	0	0	0	0	0	0	0	0	0	0	0	14	0	0	0	0	2	0	0	0	0	0	0	0	0	0	0	0	0	0	0	0	0	9	0	0	0	0	0	0	0
hsa-miR-541-3p	0	0	0	0	0	0	0	0	0	0	0	0	0	0	0	0	0	0	0	0	0	0	0	0	0	0	0	0	0	0	0	0	0	0	0	0	0	0	0	0	0	0	0	0	0	0	0	0	0
hsa-miR-889-5p	0	0	0	0	0	0	0	0	0	0	0	0	0	0	0	0	0	0	0	0	0	0	0	0	0	0	0	0	4	0	0	0	0	0	0	0	0	0	0	0	0	0	0	0	0	0	0	0	0
hsa-miR-889-3p	0	29	44	9	26	0	78	13	2	0	0	13	0	11	0	122	38	59	0	0	68	22	2	29	11	5	53	23	37	12	0	9	0	0	21	7	49	156	15	27	0	76	0	53	19	0	12	69	179
hsa-miR-875-5p	0	14	0	0	2	3	0	0	0	0	0	0	0	0	0	0	0	0	0	0	0	0	0	0	0	0	0	0	0	0	0	0	0	0	0	0	0	0	0	0	13	0	0	0	1	0	7	0	0
hsa-miR-876-5p	0	0	0	4	0	0	0	0	0	0	0	0	0	0	1	0	0	0	0	0	0	0	0	0	0	0	0	0	9	0	0	0	0	0	0	3	0	2	0	0	0	8	11	11	6	0	4	0	0
hsa-miR-876-3p	0	0	0	0	0	0	0	0	0	0	0	4	0	3	0	0	0	0	0	0	0	0	0	0	0	0	0	0	0	0	0	0	0	0	0	0	0	0	0	0	0	0	0	0	0	0	0	0	0
hsa-miR-708-5p	0	0	0	7	1	0	0	0	23	0	0	0	18	0	0	36	0	19	0	0	5	8	0	19	19	4	0	0	3	0	0	13	12	0	0	0	5	7	1	45	5	5	0	0	8	7	25	0	7
hsa-miR-708-3p	0	1	0	3	0	1	0	0	0	0	0	0	0	0	0	0	0	4	0	0	0	0	0	0	5	0	0	0	0	17	0	0	0	0	0	0	0	0	11	0	0	0	0	0	0	0	1	0	0
hsa-miR-147b-3p	0	0	13	0	13	4	0	0	7	0	0	7	0	5	0	0	0	6	5	0	0	6	1	8	1	1	0	0	0	0	0	0	0	0	0	35	6	0	7	0	0	11	0	11	12	0	1	20	8
hsa-miR-190b-5p	236	127	631	374	329	73	354	225	378	357	483	216	301	105	101	248	387	298	284	227	440	378	258	489	532	493	289	396	590	355	65	538	280	326	147	450	423	458	173	830	217	130	57	476	111	240	327	434	560
hsa-miR-744-5p	2997	1798	6660	1622	965	223	4645	2536	784	2036	838	2368	6585	663	1177	3831	1804	2867	946	1513	4378	2381	1967	3577	2548	473	5362	2214	3805	2922	415	1882	2503	3093	1776	2533	2667	4505	1562	3598	3960	961	1249	4834	1106	1766	4271	5177	9391
hsa-miR-744-3p	0	0	7	0	0	0	0	0	0	0	0	1	0	0	0	0	0	1	0	0	0	11	0	8	0	3	11	0	0	0	0	0	0	0	0	0	8	7	0	0	0	0	0	0	0	0	0	16	4
hsa-miR-885-5p	68	0	56	72	83	22	62	63	47	14	89	15	39	57	47	85	9	26	22	263	78	40	21	99	96	5	0	54	12	42	15	13	23	110	56	38	122	99	10	46	35	24	15	55	45	34	80	34	41
hsa-miR-885-3p	177	24	54	69	120	15	10	19	44	45	134	10	89	79	0	146	31	16	38	206	43	21	12	63	59	18	23	58	3	40	2	38	17	225	44	1	167	34	15	63	6	31	24	27	52	28	66	56	35
hsa-miR-877-5p	37	6	0	27	8	0	30	10	19	19	0	11	0	0	0	0	12	16	0	27	43	2	8	24	16	9	17	56	24	27	0	0	2	64	22	0	13	25	28	10	10	5	0	4	9	11	20	24	14
hsa-miR-877-3p	3	0	28	22	31	8	16	3	3	0	50	5	13	1	0	0	22	9	8	0	7	21	1	18	3	23	1	47	3	14	28	16	1	31	2	16	4	9	29	35	10	1	0	20	0	25	1	31	12
hsa-miR-887-3p	0	0	0	0	16	0	8	15	3	0	6	2	29	0	0	0	0	3	0	0	0	0	7	15	7	0	0	0	0	0	0	0	0	13	0	5	6	0	0	13	0	0	0	0	5	0	0	7	2
hsa-miR-665	0	0	8	10	0	0	9	0	0	0	0	0	0	0	0	22	0	6	0	0	13	0	0	0	0	0	10	0	3	0	0	13	0	0	0	0	0	16	0	0	0	0	0	0	0	0	0	13	3
hsa-miR-873-5p	7	0	16	4	8	13	13	0	7	0	0	0	21	0	37	16	43	10	0	8	27	27	39	8	2	14	22	0	7	18	0	13	11	79	1	0	0	16	30	76	20	16	0	33	0	0	43	34	14
hsa-miR-873-3p	0	0	0	0	9	0	9	0	0	0	0	0	0	0	0	0	0	0	0	0	20	14	5	0	0	0	13	0	3	0	0	0	0	15	0	0	0	3	9	3	1	0	0	7	0	0	30	0	9
hsa-miR-543	0	0	85	0	24	0	44	3	0	11	0	17	2	0	0	0	0	18	0	13	74	9	4	22	27	0	10	0	16	16	0	16	0	0	7	0	8	62	12	5	0	11	0	24	0	0	11	48	24
hsa-miR-374b-5p	172	145	261	146	192	55	499	320	145	179	88	264	355	60	79	446	254	373	112	164	609	249	286	278	306	62	327	357	452	211	101	246	297	232	233	365	284	408	119	317	383	93	127	646	108	83	352	661	816
hsa-miR-374b-3p	4	0	16	15	0	0	32	8	0	22	0	3	14	10	32	0	31	18	3	20	48	11	8	31	25	0	51	35	10	14	4	29	38	28	9	26	3	27	8	0	43	9	0	44	0	5	22	29	57
hsa-miR-760	24	0	0	11	10	15	4	14	7	11	0	5	21	0	38	0	15	4	8	0	7	32	11	0	21	12	4	0	7	39	9	0	12	0	0	5	2	5	3	19	14	14	0	16	0	0	18	16	22
hsa-miR-301b-5p	0	0	0	0	0	0	0	0	0	0	0	0	0	0	0	0	0	0	0	0	0	0	0	0	3	0	0	0	0	0	0	0	0	0	0	0	0	0	0	0	0	0	0	0	0	0	0	0	0
hsa-miR-301b-3p	6	14	41	56	0	0	19	20	12	0	0	13	19	13	0	89	23	33	3	9	10	8	7	17	20	26	48	61	44	4	0	37	3	52	7	25	7	36	0	21	21	0	29	26	20	19	22	32	30
hsa-miR-216b-5p	0	0	0	0	0	0	0	0	0	0	0	0	0	0	0	0	0	0	0	0	0	0	0	0	0	0	0	0	0	0	0	0	0	0	0	0	0	0	0	0	0	0	0	0	0	0	0	0	0
hsa-miR-216b-3p	0	0	0	0	9	0	0	0	0	0	14	0	0	0	0	0	0	0	0	0	0	0	0	0	0	0	0	0	0	0	0	0	0	0	0	0	0	0	8	0	0	0	0	0	0	0	0	0	0
hsa-miR-208b-3p	17	0	11	21	66	0	0	0	9	42	51	24	19	11	9	29	0	18	0	0	3	76	0	7	15	3	27	95	3	72	0	0	16	42	21	53	12	27	10	43	8	32	15	16	30	13	17	16	50
hsa-miR-920	0	0	0	0	0	0	0	0	0	0	0	0	0	0	0	0	0	0	0	0	0	0	0	0	0	0	0	0	0	0	0	0	0	0	0	0	6	0	0	0	0	0	0	0	0	0	0	0	0
hsa-miR-921	6	0	0	0	0	1	0	0	0	0	0	0	0	0	0	0	0	0	0	0	0	0	0	0	0	0	0	0	0	0	0	0	0	0	0	0	0	0	0	0	0	9	0	0	0	0	0	0	0
hsa-miR-922	0	0	0	0	0	0	0	0	0	0	0	0	0	0	0	0	0	0	0	0	0	0	0	0	0	0	0	0	0	0	0	0	0	1	0	0	0	0	0	0	0	0	0	0	0	0	0	0	0
hsa-miR-509-3-5p	0	0	0	0	0	0	0	0	0	0	0	0	0	0	0	0	0	0	0	0	0	0	0	0	0	0	21	11	0	0	0	0	0	0	0	0	0	0	0	0	0	0	0	0	0	0	0	0	0
hsa-miR-933	12	0	0	0	1	0	0	3	0	0	0	14	0	0	0	13	7	1	13	0	0	7	3	6	5	2	0	1	3	10	0	7	23	0	3	0	8	6	0	3	17	14	0	8	0	0	0	4	0
hsa-miR-934	0	0	0	0	0	0	0	0	0	0	0	0	0	0	0	0	0	0	1	0	0	0	0	0	0	1	0	0	0	0	0	0	0	0	0	0	0	0	0	0	0	0	0	0	0	0	0	0	0
hsa-miR-935	0	0	56	23	6	0	21	0	6	0	16	4	0	0	0	0	0	8	6	9	0	11	3	0	3	0	5	0	6	0	0	23	0	48	4	0	0	7	8	8	1	0	6	0	0	3	12	0	21
hsa-miR-937-5p	0	0	0	0	0	0	0	0	0	0	1	0	0	0	0	0	0	0	0	0	0	0	0	0	0	0	0	0	0	0	0	0	0	0	8	0	0	0	0	0	0	0	0	0	0	0	0	0	0
hsa-miR-937-3p	0	0	0	8	0	1	0	3	0	6	0	0	0	14	0	0	0	4	0	0	0	0	0	0	8	0	7	0	0	0	0	0	0	26	0	5	0	14	0	7	0	0	12	2	0	0	0	0	7
hsa-miR-938	0	0	0	0	0	0	0	0	0	0	0	0	0	0	0	0	0	0	0	0	0	0	0	0	0	0	0	0	0	0	0	0	0	0	0	0	0	0	0	0	0	0	0	0	0	0	0	0	0
hsa-miR-939-5p	7	0	3	0	0	1	5	0	2	0	13	0	6	0	7	0	2	1	0	0	6	1	2	3	3	1	12	0	5	8	3	0	0	14	0	17	8	0	21	7	4	5	0	0	0	0	0	6	3
hsa-miR-939-3p	0	0	7	0	0	0	0	0	0	0	0	0	0	0	0	0	0	0	0	0	0	0	1	0	0	0	0	0	2	0	0	0	0	0	0	8	0	0	0	0	0	0	0	0	0	0	0	0	0
hsa-miR-940	2	2	0	5	0	0	2	0	0	0	0	4	0	0	0	1	0	0	0	0	5	0	0	0	0	0	0	0	1	0	0	11	0	0	10	0	0	0	0	0	1	0	0	6	0	0	0	5	15
hsa-miR-941	321	221	526	181	196	200	561	863	325	316	258	614	1017	232	200	647	405	821	684	397	453	535	689	1508	411	192	216	595	1019	746	40	410	221	402	385	924	1253	469	57	1144	119	489	215	298	185	161	1486	497	408
hsa-miR-942-5p	165	128	135	156	142	58	252	155	353	172	88	90	185	50	14	87	405	165	191	163	221	311	347	130	401	421	136	84	367	249	19	207	189	232	175	334	246	216	27	278	118	207	113	142	67	137	243	236	241
hsa-miR-942-3p	1	1	1	4	1	0	3	1	1	2	2	1	1	0	0	2	21	4	0	2	3	12	4	1	11	6	3	1	4	4	0	2	3	1	1	5	2	1	0	2	1	4	2	4	0	0	3	9	2
hsa-miR-943	0	0	0	0	0	0	0	0	0	0	0	0	0	0	0	0	1	0	0	0	0	0	0	0	0	0	0	0	0	0	0	0	0	0	0	0	0	0	0	0	0	0	0	0	0	0	0	0	0
hsa-miR-944	0	0	1	0	0	0	0	0	0	0	0	0	0	0	0	0	0	0	0	0	0	0	0	0	0	0	0	0	0	0	0	0	0	0	0	0	0	0	0	0	0	0	0	0	0	0	0	0	0
hsa-miR-297	0	0	0	0	0	0	0	0	0	0	0	0	0	0	0	0	0	0	0	0	0	0	0	0	0	0	0	0	0	0	0	0	0	0	0	0	0	0	0	8	0	0	0	0	0	0	0	0	0
hsa-miR-1178-3p	0	0	0	0	0	0	0	0	0	0	0	0	0	0	0	0	0	0	0	0	0	0	0	0	0	0	0	0	0	0	0	0	0	0	0	0	0	0	0	0	0	0	0	0	0	0	0	0	0
hsa-miR-1179	10	0	7	6	18	0	53	11	5	0	0	12	0	0	13	19	0	3	0	0	19	23	5	2	10	13	0	0	12	55	0	0	0	25	9	17	14	10	22	3	17	2	0	2	0	0	5	14	6
hsa-miR-1180-5p	0	0	0	0	0	2	0	0	2	0	0	0	0	0	0	0	0	0	0	0	0	0	0	0	0	0	0	0	0	0	0	0	0	0	0	0	0	0	0	0	0	0	0	0	0	0	0	0	0
hsa-miR-1180-3p	320	192	230	168	72	120	292	459	819	98	178	115	192	192	61	167	566	295	759	280	453	404	458	112	409	1637	358	163	577	546	0	339	186	235	278	704	444	188	83	405	118	198	201	129	99	326	203	435	207
hsa-miR-1181	0	0	0	0	0	0	0	0	0	0	0	2	0	0	0	0	0	1	0	0	0	0	0	0	0	0	0	0	0	0	0	0	0	0	0	0	1	0	0	0	0	14	0	0	0	0	0	0	0
hsa-miR-1182	0	0	0	0	10	0	5	0	0	0	0	0	0	8	0	0	0	0	0	0	0	0	0	0	0	0	0	0	0	0	11	0	0	0	0	0	0	0	0	0	0	0	0	0	0	0	0	0	0
hsa-miR-1183	0	0	0	0	0	0	0	0	0	0	0	0	0	0	0	0	2	0	0	0	0	0	0	0	0	0	0	0	0	0	0	0	0	0	0	0	0	0	0	0	0	0	1	0	0	0	0	0	0
hsa-miR-1225-5p	0	0	8	0	0	0	3	0	1	5	6	0	13	4	0	0	0	3	0	0	0	0	4	5	12	0	0	0	1	0	0	5	0	1	0	0	5	0	0	6	0	0	0	3	0	9	0	4	1
hsa-miR-1225-3p	0	0	0	0	0	0	0	0	0	0	0	0	0	0	0	0	0	0	0	0	0	0	0	0	0	0	0	0	0	0	0	0	0	0	1	0	0	0	0	0	0	0	0	0	0	0	0	0	0
hsa-miR-1226-5p	0	0	0	0	0	0	0	0	0	0	0	0	0	0	0	0	0	0	0	0	0	0	0	0	0	0	0	0	0	0	0	0	0	0	0	0	0	0	0	0	0	0	0	0	0	0	0	0	0
hsa-miR-1226-3p	3	34	34	38	19	11	42	0	25	12	0	25	15	3	30	33	34	9	10	5	23	38	15	41	38	3	11	9	24	27	10	19	40	15	13	4	0	17	36	13	40	14	27	40	10	2	25	53	17
hsa-miR-1227-3p	0	0	0	0	0	0	0	0	0	0	0	0	0	0	0	0	0	0	0	0	0	0	0	0	0	0	0	0	0	0	0	0	0	0	0	0	0	0	0	0	0	0	0	0	0	0	3	0	0
hsa-miR-1228-5p	0	0	0	12	16	0	2	0	8	0	0	0	28	0	0	0	0	1	0	0	2	8	0	4	0	0	0	0	2	0	0	9	0	18	0	11	2	2	0	0	0	3	0	6	4	0	0	9	0
hsa-miR-1228-3p	0	0	0	0	0	0	0	0	0	0	0	0	0	0	0	0	0	0	0	0	0	0	0	0	2	0	0	0	0	0	0	0	0	0	0	0	0	0	0	0	0	8	0	0	0	6	0	0	0
hsa-miR-1229-5p	13	12	26	3	14	17	1	7	0	0	8	0	0	12	0	0	0	4	0	13	3	0	4	10	6	7	6	21	1	0	47	0	0	0	6	9	0	11	0	0	0	19	0	0	0	0	4	6	24
hsa-miR-1229-3p	0	0	11	8	0	0	16	0	11	0	0	3	0	0	0	0	26	4	0	4	0	3	4	5	4	0	0	0	7	0	0	20	0	0	7	0	0	1	16	0	6	9	0	0	0	1	0	11	25
hsa-miR-1231	0	0	0	0	0	0	0	0	0	0	0	0	0	0	0	0	0	0	0	0	0	0	0	0	2	0	0	0	0	0	0	0	0	0	0	0	0	0	0	0	0	0	0	0	0	0	0	0	0
hsa-miR-1233-5p	0	10	0	0	0	0	0	0	0	0	0	0	18	0	0	0	0	0	0	0	0	0	0	1	0	0	0	0	0	0	0	0	4	0	0	0	0	0	0	0	0	0	20	0	0	0	0	9	9
hsa-miR-1233-3p	0	0	0	0	1	0	0	0	0	0	0	0	0	0	0	0	0	0	0	0	0	0	0	0	0	0	0	0	0	0	0	0	0	0	0	0	0	0	0	0	0	0	0	0	0	0	0	0	0
hsa-miR-1234-3p	0	0	0	0	0	0	1	11	3	0	0	0	0	0	0	0	9	0	0	8	0	8	1	0	0	4	0	0	0	0	5	0	0	0	14	1	0	2	0	0	0	0	0	0	0	0	0	0	0
hsa-miR-1236-5p	0	0	0	0	0	0	0	0	0	0	0	1	0	0	0	0	0	0	0	0	0	0	0	7	0	4	0	0	2	0	0	0	0	0	0	0	0	0	0	0	0	0	0	0	0	0	0	0	0
hsa-miR-1236-3p	7	0	0	0	5	4	0	16	2	16	0	0	7	0	0	0	0	4	0	0	0	27	1	10	0	0	0	16	5	0	9	0	69	0	0	7	0	0	9	4	0	0	0	0	0	0	3	0	0
hsa-miR-1237-3p	0	0	0	0	18	0	0	0	0	0	0	0	16	0	0	0	0	0	0	0	0	0	1	0	3	0	0	0	0	0	7	0	0	0	0	8	0	0	0	0	5	0	0	0	0	0	0	0	0
hsa-miR-1238-5p	0	0	0	0	0	0	0	0	0	0	0	0	0	0	0	0	0	0	0	0	0	0	0	0	0	0	0	0	0	0	0	0	0	0	0	0	0	0	0	0	0	0	0	0	0	0	0	0	0
hsa-miR-1238-3p	0	0	0	0	0	2	0	0	0	0	0	0	0	0	0	0	0	0	0	13	0	0	0	0	0	4	3	0	0	0	0	0	0	0	0	0	6	0	0	0	0	0	0	6	0	0	0	0	0
hsa-miR-1200	0	0	0	0	0	0	0	0	0	0	0	0	0	0	0	0	0	0	0	0	0	0	0	0	0	0	0	0	0	0	0	0	0	0	0	0	0	0	0	0	0	0	0	0	0	0	0	0	4
hsa-miR-1203	0	0	0	0	0	0	0	0	0	0	0	0	0	0	0	0	0	0	0	0	0	0	0	0	0	0	0	0	0	0	1	0	0	0	0	0	0	0	0	0	0	0	0	0	0	0	0	0	0
hsa-miR-663b	0	0	0	0	0	0	0	0	0	0	0	0	0	0	0	0	0	0	0	0	0	0	0	0	0	0	0	0	0	0	0	0	0	0	0	0	0	0	0	0	0	0	0	0	0	0	0	0	0
hsa-miR-1206	0	0	0	0	0	0	0	6	0	0	0	0	0	0	0	0	0	0	0	0	0	0	0	0	0	0	0	0	0	0	0	0	0	0	0	0	0	0	0	0	0	0	0	0	0	0	0	0	5
hsa-miR-1207-5p	0	0	0	0	0	0	0	0	0	0	0	4	0	0	0	0	0	0	0	0	0	0	0	0	3	0	0	0	0	0	0	0	0	0	0	0	0	3	0	1	0	0	10	1	0	0	0	0	0
hsa-miR-548e-5p	8	8	28	6	21	3	39	32	11	0	0	36	74	5	15	25	25	47	19	0	39	45	30	15	14	11	12	35	10	5	20	37	39	0	10	27	18	22	21	28	26	111	20	17	0	21	43	46	24
hsa-miR-548e-3p	68	59	56	48	35	6	57	42	43	41	26	41	59	8	12	62	62	57	21	0	9	39	72	91	60	39	57	59	52	49	0	0	27	47	50	61	71	55	43	71	58	28	32	57	22	44	51	33	58
hsa-miR-548j-5p	148	58	71	96	22	8	244	11	23	75	23	36	166	38	29	124	17	105	18	52	121	105	86	123	62	41	97	128	141	21	68	109	43	86	69	176	63	253	42	166	172	26	43	308	25	49	133	149	413
hsa-miR-548j-3p	16	0	35	0	0	0	11	0	0	0	0	0	0	0	0	13	11	3	6	0	0	13	2	0	7	5	9	0	6	0	0	1	0	1	11	0	0	9	0	10	11	0	11	7	0	0	0	9	6
hsa-miR-1285-5p	9	0	18	8	16	0	0	11	8	0	0	0	10	6	0	0	1	3	6	17	6	9	7	0	23	10	34	0	8	0	0	6	0	1	7	15	24	0	0	7	7	1	0	0	7	0	22	1	13
hsa-miR-1285-3p	19	32	5	0	11	5	20	17	53	13	0	28	3	51	14	0	13	20	41	33	12	21	29	8	37	124	26	42	81	12	0	53	21	8	15	60	75	12	0	41	13	27	37	19	1	22	30	50	30
hsa-miR-1286	0	0	0	0	0	0	0	0	0	0	0	0	0	0	0	0	0	6	0	0	0	0	0	0	0	0	0	0	0	0	0	0	0	0	0	0	0	0	0	0	0	0	0	0	0	0	0	0	0
hsa-miR-1287-5p	100	12	70	82	12	16	140	62	60	12	12	21	74	6	51	91	68	105	31	38	48	74	57	20	62	67	36	42	112	148	19	62	28	32	71	105	23	80	29	46	55	55	0	66	22	89	67	78	105
hsa-miR-1287-3p	0	0	0	0	0	0	0	0	0	0	0	0	0	0	0	0	0	0	0	0	0	0	0	0	0	0	0	0	0	0	0	0	0	0	0	0	0	0	0	0	0	0	0	0	0	0	0	0	0
hsa-miR-1289	0	0	0	0	0	0	8	0	5	0	0	0	0	0	0	0	11	0	4	0	3	0	4	0	1	0	0	0	2	0	0	0	0	0	0	0	8	0	0	0	0	0	0	0	0	9	0	0	6
hsa-miR-1290	904	724	1493	1725	1536	1381	943	708	1121	412	1304	464	2850	498	2913	1774	646	675	333	652	966	1213	636	647	1449	249	1352	1753	591	787	149	1053	971	2491	1323	1487	1293	1056	1271	1721	954	374	727	1354	630	720	652	1837	1421
hsa-miR-1291	0	0	0	0	0	0	7	0	0	0	0	0	0	0	0	0	0	0	0	0	0	0	0	0	0	0	0	0	0	0	0	0	0	0	3	12	0	0	0	0	0	0	0	0	0	0	0	0	0
hsa-miR-548k	29	14	27	44	23	0	23	18	7	12	26	12	0	14	17	23	27	26	19	10	20	27	36	3	19	36	27	31	22	13	15	53	31	28	11	23	9	4	28	43	31	18	15	14	10	19	28	62	21
hsa-miR-1293	1	0	0	0	0	9	0	1	1	0	34	0	0	0	0	0	0	3	0	0	0	0	1	0	4	8	12	0	6	0	11	0	0	0	6	6	0	0	8	0	7	0	0	0	2	24	0	0	19
hsa-miR-1294	160	105	231	175	67	36	181	144	383	124	88	45	121	75	99	48	356	102	282	183	265	194	211	78	330	804	239	45	202	132	16	280	123	185	117	323	279	181	39	250	39	169	100	96	28	198	134	81	199
hsa-miR-1295a	6	0	0	0	0	0	0	0	0	0	0	0	0	8	0	25	0	0	0	0	18	0	0	0	0	0	0	0	0	0	1	0	0	0	0	0	0	0	0	0	0	8	0	0	0	8	0	0	0
hsa-miR-1297	0	0	0	0	0	0	0	0	0	0	0	0	0	0	0	0	0	0	0	0	0	0	0	0	0	0	0	0	0	0	0	0	0	0	0	0	0	0	0	0	0	0	0	0	0	0	0	0	0
hsa-miR-1299	6	21	162	1	33	18	44	22	4	1839	62	21	97	221	0	40	180	27	45	111	142	4	35	4	1284	3510	55	30	31	438	235	71	20	12	102	141	40	24	97	106	18	53	0	35	20	15	37	118	79
hsa-miR-548l	28	15	34	15	0	0	35	27	11	0	7	4	69	4	0	13	34	44	46	19	16	8	63	12	19	76	11	68	41	16	0	15	0	0	30	19	0	12	23	29	6	42	1	17	10	0	50	10	26
hsa-miR-1303	84	23	60	43	44	15	102	122	90	34	35	60	144	83	16	76	76	76	81	80	120	86	96	87	117	93	110	86	159	158	25	53	40	85	80	151	145	122	51	172	70	52	25	86	55	63	119	113	111
hsa-miR-1304-5p	0	0	0	0	0	0	0	0	4	0	0	0	0	0	0	0	0	0	0	0	0	0	11	0	0	0	0	0	0	0	0	0	0	0	0	5	0	0	7	0	0	0	0	0	0	0	0	0	0
hsa-miR-1304-3p	122	47	209	59	88	17	138	101	41	90	11	49	159	37	37	29	79	116	43	28	67	86	43	134	127	68	97	53	151	116	49	40	48	110	53	87	99	104	20	199	110	113	16	179	57	39	122	130	199
hsa-miR-548f-5p	6	0	14	7	0	0	5	4	6	0	0	0	0	0	9	0	17	6	0	0	7	11	1	0	8	15	0	2	0	27	0	30	1	0	0	22	6	0	0	6	3	6	0	1	13	0	6	0	0
hsa-miR-548f-3p	0	0	0	0	0	0	0	0	0	0	0	0	0	0	0	0	0	0	0	0	0	0	0	0	1	0	0	0	0	0	0	0	0	0	0	0	0	0	0	0	0	0	0	0	0	0	0	0	0
hsa-miR-1246	35	38	146	55	164	381	187	119	104	58	151	33	189	46	87	101	73	97	10	21	253	82	112	59	173	25	182	199	59	71	0	77	121	368	117	193	112	70	73	169	45	36	10	88	68	61	145	176	177
hsa-miR-1247-5p	6	9	10	13	35	0	8	8	20	0	15	0	49	0	18	56	0	15	10	25	1	0	0	11	2	16	9	3	0	0	0	47	0	22	19	7	0	9	0	3	6	0	0	14	28	22	12	20	41
hsa-miR-1247-3p	0	0	0	0	0	0	0	0	0	0	0	0	0	0	0	0	0	0	0	0	0	0	0	0	0	0	0	0	0	0	0	0	0	0	0	0	0	0	0	0	1	0	0	0	0	0	0	0	0
hsa-miR-1248	0	0	0	0	0	0	0	0	0	0	0	0	0	0	0	0	0	0	0	0	0	0	0	0	0	0	0	0	0	0	0	0	0	0	0	0	0	0	0	0	0	0	0	0	0	0	0	0	0
hsa-miR-1249-5p	0	0	0	0	0	0	0	6	0	0	0	0	0	0	0	16	0	0	0	0	0	1	0	0	0	0	0	0	0	0	0	1	0	0	0	0	0	0	0	0	0	0	0	3	0	0	0	0	0
hsa-miR-1249-3p	0	0	29	0	4	0	7	0	2	0	12	9	44	0	0	0	34	12	9	109	25	11	1	7	1	8	0	51	11	37	1	0	8	19	6	0	66	3	0	15	0	0	1	11	0	18	48	4	4
hsa-miR-1250-5p	4	0	0	0	0	0	30	6	5	9	0	6	13	3	0	38	3	28	12	0	7	7	1	7	3	17	13	11	20	13	0	0	13	0	9	7	0	4	0	7	32	19	0	17	0	20	13	0	29
hsa-miR-1250-3p	0	0	0	0	0	0	0	0	0	0	0	0	0	0	0	0	0	0	0	0	0	0	0	0	0	0	0	0	0	0	0	0	0	0	0	0	0	0	0	0	0	0	0	0	0	0	0	0	1
hsa-miR-1251-5p	0	0	0	0	0	0	0	0	0	0	0	0	0	0	0	0	0	0	0	0	0	0	0	0	0	0	0	0	0	0	0	0	0	0	0	0	0	2	0	0	0	0	0	10	0	0	0	0	0
hsa-miR-1251-3p	0	15	0	3	19	0	0	0	0	0	16	6	0	0	8	0	10	17	0	11	3	23	10	37	0	0	0	0	0	0	17	0	23	0	15	5	0	1	10	0	0	0	0	14	0	0	12	0	6
hsa-miR-1253	0	0	0	0	0	5	0	0	0	0	0	0	0	0	0	0	2	0	0	0	0	0	0	0	0	0	1	0	0	0	0	0	0	0	0	0	0	0	0	0	0	0	0	0	0	0	6	0	0
hsa-miR-1255a	0	0	12	23	0	0	12	0	6	31	0	5	0	0	0	34	6	4	0	1	10	1	2	13	0	6	10	19	35	0	0	10	0	0	0	0	11	9	0	8	11	1	0	11	0	0	12	0	50
hsa-miR-1258	0	0	0	0	0	0	6	0	0	0	0	0	0	0	0	0	0	0	0	0	0	6	0	0	3	0	0	0	0	1	10	0	0	0	0	0	0	0	0	0	0	0	0	0	0	0	0	0	0
hsa-miR-1260a	302	144	348	161	251	26	506	193	115	178	87	170	432	11	9	275	98	194	91	218	457	206	203	383	471	161	325	240	285	699	232	113	159	200	238	231	293	317	217	311	322	205	146	359	79	185	527	447	372
hsa-miR-548g-5p	44	18	54	43	8	14	25	5	54	5	20	24	18	45	17	19	74	57	28	43	25	27	56	57	116	101	0	52	60	61	3	76	19	61	56	80	94	11	23	32	1	53	32	27	20	45	40	41	25
hsa-miR-548g-3p	0	0	12	0	0	0	0	0	0	0	0	0	0	0	0	0	0	0	0	0	0	0	0	5	0	0	0	0	0	0	0	0	13	0	0	0	0	0	0	0	0	0	0	0	0	0	0	0	0
hsa-miR-1261	5	23	25	51	19	11	21	29	35	41	0	35	0	19	0	23	102	60	74	0	68	19	97	13	21	14	54	49	65	38	11	16	0	22	10	7	46	31	4	44	18	60	31	10	7	0	54	6	17
hsa-miR-1262	0	0	0	14	13	0	1	2	0	2	0	11	9	10	11	0	13	20	0	0	0	38	3	25	0	1	0	10	36	28	0	10	0	0	0	0	21	10	8	35	0	0	15	0	0	13	54	5	26
hsa-miR-1263	0	0	0	0	0	0	0	0	0	0	0	0	0	0	0	0	0	0	0	0	0	0	0	0	0	0	0	0	0	0	0	0	0	0	0	0	0	0	0	0	0	0	0	0	0	0	0	0	0
hsa-miR-548n	61	33	76	47	36	7	69	45	42	36	34	11	113	19	14	122	38	86	17	19	45	57	83	43	118	159	47	55	39	88	18	10	37	70	21	86	40	31	13	66	37	54	54	87	9	50	60	75	92
hsa-miR-548m	0	0	5	0	0	0	0	10	7	10	2	8	2	1	15	21	0	43	8	20	1	19	7	7	15	17	10	32	4	12	0	13	0	0	0	5	6	3	0	23	0	7	0	0	0	10	27	1	13
hsa-miR-1265	0	0	0	0	0	0	0	0	0	0	0	0	0	0	0	0	0	0	0	0	0	0	0	0	0	0	0	0	0	0	0	0	0	0	0	0	0	0	0	0	0	0	0	0	0	0	0	0	0
hsa-miR-548o-3p	0	0	3	5	3	0	6	6	8	22	29	0	0	11	0	15	8	24	5	10	0	40	13	3	24	17	5	0	11	29	0	0	11	59	39	6	20	5	0	46	0	15	0	18	27	12	15	6	4
hsa-miR-1266-5p	0	0	0	0	0	4	0	0	0	0	0	0	0	0	0	0	0	0	0	0	0	0	0	3	0	0	0	0	0	0	0	0	0	0	0	8	14	0	0	0	0	1	0	0	0	0	8	0	0
hsa-miR-1266-3p	0	0	0	0	0	0	0	0	0	0	0	0	0	0	0	0	0	0	0	0	0	0	0	0	0	0	0	0	0	0	0	0	0	0	0	0	0	0	0	0	0	0	0	0	0	0	0	0	0
hsa-miR-1267	0	6	0	0	0	0	0	0	0	0	0	0	0	14	0	0	0	0	0	0	0	0	0	3	1	0	0	0	0	0	0	0	0	0	0	0	0	0	0	0	0	0	0	0	0	0	0	0	0
hsa-miR-1268a	13	0	7	5	9	4	6	0	11	0	0	4	0	0	0	32	0	10	7	0	16	7	6	4	16	7	16	10	3	8	15	7	15	47	9	20	21	0	9	10	28	18	0	12	24	9	18	22	10
hsa-miR-1269a	0	0	0	0	0	0	0	0	0	0	0	0	0	0	0	0	0	0	0	0	0	0	0	0	0	0	0	0	0	0	0	0	0	0	0	0	0	0	0	0	0	0	0	0	0	0	0	0	0
hsa-miR-1270	15	30	54	16	14	18	73	36	116	9	38	32	106	12	0	14	26	62	68	64	36	6	49	21	25	43	41	3	76	28	14	15	51	108	52	42	47	50	0	50	13	25	12	57	27	29	42	8	120
hsa-miR-548h-5p	0	0	7	0	10	0	22	12	19	11	8	0	0	0	0	0	2	2	0	0	12	15	18	0	15	45	0	11	24	0	4	10	0	0	14	24	8	2	0	22	1	14	1	0	0	13	6	12	20
hsa-miR-548h-3p	103	105	136	116	41	23	214	128	137	80	68	105	163	48	39	222	114	131	58	81	133	157	170	99	241	294	129	209	178	160	23	26	61	176	177	206	171	88	84	227	103	155	78	153	45	116	141	145	230
hsa-miR-1275	0	0	0	0	6	0	0	2	0	0	0	0	0	0	0	0	0	0	0	0	0	0	5	0	0	0	0	0	0	0	9	0	0	0	0	0	0	0	4	15	0	0	0	0	0	0	0	0	0
hsa-miR-1276	0	0	0	0	0	0	0	0	0	0	0	0	0	0	0	0	0	6	0	0	0	0	1	0	0	0	0	0	0	0	0	0	0	0	0	0	0	0	0	0	0	0	0	0	0	0	0	0	0
hsa-miR-1277-5p	507	808	1937	490	332	61	772	451	129	221	103	540	792	120	588	1237	587	422	214	475	874	784	172	386	826	313	544	1170	561	501	154	602	952	823	551	995	615	452	480	487	731	669	847	995	239	488	505	1110	876
hsa-miR-1277-3p	17	40	48	23	52	7	77	44	12	0	27	77	73	0	25	62	54	50	9	6	41	33	33	34	65	13	89	99	71	51	33	60	85	119	19	69	80	35	14	40	48	33	83	80	29	35	23	121	127
hsa-miR-548p	0	0	0	0	0	0	4	0	0	0	0	0	0	0	0	0	0	4	0	0	0	0	0	0	0	0	0	0	0	0	0	0	0	0	0	0	0	0	0	0	0	0	0	0	0	0	0	0	0
hsa-miR-548i	16	14	0	2	1	0	10	0	1	0	0	0	0	0	0	0	0	4	8	19	1	6	4	6	0	9	17	0	0	17	7	0	0	30	0	2	10	15	0	14	6	0	0	21	0	0	1	1	20
hsa-miR-1278	3	0	11	0	0	0	0	0	2	0	17	9	0	0	0	0	0	5	15	0	0	0	6	0	2	0	0	0	0	11	0	0	1	0	0	0	7	0	0	0	0	0	20	5	0	0	0	0	0
hsa-miR-1281	10	1	0	0	1	0	0	0	2	0	0	0	0	1	0	0	0	1	0	0	0	0	0	0	0	0	0	0	0	0	0	0	0	0	0	0	0	0	0	0	0	0	0	0	0	0	0	0	0
hsa-miR-1282	0	0	0	0	0	0	0	0	0	0	0	0	0	0	0	0	0	0	0	0	0	0	0	0	0	0	0	0	0	0	0	0	0	0	0	0	0	0	0	0	0	0	0	0	0	0	0	0	0
hsa-miR-1284	26	37	17	10	0	10	22	13	13	35	24	0	0	10	0	0	0	19	9	6	26	31	13	24	19	40	39	30	32	8	26	8	17	0	26	11	16	29	3	13	20	8	0	6	0	27	11	12	35
hsa-miR-1288-5p	0	0	0	0	0	0	0	0	0	0	0	0	0	0	0	0	0	0	0	0	0	0	0	0	0	0	0	0	0	0	0	0	0	0	0	0	0	0	0	0	0	0	0	0	0	0	0	0	0
hsa-miR-1288-3p	0	0	0	0	0	0	2	0	0	0	0	8	0	0	0	0	0	0	0	0	0	0	0	7	0	0	15	0	4	0	0	0	0	0	0	0	0	0	0	0	0	0	0	0	0	0	0	0	0
hsa-miR-1292-5p	25	44	37	15	12	5	16	36	57	0	14	9	60	0	8	41	44	39	78	29	38	13	36	5	31	62	83	10	50	41	7	46	17	9	0	35	30	28	36	37	8	7	22	17	20	7	25	50	73
hsa-miR-1292-3p	0	0	0	0	0	0	0	0	0	0	0	0	0	0	0	0	0	0	0	0	0	0	0	0	0	0	0	0	0	0	0	0	0	0	0	0	0	0	0	0	0	0	0	0	0	0	0	0	0
hsa-miR-1252-5p	0	0	0	0	0	0	0	0	0	0	0	0	0	0	0	0	0	0	0	0	0	0	0	0	0	0	0	0	0	0	0	0	0	0	0	0	0	0	0	0	0	0	0	0	0	0	0	0	0
hsa-miR-1255b-5p	131	116	46	93	85	52	122	145	337	88	61	46	105	35	37	44	300	71	214	174	168	63	219	44	228	226	108	13	335	74	8	224	86	29	44	174	230	125	73	336	14	74	73	122	74	114	78	74	93
hsa-miR-1255b-2-3p	0	0	0	0	2	0	0	0	2	1	10	1	0	0	1	0	10	0	2	1	0	1	4	0	1	2	1	0	1	0	1	0	0	0	0	0	2	0	0	0	0	0	1	0	0	0	2	0	0
hsa-miR-664a-5p	997	452	1727	878	554	81	1195	688	374	655	396	583	1103	358	130	1029	698	712	263	548	1084	852	624	808	620	607	1037	794	1175	1599	129	614	699	998	474	795	827	894	525	1238	776	300	210	1288	270	544	661	1119	1772
hsa-miR-664a-3p	51	20	166	41	48	6	65	148	22	26	17	45	116	0	9	41	69	93	30	70	204	92	66	89	79	29	189	53	171	83	12	67	127	169	37	94	84	83	78	148	119	24	16	194	36	57	128	151	209
hsa-miR-1306-5p	311	191	411	177	279	56	529	183	185	194	133	147	494	69	113	274	250	158	78	245	250	258	96	204	319	109	142	180	199	491	69	395	331	374	349	275	180	339	135	137	275	182	138	447	198	310	130	339	485
hsa-miR-1306-3p	0	0	0	0	0	0	0	0	0	0	0	0	0	0	0	0	0	0	0	0	0	0	0	0	0	0	0	0	0	0	0	0	0	0	0	0	0	0	0	0	0	0	0	0	0	1	0	0	0
hsa-miR-1307-5p	82	209	292	137	87	68	133	259	162	68	111	120	100	44	79	468	147	155	172	218	140	247	177	299	186	223	140	402	290	218	7	167	185	446	266	482	191	121	197	167	119	343	134	192	43	132	385	321	300
hsa-miR-1307-3p	197	130	292	184	96	84	201	446	378	60	174	104	356	48	70	411	231	184	414	179	275	285	355	402	221	253	321	332	328	513	33	145	201	276	150	316	218	219	191	352	147	209	26	217	108	126	470	201	347
hsa-miR-513b-5p	0	0	0	0	0	0	0	0	0	0	0	0	0	0	0	0	0	0	0	0	0	0	0	0	0	0	0	0	0	0	0	0	0	0	0	0	0	0	0	0	0	0	0	0	0	0	0	0	0
hsa-miR-513c-5p	0	0	11	13	0	0	0	0	0	0	0	0	0	0	0	0	0	0	0	0	7	0	5	0	0	1	0	12	0	0	0	0	0	0	0	0	0	0	0	0	12	0	14	0	6	0	4	13	0
hsa-miR-513c-3p	0	0	0	0	0	0	0	0	0	0	0	0	0	0	0	0	0	0	0	0	0	0	0	0	0	0	0	0	0	0	0	0	0	0	0	0	0	0	0	0	0	0	0	0	0	0	0	0	0
hsa-miR-1321	0	0	0	0	0	0	0	0	0	0	0	0	0	0	0	0	0	0	0	0	0	0	0	0	0	0	0	0	0	0	0	0	0	0	0	0	0	0	0	0	0	0	0	0	0	0	0	0	0
hsa-miR-1197	0	0	0	0	0	0	0	0	0	0	0	3	0	0	0	0	0	0	0	0	0	0	0	6	0	0	0	0	0	0	0	13	0	0	0	0	0	1	0	0	0	0	0	0	0	0	0	0	0
hsa-miR-1324	0	0	0	0	0	0	0	0	0	0	0	0	0	0	0	0	0	0	0	0	0	0	0	0	0	0	0	0	0	0	0	0	0	0	0	0	0	0	0	0	0	0	0	0	0	0	0	0	0
hsa-miR-1469	0	0	4	0	0	10	0	61	0	0	0	0	0	0	0	0	0	0	0	0	0	0	0	0	0	0	0	0	0	17	0	0	0	0	0	0	0	0	0	0	0	12	0	0	16	0	0	0	0
hsa-miR-1470	0	0	0	0	0	0	0	0	0	1	0	0	0	0	0	0	0	0	0	1	0	0	0	0	0	0	0	0	0	0	0	0	1	0	0	0	0	0	0	0	0	0	0	0	0	0	0	0	2
hsa-miR-1537-5p	0	0	0	0	0	0	0	0	0	0	0	0	0	0	0	0	0	0	0	0	0	0	4	0	0	0	0	0	5	0	0	0	0	0	0	0	0	0	0	0	0	12	0	0	0	0	0	0	0
hsa-miR-1537-3p	24	27	59	22	14	2	30	33	16	13	0	14	89	21	47	30	58	55	21	20	37	45	26	25	26	15	23	85	26	39	0	18	55	64	11	43	76	8	18	56	7	71	7	10	19	9	61	9	23
hsa-miR-1538	5	0	9	11	5	0	3	0	3	12	0	7	0	0	0	0	0	2	2	9	1	0	0	5	5	1	0	0	5	7	0	12	0	0	10	0	0	0	0	13	0	7	0	7	0	18	7	10	13
hsa-miR-103b	16115	21778	17352	21604	16163	4794	42563	16753	31512	17792	9005	17459	35371	11467	8397	33285	35538	26206	14988	15048	30011	29479	33378	23759	38827	30309	33344	27007	44784	18988	6077	25534	22624	20978	20217	41954	29318	33513	12214	28592	31191	15922	18567	53517	12084	16696	38307	45123	80485
hsa-miR-320d	1793	1716	1583	1750	1405	1763	580	1031	1109	1240	1516	598	3529	922	12397	3435	1225	657	752	900	2027	1794	663	1316	812	808	2366	2421	664	13261	392	1630	1560	2618	933	1194	1630	846	1408	2060	1006	1133	649	1318	615	824	797	1910	1550
hsa-miR-1827	0	0	1	1	0	0	0	0	1	0	0	0	0	0	0	0	0	0	0	0	0	0	0	1	2	0	0	0	0	0	0	0	0	0	0	0	0	0	0	0	0	0	0	0	0	0	0	0	0
hsa-miR-1908-5p	134	61	248	69	65	25	143	83	76	56	45	19	115	42	34	40	155	14	104	200	168	39	50	94	60	110	63	75	95	262	15	86	93	66	21	87	102	127	78	90	66	45	29	86	25	50	29	109	95
hsa-miR-1908-3p	9	8	15	21	24	0	1	0	9	9	54	6	17	6	0	15	5	23	8	94	6	4	3	3	12	2	14	60	23	18	0	27	48	9	6	26	5	17	8	29	17	17	14	9	14	6	39	6	28
hsa-miR-1909-5p	0	0	0	0	0	0	0	0	0	0	0	0	0	0	0	0	0	0	0	0	0	0	0	0	0	0	0	0	0	0	0	0	0	0	0	0	0	0	0	0	0	0	0	0	0	0	0	0	0
hsa-miR-1909-3p	0	0	0	0	0	0	0	0	0	0	0	0	0	0	0	0	0	0	0	0	0	0	0	0	0	0	0	0	0	0	0	0	0	0	0	0	0	0	0	0	0	0	0	0	0	0	0	0	0
hsa-miR-1910-5p	0	0	0	0	0	0	0	0	0	0	0	0	0	0	0	0	0	0	0	0	0	0	0	0	0	0	0	0	0	0	0	0	0	0	0	0	0	0	0	0	0	0	0	0	0	0	0	0	0
hsa-miR-1910-3p	0	0	0	0	0	0	0	0	2	0	0	0	0	0	0	0	0	0	8	0	0	0	0	0	0	0	0	0	0	0	0	0	0	0	0	0	0	0	0	0	0	0	0	0	0	0	0	0	0
hsa-miR-1911-5p	0	0	0	0	0	0	0	0	4	0	0	0	0	0	0	0	0	0	0	0	0	0	5	1	6	0	0	0	0	0	0	0	0	0	0	12	0	0	0	0	0	0	0	0	0	0	0	0	0
hsa-miR-1912-5p	0	0	0	0	0	0	0	0	0	0	0	0	0	0	0	0	0	0	0	0	0	0	0	0	4	0	0	0	5	0	0	0	0	0	0	0	0	0	0	0	0	0	0	0	0	0	0	0	0
hsa-miR-1912-3p	0	0	0	0	0	0	0	0	0	0	0	0	0	0	0	0	0	0	0	0	0	0	0	0	0	0	0	0	0	0	0	0	0	0	0	0	0	0	0	0	0	0	0	0	0	0	0	0	0
hsa-miR-1913	0	0	0	0	0	0	0	0	0	0	0	0	0	0	0	0	0	0	0	0	0	0	0	1	0	0	0	0	0	0	0	0	0	0	0	0	0	0	0	0	6	0	0	0	0	0	0	7	0
hsa-miR-1914-5p	0	0	0	0	0	0	7	0	0	0	0	0	0	0	0	0	0	3	0	0	0	0	0	0	0	0	10	0	3	0	0	0	0	0	0	0	0	0	0	0	0	0	0	0	0	0	2	7	0
hsa-miR-1914-3p	0	0	0	0	9	0	0	0	0	0	0	0	0	0	0	0	0	1	0	0	0	0	0	0	0	0	5	0	0	0	0	0	0	14	0	0	0	0	0	0	0	0	0	0	0	0	0	0	3
hsa-miR-1972	0	0	0	8	0	0	0	12	0	0	0	0	0	0	0	0	0	8	0	0	0	0	0	0	0	0	0	0	0	0	0	0	0	0	0	0	0	0	0	0	0	0	0	0	0	0	0	0	0
hsa-miR-1973	0	0	0	0	0	0	0	0	0	0	0	0	0	0	0	0	0	0	0	0	0	0	0	0	0	0	3	0	0	0	0	0	0	0	0	0	0	0	0	0	8	0	0	0	0	0	0	0	0
hsa-miR-1976	0	0	0	0	12	6	0	8	13	0	0	0	15	18	0	0	14	0	16	15	0	0	8	22	6	12	0	0	1	19	0	16	0	0	6	12	4	17	0	4	18	0	3	0	0	9	8	11	0
hsa-miR-2052	0	0	0	0	0	0	0	0	0	0	0	0	0	0	0	0	0	0	0	0	0	0	0	0	0	0	0	0	0	0	0	0	1	0	0	0	0	0	0	0	0	0	0	0	0	0	0	0	0
hsa-miR-2110	114	69	143	71	126	29	90	99	205	50	58	57	131	47	11	148	196	115	94	167	110	130	145	80	116	162	39	73	243	236	22	75	120	96	90	146	200	94	60	99	81	107	51	129	14	133	112	81	128
hsa-miR-2114-5p	0	0	0	0	0	0	0	0	8	0	0	0	0	0	0	0	11	0	0	12	0	0	0	0	0	7	0	19	0	0	0	0	0	0	3	0	0	0	0	0	0	0	0	0	0	0	0	0	0
hsa-miR-2114-3p	0	0	0	0	0	0	0	0	0	0	0	0	0	0	0	0	0	0	0	0	0	0	0	0	0	0	0	0	0	0	0	0	0	0	0	0	0	0	0	0	0	0	0	0	0	0	0	9	0
hsa-miR-2115-5p	12	21	0	5	9	0	7	18	0	6	9	15	21	6	0	0	14	21	18	21	0	16	24	23	0	18	6	55	16	28	0	5	8	53	0	22	59	5	21	82	6	32	15	0	12	0	46	7	7
hsa-miR-2115-3p	1	0	9	0	8	0	4	31	5	14	11	14	1	0	1	0	20	36	17	0	5	22	36	19	5	13	0	12	14	17	0	0	22	0	0	22	16	3	0	16	11	9	0	14	19	0	88	14	26
hsa-miR-2116-3p	11	0	0	0	16	0	0	0	0	0	0	0	0	7	0	0	0	0	0	0	0	0	2	2	4	0	0	0	0	11	0	0	0	0	0	0	0	0	0	0	0	0	0	5	0	0	1	0	13
hsa-miR-2117	0	0	0	0	0	0	0	0	0	0	0	0	0	0	0	0	0	0	0	0	0	0	0	0	0	0	0	0	0	0	0	0	0	0	0	0	0	0	0	0	0	0	0	0	0	0	0	0	0
hsa-miR-548q	7	9	8	8	0	7	6	21	21	0	14	6	0	0	0	0	0	9	13	28	3	14	4	0	14	22	0	11	12	17	0	30	0	0	0	17	19	4	9	9	0	0	0	0	0	15	3	6	0
hsa-miR-2276-3p	7	0	6	7	10	0	0	5	1	0	0	0	0	0	0	0	0	11	0	0	6	0	1	0	0	0	0	8	1	0	0	0	12	28	0	0	0	15	0	0	0	0	0	0	0	7	3	0	9
hsa-miR-2277-5p	9	0	9	0	0	0	12	0	0	0	0	4	0	0	0	0	0	5	8	0	0	0	14	4	5	0	0	13	3	0	0	0	0	0	0	17	7	14	0	0	0	0	0	7	0	7	0	0	0
hsa-miR-2277-3p	0	0	0	0	0	0	0	0	0	0	0	8	20	0	0	0	0	0	0	0	0	0	0	5	0	0	11	0	0	0	0	0	0	32	7	0	0	0	0	0	9	0	0	0	0	0	0	0	6
hsa-miR-2278	0	0	0	0	0	0	0	4	7	17	0	0	0	0	0	0	0	4	7	0	6	0	1	1	8	4	0	0	0	0	0	0	0	0	0	6	0	0	0	13	7	0	1	0	0	0	0	5	0
hsa-miR-2681-5p	0	0	0	0	0	0	0	0	0	0	0	0	0	0	0	0	0	0	0	0	0	0	0	0	0	0	0	0	0	0	0	0	0	0	0	0	0	0	0	0	0	0	0	0	0	0	0	0	0
hsa-miR-2681-3p	0	0	0	0	0	0	0	0	0	0	0	0	0	0	0	0	0	0	0	11	0	0	0	0	0	0	0	0	0	0	0	0	0	0	0	0	0	0	0	0	9	0	0	1	0	0	0	1	0
hsa-miR-2682-5p	0	0	0	0	0	0	0	0	0	0	0	0	0	0	0	0	0	0	0	0	0	0	3	0	0	0	0	0	4	0	0	0	0	0	0	0	0	0	0	0	0	0	0	0	0	0	0	0	0
hsa-miR-2682-3p	0	0	0	0	0	0	0	0	0	0	0	0	0	0	0	0	0	0	0	0	0	0	0	0	0	0	0	0	0	0	0	0	0	0	0	0	0	0	0	0	0	0	0	0	0	0	0	0	0
hsa-miR-711	0	0	0	0	0	0	0	0	0	0	0	0	0	0	0	0	0	0	0	0	0	0	0	0	0	0	0	0	0	0	0	0	0	0	0	0	0	0	0	0	0	0	0	0	0	0	0	0	0
hsa-miR-718	0	0	0	0	0	0	0	0	0	0	0	0	0	0	0	0	0	0	0	0	0	0	0	0	0	0	0	0	0	0	0	4	0	0	0	0	0	0	0	0	0	0	0	0	0	0	0	0	0
hsa-miR-2861	0	0	0	0	0	0	0	0	0	0	0	0	0	0	0	0	0	0	0	0	0	0	0	0	0	0	0	0	0	0	0	0	0	0	0	0	0	0	0	0	0	0	0	0	0	0	0	0	0
hsa-miR-3115	28	50	30	36	0	1	17	8	5	0	9	6	22	0	0	17	22	3	1	28	70	12	0	24	12	5	70	30	29	36	0	55	16	36	8	4	0	32	22	20	42	13	0	43	18	12	24	59	38
hsa-miR-3116	0	0	0	0	0	0	0	0	0	0	0	0	1	0	0	0	0	0	0	0	0	0	0	0	0	0	0	0	5	0	0	0	0	0	0	0	0	0	0	0	0	0	0	0	0	0	0	0	0
hsa-miR-3117-3p	7	0	0	0	0	0	0	0	0	0	0	0	0	0	0	0	0	0	0	0	0	0	0	0	1	0	0	0	0	0	0	0	0	0	0	0	0	0	0	0	0	0	0	0	0	0	0	0	0
hsa-miR-3118	0	0	0	0	8	0	0	0	0	0	0	0	0	0	0	0	0	0	0	1	0	0	0	0	0	0	0	0	9	3	0	0	0	0	0	0	0	0	0	0	0	0	0	0	0	0	0	0	0
hsa-miR-3120-5p	7	0	0	50	83	7	7	59	40	21	16	27	58	6	12	125	8	55	7	13	27	24	8	54	93	13	37	69	40	143	1	39	62	65	28	20	10	37	31	60	21	33	13	82	3	34	23	60	43
hsa-miR-3120-3p	6	0	17	8	30	0	36	8	11	25	0	17	0	0	0	28	17	15	0	22	20	29	2	6	23	0	11	49	11	28	10	0	0	0	16	22	30	19	16	4	18	15	14	26	0	39	29	61	47
hsa-miR-3121-3p	0	0	0	0	0	0	4	0	0	0	1	0	0	0	0	0	0	6	0	0	0	0	0	0	0	0	0	21	0	0	0	0	0	0	2	0	0	0	0	0	0	0	0	6	0	0	0	0	4
hsa-miR-3122	0	0	0	0	0	0	0	0	0	0	0	0	0	0	0	0	0	0	0	0	0	0	0	0	0	0	0	0	0	0	0	0	0	0	0	0	5	0	0	0	0	0	0	0	0	0	0	0	0
hsa-miR-3124-5p	0	0	0	0	0	0	3	0	4	13	0	8	0	0	0	0	8	6	0	0	7	18	8	0	9	3	0	0	1	0	0	0	0	0	4	0	0	14	0	5	0	0	0	2	0	16	2	0	3
hsa-miR-3124-3p	0	0	0	0	1	0	0	0	0	0	0	0	0	0	0	0	0	0	0	0	0	0	0	0	0	5	0	0	0	0	0	0	0	0	1	0	0	0	0	0	0	0	0	0	0	0	0	0	0
hsa-miR-548s	0	0	0	0	0	0	0	0	0	0	0	0	0	0	0	0	0	0	0	0	1	0	0	0	0	0	0	0	0	0	0	0	0	0	0	0	0	0	0	0	0	0	0	0	0	0	0	0	0
hsa-miR-3125	0	0	0	0	5	0	9	17	0	7	0	3	1	0	0	1	0	4	0	0	0	0	0	6	12	10	0	0	3	0	0	0	0	3	2	0	0	6	0	0	0	0	0	3	0	0	5	14	5
hsa-miR-3126-5p	0	0	0	0	0	0	0	0	0	0	0	0	0	0	0	0	0	0	0	0	0	1	0	0	0	0	0	0	0	0	1	0	0	0	0	0	0	0	0	0	0	0	0	0	0	0	0	0	0
hsa-miR-3126-3p	0	0	0	0	0	0	0	0	0	0	0	0	0	0	0	0	0	0	0	0	0	0	0	0	0	0	0	0	0	0	0	0	0	0	0	0	0	0	0	0	0	0	0	0	0	0	0	0	0
hsa-miR-3127-5p	28	0	6	0	0	0	10	4	26	14	0	3	29	9	0	11	50	6	6	0	18	7	25	16	8	5	21	10	25	18	0	3	0	23	8	21	15	0	10	16	0	26	0	11	0	0	21	22	18
hsa-miR-3127-3p	0	0	10	0	4	0	5	1	0	0	0	0	0	0	0	0	11	0	0	0	0	0	6	8	0	0	7	19	6	0	0	0	0	0	0	6	0	0	0	0	0	0	0	1	5	0	0	9	0
hsa-miR-3128	0	14	9	14	20	0	0	0	0	8	0	0	0	0	0	0	0	2	6	0	5	0	2	0	0	7	0	0	3	0	15	11	0	3	0	0	6	8	0	0	0	0	0	2	0	6	3	0	13
hsa-miR-3129-5p	0	0	0	0	0	0	0	0	2	0	0	0	0	0	0	0	0	0	0	0	0	8	0	0	2	0	0	0	0	0	0	0	0	0	1	0	0	0	0	0	0	0	0	7	0	0	0	0	0
hsa-miR-3129-3p	0	0	0	5	0	0	0	0	5	0	0	0	0	0	0	0	0	0	0	0	0	0	0	0	0	0	0	0	0	0	0	0	0	0	0	0	0	0	0	0	0	0	0	2	0	0	0	0	0
hsa-miR-3130-5p	9	18	0	0	0	2	0	0	8	0	0	0	0	0	0	11	0	11	0	11	0	9	8	0	18	15	11	0	22	0	0	0	0	0	2	0	0	0	0	0	0	11	0	0	0	15	0	0	7
hsa-miR-3130-3p	9	18	6	0	0	2	0	0	8	0	0	0	0	0	0	11	0	11	0	11	0	14	12	10	19	15	11	0	22	0	0	0	0	0	2	0	0	0	0	0	0	11	0	0	0	15	5	0	7
hsa-miR-3131	0	0	4	0	0	0	0	5	0	0	0	0	0	0	0	0	0	0	0	0	0	0	1	0	10	6	0	0	0	7	1	0	0	12	7	1	8	0	0	0	0	0	0	0	13	0	7	0	0
hsa-miR-3132	0	0	0	0	0	0	0	0	0	0	0	0	1	0	0	0	0	0	0	0	0	0	0	0	0	0	0	0	0	0	0	0	0	1	0	0	0	0	5	0	0	0	0	1	0	0	0	0	9
hsa-miR-3133	0	0	0	0	0	0	7	0	0	0	0	0	0	1	0	0	0	0	0	0	0	0	0	0	0	0	0	0	1	0	0	0	0	0	1	0	0	0	0	1	0	0	0	9	0	0	0	0	0
hsa-miR-378b	0	0	0	0	0	0	0	0	0	0	0	0	0	0	0	0	0	0	0	0	0	0	0	0	0	0	0	0	0	0	0	0	0	0	0	0	0	0	0	0	0	0	0	0	0	0	0	0	0
hsa-miR-3135a	0	13	0	0	0	3	9	1	0	9	0	15	0	0	0	0	14	0	5	0	0	6	0	9	2	0	4	11	10	0	0	16	0	18	10	0	0	8	9	0	0	0	0	0	9	11	0	0	0
hsa-miR-3136-5p	9	0	0	0	0	0	0	0	4	0	0	0	0	0	0	0	20	3	0	0	10	9	0	0	2	5	0	1	0	12	0	0	0	0	0	0	0	0	0	7	10	6	0	0	0	24	5	0	6
hsa-miR-544b	0	0	0	0	0	0	0	0	0	0	0	0	0	0	11	0	0	0	0	0	0	0	0	0	0	0	0	0	0	0	0	0	0	0	9	0	0	0	0	0	0	0	0	0	0	0	0	0	0
hsa-miR-3137	0	0	13	0	0	0	0	0	0	0	0	0	0	0	0	0	0	0	0	0	0	0	0	0	0	0	0	0	1	0	0	0	0	0	0	8	0	0	0	0	0	0	0	0	0	0	0	0	0
hsa-miR-3138	13	0	8	13	5	11	7	18	21	0	0	9	0	0	0	20	0	0	6	10	11	4	0	7	8	9	12	22	0	27	4	52	28	0	0	1	0	11	4	6	6	9	0	6	0	0	3	33	0
hsa-miR-3139	0	0	0	0	0	0	0	0	0	0	0	9	0	0	0	0	0	0	0	0	0	0	0	0	0	0	0	0	0	0	0	0	0	0	0	0	0	0	0	0	0	0	0	0	0	0	0	0	0
hsa-miR-3140-5p	0	0	0	0	0	0	0	0	3	0	0	5	0	0	19	0	0	0	0	0	0	10	0	0	3	0	0	0	0	0	0	0	0	0	0	0	0	0	0	0	0	0	0	0	0	0	0	3	5
hsa-miR-3140-3p	22	0	0	13	0	0	9	23	18	0	0	0	0	0	0	16	26	12	0	9	3	16	43	3	54	42	37	0	19	14	0	0	0	0	15	41	21	13	0	28	10	2	0	22	0	17	58	1	21
hsa-miR-548t-5p	0	10	0	7	5	0	0	4	5	0	1	6	0	0	0	0	1	0	0	0	0	3	13	0	5	1	0	19	7	16	0	0	0	0	0	12	0	0	0	0	0	0	0	0	0	15	0	0	4
hsa-miR-548t-3p	35	0	20	31	43	9	50	46	86	25	20	55	27	24	0	19	135	55	34	33	83	55	70	32	172	173	22	15	82	16	0	51	18	40	24	109	73	53	11	75	16	12	10	53	29	10	32	71	66
hsa-miR-3141	0	0	0	0	0	4	0	0	0	20	13	0	0	0	0	0	0	0	0	1	0	4	6	0	0	0	0	0	0	0	11	9	0	0	0	0	0	0	21	0	0	0	0	0	0	0	0	0	9
hsa-miR-3142	0	0	0	0	0	0	0	0	0	0	0	0	0	0	0	14	0	0	0	0	0	0	0	0	0	0	0	0	0	0	0	0	0	0	2	0	0	0	0	0	0	0	0	0	0	0	0	9	0
hsa-miR-3143	11	16	8	8	8	0	29	18	48	22	31	8	9	7	0	12	31	10	10	0	28	12	13	7	80	62	0	0	41	0	0	22	20	0	25	42	6	3	0	45	0	15	15	34	10	0	6	44	51
hsa-miR-548u	0	0	0	7	6	0	1	0	24	0	0	0	0	0	0	1	0	0	0	19	23	4	5	7	0	21	0	0	4	30	1	0	11	0	6	11	21	12	0	14	0	1	16	8	9	1	2	0	22
hsa-miR-3144-5p	0	0	0	0	0	0	0	0	0	0	0	0	0	0	0	0	0	0	0	0	0	0	0	0	0	0	0	0	0	0	0	0	0	0	0	0	0	0	0	0	0	0	0	3	0	0	0	0	0
hsa-miR-3144-3p	0	0	0	0	0	0	0	0	0	0	0	0	0	0	0	0	0	0	0	0	0	0	0	0	0	0	0	0	0	0	0	0	0	0	0	0	0	0	0	0	0	0	0	0	0	0	0	0	0
hsa-miR-3145-5p	0	0	0	0	14	0	0	0	0	0	0	0	0	0	0	0	0	0	0	0	0	0	0	0	0	0	3	0	0	0	0	0	0	0	0	0	0	0	0	0	0	0	0	0	0	0	0	0	0
hsa-miR-1273c	0	10	0	0	0	0	11	3	5	0	11	5	0	0	0	0	0	1	8	0	7	8	2	8	12	5	0	0	11	0	0	12	0	0	0	0	1	0	0	8	4	0	0	16	0	0	7	0	10
hsa-miR-3146	0	0	0	10	4	0	4	12	0	20	0	0	11	0	0	0	0	5	8	0	0	7	0	0	0	0	0	11	3	0	0	0	0	0	0	0	0	0	7	0	0	12	0	6	0	0	1	0	3
hsa-miR-3147	9	0	0	0	0	0	0	0	0	0	0	0	0	0	0	0	0	0	0	0	0	0	1	0	0	0	0	0	0	0	0	0	0	0	0	0	0	0	0	0	0	0	0	0	0	0	0	0	0
hsa-miR-548v	0	0	0	0	0	0	0	0	0	0	0	0	21	0	0	0	0	0	0	0	0	0	0	0	0	0	0	0	0	0	0	0	0	0	0	0	0	0	0	0	0	0	0	0	0	0	0	0	0
hsa-miR-3148	0	0	0	0	0	0	0	0	0	0	0	0	0	0	0	0	0	0	0	0	0	0	0	0	0	0	0	0	0	0	0	0	0	0	0	0	0	0	0	0	0	0	0	0	0	0	0	0	0
hsa-miR-3149	0	0	0	0	0	0	0	0	0	0	5	0	0	0	0	0	0	0	0	0	0	0	1	0	0	3	0	0	3	0	0	0	0	0	0	0	0	0	0	0	0	0	0	0	0	0	0	4	0
hsa-miR-3150a-5p	0	13	12	1	0	0	7	5	7	0	0	0	0	0	6	0	17	0	10	0	3	4	10	9	0	1	0	0	1	9	0	14	0	0	4	0	7	3	0	13	0	0	0	6	0	0	10	6	0
hsa-miR-3150a-3p	6	0	0	8	8	3	0	3	8	0	0	0	0	0	0	0	0	1	0	0	0	0	1	4	16	27	4	11	5	0	0	0	0	2	3	0	0	3	0	15	0	0	0	0	0	6	3	0	2
hsa-miR-3151-5p	0	0	0	0	0	0	0	0	0	0	0	0	0	0	0	0	0	0	0	0	0	0	0	0	0	0	0	0	0	0	0	0	0	0	0	0	0	0	0	0	0	0	0	0	0	0	0	0	0
hsa-miR-3151-3p	0	0	0	0	0	0	0	0	0	0	0	0	0	0	0	0	0	0	0	0	0	0	0	0	0	0	0	0	0	0	0	0	0	0	0	0	0	0	0	0	0	0	0	0	0	0	0	0	0
hsa-miR-3153	0	0	0	0	0	0	0	0	0	0	0	0	0	0	0	0	0	0	0	0	0	0	0	0	0	0	0	0	0	0	0	0	0	0	0	0	0	0	0	0	0	0	0	0	0	0	0	0	0
hsa-miR-3074-5p	1627	2273	2422	1836	2121	386	1355	2483	1547	1941	1549	1491	2735	719	1602	4352	3057	3097	1387	1278	1378	3045	1678	2484	2525	1642	2235	3427	2217	3553	967	1954	2254	3857	1519	2480	3147	1673	1592	3321	1087	3202	2102	2198	1174	1272	3077	1714	3321
hsa-miR-3074-3p	0	0	0	0	0	0	0	0	0	0	0	0	0	0	0	0	0	0	0	0	0	0	0	0	0	0	0	0	0	0	0	0	0	28	0	0	0	7	0	0	0	0	0	0	0	0	0	0	0
hsa-miR-3154	0	14	0	3	6	1	5	21	3	0	0	10	0	3	6	0	0	28	8	0	0	4	8	30	2	0	0	32	17	7	8	37	0	9	24	10	10	0	26	11	9	0	0	0	0	0	20	15	0
hsa-miR-3155a	0	0	0	10	0	0	0	8	0	0	12	0	2	0	0	0	0	0	6	0	7	0	0	0	0	3	0	0	7	13	0	34	0	0	0	0	5	0	0	0	0	7	12	0	0	0	1	0	10
hsa-miR-3156-5p	0	0	0	0	0	0	0	0	0	0	0	3	0	0	0	0	0	0	0	0	0	1	0	0	0	0	0	0	0	1	0	0	0	0	0	0	0	0	0	0	0	0	0	0	0	0	0	0	0
hsa-miR-3157-5p	0	0	36	13	0	5	25	20	5	0	1	11	20	10	0	26	37	18	18	16	21	36	19	0	34	3	10	0	20	0	0	4	0	0	0	24	13	27	0	8	9	7	18	28	0	1	9	9	0
hsa-miR-3157-3p	0	8	0	0	0	0	0	7	0	0	0	0	0	0	0	0	0	5	0	0	0	0	3	0	0	6	0	0	2	0	0	0	0	0	6	0	0	4	0	0	0	0	11	0	0	0	0	0	0
hsa-miR-3158-5p	6	0	0	0	0	0	7	11	18	0	9	5	0	24	0	19	18	3	6	0	20	0	4	13	4	7	9	0	14	1	0	0	16	0	0	3	36	0	0	10	0	0	0	0	23	1	6	11	0
hsa-miR-3158-3p	88	101	63	44	57	23	64	77	142	29	47	40	117	100	0	60	92	52	195	35	95	64	119	18	128	91	113	22	118	55	10	165	46	45	48	137	92	64	73	75	35	42	35	50	74	180	34	102	59
hsa-miR-3159	0	0	0	0	0	0	0	7	0	0	0	0	0	0	0	0	0	0	0	0	0	0	0	0	0	0	0	0	0	0	0	0	0	0	0	0	0	0	0	0	0	0	0	0	0	0	0	0	0
hsa-miR-3160-5p	0	0	0	0	0	0	0	0	0	0	0	0	26	0	0	0	0	0	8	0	0	0	0	0	5	0	0	0	0	0	0	18	0	0	0	0	0	0	0	0	0	13	0	4	0	0	0	0	7
hsa-miR-3160-3p	0	0	0	0	0	0	0	0	0	0	0	0	26	0	0	0	0	0	8	0	0	0	0	0	0	0	0	0	0	0	0	18	0	0	0	0	0	0	0	0	0	0	0	0	0	0	0	0	7
hsa-miR-3161	0	30	33	6	0	0	25	0	0	0	0	0	17	0	0	21	9	20	0	0	8	0	2	19	0	0	0	0	0	23	7	0	0	0	0	0	0	20	0	31	1	1	0	23	0	24	0	0	0
hsa-miR-3162-5p	0	15	1	2	0	0	3	0	7	0	0	2	1	31	0	0	0	0	0	9	8	9	2	19	3	10	12	6	19	9	40	0	0	0	0	4	0	0	13	0	0	0	0	10	0	6	0	182	9
hsa-miR-3162-3p	0	0	0	0	0	0	0	0	2	0	0	0	0	0	0	0	0	0	0	0	0	0	1	0	0	0	0	0	0	0	0	0	0	0	0	0	0	0	0	0	0	15	0	0	0	0	0	0	1
hsa-miR-3163	0	0	13	0	0	3	2	6	15	0	0	0	13	2	10	0	76	6	26	15	10	0	8	0	4	15	0	0	10	17	0	44	0	0	0	22	4	14	0	10	0	0	0	4	8	9	11	6	3
hsa-miR-3164	0	0	0	0	0	0	6	7	12	13	10	0	0	0	0	0	9	10	4	6	0	9	5	0	0	16	0	0	0	11	0	13	0	0	0	0	0	4	0	9	0	5	0	0	0	0	15	6	2
hsa-miR-3165	0	0	0	0	0	0	0	4	0	0	0	0	0	0	0	0	0	0	0	0	0	0	2	0	0	0	0	0	0	0	0	0	0	0	0	0	0	0	0	0	0	0	0	0	0	0	0	0	0
hsa-miR-3166	0	0	0	0	0	0	0	0	0	0	0	0	0	0	0	0	0	0	0	0	3	0	0	0	3	1	0	0	0	0	0	0	16	0	0	0	0	0	0	4	0	0	0	0	0	0	0	0	0
hsa-miR-1260b	176	147	467	86	146	12	597	196	53	61	111	172	238	12	13	141	83	199	60	121	442	123	154	372	279	81	156	182	244	631	167	61	125	157	302	225	187	240	131	167	267	112	51	339	80	159	476	329	483
hsa-miR-3168	5	20	0	9	11	0	294	0	221	14	0	17	0	0	13	66	0	524	0	0	0	12	0	16	20	31	0	1	0	0	22	19	0	52	14	13	8	20	0	0	91	0	52	18	389	5	0	0	8
hsa-miR-3169	0	0	0	0	0	0	0	0	0	0	0	0	0	0	0	0	0	0	0	0	0	0	0	0	0	0	0	0	0	0	0	0	0	0	0	0	0	0	0	0	0	0	0	0	0	0	0	0	0
hsa-miR-3170	4	0	5	0	17	0	8	0	0	0	0	16	6	0	17	0	0	0	0	0	0	24	0	18	2	24	10	0	3	0	17	35	0	0	13	0	0	13	0	0	8	0	3	4	0	8	0	0	13
hsa-miR-3171	0	0	0	0	0	0	0	0	0	0	0	0	0	0	0	0	0	0	0	0	0	0	0	0	0	0	0	0	0	0	0	0	0	0	0	0	0	0	0	0	0	0	0	0	0	0	0	0	0
hsa-miR-3173-5p	10	47	35	16	14	11	31	8	34	33	8	4	0	22	15	25	51	4	15	0	46	18	33	12	40	2	34	18	19	25	19	20	18	57	19	10	27	27	1	36	10	13	57	21	18	27	31	53	54
hsa-miR-3173-3p	0	0	0	0	0	0	6	7	0	0	0	0	0	0	0	0	0	4	0	0	0	0	15	3	0	6	0	0	15	0	0	0	0	0	0	0	0	14	0	0	0	13	0	0	0	0	0	0	5
hsa-miR-1193	0	0	0	0	0	0	0	0	0	0	0	0	0	0	0	0	0	1	0	0	0	0	0	0	0	0	0	0	0	0	0	0	0	0	0	0	0	0	0	0	0	0	0	0	0	0	0	0	0
hsa-miR-323b-5p	0	0	0	0	0	0	0	0	0	1	0	0	0	0	0	0	0	0	0	0	0	0	0	0	0	0	0	0	0	0	0	0	0	0	0	0	0	0	0	0	0	0	0	0	0	0	0	0	0
hsa-miR-323b-3p	15	108	1093	75	333	9	257	193	47	138	36	481	358	48	19	299	236	338	0	38	289	99	44	160	65	170	581	72	279	682	53	295	31	178	78	21	202	679	122	82	23	347	10	311	61	58	79	518	360
hsa-miR-3174	14	0	2	5	0	0	5	6	0	0	0	6	0	0	0	20	21	4	5	13	3	0	0	14	7	0	0	5	9	0	0	0	14	17	0	9	9	24	0	9	0	0	0	11	0	10	2	4	4
hsa-miR-3175	0	0	0	0	0	0	2	0	0	0	0	0	0	0	0	0	1	0	0	0	0	0	3	1	0	2	0	0	5	0	0	0	0	35	0	0	6	0	1	0	8	0	0	2	0	0	1	12	1
hsa-miR-3176	12	0	0	0	0	0	0	0	0	0	0	0	0	0	0	0	0	0	0	0	0	0	0	0	0	0	0	0	0	0	0	0	0	0	0	0	0	0	0	0	0	0	0	0	0	0	0	0	6
hsa-miR-3177-5p	0	0	9	0	0	0	0	0	0	0	0	0	0	0	0	0	0	0	0	0	0	0	0	0	5	0	0	0	2	0	0	0	0	0	0	0	0	0	0	0	0	0	0	0	0	0	0	0	0
hsa-miR-3177-3p	0	4	0	0	6	0	10	0	2	0	8	4	0	0	0	19	0	16	0	0	25	9	7	6	15	9	12	14	5	25	0	0	0	0	19	13	0	3	6	13	10	0	0	10	0	0	15	13	40
hsa-miR-3178	0	0	0	0	7	0	0	2	4	0	0	1	11	0	0	0	4	10	3	0	0	0	2	10	10	0	0	6	16	7	0	7	16	0	0	26	7	5	9	18	0	0	5	0	9	0	7	0	9
hsa-miR-3179	0	0	0	0	2	0	0	0	4	0	0	0	0	11	0	0	0	8	0	0	0	10	1	0	0	0	0	10	0	0	0	0	0	0	0	0	12	0	0	0	0	12	0	0	0	0	0	0	0
hsa-miR-3180-5p	0	0	11	11	0	5	0	0	9	0	0	0	0	9	0	0	17	0	9	0	0	0	0	0	0	0	0	0	1	8	4	0	0	0	5	0	0	2	0	6	0	0	0	0	0	0	7	0	11
hsa-miR-3180-3p	0	0	0	3	4	0	0	0	3	0	0	0	9	0	0	0	0	5	0	0	0	0	4	3	1	13	0	0	0	10	0	0	0	0	0	9	5	0	5	3	4	5	0	0	0	1	0	0	0
hsa-miR-548w	16	30	12	6	0	6	27	7	2	9	0	7	0	0	0	37	7	10	17	0	50	22	5	7	25	0	14	20	4	46	0	0	17	33	0	1	10	36	16	1	12	12	14	26	0	0	11	0	37
hsa-miR-3181	0	0	0	0	0	0	0	0	0	0	0	0	0	0	0	0	0	0	0	0	0	0	0	0	0	0	0	0	0	0	0	0	0	0	0	0	0	0	0	0	0	0	0	0	0	0	0	0	0
hsa-miR-3182	0	0	9	0	0	0	0	3	0	0	0	0	0	0	1	0	0	4	0	0	0	0	1	0	7	0	3	0	5	0	0	0	11	0	0	0	0	2	0	0	0	0	0	4	0	0	0	0	0
hsa-miR-3183	0	7	2	0	0	0	0	0	0	0	0	4	0	0	0	49	10	4	0	15	0	0	1	0	8	0	0	0	4	0	0	0	0	1	0	3	0	2	1	7	9	0	0	0	0	0	1	0	0
hsa-miR-3184-5p	509	448	846	424	403	241	537	1106	901	431	360	438	908	254	266	717	878	1007	767	354	573	471	822	690	619	619	701	684	503	568	126	662	517	399	444	692	608	455	503	828	406	485	226	505	256	555	1045	731	672
hsa-miR-3184-3p	73528	71738	73290	47045	39198	11974	43822	63338	51149	65719	41887	21988	92945	28705	19213	71901	91386	28433	76407	85788	79100	74232	33712	44186	46090	205450	102265	45414	69022	203722	13406	107299	70989	84496	23016	72168	71160	55113	41520	96031	26904	55630	15589	73593	28725	78246	18745	59543	64147
hsa-miR-3065-5p	234	347	721	297	481	85	449	857	144	307	135	545	295	202	226	979	768	502	260	209	543	765	363	689	387	84	393	1782	559	710	99	387	958	886	582	1204	648	400	393	602	402	1079	547	438	378	207	641	599	595
hsa-miR-3065-3p	0	10	0	14	0	8	0	0	0	0	0	9	0	0	0	20	0	4	0	8	0	9	0	2	0	0	0	21	0	0	0	14	18	0	0	0	15	3	0	4	0	0	0	0	0	0	12	24	0
hsa-miR-3186-5p	0	0	0	0	0	5	0	0	0	0	0	0	0	0	0	0	0	0	0	0	0	0	0	0	0	0	0	0	0	0	0	0	0	0	0	0	0	0	0	0	6	0	0	0	0	0	0	0	0
hsa-miR-3186-3p	0	0	0	0	0	0	3	0	0	0	0	0	0	0	0	0	0	0	0	0	0	0	0	0	0	0	0	0	0	0	0	0	0	0	0	0	0	0	0	0	0	0	0	0	0	0	0	0	7
hsa-miR-3187-5p	0	0	0	0	0	0	0	0	0	0	0	0	0	0	0	0	0	0	0	0	0	0	0	0	0	0	0	0	0	0	0	0	0	0	0	0	0	0	0	0	0	0	0	0	0	0	0	0	5
hsa-miR-3187-3p	14	14	5	9	15	10	20	0	6	0	0	2	24	6	0	7	12	14	16	0	8	22	9	0	15	41	11	0	7	20	0	10	0	0	28	32	4	7	10	0	0	19	0	12	4	0	28	9	16
hsa-miR-3188	8	0	10	0	9	0	5	0	0	0	0	0	0	9	0	0	0	0	1	0	0	0	6	5	1	8	13	0	1	0	0	8	13	0	7	0	0	0	1	0	7	0	0	8	1	21	9	10	5
hsa-miR-3189-5p	0	0	0	0	0	0	0	0	0	0	0	0	0	0	0	0	0	0	0	0	0	0	0	0	0	0	0	0	0	0	0	0	0	0	0	0	0	0	0	0	0	0	0	0	0	0	0	0	0
hsa-miR-3189-3p	0	0	0	0	0	0	0	0	0	0	0	0	0	0	0	0	0	0	0	0	0	0	0	0	0	0	0	0	0	0	0	0	0	0	0	0	0	0	0	0	0	0	0	0	0	0	0	0	0
hsa-miR-320e	0	0	0	0	0	6	0	0	0	0	0	0	0	0	0	19	0	0	0	0	0	0	0	0	0	0	0	0	0	0	0	1	11	0	9	0	0	0	0	0	0	0	0	0	0	0	0	0	0
hsa-miR-3190-5p	0	0	3	0	0	0	0	0	0	0	0	0	0	0	0	0	0	0	0	0	0	0	0	0	0	0	7	0	0	0	0	0	0	0	0	0	0	0	0	0	0	0	0	0	0	0	0	0	0
hsa-miR-3190-3p	0	0	0	0	0	0	5	0	0	0	0	7	0	0	0	0	0	4	0	0	0	17	3	0	8	0	6	0	0	0	0	0	0	28	0	0	0	5	0	0	0	0	0	9	0	0	0	0	0
hsa-miR-3191-5p	0	0	0	0	0	0	0	0	0	0	0	7	0	0	0	0	0	0	0	0	5	12	3	2	3	0	19	0	0	0	0	0	0	28	0	0	0	3	0	4	0	0	0	0	0	0	0	0	0
hsa-miR-3191-3p	6	0	3	0	0	0	3	0	0	0	0	0	8	0	0	0	0	0	0	0	7	0	3	0	0	0	16	0	1	0	0	4	0	0	0	0	0	3	0	0	0	0	0	0	0	0	2	0	2
hsa-miR-3192-5p	0	0	6	0	1	0	4	0	8	0	0	0	0	0	0	0	0	1	19	0	0	3	1	5	1	3	11	0	4	0	0	0	0	0	3	4	8	0	0	0	5	0	0	7	0	0	9	13	9
hsa-miR-3192-3p	0	0	0	0	0	0	0	0	0	0	0	0	0	0	0	1	0	0	0	6	0	0	0	0	0	1	0	0	0	0	0	0	0	0	0	0	0	0	0	0	0	0	0	0	0	0	0	1	0
hsa-miR-3193	0	0	0	0	0	0	0	0	0	0	0	0	0	0	0	0	0	0	0	0	0	0	0	0	0	0	0	0	0	0	0	0	0	0	0	0	0	0	0	0	0	0	0	0	0	0	0	0	0
hsa-miR-3194-5p	0	0	0	0	0	1	0	0	0	0	0	0	0	0	0	0	0	0	0	0	0	4	0	1	0	0	0	0	0	0	0	0	0	0	0	0	0	0	0	0	0	0	0	0	0	0	0	0	0
hsa-miR-3194-3p	0	0	0	0	0	0	2	4	2	0	0	0	0	5	0	0	0	6	0	0	0	0	0	0	0	0	22	0	2	0	0	0	0	0	0	0	7	6	5	0	10	0	0	0	0	0	0	0	0
hsa-miR-3195	0	0	0	0	0	0	0	0	0	0	0	0	0	0	0	0	0	0	0	0	0	0	0	0	0	0	0	0	0	0	0	0	0	0	0	0	0	6	0	0	0	0	0	8	0	0	0	0	2
hsa-miR-3196	4	0	12	0	9	9	16	4	8	0	6	0	8	0	0	0	4	7	1	0	6	2	4	7	6	8	0	18	6	3	0	0	0	0	10	7	6	22	5	7	0	14	0	4	6	15	15	0	0
hsa-miR-548x-5p	44	18	54	43	8	14	25	5	54	5	20	24	18	45	17	19	74	57	28	43	25	27	56	57	116	101	0	52	60	61	3	76	19	61	56	80	94	11	23	32	1	53	32	27	20	45	40	41	25
hsa-miR-548x-3p	0	0	0	0	0	0	0	0	0	0	0	0	0	0	0	0	0	0	0	0	0	0	0	0	0	0	0	0	0	0	0	0	0	0	0	0	0	0	0	0	0	0	0	0	0	0	0	0	0
hsa-miR-3197	0	0	0	0	0	0	0	0	0	0	0	0	0	0	0	0	0	0	0	0	0	0	0	0	0	0	0	0	0	0	0	0	0	0	0	0	0	0	0	0	0	0	0	0	0	0	0	0	0
hsa-miR-3198	33	7	0	8	11	0	2	9	9	14	0	0	23	0	16	21	17	11	7	0	14	8	15	12	2	0	24	0	6	0	0	0	0	2	3	0	13	10	0	9	29	0	0	14	0	4	10	8	22
hsa-miR-3199	0	0	0	0	0	0	0	0	0	0	0	0	0	0	0	2	23	0	0	0	0	0	0	0	0	2	0	0	0	0	0	0	0	4	0	0	0	0	0	0	0	0	0	0	0	0	1	0	3
hsa-miR-3200-5p	4	0	0	0	0	4	3	0	13	0	1	2	0	0	0	0	23	21	12	27	0	1	10	8	13	0	0	0	12	6	0	2	0	0	0	0	7	1	9	5	0	0	0	4	0	0	23	1	0
hsa-miR-3200-3p	3	21	9	27	1	11	45	28	79	24	14	32	0	0	0	16	46	38	45	8	34	29	39	40	73	5	43	19	51	14	0	28	0	0	9	25	17	15	14	34	6	10	49	11	11	0	24	14	11
hsa-miR-3201	0	0	0	0	0	0	0	0	0	0	0	0	0	0	0	0	0	0	0	0	0	0	0	0	0	0	0	0	0	0	0	0	0	0	0	0	0	0	0	0	0	0	0	0	0	0	0	0	0
hsa-miR-514b-3p	0	0	0	0	0	0	0	0	0	0	0	0	0	0	0	0	0	0	0	0	0	0	0	0	0	0	0	0	0	0	0	0	0	0	0	0	0	0	0	0	0	0	0	0	0	0	0	0	0
hsa-miR-3202	0	0	0	0	12	0	0	0	6	0	0	0	0	0	0	0	0	0	0	0	0	0	0	0	8	0	0	0	0	4	0	0	0	21	0	0	0	0	0	4	7	0	0	3	0	6	0	0	0
hsa-miR-378c	146	65	99	154	69	24	93	187	158	82	85	108	230	153	90	281	256	344	157	121	115	264	281	162	228	236	200	321	297	280	23	123	129	198	123	417	262	121	126	341	101	128	111	108	85	132	572	170	278
hsa-miR-4294	0	0	0	0	0	0	0	0	0	0	0	0	0	0	0	0	0	0	0	0	0	0	0	0	0	0	0	0	0	0	0	0	0	0	0	0	0	0	0	0	0	0	0	0	0	0	0	0	0
hsa-miR-4301	0	15	0	0	7	0	0	6	4	0	5	0	0	0	0	18	0	0	27	0	0	0	13	0	6	0	0	0	4	0	1	0	7	0	0	0	5	0	0	5	0	0	0	0	0	17	7	0	5
hsa-miR-4298	29	14	14	12	12	12	37	50	38	38	7	14	64	6	17	51	62	27	36	55	24	47	8	12	35	61	58	25	27	53	1	33	39	50	28	63	42	19	12	86	2	20	40	20	16	37	0	17	14
hsa-miR-4306	0	0	0	0	0	0	1	0	1	0	0	0	0	0	0	0	0	0	0	0	0	0	0	0	0	4	0	0	0	0	0	0	0	0	0	0	0	0	0	0	0	0	0	0	0	0	0	0	0
hsa-miR-4309	0	0	0	0	0	0	0	0	0	0	0	0	0	0	0	0	0	0	0	0	0	0	0	0	0	0	0	0	0	0	0	0	0	0	0	0	0	0	0	0	0	0	0	0	0	0	0	0	0
hsa-miR-4307	0	0	0	0	0	0	0	0	0	0	8	0	0	0	0	0	0	0	0	0	0	0	0	0	0	0	0	0	0	0	0	0	0	0	0	0	0	0	0	0	0	0	0	0	0	0	0	0	0
hsa-miR-4313	0	0	0	0	0	0	0	0	0	0	0	0	1	0	0	0	0	0	0	0	0	0	0	0	0	0	0	0	0	0	0	0	0	0	0	0	0	0	0	0	0	0	0	0	0	0	0	0	0
hsa-miR-4319	0	0	0	0	0	0	0	0	0	0	0	0	0	0	0	0	0	0	0	0	0	0	0	0	0	0	0	0	0	0	0	0	0	0	0	0	0	0	0	0	0	0	0	0	0	0	0	0	0
hsa-miR-4322	0	0	0	0	0	0	0	0	0	0	0	0	0	0	0	0	0	0	0	0	0	0	0	0	0	0	0	0	0	0	0	0	0	0	0	0	0	0	0	0	0	0	0	0	0	0	0	0	0
hsa-miR-4324	0	0	0	0	0	0	0	0	0	0	0	0	0	0	0	0	0	0	0	0	0	0	0	0	0	0	0	0	0	0	0	0	0	0	0	0	0	0	0	0	0	0	0	0	0	0	0	0	0
hsa-miR-4257	0	0	0	0	0	0	0	0	0	0	0	0	0	0	0	0	0	7	0	0	0	0	0	0	0	0	0	0	0	0	0	0	0	0	0	0	0	0	0	0	0	0	0	0	9	0	0	0	0
hsa-miR-4258	0	0	0	0	0	0	0	0	0	0	0	0	0	0	0	0	0	0	0	0	0	0	0	0	0	0	0	0	0	0	0	0	0	0	0	0	0	0	0	0	0	0	0	0	0	0	0	0	0
hsa-miR-4259	8	0	6	0	13	9	0	5	0	6	0	0	13	0	0	0	0	2	0	8	0	6	0	0	0	5	0	1	0	14	24	0	0	0	5	6	0	11	0	10	8	0	0	4	5	7	6	8	3
hsa-miR-4251	0	0	0	0	0	0	0	0	0	0	0	0	0	0	0	0	0	0	0	0	0	0	0	0	0	0	0	0	0	0	0	0	0	0	0	0	0	0	0	0	0	0	0	0	0	0	0	0	0
hsa-miR-4325	0	0	0	0	0	0	0	0	0	0	0	0	0	0	0	0	0	0	0	0	0	0	0	0	0	0	0	0	0	0	0	0	0	0	0	0	0	0	0	0	0	0	0	0	0	0	0	0	0
hsa-miR-4326	0	0	0	0	0	0	0	0	0	0	0	0	0	0	0	0	0	0	4	0	0	6	0	0	0	0	0	0	4	0	0	0	0	0	0	0	5	0	0	0	0	0	0	0	0	0	0	0	0
hsa-miR-4265	0	0	0	0	0	0	0	0	0	0	0	0	0	0	0	0	0	0	0	0	0	0	0	0	0	0	0	0	0	0	0	0	0	0	0	0	0	0	0	0	0	0	0	0	0	0	0	0	0
hsa-miR-4262	0	0	0	0	0	0	0	0	0	0	0	0	0	0	0	0	0	0	0	0	0	0	0	0	0	0	0	0	0	0	0	0	0	0	0	0	0	0	0	0	0	0	0	0	0	0	0	0	0
hsa-miR-2355-5p	12	0	0	21	0	0	0	0	0	0	0	0	0	8	0	0	0	2	0	0	6	11	1	5	0	0	0	0	4	0	0	0	0	0	0	8	9	0	0	0	0	0	0	0	0	0	0	0	0
hsa-miR-2355-3p	65	16	127	73	33	3	93	12	24	29	35	51	89	21	32	105	40	73	22	10	58	52	54	40	86	27	76	172	56	115	14	28	83	90	68	86	59	71	65	64	118	50	56	46	14	48	94	148	228
hsa-miR-4268	9	0	0	0	0	0	0	0	0	0	0	0	0	0	0	0	0	0	0	0	0	0	0	0	0	0	0	0	0	0	0	0	0	0	0	0	0	0	0	0	0	0	0	0	0	0	0	0	0
hsa-miR-4270	0	0	0	0	0	0	1	0	0	10	0	0	0	0	0	0	0	2	0	0	0	0	0	0	0	0	0	0	0	1	0	0	0	0	0	0	0	0	0	0	0	0	0	0	0	0	0	0	0
hsa-miR-4271	1	0	0	0	4	0	2	0	2	0	0	0	1	2	0	14	0	0	0	0	0	0	0	12	0	2	1	0	0	0	2	0	1	0	1	0	0	0	1	0	0	1	0	4	0	0	7	1	5
hsa-miR-4274	0	0	0	0	0	0	0	0	0	0	0	0	0	0	0	0	0	0	0	0	0	0	0	0	0	0	0	0	0	0	0	0	0	0	0	0	0	0	0	0	0	0	0	0	0	0	0	0	0
hsa-miR-4281	0	0	0	0	0	0	0	0	0	0	0	0	0	0	0	0	0	0	0	0	0	0	0	0	0	0	0	0	0	0	0	0	0	27	0	0	0	0	0	0	0	0	0	0	0	0	0	0	0
hsa-miR-4277	0	0	0	0	0	0	0	0	0	0	0	0	0	0	0	0	0	0	0	0	0	0	0	0	0	0	0	0	0	0	0	0	0	0	0	0	0	0	0	0	0	0	0	0	0	0	0	0	0
hsa-miR-4284	0	0	0	0	0	0	0	0	0	0	0	0	0	0	0	0	0	0	0	0	0	0	0	0	0	0	0	0	0	0	0	0	0	0	0	0	0	0	0	0	0	0	0	0	0	0	0	0	0
hsa-miR-4286	0	0	5	1	8	4	0	8	0	0	0	9	0	0	0	0	0	11	5	0	0	15	6	4	0	0	42	0	8	0	16	19	0	0	0	17	0	0	0	11	0	0	0	0	0	0	32	6	7
hsa-miR-4287	0	0	0	0	0	0	0	0	0	0	0	0	0	0	0	0	0	0	0	0	0	0	0	0	0	0	0	0	0	0	0	0	0	0	0	0	0	0	0	0	0	0	0	0	0	0	0	0	0
hsa-miR-4288	0	0	6	0	0	0	21	0	0	0	0	0	18	0	0	23	4	5	0	0	0	0	0	0	12	0	0	10	12	0	0	0	0	0	7	0	0	29	6	10	0	0	0	13	0	9	6	5	7
hsa-miR-4290	0	0	0	0	0	0	0	0	0	1	1	3	0	0	12	0	5	0	0	23	0	0	2	10	2	9	0	0	0	0	0	0	0	0	0	7	4	5	0	0	0	1	0	1	0	0	1	10	0
hsa-miR-4329	0	0	0	0	0	0	0	0	0	0	0	0	0	0	0	0	0	0	0	0	0	0	0	0	0	0	0	0	0	0	0	0	0	0	0	0	0	0	0	0	0	0	0	0	0	0	0	0	0
hsa-miR-4330	0	0	0	0	0	0	0	0	0	0	0	0	0	0	0	0	0	0	0	0	0	0	0	0	0	0	0	0	0	0	0	0	0	0	0	0	0	0	0	0	0	0	0	0	0	0	0	0	0
hsa-miR-3605-5p	10	8	11	24	14	4	12	45	23	39	0	0	25	10	12	7	8	17	12	16	0	35	17	11	15	47	41	7	45	83	3	12	11	0	9	34	23	16	0	23	5	31	0	21	12	6	17	9	21
hsa-miR-3605-3p	64	61	58	87	88	23	142	98	104	104	86	40	48	21	0	56	137	61	63	100	82	50	90	73	108	110	74	26	137	153	31	111	67	103	33	97	98	66	54	53	25	69	50	65	57	96	78	57	121
hsa-miR-3609	0	0	0	0	0	0	0	0	0	0	0	0	0	0	0	0	0	0	0	0	0	0	0	0	0	1	0	0	0	0	0	0	0	0	0	0	0	0	0	0	0	0	0	0	0	0	0	0	0
hsa-miR-3611	2	0	8	12	3	4	3	9	24	0	26	3	0	0	13	17	14	6	17	15	10	19	15	19	21	28	8	13	5	0	0	12	0	15	0	57	15	9	0	17	0	0	37	17	0	0	7	0	23
hsa-miR-3612	7	0	0	0	8	3	9	0	0	26	13	3	0	6	0	0	0	11	0	10	0	10	0	2	6	7	0	0	5	10	21	0	0	22	13	0	19	0	0	12	0	7	0	0	1	0	6	14	3
hsa-miR-3613-5p	3218	1129	2409	4057	3812	802	4038	2517	8694	789	2222	1131	1365	1415	468	1436	4716	2949	3192	2713	3460	2304	5143	3280	11092	17947	1465	1812	6540	1556	230	2914	2484	3027	1122	3426	4264	2832	850	5526	862	3047	1065	4179	785	3215	2043	2608	4783
hsa-miR-3613-3p	17	0	11	6	32	0	21	24	24	21	28	17	12	5	0	31	6	34	3	18	20	26	27	37	19	10	7	3	27	19	5	9	0	13	18	13	5	11	0	20	28	11	13	11	11	0	43	13	35
hsa-miR-3614-5p	23	9	16	49	33	4	0	29	12	25	0	18	69	0	12	57	7	33	30	16	10	24	1	67	4	0	0	0	15	9	0	18	28	0	37	17	60	6	33	29	34	36	22	10	8	13	71	11	7
hsa-miR-3614-3p	0	0	0	10	0	1	5	7	0	0	0	5	0	0	0	0	0	6	6	0	0	0	5	0	0	0	15	16	4	8	0	0	13	0	6	11	0	0	0	8	7	1	0	0	0	0	0	0	11
hsa-miR-3615	399	402	342	167	236	134	406	837	680	258	203	282	346	104	78	370	1051	480	832	304	391	647	597	418	567	1611	255	200	829	1020	180	499	245	321	290	460	1093	380	257	684	104	1047	175	293	145	706	402	339	557
hsa-miR-3617-5p	0	0	14	6	12	0	23	2	0	14	0	13	0	0	0	0	0	3	0	27	4	11	0	0	9	0	11	13	21	15	0	0	0	0	0	0	0	14	7	19	11	0	0	24	0	0	8	0	22
hsa-miR-3617-3p	8	2	2	0	3	0	8	0	0	1	0	3	3	9	3	1	0	8	1	1	1	0	0	4	3	5	7	1	4	3	8	1	0	0	3	0	0	0	0	4	0	3	0	2	1	0	0	6	16
hsa-miR-3619-5p	0	0	0	0	0	0	0	0	0	0	0	0	0	0	0	0	0	0	0	0	0	0	0	0	0	0	0	0	0	0	0	0	0	0	0	0	0	0	0	0	0	0	0	0	0	0	0	0	0
hsa-miR-3619-3p	0	0	0	0	0	0	0	0	2	0	0	0	0	0	0	0	0	0	0	0	0	0	0	0	0	0	0	0	0	0	0	0	0	0	2	0	0	0	0	0	0	0	0	0	0	8	0	0	0
hsa-miR-23c	6	30	23	15	19	3	22	15	11	9	12	8	44	5	3	16	9	12	12	10	20	24	19	21	23	6	26	21	16	30	18	8	22	15	29	13	23	13	8	39	10	15	7	12	8	7	23	18	27
hsa-miR-3620-5p	0	0	0	0	7	0	7	0	0	6	17	0	5	0	0	0	38	2	2	0	0	0	0	15	5	0	0	0	14	0	0	0	0	0	8	0	0	0	0	3	0	0	1	2	0	0	0	2	0
hsa-miR-3620-3p	0	0	1	0	0	0	0	0	3	0	0	0	0	0	0	0	13	6	0	0	0	0	0	0	0	5	0	0	0	0	0	0	0	0	0	0	0	0	0	0	0	0	0	0	0	0	0	0	0
hsa-miR-3621	0	0	0	0	0	0	0	0	0	0	0	0	0	0	0	0	0	0	0	0	0	0	0	0	0	0	0	0	0	0	12	0	0	0	0	0	0	0	0	0	0	0	0	0	0	0	0	0	0
hsa-miR-3622a-5p	0	0	10	0	0	0	3	6	0	0	0	0	0	0	0	0	0	0	0	0	0	0	0	0	0	0	0	0	0	0	0	0	0	0	0	0	0	0	0	0	0	0	0	0	0	0	3	0	7
hsa-miR-3622a-3p	0	0	0	0	0	0	0	0	0	0	0	0	0	0	0	0	0	5	0	0	0	0	0	0	0	0	0	0	0	0	0	1	0	0	0	10	0	0	0	0	0	0	0	0	0	0	0	0	0
hsa-miR-3622b-5p	0	0	0	0	0	0	0	0	0	0	0	0	0	0	0	0	0	0	0	0	0	0	0	0	0	0	0	0	0	0	0	0	0	0	0	0	0	0	0	0	0	0	0	0	0	0	0	0	0
hsa-miR-3622b-3p	0	0	0	0	0	0	3	6	0	0	0	0	0	0	0	0	0	0	0	0	0	0	0	0	0	0	0	0	0	0	0	0	0	0	0	0	0	0	0	0	0	0	0	0	0	0	3	0	7
hsa-miR-3646	0	0	0	0	0	0	0	0	0	0	0	0	0	0	12	0	0	0	0	0	0	0	0	0	0	0	0	0	0	0	0	0	0	0	0	0	0	0	0	0	0	0	0	0	0	0	0	0	0
hsa-miR-3648	0	0	0	0	0	0	0	0	0	0	0	0	0	0	0	0	0	0	0	0	0	0	0	0	0	0	0	0	0	0	1	0	0	0	0	0	0	0	0	0	0	0	0	0	8	0	0	0	0
hsa-miR-3649	0	0	0	0	0	0	0	0	0	0	0	0	0	0	0	0	0	0	6	0	0	0	0	0	0	0	0	0	0	0	0	0	0	0	0	0	0	0	0	0	0	0	0	0	0	0	0	0	0
hsa-miR-3650	0	0	0	0	0	0	0	0	0	0	0	0	0	0	0	0	0	0	0	0	0	0	0	0	0	0	0	0	0	0	0	0	0	0	0	0	0	0	0	0	0	0	0	0	0	0	0	0	0
hsa-miR-3651	0	0	0	0	0	0	0	0	0	0	0	0	0	0	0	0	0	0	0	0	0	0	0	9	0	0	0	0	0	0	0	0	0	0	0	0	0	0	0	1	0	8	0	5	0	0	0	0	0
hsa-miR-3652	0	0	0	0	0	37	0	107	0	0	0	3	0	0	0	0	0	0	0	0	0	0	0	0	0	0	0	0	0	0	0	0	0	0	0	0	0	0	0	0	0	9	0	0	83	0	0	0	0
hsa-miR-3659	0	0	0	0	0	0	0	0	0	0	0	0	0	0	0	0	0	0	0	0	0	0	0	0	0	0	0	0	0	0	0	0	0	0	0	0	0	0	0	0	0	0	0	2	0	0	0	0	0
hsa-miR-3661	0	0	0	0	0	0	0	0	0	0	0	0	0	0	0	0	0	0	0	5	0	0	0	0	0	0	0	0	0	0	0	0	0	0	0	0	0	2	0	0	0	0	0	0	0	0	0	0	0
hsa-miR-3663-5p	0	0	0	0	0	0	0	0	0	0	0	0	14	0	0	0	0	2	0	0	0	0	0	0	0	0	0	0	0	0	12	0	0	0	0	0	0	0	1	0	0	0	0	0	0	0	3	0	0
hsa-miR-3663-3p	0	0	0	0	0	0	0	0	0	0	0	5	0	0	0	0	0	0	0	0	0	0	0	0	0	0	0	0	0	0	0	0	0	0	0	0	6	0	0	0	0	0	0	0	0	0	0	0	0
hsa-miR-3664-5p	0	0	0	0	0	0	0	0	0	0	0	0	0	0	0	0	0	0	0	0	0	0	0	0	0	0	2	0	0	0	0	0	0	0	0	0	0	0	0	0	0	0	0	0	0	0	0	0	0
hsa-miR-3664-3p	0	0	0	0	5	0	0	0	0	0	0	0	0	0	0	0	0	0	0	0	0	0	0	0	0	0	0	0	2	0	0	0	0	0	0	0	8	0	0	0	0	0	0	0	0	0	0	0	0
hsa-miR-3665	0	0	0	0	0	0	0	0	0	0	0	0	0	0	0	0	0	0	0	0	0	0	0	0	0	0	0	0	0	0	0	0	0	0	0	0	0	0	0	0	0	0	0	0	0	0	0	0	0
hsa-miR-3667-5p	0	0	21	6	29	0	9	5	0	0	0	0	0	0	0	10	0	4	6	0	0	16	7	0	9	57	6	3	9	15	0	6	0	0	11	7	26	14	0	31	21	0	0	7	0	0	2	8	1
hsa-miR-3667-3p	0	0	6	1	0	0	0	2	0	0	0	5	0	0	0	0	0	0	8	0	0	14	0	0	0	0	0	0	4	12	13	0	0	0	0	0	18	10	0	7	0	0	10	0	0	0	0	0	0
hsa-miR-3668	0	0	0	0	0	0	0	0	0	0	0	0	0	0	0	0	0	0	0	0	0	0	0	0	0	0	0	0	0	0	0	0	0	0	0	0	0	0	0	0	0	7	0	0	0	0	0	0	0
hsa-miR-3670	0	0	0	0	0	0	0	0	0	0	0	0	0	0	0	0	0	0	0	0	0	0	0	0	0	0	0	0	0	0	0	0	0	0	0	0	0	0	0	0	0	0	0	0	0	0	0	0	0
hsa-miR-3674	0	0	0	0	0	0	0	0	0	0	0	0	0	0	0	0	0	0	0	0	0	0	0	0	0	0	0	0	0	0	0	0	0	0	0	0	0	0	0	0	0	0	0	0	0	0	0	0	0
hsa-miR-3675-5p	0	0	0	0	0	0	0	0	0	0	0	0	0	0	0	0	0	3	7	0	0	0	0	0	0	0	0	0	0	0	0	0	0	0	0	0	0	0	0	0	0	0	0	6	0	0	0	0	0
hsa-miR-3675-3p	9	0	0	0	17	0	5	6	0	0	0	0	0	0	20	0	0	2	0	6	7	0	0	0	0	0	0	0	0	0	6	0	0	0	0	0	0	0	0	0	0	0	0	8	0	0	0	0	8
hsa-miR-3677-5p	0	0	0	0	0	0	0	0	0	0	0	0	0	0	0	0	0	0	0	0	0	0	0	1	0	0	0	0	0	0	0	0	0	0	0	0	0	0	0	0	0	0	0	0	0	0	0	0	0
hsa-miR-3677-3p	0	0	0	0	0	0	0	0	0	0	0	0	0	0	0	0	0	0	0	0	0	0	0	0	0	0	0	0	0	0	0	0	0	0	0	0	0	0	0	0	0	0	0	0	0	0	0	0	0
hsa-miR-3678-5p	0	0	0	0	0	0	0	9	0	0	0	0	0	0	0	0	0	0	0	0	0	0	0	0	0	0	0	0	0	0	0	0	0	0	0	0	0	0	0	0	0	0	0	0	0	0	0	0	0
hsa-miR-3678-3p	0	0	0	0	0	0	0	0	0	0	0	0	0	0	0	0	0	0	0	0	0	0	0	0	0	0	0	0	0	0	0	0	0	0	0	0	0	4	0	0	0	0	0	0	0	0	0	0	0
hsa-miR-3679-5p	127	77	162	156	103	17	111	100	34	46	39	79	212	45	21	193	89	136	61	82	131	163	64	181	87	76	172	117	86	415	50	82	169	118	81	185	116	207	71	221	81	75	4	93	32	108	68	121	171
hsa-miR-3679-3p	0	0	0	0	0	3	0	2	0	0	0	0	0	0	0	0	0	3	0	0	0	0	0	0	0	0	0	10	0	19	0	0	0	0	0	0	0	0	0	0	0	0	0	0	0	0	0	0	0
hsa-miR-3680-5p	5	0	13	0	0	3	8	0	0	0	0	9	0	0	0	0	13	0	6	0	4	0	5	0	0	2	0	0	2	0	0	0	0	0	0	0	0	0	0	8	0	9	0	0	6	0	0	0	6
hsa-miR-3680-3p	0	0	0	0	0	0	0	0	1	0	0	0	0	0	0	0	0	0	6	0	0	12	0	0	3	4	0	0	10	9	0	0	0	0	0	0	0	0	0	0	0	0	0	0	0	0	3	0	8
hsa-miR-3681-5p	0	0	0	0	0	0	0	0	0	0	9	0	0	0	0	0	0	0	0	0	0	0	0	0	0	0	0	0	0	0	0	0	0	0	0	0	0	0	0	0	0	0	0	0	0	0	0	0	0
hsa-miR-3682-5p	0	0	0	0	0	0	0	0	0	0	0	0	0	0	0	0	0	0	0	0	0	0	0	0	0	0	0	0	0	0	0	0	0	0	0	0	0	0	0	0	0	0	0	0	0	0	0	0	0
hsa-miR-3682-3p	13	0	0	0	0	0	6	10	3	0	0	3	19	0	0	0	8	4	11	0	0	2	2	1	4	9	0	0	6	0	0	0	31	0	1	36	4	16	0	27	4	0	0	21	0	0	7	21	21
hsa-miR-3683	0	0	0	2	0	0	0	0	0	0	0	0	0	0	0	0	0	0	0	0	0	0	0	0	0	4	0	0	0	0	0	0	0	0	0	0	0	0	0	0	0	0	0	0	0	0	0	0	2
hsa-miR-3684	0	0	0	0	0	0	3	0	0	0	0	1	0	0	0	0	0	4	0	0	0	0	0	0	0	0	0	0	0	0	0	0	0	0	0	0	0	0	0	0	0	0	0	0	0	0	0	0	0
hsa-miR-3685	0	0	0	0	0	0	0	0	3	0	0	0	0	0	0	0	0	0	0	0	0	0	0	0	0	0	0	0	0	0	0	0	0	0	0	0	0	0	0	0	0	0	0	0	0	0	0	0	0
hsa-miR-3688-5p	10	0	10	0	0	6	5	3	5	0	0	8	0	0	0	15	9	0	19	0	7	1	11	0	14	3	0	0	21	0	0	25	0	0	4	15	0	3	0	0	0	0	0	0	6	0	0	0	24
hsa-miR-3688-3p	27	0	50	49	13	16	37	53	62	5	0	16	34	18	10	38	84	21	56	18	45	44	104	14	110	44	23	24	78	0	0	91	24	0	38	43	36	25	11	78	6	40	9	23	16	8	11	30	42
hsa-miR-3689a-5p	0	0	0	0	4	5	0	0	0	0	0	0	0	0	0	21	0	0	0	0	0	0	0	0	0	0	0	0	0	0	0	0	0	0	0	0	0	0	0	0	5	0	0	0	0	0	0	0	0
hsa-miR-3689a-3p	0	0	0	0	0	4	3	0	0	0	0	0	0	0	0	0	0	0	0	0	0	0	0	0	0	0	0	0	0	0	12	0	0	0	0	0	0	0	0	0	0	0	0	0	0	0	0	0	0
hsa-miR-3690	0	0	10	0	0	0	0	18	0	0	0	0	0	0	0	20	0	28	0	0	0	0	7	12	0	0	0	6	3	0	0	0	0	0	0	0	0	0	0	3	0	18	0	0	0	9	22	0	0
hsa-miR-3691-5p	0	0	0	0	0	0	0	4	0	0	0	0	0	0	0	0	0	0	6	14	0	0	3	0	0	0	0	0	2	11	0	0	0	0	0	0	0	0	0	0	0	0	0	0	0	0	0	0	0
hsa-miR-3691-3p	0	0	0	0	0	0	0	0	0	0	0	0	0	0	0	0	0	0	0	0	0	0	1	0	0	0	0	0	3	0	0	0	18	0	0	0	0	0	0	0	0	0	0	0	0	0	0	0	0
hsa-miR-3692-3p	0	0	0	0	0	0	0	0	0	0	0	0	0	0	0	0	0	0	0	0	0	0	0	0	0	7	0	0	0	0	0	0	0	0	0	0	0	0	0	0	0	0	0	0	0	0	0	0	0
hsa-miR-3180	0	0	0	0	0	0	0	0	0	0	0	0	0	0	0	0	0	0	0	0	0	0	0	0	0	0	0	0	0	0	0	0	0	0	0	4	0	0	0	3	4	0	0	0	0	1	0	0	0
hsa-miR-3907	0	0	0	0	0	0	0	0	0	0	0	0	0	0	0	0	0	0	9	0	0	0	0	0	0	0	0	1	1	1	0	0	0	0	1	1	0	1	10	1	0	0	0	0	0	0	0	0	1
hsa-miR-3689b-5p	0	0	0	0	4	5	0	0	0	0	0	0	0	0	0	21	0	0	0	0	0	0	0	0	0	0	0	0	0	0	0	0	0	0	0	0	0	0	0	0	5	0	0	0	0	0	0	0	0
hsa-miR-3689b-3p	0	1	0	0	0	0	3	0	0	0	0	0	0	0	0	0	0	0	0	0	0	0	0	0	0	0	0	0	0	0	12	0	0	0	0	0	0	0	0	0	0	0	0	0	0	0	0	0	0
hsa-miR-3908	0	0	0	0	0	0	0	0	0	0	0	0	0	0	0	0	0	0	0	0	0	0	0	0	0	0	0	0	0	9	0	0	0	0	0	0	0	0	0	0	0	0	0	0	0	0	0	0	0
hsa-miR-3909	0	0	18	0	0	0	0	0	2	0	0	0	0	0	0	0	6	13	9	24	0	12	0	0	10	7	10	2	5	0	0	0	0	0	1	0	2	0	0	18	0	0	0	0	0	0	0	0	14
hsa-miR-3910	0	0	0	0	0	0	0	0	0	0	0	0	0	0	0	0	0	0	0	0	0	0	0	0	0	0	0	0	0	0	0	0	0	0	0	0	0	0	0	0	0	0	0	0	0	0	0	0	0
hsa-miR-3911	0	0	0	2	7	0	12	0	2	0	0	0	11	0	0	0	0	0	0	0	0	0	0	0	0	0	15	0	2	12	0	0	0	0	0	9	0	3	0	0	0	0	0	0	0	9	0	4	0
hsa-miR-3912-5p	0	0	0	0	0	0	0	0	0	0	0	0	0	0	0	0	0	0	0	0	0	0	0	0	0	0	0	0	0	0	0	0	0	0	0	0	0	0	0	0	0	0	0	0	0	0	0	0	0
hsa-miR-3912-3p	0	0	15	0	0	0	5	9	2	0	0	0	0	0	0	0	0	5	0	0	6	0	2	0	7	26	0	0	2	0	0	20	0	0	0	24	0	8	0	0	0	0	0	7	2	0	18	10	7
hsa-miR-3913-5p	17	40	28	17	5	6	7	20	30	0	0	19	1	7	0	11	20	22	12	23	17	32	22	9	54	47	41	8	47	12	9	20	36	49	4	77	40	8	16	38	24	22	17	12	8	15	17	12	45
hsa-miR-3913-3p	17	40	28	17	5	6	7	20	30	0	0	19	1	7	0	11	20	22	12	23	17	32	22	9	54	47	41	8	47	12	9	20	36	49	4	77	40	8	16	38	24	22	17	12	8	15	17	12	45
hsa-miR-3914	0	0	0	0	0	0	0	0	0	0	0	0	0	0	0	0	0	0	0	0	0	0	0	0	0	0	0	0	0	0	0	0	0	0	0	0	0	0	0	0	0	0	0	2	0	0	0	0	0
hsa-miR-3916	0	0	0	0	8	3	7	0	0	0	0	0	21	0	0	0	0	2	0	0	0	0	0	9	0	7	0	0	0	10	13	0	0	23	0	0	0	0	4	7	0	0	0	0	0	0	0	0	0
hsa-miR-3917	0	0	0	0	0	0	0	0	0	0	0	0	0	0	0	0	0	0	0	0	0	0	0	0	0	0	0	0	0	0	0	0	0	0	0	0	0	0	0	0	0	0	0	0	0	0	0	0	0
hsa-miR-3918	0	0	0	0	0	0	0	0	0	0	0	0	0	0	0	0	0	0	0	0	0	0	0	0	0	0	0	0	0	0	0	0	0	0	0	0	0	0	0	0	0	0	0	0	0	0	0	0	0
hsa-miR-3150b-5p	1	0	0	3	0	0	0	9	3	0	0	0	0	0	0	0	0	0	2	0	0	0	1	0	11	3	0	0	19	0	0	0	0	0	0	0	0	3	0	6	0	0	0	0	0	0	7	0	2
hsa-miR-3150b-3p	0	0	15	1	7	0	3	9	7	0	2	0	28	0	6	0	29	11	17	8	3	4	9	25	5	0	4	13	13	24	0	9	3	1	9	8	7	3	0	22	0	10	0	5	0	0	39	6	11
hsa-miR-3920	0	0	5	0	0	0	0	0	0	0	0	3	0	0	0	0	7	0	0	0	8	0	0	0	4	0	0	0	0	0	0	0	11	0	0	1	0	0	0	0	5	0	0	14	0	0	0	18	0
hsa-miR-3921	0	0	0	0	0	0	0	0	0	0	0	0	0	0	0	0	0	0	0	0	0	0	0	0	0	0	0	0	0	0	0	0	0	0	0	0	0	0	0	0	0	0	0	0	0	0	0	0	0
hsa-miR-3922-5p	0	0	0	0	0	0	0	0	0	0	0	0	0	0	0	0	0	0	0	0	0	0	6	0	0	0	0	0	0	0	0	0	0	0	0	0	0	0	0	0	0	0	0	0	0	0	0	0	0
hsa-miR-3922-3p	0	0	0	0	0	0	0	0	0	0	0	0	0	0	0	0	0	0	0	0	0	0	0	0	0	0	0	0	0	0	0	0	0	0	0	0	0	0	0	0	0	0	0	0	0	0	0	0	0
hsa-miR-3923	0	0	0	0	0	0	0	0	0	0	0	0	0	0	0	0	0	0	0	0	0	0	0	0	0	0	0	0	0	0	0	0	0	0	0	0	0	4	0	0	0	0	0	0	0	0	0	0	0
hsa-miR-3925-5p	0	0	0	0	0	0	6	0	0	0	0	3	0	7	15	0	0	4	0	0	0	0	0	0	1	1	0	0	2	0	12	0	0	0	0	7	0	5	0	2	0	5	0	1	0	0	0	15	14
hsa-miR-3925-3p	0	0	0	0	0	0	0	0	0	0	0	0	0	10	0	0	0	0	0	0	0	0	0	0	0	0	0	0	0	0	0	0	0	0	0	0	0	0	0	0	0	0	0	0	0	0	0	0	0
hsa-miR-3926	0	0	0	0	0	0	0	0	0	0	0	0	0	0	0	0	0	0	0	0	0	0	0	0	0	0	0	0	0	0	0	0	0	0	0	0	0	0	0	0	0	0	0	0	0	0	0	0	0
hsa-miR-3927-3p	0	0	0	0	0	0	0	0	0	0	0	0	0	0	0	0	0	0	0	0	0	0	0	0	0	0	0	0	0	0	0	0	0	0	0	0	0	0	0	0	0	0	0	0	0	0	0	0	1
hsa-miR-676-5p	0	0	0	0	0	2	0	0	0	0	0	0	0	0	0	0	1	0	0	0	0	0	0	0	0	0	0	0	0	0	0	0	0	0	0	0	0	0	0	0	0	0	0	0	0	0	0	0	0
hsa-miR-676-3p	7	0	11	10	45	0	0	4	22	0	0	0	0	0	0	0	0	3	5	0	5	9	11	13	26	4	0	0	4	12	0	0	40	0	0	16	10	15	12	13	0	9	0	17	5	6	5	10	18
hsa-miR-3928-5p	0	0	0	0	0	0	0	0	0	0	0	0	0	0	0	0	0	0	0	0	0	0	0	11	0	5	0	0	0	0	0	0	0	0	0	0	0	0	0	0	0	0	0	0	0	0	0	0	0
hsa-miR-3928-3p	33	0	61	0	3	0	18	26	2	16	0	22	17	4	0	21	13	52	0	11	1	16	20	29	24	2	26	0	21	39	0	8	0	0	17	14	12	14	6	36	4	7	0	36	11	14	26	44	28
hsa-miR-3929	0	0	0	0	0	0	0	0	0	0	0	0	0	0	0	0	0	0	0	0	0	0	0	0	0	0	0	0	0	0	0	0	0	0	0	0	0	0	0	0	0	0	0	0	0	0	0	0	4
hsa-miR-3934-5p	0	0	0	0	0	0	7	0	9	0	6	0	0	0	0	9	0	0	0	0	0	7	9	3	0	0	0	0	0	0	0	0	0	0	0	5	0	0	0	0	0	0	0	7	5	0	4	0	0
hsa-miR-3935	0	0	0	0	0	0	0	0	0	0	0	0	0	0	0	0	0	0	0	0	0	0	0	0	0	0	0	0	0	0	0	0	0	0	0	0	0	0	0	0	0	0	0	0	0	0	0	0	0
hsa-miR-3936	0	0	0	0	0	0	0	0	0	0	0	0	0	0	0	0	0	0	0	0	0	0	0	0	0	0	0	0	0	0	0	0	0	0	0	0	0	0	0	0	0	0	0	0	0	0	6	0	0
hsa-miR-3937	0	0	0	0	0	0	0	0	0	0	0	0	0	0	0	0	0	0	0	0	0	0	0	0	0	0	0	0	0	0	0	0	0	0	0	0	0	0	0	1	0	0	0	0	0	0	0	0	0
hsa-miR-3938	0	0	11	0	0	0	0	0	0	0	0	0	0	0	0	0	0	0	0	0	0	0	0	0	0	0	0	0	0	0	0	0	0	0	0	15	0	0	0	0	0	0	0	0	0	0	0	0	0
hsa-miR-548y	0	0	0	0	0	0	3	0	4	0	0	0	13	0	0	0	1	0	1	0	0	0	0	0	1	0	0	0	6	0	0	0	0	0	0	1	0	0	0	0	0	0	41	0	15	0	0	13	3
hsa-miR-3939	0	0	0	0	0	0	3	0	3	0	0	0	0	0	8	0	0	0	3	0	0	0	0	0	1	0	0	0	0	0	0	0	0	0	0	0	0	0	0	0	0	0	0	3	0	0	0	15	3
hsa-miR-3940-5p	0	0	0	0	0	0	0	0	0	0	0	0	0	0	0	0	0	0	0	0	0	0	0	0	0	0	0	0	0	0	0	0	0	0	0	0	0	0	0	0	0	0	0	0	0	0	0	0	3
hsa-miR-3940-3p	3	0	0	0	3	3	21	39	16	0	0	10	17	0	0	0	43	28	14	29	2	0	5	15	17	9	14	7	25	13	0	0	10	0	9	21	7	9	16	13	0	0	0	16	6	26	9	19	33
hsa-miR-3941	0	0	0	0	0	0	0	0	0	0	0	0	0	0	0	0	0	0	0	0	0	0	0	0	0	0	0	0	0	0	0	0	0	0	0	0	5	0	0	0	0	0	0	0	0	0	0	0	0
hsa-miR-3942-5p	0	15	34	0	27	14	28	10	8	26	15	24	0	0	0	23	17	4	17	14	27	15	15	26	27	24	24	48	18	55	7	24	0	0	6	50	20	5	26	21	12	7	28	21	1	20	20	17	37
hsa-miR-3943	0	0	1	0	0	0	0	0	0	0	0	0	0	0	0	0	0	9	0	0	0	3	0	5	0	0	0	0	6	0	0	0	0	0	1	0	0	0	0	0	0	11	0	3	0	0	3	0	0
hsa-miR-3944-5p	0	0	0	0	0	0	0	7	0	0	0	0	0	0	0	0	0	0	2	0	0	0	0	0	5	0	0	0	0	0	0	0	0	0	0	0	0	2	0	0	0	0	0	0	0	0	0	0	0
hsa-miR-3944-3p	10	0	0	10	0	0	0	0	0	0	0	0	0	0	0	0	11	0	0	0	0	0	0	0	0	0	0	0	0	0	0	0	0	0	0	0	0	0	0	0	0	0	0	0	0	0	0	0	0
hsa-miR-374c-5p	0	0	0	0	0	0	2	0	0	0	0	0	0	0	0	12	1	0	0	8	9	7	8	0	0	10	9	12	4	0	0	0	0	0	0	0	0	10	0	2	0	0	46	9	0	0	0	8	6
hsa-miR-374c-3p	172	145	261	146	192	55	499	320	145	179	88	264	355	60	79	446	254	373	112	164	609	249	286	278	306	62	327	357	452	211	101	246	297	232	233	365	284	408	119	317	383	93	127	646	108	83	352	661	816
hsa-miR-642b-5p	116	13	35	38	64	12	28	17	40	37	11	12	39	20	1	132	47	40	35	46	10	98	65	83	26	9	81	119	56	125	15	53	10	64	67	74	89	6	80	64	15	0	12	39	56	50	37	26	32
hsa-miR-642b-3p	22	20	6	0	6	5	5	0	10	0	0	3	0	5	0	20	11	9	16	9	10	19	5	9	3	0	7	9	7	70	11	0	0	0	8	3	11	4	6	1	0	0	0	9	22	17	16	8	7
hsa-miR-550b-2-5p	19	15	4	12	14	6	19	89	69	0	0	0	15	0	0	38	93	42	74	49	41	45	51	6	146	90	9	0	83	21	12	33	75	69	17	118	29	29	14	26	8	30	1	18	12	48	10	112	17
hsa-miR-550b-3p	0	0	0	0	0	0	0	0	7	0	0	0	0	0	0	0	0	0	0	0	0	0	0	0	4	0	0	0	6	0	0	12	0	0	0	3	0	0	0	0	0	0	0	0	0	0	0	0	0
hsa-miR-548z	103	105	136	116	41	23	214	128	137	80	68	105	163	48	39	222	114	131	58	81	133	157	170	99	241	294	129	209	178	160	23	26	61	176	177	206	171	88	84	227	103	155	78	153	45	116	141	145	230
hsa-miR-548aa	35	0	20	31	43	9	50	46	86	25	20	55	27	24	0	19	135	55	34	33	83	55	70	32	172	173	22	15	82	16	0	51	18	40	24	109	73	53	11	75	16	12	10	53	29	10	32	71	66
hsa-miR-548o-5p	81	127	144	136	54	7	148	95	126	58	20	95	147	9	51	149	59	73	63	85	169	109	86	80	156	182	111	104	151	107	43	54	32	141	138	163	101	103	53	181	55	80	112	129	21	8	101	96	156
hsa-miR-1268b	13	0	7	5	9	8	6	0	11	0	0	4	0	0	0	32	0	10	7	0	16	7	6	4	16	7	16	10	3	8	15	7	15	47	9	20	21	0	9	10	28	18	0	14	24	10	23	22	10
hsa-miR-378e	0	0	0	0	0	0	0	0	2	0	0	0	0	0	0	0	0	0	0	0	0	0	0	0	0	0	0	0	0	0	0	0	0	0	0	0	0	0	0	0	0	0	0	0	0	0	0	0	0
hsa-miR-548ab	34	0	1	6	8	0	20	0	3	0	0	6	0	0	0	1	2	2	7	18	17	0	8	12	23	21	18	1	17	17	7	0	0	0	1	0	10	21	0	0	15	0	0	31	0	7	16	0	26
hsa-miR-378f	0	0	0	0	0	0	0	1	0	0	0	0	16	4	0	0	0	0	0	0	0	1	1	0	0	1	0	1	0	0	0	0	0	0	0	0	0	0	1	0	0	0	0	1	0	0	0	0	0
hsa-miR-4420	0	0	0	0	0	0	0	0	0	0	0	0	0	0	0	0	0	0	0	0	0	0	0	0	0	0	0	0	0	0	11	0	0	0	0	0	0	0	0	0	0	0	0	0	0	0	0	0	0
hsa-miR-4421	0	0	0	0	0	5	0	0	0	0	0	0	0	0	0	0	0	0	0	0	0	0	0	0	0	0	0	0	0	0	0	0	0	0	0	0	0	0	0	0	0	0	0	0	0	0	0	0	0
hsa-miR-4422	6	0	0	0	0	0	0	0	0	0	0	0	0	0	0	0	0	0	0	0	0	8	0	0	0	0	0	0	5	0	0	0	0	0	5	0	0	0	8	0	0	0	0	0	0	0	4	0	9
hsa-miR-4423-5p	0	0	0	0	0	0	0	0	0	0	0	0	0	0	0	0	0	0	0	0	0	0	0	0	0	0	0	0	0	0	0	0	0	0	0	0	0	0	0	0	0	0	0	0	0	0	0	0	0
hsa-miR-4423-3p	0	0	0	0	0	0	0	0	0	0	0	0	0	0	0	0	0	0	0	0	0	0	0	0	0	0	0	0	0	0	0	0	0	0	0	0	0	0	0	0	0	0	0	0	0	0	0	0	0
hsa-miR-378g	0	0	1	0	12	0	0	0	0	0	0	0	0	1	0	0	1	1	0	0	0	0	0	1	0	0	0	0	0	0	0	0	2	0	0	0	0	0	1	0	0	0	0	0	0	0	0	0	0
hsa-miR-548ac	0	0	0	1	0	4	6	0	3	0	0	0	0	0	0	0	1	0	0	0	5	2	2	0	1	24	0	0	7	0	0	0	0	0	0	1	8	0	10	14	1	0	0	6	0	13	6	15	0
hsa-miR-4424	0	0	0	0	0	0	3	0	0	0	0	0	0	0	0	0	0	0	0	0	0	0	0	0	0	0	0	0	0	0	0	0	0	0	0	0	0	0	0	0	0	0	0	0	0	0	0	0	3
hsa-miR-4425	2	0	16	0	0	0	0	0	0	0	0	0	0	0	0	0	0	0	0	0	0	0	0	0	0	0	0	0	0	0	0	0	0	0	0	0	0	0	0	0	0	0	14	0	0	0	0	0	0
hsa-miR-4427	0	0	0	0	0	0	0	0	0	0	0	0	0	0	0	0	0	0	0	0	0	0	2	0	0	0	0	0	0	0	0	0	0	0	0	0	0	0	0	0	0	0	0	0	0	0	0	0	0
hsa-miR-4429	12	24	13	15	21	9	10	14	16	1	28	4	17	9	56	27	8	12	2	17	18	11	8	24	8	17	32	14	8	129	3	15	21	11	11	26	30	3	25	59	13	5	6	9	6	6	15	9	14
hsa-miR-4430	0	0	0	0	0	0	0	0	0	0	0	0	0	0	0	0	0	0	0	0	0	0	0	3	0	0	0	0	0	0	0	0	0	0	0	0	0	0	0	0	0	0	0	4	0	0	0	0	0
hsa-miR-548ad-5p	151	50	76	280	105	34	134	59	456	16	39	83	43	79	15	36	262	134	137	38	173	204	384	80	634	1385	78	57	309	30	21	160	11	72	76	267	212	92	56	231	20	109	83	136	38	76	183	117	185
hsa-miR-548ad-3p	0	0	0	0	0	0	0	0	0	0	0	0	0	0	0	0	0	0	0	0	0	0	0	8	0	0	0	0	0	0	0	0	0	0	0	0	0	0	0	0	0	0	0	0	0	0	0	0	0
hsa-miR-4431	0	0	0	0	0	0	0	0	0	0	0	0	0	0	0	0	0	0	0	0	0	0	0	0	0	0	0	0	0	0	0	0	0	0	0	0	0	0	0	0	0	0	0	0	0	0	0	0	6
hsa-miR-4432	0	0	0	0	0	0	0	0	0	0	0	0	0	0	0	0	0	0	0	0	0	0	0	0	0	0	0	0	0	0	0	0	0	0	0	0	0	0	0	0	0	0	0	0	0	0	0	0	0
hsa-miR-4433a-5p	19	23	3	52	12	8	109	0	3	17	9	5	56	0	0	28	0	9	0	1	53	13	11	63	33	14	98	24	45	80	17	24	0	66	39	45	51	49	11	52	45	83	0	26	12	25	16	120	180
hsa-miR-4433a-3p	166	240	436	205	34	33	863	90	27	73	58	231	232	53	30	321	86	107	4	66	487	98	47	320	233	44	288	378	179	882	100	252	122	472	271	133	259	120	108	196	381	385	60	239	61	306	321	479	954
hsa-miR-4435	0	0	6	15	0	0	20	5	13	11	0	14	30	6	11	20	0	6	9	22	21	8	10	7	14	0	13	0	18	0	0	0	0	0	0	21	20	19	0	9	4	0	0	4	0	7	0	23	35
hsa-miR-4436a	0	0	0	0	0	0	0	0	0	0	0	0	0	0	0	0	0	1	0	0	0	0	0	0	0	0	0	0	0	0	0	0	0	0	0	0	0	0	0	0	0	0	0	0	0	0	0	0	0
hsa-miR-4437	0	0	0	0	0	0	0	0	0	0	0	0	0	0	0	0	0	0	0	0	0	0	0	0	1	0	0	0	1	0	0	0	0	0	0	0	0	0	0	0	0	0	0	0	0	0	11	0	0
hsa-miR-548ae-3p	0	0	0	0	0	0	0	0	7	0	0	0	0	0	0	0	0	0	0	0	0	0	4	0	0	0	0	0	0	0	0	0	0	0	0	1	0	0	0	0	0	8	0	0	0	5	0	0	6
hsa-miR-548ae-5p	151	50	76	280	105	34	134	59	456	16	39	83	43	79	15	36	262	134	137	38	173	204	384	80	634	1385	78	57	309	30	21	160	11	72	76	267	212	92	56	231	20	109	83	136	38	76	183	117	185
hsa-miR-4438	0	0	0	0	0	0	0	0	0	0	0	0	0	0	0	0	0	0	0	0	0	0	0	0	0	0	0	0	0	0	0	0	0	0	0	0	0	0	0	0	0	0	0	0	0	0	0	0	0
hsa-miR-4439	0	0	0	0	0	0	0	0	0	0	0	0	0	0	0	0	0	0	0	0	0	0	0	0	0	0	0	0	0	0	0	0	0	0	0	0	0	0	0	0	0	0	0	0	0	0	0	0	0
hsa-miR-4440	0	6	0	0	3	0	2	17	0	0	14	0	0	0	0	0	0	0	0	0	0	0	5	4	9	0	0	4	7	8	0	4	0	0	10	0	0	0	0	0	0	0	0	8	0	0	2	10	11
hsa-miR-4441	0	0	0	0	0	0	0	0	0	0	0	0	0	0	0	0	0	0	1	0	0	0	0	0	0	0	0	0	0	0	0	0	0	0	0	0	0	0	0	0	0	0	0	1	0	0	0	0	0
hsa-miR-4442	0	0	0	0	0	0	0	0	0	0	0	0	0	0	0	0	0	0	0	0	0	0	0	0	0	0	0	0	0	0	0	0	0	0	0	0	0	0	0	0	0	0	0	0	0	0	0	0	0
hsa-miR-4443	0	0	12	0	0	0	0	0	0	0	0	0	0	0	0	0	0	0	0	0	0	0	0	0	0	2	0	0	0	0	0	0	0	0	0	0	0	0	11	0	0	0	0	0	0	0	0	0	0
hsa-miR-4445-5p	0	0	0	0	0	0	0	0	0	0	0	0	0	0	0	0	0	0	0	0	0	0	0	0	0	0	0	0	0	0	11	0	0	0	0	0	0	0	0	0	0	0	0	0	0	0	0	0	0
hsa-miR-4445-3p	0	0	0	0	0	0	0	0	0	0	0	0	0	0	0	0	0	0	0	0	0	0	0	0	0	0	0	0	0	0	0	0	0	0	0	0	0	0	0	0	0	0	0	0	0	0	0	0	0
hsa-miR-4446-5p	0	0	0	0	6	0	0	0	0	18	0	2	0	0	11	0	0	0	0	0	4	1	0	0	0	0	0	0	0	0	0	1	0	0	4	0	0	0	0	3	2	1	0	0	1	8	10	0	7
hsa-miR-4446-3p	162	40	208	48	30	0	79	31	5	101	40	38	117	23	0	146	37	15	17	102	224	44	4	48	35	6	281	42	57	220	4	51	77	102	19	66	42	97	87	73	73	4	13	152	12	26	57	108	203
hsa-miR-4447	0	0	0	0	0	0	0	0	0	0	0	0	0	0	0	0	0	0	0	0	0	0	0	0	0	0	0	0	0	0	0	0	0	0	0	0	0	0	0	0	0	0	0	0	0	0	0	0	0
hsa-miR-4448	32	39	39	52	9	1	114	3	6	30	48	21	9	12	11	28	92	131	18	30	37	34	131	36	34	19	27	46	124	69	13	8	32	19	25	29	43	67	29	48	22	15	9	30	0	10	50	75	86
hsa-miR-4449	0	0	0	0	0	0	0	0	0	0	0	0	0	0	0	0	0	0	0	0	0	14	0	3	0	0	0	0	0	0	0	0	0	0	0	0	0	15	0	8	0	0	0	6	0	0	0	0	0
hsa-miR-548ag	25	0	9	6	0	0	11	0	8	1	11	5	21	1	0	0	1	9	6	8	5	27	0	8	9	1	43	16	32	1	0	13	0	0	0	0	0	3	2	1	8	11	0	19	0	0	0	9	24
hsa-miR-4450	0	0	0	0	4	0	0	4	0	0	0	9	0	0	0	0	7	0	3	0	0	0	0	8	0	0	0	0	0	0	0	1	0	1	0	1	0	0	0	2	6	0	14	1	0	1	0	1	0
hsa-miR-548ah-5p	0	0	0	0	0	0	0	0	11	0	0	0	0	0	0	0	0	0	5	0	0	0	0	0	0	0	0	0	0	0	0	0	0	0	0	0	0	0	0	0	0	0	0	0	0	0	0	0	0
hsa-miR-548ah-3p	0	0	1	0	0	0	0	0	1	0	0	0	0	0	0	0	0	6	0	0	6	7	9	6	0	1	0	0	2	1	0	0	0	1	0	1	6	0	0	6	0	9	1	1	0	0	3	0	0
hsa-miR-4451	0	0	0	0	0	0	0	7	0	0	0	0	0	0	0	0	0	0	0	0	0	0	0	0	0	0	0	9	0	0	0	0	0	0	0	0	0	0	0	0	1	0	0	0	0	0	0	0	9
hsa-miR-4452	0	0	0	0	0	0	0	0	0	0	0	0	0	0	0	0	0	0	0	0	0	0	0	0	0	0	0	0	0	0	0	0	0	0	0	0	0	0	0	0	0	0	0	0	0	0	0	0	0
hsa-miR-4454	46	14	106	24	52	5	62	31	24	18	28	50	89	25	0	64	11	59	4	14	115	47	40	98	99	22	105	129	106	72	5	3	40	57	62	184	38	51	26	121	37	50	21	145	17	61	90	37	102
hsa-miR-4458	0	0	0	0	9	1	0	0	0	0	0	6	0	0	0	0	0	0	0	0	0	0	8	9	0	2	0	0	1	0	23	0	0	0	10	0	0	0	0	1	4	1	0	0	0	0	4	0	8
hsa-miR-378h	0	0	0	0	0	0	1	0	0	0	0	0	2	0	0	0	0	1	0	0	0	0	3	0	0	1	0	0	0	1	0	1	0	1	0	1	0	0	0	0	0	0	0	0	0	0	1	1	0
hsa-miR-3135b	1063	568	328	574	312	5	1550	317	159	220	68	336	1549	362	35	662	278	501	46	319	1038	607	163	776	320	113	1227	721	950	935	86	567	548	1291	264	873	236	1275	491	874	1175	42	277	2311	167	216	985	1664	3547
hsa-miR-4462	0	0	0	0	0	0	0	0	0	0	0	0	0	0	0	0	0	0	0	0	0	0	0	0	0	0	0	0	0	0	0	0	0	0	0	0	0	0	0	0	0	0	0	0	0	0	0	0	0
hsa-miR-4463	0	0	0	7	0	0	0	0	0	0	0	0	0	0	0	0	0	0	0	0	0	0	0	0	0	0	0	0	0	0	0	14	0	0	0	0	0	3	0	5	0	0	0	0	0	0	0	0	0
hsa-miR-548ai	0	0	0	0	0	0	0	0	0	0	0	0	0	0	0	0	0	0	0	0	0	0	0	0	0	3	0	0	0	0	0	0	0	0	0	0	0	0	0	0	0	0	0	0	0	0	6	0	0
hsa-miR-548aj-3p	0	0	0	5	0	0	0	0	11	0	0	0	0	0	0	0	0	0	0	0	8	0	0	0	1	3	0	0	0	0	0	10	0	0	4	0	0	0	0	0	0	0	0	0	0	14	0	0	0
hsa-miR-548aj-5p	44	18	54	43	8	14	25	5	54	5	20	24	18	45	17	19	74	57	28	43	25	27	56	57	116	101	0	52	60	61	3	76	19	61	56	80	94	11	23	32	1	53	32	27	20	45	40	41	25
hsa-miR-4466	4	0	0	0	0	0	2	0	0	0	0	5	0	3	0	0	0	0	0	0	0	0	0	0	0	0	0	0	0	11	0	0	0	0	0	0	0	4	0	0	0	0	0	0	0	0	0	9	0
hsa-miR-4467	0	11	3	0	0	0	0	2	1	11	0	0	34	0	0	0	0	3	0	12	0	7	11	0	3	49	0	0	0	14	0	0	0	0	0	0	0	0	0	0	0	6	0	0	0	2	4	0	0
hsa-miR-4468	0	0	0	0	0	0	0	0	0	0	0	0	0	0	0	0	0	0	0	0	0	0	0	0	0	7	0	0	0	0	0	0	0	0	0	0	0	0	0	0	0	0	0	0	0	0	0	0	0
hsa-miR-4469	0	0	0	0	0	0	0	0	0	0	0	0	0	0	0	0	0	0	0	0	0	4	0	0	0	0	0	0	6	0	0	0	0	0	0	0	0	0	0	0	0	0	0	0	0	0	0	0	0
hsa-miR-4470	0	0	0	6	0	0	0	0	0	0	0	0	0	0	0	0	0	0	0	0	0	0	0	0	0	0	0	0	0	0	0	0	0	0	0	0	0	0	0	0	0	0	0	0	0	0	0	0	0
hsa-miR-4471	0	0	0	0	0	0	0	0	0	0	0	0	0	0	0	0	0	0	0	0	0	0	0	0	0	0	0	0	0	0	0	0	0	0	0	0	0	0	0	0	0	0	0	0	0	0	0	0	0
hsa-miR-4472	0	0	0	0	0	0	0	0	0	0	0	0	0	0	0	0	0	0	0	0	0	0	1	0	0	0	0	0	5	0	0	0	0	0	0	0	0	0	0	0	8	0	0	0	0	0	0	0	0
hsa-miR-4473	0	0	0	0	17	0	0	0	0	0	0	0	0	0	0	0	0	7	0	0	0	0	0	0	3	0	0	15	0	0	0	0	0	0	0	0	0	0	0	0	0	0	0	0	0	0	0	0	0
hsa-miR-4474-3p	0	0	0	0	0	0	0	0	0	0	0	0	0	0	0	0	0	3	7	0	0	2	0	0	0	0	0	0	4	0	0	0	0	0	0	0	18	2	6	0	0	0	0	0	0	0	1	0	0
hsa-miR-4476	0	0	0	0	0	0	0	0	0	0	0	0	0	0	0	0	0	0	0	0	0	0	0	0	0	0	0	0	0	0	0	0	0	0	0	0	3	0	0	0	0	0	0	0	0	0	0	0	0
hsa-miR-4477a	0	0	0	0	0	0	0	0	0	0	0	0	0	0	0	0	0	0	0	0	0	0	0	0	0	0	0	0	0	15	0	0	0	0	0	0	0	0	0	0	12	0	0	0	0	0	0	0	0
hsa-miR-4477b	0	0	0	0	9	0	0	0	0	0	0	0	0	0	0	0	0	0	0	0	0	0	6	0	0	0	0	0	0	0	0	0	0	0	0	0	1	0	0	0	0	0	0	0	0	0	4	0	0
hsa-miR-4478	0	0	0	0	0	0	0	0	0	0	0	0	0	0	0	0	0	0	0	0	0	0	0	7	0	0	0	0	0	0	0	0	0	0	0	0	0	0	0	0	0	0	0	0	0	0	0	0	0
hsa-miR-3689c	0	1	0	0	0	0	3	0	0	0	0	0	0	0	0	0	0	0	0	0	0	0	0	0	0	0	0	0	0	0	12	0	0	0	0	0	0	0	0	0	0	0	0	0	0	0	0	0	0
hsa-miR-3689e	0	0	0	0	4	5	0	0	0	0	0	0	0	0	0	21	0	0	0	0	0	0	0	0	0	0	0	0	0	0	0	0	0	0	0	0	0	0	0	0	5	0	0	0	0	0	0	0	0
hsa-miR-4479	6	0	0	5	0	5	5	1	0	0	0	0	0	0	0	0	0	0	0	0	0	0	7	17	1	3	17	0	4	0	0	0	0	0	0	6	0	3	0	0	0	0	0	0	0	7	1	0	1
hsa-miR-3155b	0	0	0	10	0	0	0	0	0	0	0	0	0	0	0	0	0	0	0	0	0	0	0	0	0	0	0	0	0	13	0	0	0	0	0	0	0	0	0	0	0	0	0	0	0	0	0	0	0
hsa-miR-548ak	0	15	13	5	9	7	12	9	26	0	0	11	0	0	23	0	11	6	21	12	48	26	14	0	11	33	1	5	35	0	26	20	0	0	31	43	12	14	10	28	6	5	35	1	0	0	1	0	6
hsa-miR-4480	0	0	0	0	0	0	0	0	0	0	0	0	0	0	0	0	0	0	0	0	0	0	0	0	0	0	0	0	0	0	0	0	0	0	0	0	0	0	0	0	0	0	0	0	0	0	0	0	0
hsa-miR-4481	0	0	0	0	0	0	0	0	0	0	0	0	0	0	0	0	0	0	0	0	0	0	0	0	0	0	0	0	0	0	0	0	0	0	0	0	0	0	0	0	0	0	0	0	0	0	0	0	0
hsa-miR-4482-5p	0	0	0	0	0	0	0	0	0	0	0	0	0	0	0	0	0	0	0	0	0	0	0	0	0	0	0	0	3	0	0	0	0	0	0	0	0	0	0	0	0	0	0	0	0	11	4	4	0
hsa-miR-4482-3p	0	0	0	11	0	0	0	0	1	4	0	0	0	0	0	0	0	0	0	0	0	0	4	0	2	0	0	0	2	8	0	0	0	0	0	0	0	0	0	0	0	0	0	0	0	17	0	17	0
hsa-miR-4483	0	0	0	0	0	0	0	0	0	0	0	0	0	0	0	0	0	0	0	0	0	0	0	0	0	0	0	0	0	0	0	0	0	0	0	0	0	0	0	0	0	0	0	0	0	0	0	0	0
hsa-miR-4485-3p	0	0	0	0	0	0	0	0	0	0	0	0	0	0	0	0	0	0	0	0	0	0	0	0	0	0	0	0	5	0	0	0	0	27	0	0	0	0	0	0	0	0	0	6	8	0	0	0	13
hsa-miR-4487	0	0	0	0	0	0	0	0	0	0	0	0	0	0	0	0	0	0	0	0	0	0	0	0	0	0	0	0	0	0	0	0	0	0	0	0	0	0	0	0	0	0	0	0	0	0	0	0	0
hsa-miR-4488	9	27	7	0	0	0	0	2	0	0	8	0	0	0	11	0	0	3	6	0	0	0	2	0	12	0	0	0	0	0	0	0	0	0	0	6	0	14	8	0	6	13	0	0	0	0	0	11	4
hsa-miR-4489	0	0	0	0	0	0	4	7	10	0	0	0	0	7	0	0	7	5	0	0	0	4	2	0	1	8	0	0	1	0	0	1	0	9	0	0	9	2	0	0	0	0	0	5	0	0	5	0	5
hsa-miR-548al	7	0	0	0	11	0	4	11	11	0	0	0	0	0	0	0	11	6	0	0	0	0	0	7	24	40	4	0	4	9	0	0	0	5	0	7	0	1	0	14	0	0	0	4	6	3	3	8	13
hsa-miR-4490	0	0	0	0	0	0	0	0	0	0	0	0	0	0	0	0	0	0	0	0	0	0	0	0	0	0	0	0	0	0	0	0	0	0	0	0	0	5	0	0	0	0	0	0	0	0	0	0	0
hsa-miR-4491	0	0	0	0	0	0	0	0	0	0	0	0	0	0	0	0	0	0	0	0	0	0	0	0	0	0	0	0	0	0	0	0	0	0	0	0	0	0	0	0	0	0	0	0	0	0	0	0	0
hsa-miR-4492	5	0	0	5	0	4	3	0	0	0	0	0	0	6	0	0	0	1	0	8	4	0	0	0	3	2	7	0	0	0	0	0	0	0	0	0	0	0	0	8	0	6	0	0	0	0	0	0	0
hsa-miR-4493	0	0	0	0	0	0	0	0	0	0	0	0	0	0	0	0	0	0	0	0	0	0	0	0	0	0	0	0	0	0	0	0	0	0	0	0	0	0	0	0	0	0	0	0	0	0	0	0	0
hsa-miR-4494	0	0	0	0	0	0	0	0	0	0	0	0	0	0	0	0	0	0	0	0	0	0	0	0	0	0	0	0	0	0	0	0	0	0	0	0	0	0	0	0	0	0	0	0	0	0	0	0	0
hsa-miR-4495	0	0	0	0	0	0	0	0	0	0	0	0	0	0	0	0	0	0	0	0	0	0	0	0	0	0	0	0	0	0	0	0	0	0	0	0	0	0	0	0	0	0	0	0	0	0	0	0	0
hsa-miR-4496	0	0	0	0	0	0	0	0	3	0	0	0	0	9	0	13	0	2	0	0	0	0	4	0	0	0	0	0	0	0	0	0	0	0	0	0	0	0	0	0	0	0	0	0	0	0	0	0	0
hsa-miR-4497	0	0	0	0	0	5	0	9	19	11	0	0	43	11	0	0	0	22	0	0	4	0	13	0	9	0	41	0	14	36	0	28	0	0	12	28	0	12	13	24	2	0	0	3	13	0	14	10	0
hsa-miR-4498	0	0	0	0	0	0	0	0	1	0	0	0	0	14	0	0	0	0	0	0	0	0	0	0	0	0	0	0	0	11	0	12	0	0	0	1	0	0	0	0	0	0	0	0	0	0	0	0	0
hsa-miR-4499	0	0	0	0	0	0	0	0	0	0	0	0	0	0	0	0	0	0	0	0	0	0	0	0	0	0	0	0	0	0	0	0	0	0	0	0	0	0	0	0	0	0	0	0	0	0	0	0	0
hsa-miR-4500	0	0	0	0	0	0	1	0	0	0	0	0	0	0	0	0	0	0	0	0	0	0	2	0	0	0	0	0	0	0	0	0	0	0	0	0	0	0	0	0	0	0	0	0	0	0	4	0	0
hsa-miR-4502	0	0	0	0	4	0	0	0	0	0	0	0	0	0	0	0	0	0	0	0	7	11	0	0	0	0	0	0	1	0	0	0	0	16	0	0	0	0	0	0	0	0	0	0	0	0	0	0	0
hsa-miR-4503	7	0	0	0	8	0	7	0	10	0	0	0	0	0	0	0	0	0	0	17	0	0	20	0	33	29	0	0	4	0	0	0	38	27	0	0	10	3	0	6	0	14	0	15	0	7	0	0	0
hsa-miR-4504	5	0	0	0	0	2	6	0	5	0	0	0	0	0	0	0	15	10	4	0	4	0	17	0	0	0	0	0	22	0	0	0	0	0	8	13	0	0	0	9	0	0	0	0	0	8	0	0	0
hsa-miR-4505	0	0	0	0	0	0	0	0	0	0	0	0	0	0	0	23	0	0	0	0	0	0	0	0	0	0	0	0	0	0	0	0	0	0	0	0	0	0	0	0	0	0	0	0	0	0	0	0	0
hsa-miR-4506	0	0	0	0	0	0	0	0	0	0	0	0	0	0	0	0	0	0	0	0	0	0	0	0	0	0	0	0	0	0	0	0	0	0	0	0	0	0	0	0	0	0	0	0	0	0	0	0	0
hsa-miR-2392	19	19	9	10	14	5	11	6	0	4	0	0	1	6	0	35	8	10	1	2	14	23	0	8	8	0	13	0	20	0	13	0	1	7	9	10	14	0	14	0	17	1	0	2	9	0	23	13	41
hsa-miR-4507	0	0	0	0	1	0	3	0	0	0	0	0	0	0	0	0	19	0	0	0	0	0	0	0	0	0	0	0	2	0	0	0	0	0	8	0	0	0	0	0	0	0	0	0	0	0	0	0	0
hsa-miR-4508	34	54	14	50	9	8	60	20	80	3	57	18	23	24	7	9	145	39	35	36	26	14	163	4	72	226	49	1	52	7	0	43	36	45	36	81	84	10	0	77	3	42	26	23	12	52	14	56	33
hsa-miR-4510	9	3	9	6	6	3	16	4	19	8	11	4	10	3	1	7	11	5	7	10	11	1	8	2	10	14	18	10	24	14	4	6	10	8	4	10	20	9	2	22	3	9	4	10	0	3	6	12	22
hsa-miR-4511	0	0	0	3	0	0	6	8	2	0	0	0	0	0	0	0	0	0	0	0	0	0	4	0	4	0	0	0	0	0	0	2	0	0	6	0	6	0	0	0	0	0	0	3	0	0	0	27	0
hsa-miR-4512	0	0	0	0	0	0	0	0	0	0	0	0	0	0	0	0	0	0	0	0	0	0	0	0	0	0	0	0	0	0	0	0	0	0	0	0	0	0	0	0	0	0	0	0	0	0	0	0	0
hsa-miR-4513	12	0	0	0	0	0	0	0	0	0	0	0	0	0	0	0	0	0	0	0	0	0	0	0	0	0	0	0	3	0	0	0	0	0	4	0	0	0	0	0	0	0	0	0	0	0	0	175	0
hsa-miR-4514	0	0	0	0	0	0	0	0	0	0	0	0	0	0	0	0	0	0	0	0	0	0	0	0	0	0	0	0	0	0	0	0	0	0	0	0	0	0	0	0	0	0	0	0	0	0	0	0	0
hsa-miR-4515	0	0	0	0	0	0	0	0	0	0	0	0	0	0	0	0	0	0	0	0	0	0	0	0	0	0	0	0	0	0	0	0	0	0	0	0	0	0	0	0	0	0	0	0	0	0	0	0	0
hsa-miR-4516	25	20	27	16	3	12	4	44	42	11	41	5	50	25	0	0	12	18	66	23	75	5	8	13	12	103	9	7	15	19	0	8	45	16	6	22	0	14	25	29	8	0	0	0	5	6	10	7	0
hsa-miR-4520-5p	0	0	0	0	0	0	0	0	0	0	0	0	0	0	0	0	0	0	0	0	0	0	0	0	0	0	0	0	0	0	0	0	0	0	0	0	0	0	0	0	0	0	0	0	0	0	0	0	0
hsa-miR-4520-3p	0	0	0	0	0	0	0	0	0	0	0	1	0	0	0	0	0	0	0	0	0	0	5	0	1	0	0	0	0	0	0	0	0	0	0	0	0	0	0	0	0	0	0	0	0	0	0	0	0
hsa-miR-4521	0	0	0	0	0	0	0	0	0	0	0	0	0	0	0	0	0	0	0	0	0	0	0	0	0	0	0	0	0	0	0	0	0	0	0	0	0	0	0	0	0	0	0	0	0	0	0	0	0
hsa-miR-1269b	0	0	0	0	0	0	0	0	0	0	0	0	0	0	0	0	0	0	0	0	0	0	0	0	0	0	0	0	0	0	0	0	0	0	0	0	0	0	0	0	0	0	0	0	0	0	0	0	0
hsa-miR-4522	0	0	0	0	0	0	0	0	0	0	0	0	0	0	0	0	17	0	0	0	0	0	0	0	0	0	0	0	0	0	0	0	0	0	0	0	0	0	0	0	0	0	0	0	0	0	0	0	0
hsa-miR-4523	0	0	0	0	0	0	0	0	0	0	0	5	0	0	0	0	0	0	0	0	0	0	0	0	0	0	0	0	3	0	0	0	0	0	0	0	0	0	0	0	0	0	0	0	0	0	0	0	0
hsa-miR-4524a-3p	0	0	0	0	0	0	0	0	0	0	0	0	0	0	0	0	0	0	0	0	0	0	2	0	0	0	0	8	4	0	0	0	0	0	0	0	0	0	10	28	0	0	0	12	0	0	4	9	0
hsa-miR-4525	0	0	0	0	0	0	0	0	0	0	0	4	0	0	0	0	0	0	0	0	0	0	0	0	0	0	0	0	0	0	0	0	0	0	0	0	0	0	0	0	0	0	0	0	0	0	0	0	0
hsa-miR-4526	0	0	15	0	0	0	5	3	12	0	0	0	0	0	0	17	0	0	0	0	0	12	3	0	0	0	0	8	2	0	0	0	0	0	0	9	0	0	0	0	0	0	0	0	0	0	0	8	0
hsa-miR-4527	0	0	0	0	0	0	0	0	0	0	0	0	0	0	0	0	0	0	0	0	0	0	0	0	0	0	0	0	0	0	0	0	0	0	0	0	0	0	0	0	0	0	0	0	0	0	0	0	0
hsa-miR-4529-5p	0	0	0	0	0	0	0	0	0	0	0	0	0	0	0	0	0	0	0	0	0	0	0	0	0	0	0	0	0	0	0	0	0	0	0	0	0	0	0	0	0	0	0	0	0	0	0	0	0
hsa-miR-4530	0	0	0	0	0	0	0	0	0	0	0	0	0	0	0	0	0	0	0	0	0	0	0	0	0	0	0	0	0	0	0	0	0	0	0	0	0	0	0	0	0	0	0	0	0	0	0	0	0
hsa-miR-4531	0	0	0	0	0	0	0	0	0	0	0	0	0	0	0	0	0	0	0	0	0	0	0	0	0	0	0	0	0	0	0	0	0	0	0	0	0	0	0	0	0	0	0	0	0	0	0	0	0
hsa-miR-4533	0	0	0	0	0	0	0	0	0	0	0	0	0	0	0	0	0	0	0	0	0	0	4	0	0	4	0	0	0	0	4	0	0	0	0	0	0	0	0	0	0	0	0	0	0	0	3	0	0
hsa-miR-378i	2	4	2	2	2	0	4	0	3	0	0	2	2	1	0	1	3	8	2	3	0	1	8	3	1	12	1	2	5	3	0	1	2	0	0	2	1	2	0	7	0	1	1	2	0	1	10	0	6
hsa-miR-4535	0	0	0	0	0	0	0	0	0	0	0	0	0	0	0	0	0	0	0	0	0	0	0	0	0	0	0	0	0	0	0	0	0	0	0	0	0	0	0	0	0	0	0	0	0	0	0	0	0
hsa-miR-548am-5p	81	127	144	136	54	7	148	95	126	58	20	95	147	9	51	149	59	73	63	85	169	109	86	80	156	182	111	104	151	107	43	54	32	141	138	163	101	103	53	181	55	80	112	129	21	8	101	96	156
hsa-miR-548am-3p	3	0	8	0	0	0	0	0	0	0	0	0	0	12	0	0	0	6	0	0	0	0	9	0	0	1	0	0	0	0	0	15	0	0	1	1	11	0	0	5	0	22	0	1	0	9	3	0	0
hsa-miR-1587	0	0	0	0	0	3	0	0	0	6	0	0	0	0	0	0	0	0	0	0	0	0	0	0	0	0	0	0	0	0	0	0	0	0	1	0	0	0	0	0	0	0	0	4	0	0	0	0	0
hsa-miR-4536-5p	0	0	0	0	0	0	0	0	0	0	0	0	0	0	0	0	0	0	0	0	0	0	0	0	0	0	0	0	0	0	0	0	0	0	0	0	0	0	0	0	0	0	0	0	0	0	0	0	10
hsa-miR-4536-3p	0	0	0	0	0	0	0	0	0	0	0	0	0	0	0	0	0	0	0	0	0	0	0	0	0	0	0	0	0	0	0	0	0	0	0	0	0	0	0	0	0	0	0	0	0	0	0	0	10
hsa-miR-548an	0	0	0	0	0	0	0	0	0	0	0	0	1	0	0	0	0	0	0	0	0	1	0	0	0	0	1	0	0	0	0	0	0	0	0	0	0	0	0	0	0	0	0	0	0	0	0	0	0
hsa-miR-4538	0	0	0	0	0	0	0	0	0	0	0	0	0	0	0	0	0	0	5	0	0	0	0	0	0	0	0	0	0	0	0	0	0	0	0	0	0	0	0	1	0	0	0	0	0	0	0	0	9
hsa-miR-4539	0	0	0	0	0	0	0	0	0	0	14	0	0	0	0	0	0	0	0	0	0	0	0	0	0	0	0	0	0	0	0	0	0	0	0	0	0	0	0	0	0	0	0	0	0	0	0	0	0
hsa-miR-3960	100	94	374	100	53	37	114	33	183	63	212	24	154	47	40	112	301	50	70	94	103	120	124	100	71	209	114	78	94	105	26	125	104	169	79	201	136	90	112	153	28	87	95	93	46	230	50	81	141
hsa-miR-3972	0	0	0	6	5	0	0	0	0	11	0	0	0	0	0	0	0	3	1	0	0	0	0	1	0	0	0	0	0	0	0	0	0	0	1	0	3	0	0	0	0	0	0	0	0	0	0	0	0
hsa-miR-3973	0	0	0	0	0	0	0	0	0	0	0	0	0	0	0	0	0	0	0	0	0	0	0	0	0	0	0	0	0	0	0	0	0	0	0	0	0	0	0	0	0	0	0	0	0	0	0	0	0
hsa-miR-3976	0	0	0	0	0	7	8	0	0	0	0	0	0	0	0	0	0	0	0	0	0	0	8	5	0	0	0	0	0	0	0	0	0	0	0	0	0	0	0	0	0	0	0	0	0	0	6	149	7
hsa-miR-3977	0	0	0	0	0	0	0	0	0	0	0	0	0	0	0	0	0	0	0	0	0	0	0	0	0	0	0	0	0	0	0	0	0	0	0	0	0	0	0	0	0	0	0	0	0	0	0	0	0
hsa-miR-4632-5p	0	0	0	3	0	0	0	0	4	0	0	0	0	0	0	0	0	1	12	0	0	0	0	0	0	0	0	0	4	10	0	3	0	0	0	0	0	0	0	0	0	0	0	0	0	4	0	0	0
hsa-miR-4632-3p	0	8	17	0	10	0	9	13	3	0	4	0	0	0	0	12	0	4	13	0	0	0	4	0	0	0	0	13	0	0	0	5	0	17	0	0	8	1	3	0	0	6	0	0	0	8	0	0	13
hsa-miR-4634	0	0	19	13	0	6	9	0	14	0	50	8	0	9	0	22	31	15	7	13	21	0	0	24	12	4	0	0	9	12	0	15	20	26	11	13	17	5	0	26	0	22	0	21	13	0	2	25	6
hsa-miR-4635	0	0	0	0	0	0	0	0	5	0	0	0	0	0	0	0	0	0	0	0	0	0	2	0	0	0	0	0	0	0	0	0	1	0	0	6	0	0	8	0	0	0	0	0	0	0	11	0	0
hsa-miR-4636	0	0	0	0	0	0	0	0	0	0	0	0	0	0	0	0	14	0	0	0	0	0	0	0	0	0	0	0	0	0	0	0	0	0	0	0	0	0	0	0	0	0	0	0	5	0	0	0	0
hsa-miR-4637	0	16	0	13	0	0	0	0	0	0	0	0	5	0	0	0	0	0	5	17	0	2	2	0	15	4	0	0	6	0	0	0	10	26	1	0	2	0	0	0	0	0	0	0	13	6	0	0	0
hsa-miR-4638-5p	0	0	15	0	0	0	0	0	0	0	0	0	0	0	0	0	0	0	0	0	0	0	0	0	0	0	6	0	0	0	0	0	16	0	0	7	0	0	0	0	0	0	0	0	0	10	0	0	3
hsa-miR-4638-3p	0	0	0	0	0	0	0	0	0	0	0	0	0	0	0	0	0	0	0	0	0	0	2	0	1	0	0	0	0	0	0	0	0	0	0	0	0	0	0	0	0	0	0	0	0	0	0	0	0
hsa-miR-4639-5p	0	0	0	0	0	0	0	0	0	0	0	0	0	4	0	0	0	5	0	0	0	0	0	0	1	0	0	0	0	2	0	8	0	0	0	0	0	2	0	3	0	0	0	9	0	9	0	0	5
hsa-miR-4640-5p	0	0	0	0	0	0	0	0	0	0	0	0	0	0	0	0	0	4	0	0	0	0	0	0	0	0	0	0	0	0	0	0	0	0	0	0	0	6	0	0	0	0	0	0	0	0	0	0	0
hsa-miR-4640-3p	0	0	0	0	0	0	0	0	0	0	0	0	0	0	0	0	0	0	0	0	0	0	0	0	0	0	0	0	0	0	0	0	0	0	0	0	0	0	0	0	0	0	0	0	0	0	0	0	0
hsa-miR-4641	0	0	0	0	0	0	0	0	0	0	0	0	0	0	0	18	0	0	0	0	0	0	0	0	0	0	0	0	0	0	0	0	0	0	0	0	4	0	0	0	0	0	0	0	0	0	0	33	0
hsa-miR-4642	0	0	0	0	0	0	0	4	0	0	0	0	15	0	0	0	0	0	0	0	0	0	0	0	0	0	0	0	0	0	0	0	0	0	0	0	0	0	0	0	0	0	0	0	0	0	4	0	0
hsa-miR-4643	0	0	0	0	0	0	0	0	0	0	0	11	0	0	0	0	0	0	0	13	0	0	0	0	0	0	0	0	0	0	0	0	0	0	0	0	0	0	0	0	0	0	0	0	0	0	0	0	0
hsa-miR-4644	17	0	0	0	14	2	6	3	0	0	55	0	0	0	14	0	0	0	13	0	0	5	5	6	4	3	39	14	2	19	10	0	0	0	21	16	8	2	1	20	0	19	18	7	0	16	5	0	25
hsa-miR-4645-3p	8	0	0	0	0	2	0	0	0	19	0	4	0	0	0	17	0	3	2	0	0	0	0	4	0	0	0	0	0	0	0	0	0	0	0	0	0	3	4	0	0	0	0	0	0	0	3	0	0
hsa-miR-4646-5p	1	0	0	0	15	0	0	0	10	0	0	3	0	0	1	0	22	5	7	4	0	16	8	12	7	14	12	16	0	0	0	15	0	2	13	9	5	10	1	0	0	17	0	2	0	0	0	0	0
hsa-miR-4646-3p	0	0	0	0	3	0	0	0	0	0	0	0	0	0	0	0	0	0	0	0	0	0	0	0	0	0	0	0	4	0	0	0	0	0	0	0	0	5	0	1	0	3	0	0	0	0	0	0	0
hsa-miR-4647	0	0	0	0	0	0	0	0	0	0	0	0	0	0	0	0	0	0	0	0	0	0	0	0	0	1	0	0	0	0	0	0	0	0	0	0	0	0	0	0	0	0	0	0	0	0	0	0	0
hsa-miR-4648	1	16	1	0	10	4	0	0	0	0	0	0	0	0	0	0	1	0	0	0	0	0	0	0	1	1	1	0	0	0	0	16	0	0	0	0	0	0	0	0	4	6	0	0	0	10	0	8	0
hsa-miR-4649-5p	0	0	0	0	0	0	0	0	0	0	0	0	0	0	0	0	0	0	0	0	0	0	0	0	0	0	0	0	0	0	0	0	0	0	0	0	0	0	0	0	0	0	0	0	0	0	0	0	0
hsa-miR-4649-3p	0	0	0	0	0	0	0	0	0	0	0	0	0	0	0	0	0	0	0	0	0	0	0	0	0	0	0	0	0	0	0	0	0	0	0	0	0	0	0	0	0	0	0	0	0	0	0	0	0
hsa-miR-4650-3p	0	0	0	0	0	0	0	0	0	0	0	0	0	0	0	0	0	0	0	0	0	0	0	0	0	0	1	0	0	0	0	0	0	0	0	0	0	0	0	0	0	0	0	0	0	0	0	0	0
hsa-miR-4651	4	0	0	0	0	3	4	0	0	0	0	0	0	0	0	0	0	0	0	0	0	0	0	0	4	0	6	7	0	0	0	0	0	0	0	0	0	0	0	0	0	0	0	1	0	0	0	0	0
hsa-miR-4652-3p	0	0	0	0	0	0	0	0	0	0	0	0	0	0	0	0	0	0	0	0	0	0	0	0	0	0	0	0	0	0	0	0	0	0	0	0	0	0	0	0	0	0	0	0	0	0	0	0	0
hsa-miR-4653-5p	0	0	0	0	0	0	0	0	0	0	0	0	0	0	0	0	0	0	0	0	0	0	0	0	5	0	0	0	0	0	0	0	0	0	0	0	0	0	0	0	0	0	0	0	0	0	0	0	0
hsa-miR-4653-3p	0	0	0	0	0	0	0	0	0	0	0	0	0	0	0	0	0	0	3	0	0	0	0	0	0	0	0	0	0	0	0	0	0	0	0	0	0	0	0	0	0	0	0	0	0	0	0	0	0
hsa-miR-4654	0	0	3	0	0	0	0	0	0	0	0	0	0	0	0	0	0	4	0	0	0	0	0	0	0	0	6	12	0	7	0	0	0	0	0	0	0	1	0	0	0	0	0	0	0	0	0	0	0
hsa-miR-4655-5p	0	0	1	0	0	0	0	0	4	0	0	0	0	0	0	0	0	3	0	0	0	0	0	0	0	0	0	0	0	0	0	0	0	0	0	0	0	0	0	0	0	0	0	0	0	0	13	0	14
hsa-miR-4656	0	0	0	0	0	0	1	0	0	12	0	6	0	0	0	0	0	0	0	0	0	0	0	11	0	0	0	0	0	0	0	0	0	0	0	0	3	4	0	0	1	0	0	0	0	0	0	0	10
hsa-miR-4657	12	0	0	0	0	0	0	0	2	0	0	0	0	0	0	0	0	0	0	0	0	0	0	7	6	9	0	0	3	0	0	19	0	0	0	0	4	0	0	10	0	0	1	0	0	0	0	0	0
hsa-miR-4658	0	0	0	0	0	0	1	4	0	0	0	0	15	0	0	0	0	0	0	0	0	0	0	0	0	2	0	0	0	0	2	0	0	0	0	0	0	0	7	0	0	0	0	1	0	0	0	0	5
hsa-miR-4659a-5p	0	14	18	4	0	0	14	5	12	0	0	15	4	0	0	0	34	4	12	12	4	0	12	9	11	5	0	0	10	24	12	34	0	0	0	15	0	5	16	4	15	0	29	6	0	20	4	18	9
hsa-miR-4659a-3p	0	19	0	0	10	3	11	0	23	20	0	0	0	0	0	0	17	4	10	0	12	0	39	0	29	14	19	0	14	17	8	9	0	0	0	0	0	0	6	30	9	3	0	0	10	0	17	0	23
hsa-miR-4660	8	0	7	0	0	0	7	0	14	0	0	0	0	0	0	9	16	0	6	0	0	10	9	0	4	0	0	0	12	1	0	0	0	0	4	11	0	0	0	0	0	0	20	8	8	0	5	16	0
hsa-miR-4661-5p	0	0	0	0	0	0	0	0	0	0	0	0	0	0	0	0	0	0	0	0	0	0	0	0	0	0	0	0	0	0	0	0	0	0	0	0	0	0	0	0	0	0	0	0	0	0	0	0	0
hsa-miR-4661-3p	0	0	0	0	0	0	0	0	0	0	0	0	0	0	0	0	0	0	0	0	0	0	0	0	0	0	0	0	0	0	0	0	0	0	0	0	0	0	0	0	0	0	0	0	0	0	0	0	0
hsa-miR-4662a-5p	38	14	7	17	14	17	28	16	25	23	0	17	38	0	30	88	17	44	6	0	44	0	10	16	16	18	7	35	25	85	0	24	27	24	45	6	10	20	10	22	38	0	0	40	6	17	46	42	6
hsa-miR-4662a-3p	0	0	0	0	0	0	0	0	0	0	0	2	0	0	0	0	0	0	0	0	0	0	0	0	0	0	0	0	0	1	0	0	0	0	1	0	0	0	0	0	0	0	0	0	0	0	0	0	0
hsa-miR-4659b-5p	0	0	0	0	0	0	8	0	0	0	0	0	0	0	0	0	0	0	0	0	0	0	0	0	8	7	0	0	0	0	0	0	0	0	0	0	0	0	0	0	0	0	0	0	0	0	0	0	0
hsa-miR-4659b-3p	0	14	7	0	0	5	12	5	10	0	0	15	4	0	0	0	20	2	16	0	0	0	15	0	14	15	0	0	16	16	8	26	0	0	12	11	0	5	10	5	7	0	16	3	0	30	6	8	19
hsa-miR-4662b	0	0	0	0	0	4	6	0	4	0	0	0	0	0	0	0	0	14	6	0	0	0	10	0	0	3	0	0	0	8	0	0	0	0	13	0	0	0	3	10	6	0	0	0	4	0	0	7	0
hsa-miR-4664-5p	0	0	0	0	0	0	0	0	0	0	0	0	0	0	0	0	0	0	0	0	0	3	0	0	0	0	0	0	0	0	0	0	0	0	0	0	0	0	0	5	0	0	0	0	0	4	1	0	0
hsa-miR-4664-3p	11	0	0	0	0	0	0	0	0	0	0	0	0	0	0	0	0	0	0	0	0	0	0	0	0	0	9	0	0	0	0	0	0	0	0	0	0	0	0	0	0	0	0	0	0	0	0	0	0
hsa-miR-4665-5p	0	0	2	4	6	0	5	0	4	0	9	0	0	0	0	9	9	3	6	5	13	6	4	6	4	0	0	0	12	3	0	33	0	0	0	0	0	4	7	16	0	0	0	17	0	0	10	7	4
hsa-miR-4665-3p	0	0	0	0	0	0	0	0	0	0	0	0	0	0	0	0	0	0	0	0	0	0	0	0	0	0	0	0	0	0	0	0	0	0	0	0	0	0	0	1	0	0	0	0	0	0	0	0	0
hsa-miR-4667-5p	0	0	0	0	0	0	0	10	5	0	0	0	17	3	0	0	0	6	0	0	0	13	0	4	0	0	0	0	6	12	0	0	0	1	0	0	0	1	0	0	0	7	0	0	0	0	0	0	0
hsa-miR-4667-3p	0	0	0	0	0	0	0	0	0	0	0	1	11	0	0	0	0	0	0	0	4	0	0	0	2	9	0	7	0	0	0	14	1	45	0	4	1	4	0	0	0	0	16	0	0	0	4	0	1
hsa-miR-4668-5p	13	4	11	1	9	0	4	4	5	0	0	10	18	2	0	14	0	10	3	1	0	18	10	10	5	13	1	15	30	15	2	0	0	9	1	11	19	1	3	9	3	3	10	2	2	0	39	5	5
hsa-miR-4668-3p	0	0	0	0	0	0	0	0	0	0	0	0	0	0	0	0	0	0	0	0	0	1	0	0	0	0	0	0	0	0	0	0	1	8	0	0	0	0	0	0	0	0	0	0	0	0	0	0	0
hsa-miR-219b-5p	0	8	4	0	0	0	0	0	0	0	19	6	0	0	0	14	0	3	0	0	0	2	1	13	2	0	0	0	5	16	0	0	0	0	11	0	0	12	0	0	0	0	0	0	0	0	0	0	6
hsa-miR-219b-3p	0	0	0	0	0	0	0	0	0	0	0	0	0	0	0	0	0	0	0	0	0	0	6	0	0	0	0	0	0	13	0	0	13	0	10	1	0	0	0	0	10	10	0	0	0	0	0	0	4
hsa-miR-4669	0	0	0	10	19	4	17	12	5	0	11	24	0	25	0	0	21	0	2	12	0	15	30	0	3	81	0	0	6	10	0	1	0	29	18	49	31	25	0	0	0	6	8	0	0	0	5	0	21
hsa-miR-4670-5p	0	0	0	0	0	0	0	0	0	0	0	4	14	0	0	0	0	0	0	0	0	7	0	0	0	0	0	0	0	0	0	0	0	0	0	0	0	0	0	0	0	0	0	0	0	0	0	0	0
hsa-miR-4670-3p	0	0	0	0	0	0	0	0	0	0	0	4	14	0	0	0	0	0	0	0	0	7	0	0	0	0	0	0	0	0	0	0	0	0	0	0	0	0	0	0	0	0	0	0	0	0	0	0	0
hsa-miR-4671-5p	0	0	0	0	0	0	0	0	0	0	0	0	0	0	0	0	0	0	0	0	0	0	0	0	0	0	0	0	0	0	0	0	0	0	0	0	0	0	0	0	0	0	0	0	0	0	0	0	0
hsa-miR-4671-3p	0	0	0	0	0	0	0	0	0	0	0	0	0	0	0	0	0	0	0	0	0	0	0	0	0	0	0	0	0	0	0	0	0	0	0	0	0	0	11	0	0	0	0	0	0	0	0	0	0
hsa-miR-4672	0	0	0	0	0	0	5	0	0	0	0	0	0	0	0	0	0	5	5	18	0	22	5	0	13	9	11	0	6	0	0	0	0	0	0	0	0	0	0	4	0	0	0	7	0	0	0	0	11
hsa-miR-4673	0	0	0	0	0	0	0	0	0	0	0	0	0	0	0	0	0	0	0	0	0	0	0	0	0	0	0	0	0	0	0	0	0	0	0	0	0	8	0	0	9	0	0	0	0	0	0	0	0
hsa-miR-4674	0	0	0	0	0	0	0	0	4	0	0	0	0	0	0	0	0	0	0	0	0	0	0	0	0	0	0	0	0	0	0	0	0	0	0	0	0	0	0	0	0	0	0	0	0	0	0	0	0
hsa-miR-4676-5p	0	0	0	0	0	0	0	12	0	0	0	5	0	0	0	0	0	5	0	0	0	0	0	0	0	0	0	0	0	0	5	0	0	0	0	0	0	5	0	0	0	0	0	0	0	0	0	1	8
hsa-miR-4676-3p	0	0	0	5	0	0	4	0	2	0	0	7	17	0	0	0	0	4	0	14	0	4	15	5	5	10	0	15	7	0	0	0	0	0	0	0	12	6	0	0	8	7	0	3	5	0	1	14	20
hsa-miR-4677-5p	0	0	0	0	3	0	0	0	3	0	12	0	16	0	0	0	0	0	0	0	0	8	7	0	2	0	11	0	0	0	0	0	0	0	11	0	0	0	0	0	0	11	0	0	0	0	16	0	14
hsa-miR-4677-3p	0	9	0	4	0	1	9	7	0	0	20	7	0	5	0	0	17	11	13	0	13	10	5	23	18	11	9	0	11	0	0	12	12	0	7	23	11	0	0	0	8	10	15	17	3	0	4	15	16
hsa-miR-4678	0	0	0	0	11	0	0	0	1	0	0	0	0	0	0	0	0	3	0	0	0	8	0	0	0	0	0	0	0	0	0	0	0	0	0	0	0	0	0	4	0	11	0	0	0	0	0	0	0
hsa-miR-4679	0	0	0	0	0	0	0	0	0	0	0	0	0	0	0	0	11	0	0	0	0	0	0	0	0	0	0	0	0	0	0	0	0	0	0	0	0	0	0	0	0	0	0	0	0	0	0	0	0
hsa-miR-4681	0	0	0	0	0	0	0	0	0	0	0	0	0	0	0	0	0	6	0	0	0	0	0	0	0	0	0	0	0	0	0	0	0	0	0	0	0	0	0	0	0	0	0	0	0	0	0	0	0
hsa-miR-4682	0	0	0	0	0	0	0	0	0	0	0	0	0	0	0	0	0	0	0	0	0	0	0	0	0	9	0	0	0	0	0	0	0	0	0	0	0	0	0	0	0	0	0	0	0	0	0	0	0
hsa-miR-4683	1	0	0	0	0	0	0	0	0	0	0	0	0	0	0	0	0	0	1	0	0	2	0	0	0	0	0	0	0	0	0	0	0	0	17	0	6	0	0	5	0	0	0	3	0	0	0	2	0
hsa-miR-4684-5p	0	0	0	0	0	0	0	0	0	0	0	0	0	0	0	0	0	0	0	0	0	0	0	0	0	0	0	0	0	0	0	0	0	0	0	0	0	0	0	0	0	0	0	0	0	0	0	0	0
hsa-miR-4684-3p	0	0	0	0	0	0	0	0	0	0	0	0	0	0	0	0	0	0	0	0	0	0	0	0	0	0	0	0	0	0	0	0	0	0	0	0	0	0	0	0	0	1	0	0	0	0	0	0	0
hsa-miR-4685-5p	2	0	0	0	0	0	3	10	0	3	0	6	0	0	0	1	0	0	0	15	0	0	0	10	0	0	0	0	0	9	31	0	0	0	5	4	0	0	0	0	0	3	0	12	4	0	0	14	1
hsa-miR-4685-3p	18	22	10	2	28	4	43	35	36	11	0	5	46	10	0	0	15	7	8	33	36	5	14	0	29	37	10	0	12	6	11	11	6	11	14	3	19	6	9	15	8	14	16	29	0	38	16	14	14
hsa-miR-4686	0	0	0	0	0	0	0	0	0	0	13	0	0	15	0	0	0	0	0	0	30	2	0	0	8	0	0	0	0	0	0	0	0	0	0	7	17	3	8	14	0	0	0	0	0	0	0	0	13
hsa-miR-4687-5p	4	7	0	0	0	0	10	0	0	0	0	2	0	0	0	0	0	4	0	0	0	0	0	1	0	0	0	9	0	0	0	0	18	0	0	10	0	4	0	0	0	7	0	0	0	0	1	0	0
hsa-miR-4687-3p	0	0	0	8	0	4	0	0	0	0	0	6	1	0	0	0	0	7	0	0	0	0	0	10	0	0	6	0	1	0	0	0	0	18	5	8	0	0	0	6	0	0	12	4	13	0	0	0	6
hsa-miR-1343-5p	0	0	0	0	0	0	1	0	0	3	0	0	26	0	0	0	0	0	0	0	0	4	0	0	0	0	6	0	0	6	0	0	13	0	0	0	0	0	0	0	0	0	0	0	0	0	0	0	0
hsa-miR-1343-3p	9	13	32	11	0	6	0	19	6	0	26	7	46	14	0	0	6	16	41	14	16	24	8	24	25	0	34	30	12	53	0	43	13	44	5	31	9	32	41	31	0	40	0	12	9	21	28	18	43
hsa-miR-4688	5	0	0	4	11	0	4	10	0	0	0	0	0	0	0	0	0	1	0	0	2	0	3	6	4	0	0	0	2	0	0	0	0	22	7	0	0	2	0	0	0	0	0	3	0	0	5	0	4
hsa-miR-4689	0	0	0	0	0	0	0	0	0	0	0	0	0	0	0	0	0	0	0	0	0	0	0	1	0	0	0	0	0	6	0	0	0	0	0	0	1	0	0	1	0	0	0	4	0	0	0	0	0
hsa-miR-4690-5p	0	0	0	0	0	0	0	0	0	0	0	0	0	0	10	0	0	0	0	0	0	0	0	0	0	0	0	0	0	0	0	0	0	1	0	0	0	0	0	0	0	0	0	0	0	0	0	0	0
hsa-miR-4690-3p	0	0	6	0	0	0	0	0	0	0	0	0	0	0	0	0	0	4	0	0	0	0	0	0	0	0	0	0	0	0	0	0	0	0	0	0	0	0	0	0	0	0	0	0	0	0	0	0	0
hsa-miR-4691-5p	0	0	1	0	0	0	0	0	0	0	0	0	0	0	0	0	0	0	0	0	0	0	0	0	0	0	0	0	1	0	0	0	0	0	0	5	0	0	0	0	0	0	0	0	0	0	0	0	0
hsa-miR-4691-3p	0	0	0	0	0	0	0	0	0	0	0	0	0	0	0	0	0	0	0	0	0	0	0	0	0	0	0	0	0	0	0	0	0	0	0	0	0	0	0	0	0	0	0	0	0	0	0	0	0
hsa-miR-4692	0	0	0	0	0	0	0	0	0	0	0	0	0	0	0	0	0	0	0	0	0	0	0	0	0	0	0	0	0	0	0	0	0	0	0	0	0	0	0	0	0	0	0	0	0	0	0	0	0
hsa-miR-4693-5p	0	0	0	0	0	0	0	0	0	0	0	0	0	0	0	0	0	0	0	0	0	0	0	0	0	0	0	0	0	0	0	0	0	0	0	0	0	0	0	0	0	0	0	0	0	0	0	0	0
hsa-miR-4693-3p	0	0	0	0	0	0	5	0	0	0	0	0	0	0	0	0	0	0	0	0	0	0	0	0	0	0	0	0	0	0	0	0	19	0	0	0	0	0	0	0	0	0	0	0	0	0	0	0	8
hsa-miR-4694-3p	0	0	0	0	0	0	0	0	0	0	0	0	0	0	0	22	0	0	0	0	0	0	0	0	0	0	0	0	0	0	0	0	0	0	0	0	0	0	0	0	0	0	0	0	0	0	0	0	0
hsa-miR-4695-5p	0	0	0	0	0	0	0	0	0	0	0	0	0	0	0	0	10	0	0	0	0	0	0	0	0	0	0	0	0	0	0	0	0	0	0	0	0	0	0	0	0	0	0	0	0	0	0	0	0
hsa-miR-4695-3p	0	19	6	3	0	0	7	3	0	0	0	1	1	0	0	0	0	0	0	0	0	0	1	12	1	9	0	0	0	15	0	0	0	0	4	0	0	1	0	3	8	0	0	1	0	6	24	0	2
hsa-miR-4697-5p	0	0	0	0	0	0	0	0	0	0	0	0	0	0	0	0	0	0	0	0	0	0	0	0	0	0	0	0	0	0	0	0	0	0	0	0	0	0	0	0	0	0	0	0	0	0	0	0	0
hsa-miR-4697-3p	0	0	0	0	0	0	0	0	0	0	0	0	0	0	0	0	0	0	0	0	0	0	0	0	0	3	0	0	0	0	5	0	0	0	0	0	0	0	0	0	0	0	0	0	0	5	0	0	0
hsa-miR-4698	0	0	0	0	0	0	0	0	0	0	0	0	1	0	0	0	0	0	0	0	0	0	0	0	0	0	0	0	0	0	0	0	0	0	0	0	0	0	0	0	0	0	0	0	7	0	0	0	0
hsa-miR-4700-5p	0	0	0	0	0	0	0	0	0	0	0	0	15	0	0	0	0	0	0	0	0	0	0	0	1	0	0	0	0	0	0	0	0	0	0	0	0	1	0	0	0	0	0	0	0	0	0	0	0
hsa-miR-4700-3p	0	0	0	0	0	2	0	3	0	0	0	0	0	0	0	0	0	0	0	0	0	0	0	0	0	0	0	0	0	0	0	0	0	0	0	0	0	0	0	0	0	0	0	0	4	0	0	0	0
hsa-miR-4701-5p	0	0	11	1	0	0	8	0	0	0	0	4	0	0	0	0	0	0	0	0	6	0	0	0	1	0	0	0	3	0	0	0	0	0	0	8	0	0	0	0	0	0	0	8	0	0	0	0	2
hsa-miR-4701-3p	1	0	0	0	0	0	0	0	0	0	0	0	1	0	0	0	0	4	0	0	0	0	0	0	0	0	0	0	0	0	0	0	0	0	9	0	0	0	0	0	0	0	0	0	0	18	0	42	5
hsa-miR-4703-5p	0	0	0	0	0	0	0	0	0	0	0	0	0	0	0	0	0	0	0	0	0	0	0	0	0	0	0	0	0	0	0	0	0	0	0	0	0	0	0	0	0	0	0	0	0	0	0	0	0
hsa-miR-4705	0	0	0	0	0	0	0	0	0	0	0	0	0	0	0	0	0	0	0	0	0	0	0	0	5	0	0	0	0	0	0	0	0	0	0	0	0	0	0	0	0	0	0	0	0	0	0	0	6
hsa-miR-4706	0	0	0	0	0	1	0	1	0	0	0	0	0	0	0	0	0	0	0	0	7	6	0	5	0	0	0	0	0	0	0	16	0	0	0	0	0	0	0	0	0	0	0	0	0	0	0	0	0
hsa-miR-4707-5p	0	0	0	9	0	0	0	0	0	0	0	0	0	0	0	0	0	4	0	0	0	0	0	0	0	0	0	0	0	0	0	0	0	0	0	0	0	0	0	0	0	0	0	0	0	0	0	0	0
hsa-miR-4707-3p	0	0	0	0	0	0	3	0	0	0	0	2	0	0	0	0	0	0	0	15	5	6	0	0	0	0	0	0	0	0	0	0	0	0	0	0	0	0	0	10	0	0	0	0	0	0	3	0	0
hsa-miR-4708-5p	0	0	0	0	0	0	0	0	0	0	0	0	0	0	0	0	0	0	0	0	0	0	0	0	0	0	0	0	0	0	0	0	0	0	0	0	0	0	0	0	0	0	0	0	0	0	0	0	0
hsa-miR-4708-3p	0	0	7	0	0	0	0	5	0	0	0	0	0	0	0	0	0	0	0	0	0	0	0	0	0	0	0	0	3	16	0	0	0	0	0	0	0	0	0	0	0	0	0	0	0	0	0	0	0
hsa-miR-4709-5p	0	0	0	0	0	0	5	0	0	0	0	0	0	0	0	0	0	0	0	0	0	0	0	0	0	0	0	0	0	0	0	0	0	0	0	0	0	0	0	0	0	0	0	0	0	0	0	0	0
hsa-miR-4709-3p	0	0	0	0	0	0	0	0	0	0	0	0	0	0	0	0	0	0	0	0	0	0	0	0	1	0	0	0	0	0	0	0	0	0	0	0	0	0	0	0	0	0	0	8	0	0	4	0	0
hsa-miR-203b-5p	16	4	0	25	15	23	4	27	1	8	0	0	40	0	77	0	41	20	0	44	143	27	3	0	0	0	0	14	6	48	0	0	34	22	15	14	40	6	0	0	17	14	0	11	5	0	24	19	0
hsa-miR-4710	0	0	0	0	0	0	5	0	0	0	0	0	0	0	0	0	0	0	0	0	0	0	0	2	0	0	0	0	0	0	0	0	0	0	0	0	0	0	0	0	0	0	0	0	0	0	0	0	0
hsa-miR-4711-3p	0	0	0	0	0	0	0	0	0	0	0	0	0	0	0	0	0	0	0	0	0	0	0	0	0	0	0	0	0	0	0	0	0	0	0	0	0	0	0	0	0	0	0	0	0	0	0	0	0
hsa-miR-4712-5p	0	0	0	0	0	0	0	0	0	0	0	0	0	0	0	0	0	0	0	0	0	0	0	0	0	0	0	0	0	0	0	0	0	0	0	0	0	0	0	0	0	0	0	0	0	0	0	0	0
hsa-miR-4712-3p	0	0	0	0	0	0	0	0	0	0	0	0	0	0	0	0	0	0	0	0	0	0	0	0	0	0	0	0	0	0	0	0	0	0	0	0	0	0	0	0	0	0	0	0	0	0	0	0	0
hsa-miR-4713-5p	0	0	0	0	0	0	0	0	0	0	0	0	0	0	0	0	0	0	0	0	0	0	0	0	0	0	0	0	0	0	0	0	0	0	0	0	0	0	0	0	0	0	0	0	0	0	0	0	0
hsa-miR-4713-3p	0	0	0	0	0	0	0	0	0	0	0	0	0	0	0	0	0	0	0	0	5	0	0	6	0	0	0	0	0	0	0	0	0	0	0	0	0	0	5	0	0	0	0	0	0	0	0	0	1
hsa-miR-4714-5p	0	0	0	0	0	0	0	0	0	0	0	0	0	0	0	0	0	0	0	0	0	0	0	0	0	0	0	0	0	0	0	0	0	0	0	0	0	0	0	10	0	0	0	0	0	0	0	0	0
hsa-miR-4714-3p	0	0	0	13	0	0	3	9	0	0	0	3	0	0	0	1	0	4	0	0	0	8	0	0	0	20	0	20	6	0	0	0	14	26	10	0	0	6	0	9	4	7	0	0	0	0	11	0	14
hsa-miR-4715-5p	6	0	0	1	0	0	0	0	0	0	0	0	0	0	0	17	0	0	0	0	0	0	0	0	0	0	0	0	0	0	0	0	0	0	0	0	0	0	0	0	0	0	0	0	0	0	0	0	0
hsa-miR-4716-5p	0	0	0	0	0	0	0	0	0	0	0	0	0	0	0	0	0	0	0	0	0	0	0	0	3	0	0	0	0	0	0	0	0	0	0	0	0	0	0	0	0	0	0	0	0	0	6	0	12
hsa-miR-4716-3p	0	0	0	10	11	0	4	0	0	0	0	0	13	0	11	0	29	0	8	0	0	0	0	0	0	9	0	0	13	13	0	0	0	36	6	7	0	1	0	0	0	0	0	10	7	0	0	58	17
hsa-miR-3529-5p	0	0	0	0	0	0	0	0	2	0	0	0	0	0	0	0	0	0	0	0	0	0	0	0	1	0	0	0	0	0	0	0	0	6	0	0	0	0	0	0	0	0	0	4	0	10	0	0	0
hsa-miR-3529-3p	958	460	479	823	705	313	1684	1163	1787	775	528	455	641	550	163	1212	2783	806	1276	1119	1052	933	3913	618	1968	1676	819	785	2728	1063	140	1990	1044	976	1022	2177	2583	1229	438	1219	669	904	700	963	629	1667	1436	961	1610
hsa-miR-4717-5p	0	0	0	0	17	0	13	5	0	12	0	0	18	0	0	0	0	0	1	10	6	0	3	0	2	7	0	0	2	0	0	0	0	0	0	0	4	10	11	0	6	0	0	0	0	0	3	0	0
hsa-miR-4717-3p	0	0	0	0	0	0	13	5	0	12	0	0	18	0	0	0	0	0	1	10	6	0	3	0	2	0	0	0	2	0	0	0	0	0	0	0	0	10	11	0	0	0	0	0	0	0	3	0	0
hsa-miR-4720-3p	0	0	0	0	0	0	0	0	0	0	0	0	0	0	0	0	0	0	0	0	0	0	0	0	0	0	0	0	0	0	0	0	0	0	0	0	0	6	0	0	0	0	0	0	0	0	0	0	0
hsa-miR-4721	0	0	0	0	0	0	0	0	0	0	0	0	0	0	0	0	0	0	0	0	0	0	0	0	0	0	0	0	0	0	0	0	0	0	0	0	0	0	0	0	0	0	0	0	0	0	0	0	0
hsa-miR-4722-5p	0	0	18	0	0	0	0	0	0	0	0	0	0	0	0	0	0	0	0	0	0	0	0	0	0	0	0	0	0	0	0	0	0	0	0	0	0	0	0	0	0	0	0	0	0	0	0	0	0
hsa-miR-4722-3p	0	0	0	0	0	6	0	0	0	0	0	0	0	0	0	0	0	0	0	0	0	0	0	0	0	0	0	0	0	0	0	0	0	0	0	0	0	0	0	0	0	0	0	0	0	0	0	0	0
hsa-miR-4520-2-3p	0	0	0	0	0	0	0	0	0	0	0	0	0	0	0	0	0	0	0	0	0	0	0	0	0	0	0	0	0	0	6	0	0	0	0	0	0	0	0	0	0	0	0	0	0	0	0	0	0
hsa-miR-4723-5p	0	0	0	0	0	0	0	0	2	0	0	0	0	0	0	0	0	0	0	0	0	0	0	0	0	0	0	0	0	0	0	0	0	0	0	0	0	0	0	0	0	0	0	0	0	0	0	0	0
hsa-miR-4723-3p	0	0	0	0	0	2	0	0	0	0	0	7	1	0	0	0	0	0	0	0	0	0	6	0	0	0	9	0	0	0	0	0	0	0	0	0	0	12	0	0	0	0	0	0	4	0	0	0	0
hsa-miR-451b	0	14	38	23	0	16	30	31	38	17	4	25	31	0	0	0	88	13	36	11	40	39	99	3	48	38	26	16	29	36	0	47	45	21	22	36	33	6	20	30	9	27	53	26	9	29	25	20	33
hsa-miR-4724-5p	0	0	0	0	0	0	0	0	0	0	0	0	0	0	0	0	0	0	0	0	0	0	0	0	0	0	0	16	0	0	0	0	0	0	0	5	0	0	0	0	0	0	0	0	0	0	0	0	0
hsa-miR-4725-5p	0	0	0	0	0	0	0	0	0	0	0	0	0	0	0	0	0	0	0	0	0	0	0	0	0	0	0	0	0	0	0	0	13	0	0	0	0	0	0	8	0	0	0	0	0	0	0	0	0
hsa-miR-4725-3p	4	0	0	0	0	0	3	2	4	0	0	0	0	0	0	0	10	9	0	0	0	4	4	0	1	0	0	0	5	0	0	0	0	0	0	0	5	0	0	0	0	0	0	0	0	0	0	0	0
hsa-miR-4726-5p	0	0	0	0	0	0	11	0	0	0	0	0	0	0	19	0	7	0	0	0	0	0	0	0	0	0	0	0	0	9	0	0	0	0	0	8	0	0	0	0	4	0	11	3	0	8	0	0	12
hsa-miR-4727-5p	0	0	0	0	0	0	7	0	0	0	0	0	0	0	0	0	0	0	0	0	0	7	0	0	0	0	0	0	0	0	0	0	0	0	0	0	0	0	0	0	0	0	0	0	0	0	0	5	0
hsa-miR-4727-3p	0	0	0	0	0	0	0	0	0	0	0	0	0	0	0	0	0	0	0	0	0	0	0	0	0	0	0	0	0	0	0	0	0	0	0	0	0	0	0	0	0	0	0	0	0	0	0	0	0
hsa-miR-4728-5p	0	0	0	0	0	0	0	0	0	0	0	0	0	0	0	0	0	0	0	0	0	0	0	0	0	0	0	0	0	0	0	0	0	0	0	0	0	0	0	0	0	0	0	0	0	0	0	0	0
hsa-miR-4728-3p	0	0	0	0	8	0	0	11	0	0	0	6	0	8	0	0	0	0	1	0	0	1	0	0	0	0	0	0	0	12	0	0	0	0	0	0	0	0	0	0	0	0	19	0	0	0	3	0	0
hsa-miR-4729	12	0	0	0	0	0	0	0	0	0	0	0	0	11	0	0	0	0	0	1	0	0	0	0	0	0	0	0	3	0	0	0	0	0	0	0	0	0	0	5	0	0	0	0	0	0	0	0	0
hsa-miR-4730	0	0	0	0	0	0	0	0	0	0	0	0	0	0	0	0	0	0	0	0	0	0	0	0	0	0	0	0	0	0	0	0	0	0	0	0	0	0	0	0	0	0	0	0	0	0	0	0	0
hsa-miR-4731-5p	0	0	0	0	0	0	0	0	2	0	0	0	0	0	0	0	0	0	0	0	0	0	0	0	0	4	0	0	0	0	0	0	0	0	0	0	0	0	0	0	0	0	0	0	0	0	0	0	0
hsa-miR-4732-5p	573	445	317	516	234	167	759	658	1718	602	533	335	519	258	162	467	1528	390	1030	1648	696	880	863	186	1117	3146	661	150	1380	846	79	1668	736	582	615	1377	874	484	307	876	167	595	319	511	385	1277	235	943	647
hsa-miR-4732-3p	225	297	104	192	189	98	366	287	800	111	163	119	183	80	24	106	405	150	442	335	274	263	477	136	542	513	110	77	464	245	35	556	204	153	206	505	307	131	104	258	40	358	146	151	142	393	141	180	241
hsa-miR-4733-5p	0	0	0	0	0	0	0	0	0	0	0	0	0	0	0	0	0	0	0	0	0	0	0	0	0	0	0	0	0	0	0	0	0	0	0	0	0	0	0	0	0	0	0	0	0	0	0	0	0
hsa-miR-4734	0	15	0	0	0	0	0	0	1	0	0	0	0	0	0	0	0	3	0	0	0	0	0	0	0	0	0	0	6	8	0	0	0	0	0	0	1	0	0	6	0	0	0	0	0	0	4	14	0
hsa-miR-3064-5p	9	0	24	6	8	1	20	17	16	0	0	12	32	0	0	0	1	10	0	12	14	22	7	6	15	12	38	0	10	36	6	26	21	0	0	25	20	0	0	16	9	7	0	11	20	17	15	49	20
hsa-miR-3064-3p	0	0	0	0	0	0	4	0	3	0	0	0	0	0	0	0	0	0	0	8	0	0	0	0	0	0	0	0	0	0	0	0	0	0	0	0	0	0	12	0	0	0	0	0	0	0	0	0	0
hsa-miR-4738-3p	0	0	5	0	1	0	0	5	6	0	0	0	18	0	0	0	12	15	0	0	6	0	7	5	4	11	10	10	17	0	0	11	10	25	0	13	16	16	0	17	9	8	14	0	0	12	8	24	29
hsa-miR-4739	1	16	6	0	0	0	0	4	1	0	0	3	0	1	1	0	8	5	4	25	0	10	0	4	2	5	0	0	7	13	0	0	4	20	0	0	11	2	9	3	1	0	0	0	5	0	0	0	3
hsa-miR-4740-3p	0	0	0	0	0	0	0	0	0	0	0	0	0	0	0	0	0	0	0	0	0	0	0	0	0	0	0	0	0	0	0	0	0	0	0	0	0	0	0	0	0	0	0	0	0	0	0	0	0
hsa-miR-4741	0	0	0	8	0	0	0	2	0	0	0	0	0	0	0	0	0	0	0	10	0	0	0	1	0	0	12	0	3	1	6	0	0	0	0	6	7	1	0	0	7	0	0	0	0	0	0	0	3
hsa-miR-4742-5p	0	0	0	0	7	0	6	0	3	8	0	0	0	0	0	0	0	0	0	0	0	0	1	0	0	0	0	0	7	0	0	0	0	0	0	0	0	0	2	5	11	0	0	0	10	0	12	0	0
hsa-miR-4742-3p	88	33	95	34	15	20	36	32	74	33	0	36	56	11	6	72	200	59	78	29	74	48	72	25	37	84	62	32	64	28	0	162	33	64	55	139	23	30	39	71	25	51	9	28	9	50	34	43	47
hsa-miR-4743-5p	4	0	0	5	7	0	0	0	4	0	0	0	0	0	0	0	0	0	0	0	0	4	3	0	0	0	0	0	0	0	0	0	14	0	0	0	0	3	0	0	0	0	0	0	0	0	0	0	2
hsa-miR-4743-3p	0	0	0	0	0	0	0	0	0	0	0	0	0	0	0	0	0	0	0	0	0	0	0	0	0	0	0	0	0	0	0	0	1	0	0	0	0	0	0	0	0	0	0	0	0	0	0	0	0
hsa-miR-4744	0	0	0	0	0	0	0	0	0	0	0	0	0	0	0	0	0	0	0	0	0	0	0	0	0	0	0	0	0	0	0	0	0	0	0	0	0	0	0	0	0	0	0	0	0	0	0	0	0
hsa-miR-122b-5p	6	1	6	12	20	2	3	7	18	0	18	0	1	1	0	49	2	9	7	4	8	21	2	8	26	5	1	15	0	18	10	0	12	32	1	26	3	0	1	6	0	0	6	2	1	0	18	9	0
hsa-miR-122b-3p	228881	38801	84850	103141	136636	9979	29166	61354	61996	41779	154887	17034	135286	121996	29351	304263	86097	19667	43258	211888	152714	49547	19123	73319	92565	29810	33773	58529	20724	121038	10601	39453	21331	198636	64426	30235	252338	56406	39559	97055	20047	56758	36622	52712	67781	41659	72083	42668	52597
hsa-miR-4745-5p	0	0	0	2	7	12	8	11	0	0	0	0	0	3	0	0	0	0	0	0	0	0	2	6	0	2	0	0	1	0	0	0	0	0	0	0	0	0	0	0	0	0	0	0	6	0	0	0	0
hsa-miR-4745-3p	0	0	0	0	0	0	0	0	0	0	0	0	0	0	0	0	0	0	0	0	0	0	0	0	0	0	0	0	0	0	0	0	0	0	0	0	0	0	0	0	0	0	0	0	0	0	0	0	0
hsa-miR-4746-5p	0	0	18	11	0	0	20	3	1	0	0	0	0	0	0	20	0	10	14	0	7	24	0	9	9	0	15	0	5	0	0	0	0	0	2	10	0	2	0	0	0	0	0	14	0	8	25	0	0
hsa-miR-4747-5p	0	5	5	17	0	12	7	11	26	0	0	5	0	0	0	18	9	0	0	13	5	10	3	4	3	20	0	0	4	0	0	3	24	0	8	0	6	0	0	0	10	0	0	0	10	10	0	0	1
hsa-miR-4747-3p	0	0	1	0	1	0	0	0	3	0	0	0	0	0	0	0	0	0	0	0	0	0	0	0	0	0	0	0	0	0	0	0	0	0	0	0	0	0	0	0	0	0	0	0	0	0	0	0	0
hsa-miR-4748	11	12	0	0	0	1	6	8	0	11	0	0	0	0	0	0	0	5	0	0	0	0	0	0	0	5	0	4	10	11	0	0	0	0	0	0	4	0	0	4	0	0	0	7	0	0	6	17	5
hsa-miR-4749-5p	0	0	0	0	0	0	0	0	0	0	0	3	0	0	0	0	0	0	0	13	1	0	0	0	0	0	0	0	0	0	0	0	0	0	0	0	0	0	0	0	0	0	0	0	0	0	0	0	0
hsa-miR-4749-3p	0	0	0	0	0	4	0	0	0	0	0	0	0	0	0	0	0	0	0	0	0	0	0	0	0	0	0	0	0	0	0	0	0	0	0	0	0	0	0	0	0	6	0	0	0	0	0	0	0
hsa-miR-4750-5p	0	0	0	0	6	0	16	0	3	25	0	2	0	0	0	0	0	0	0	1	0	8	2	5	0	0	0	0	0	0	0	0	0	18	0	0	9	8	0	4	5	16	0	0	7	0	3	0	5
hsa-miR-4750-3p	10	0	0	0	0	0	0	0	0	0	0	0	0	0	0	0	0	0	0	0	0	0	0	0	0	0	0	0	0	0	0	0	0	0	0	0	0	0	0	0	0	0	0	0	3	0	0	0	0
hsa-miR-4751	0	0	0	0	0	0	0	0	0	0	0	0	0	0	0	0	0	0	0	0	0	0	0	0	0	0	0	0	0	0	0	0	0	0	0	0	0	0	0	0	0	0	0	0	0	0	0	0	0
hsa-miR-4752	0	0	0	0	0	0	0	0	0	0	0	0	0	0	0	0	0	0	0	0	0	0	0	0	0	0	0	0	3	0	0	0	0	0	0	0	0	0	0	0	0	9	0	0	0	0	0	0	0
hsa-miR-4753-5p	0	10	0	0	0	0	11	0	5	16	0	3	0	0	0	22	12	5	4	0	9	5	2	0	0	9	0	1	14	13	0	0	0	22	0	0	0	0	0	0	0	0	0	0	0	0	0	0	0
hsa-miR-4753-3p	0	0	0	0	0	0	0	0	0	0	0	0	0	0	0	0	0	1	0	0	8	0	1	0	0	0	0	0	0	0	0	0	11	0	0	0	0	3	0	9	0	0	0	0	0	0	0	0	0
hsa-miR-371b-5p	0	0	0	0	0	0	0	0	0	0	0	0	0	0	0	0	11	0	0	0	0	9	0	24	0	0	0	0	0	0	0	0	0	0	1	12	4	0	0	0	0	0	0	0	0	0	4	0	6
hsa-miR-371b-3p	1	0	0	0	0	0	6	0	0	0	0	0	0	0	0	0	0	0	0	0	0	0	0	0	0	0	0	0	0	0	0	0	0	0	0	0	0	0	0	0	0	0	0	0	0	0	1	0	0
hsa-miR-4754	0	0	0	0	0	0	11	2	0	0	0	0	0	15	0	0	0	0	3	7	0	7	0	0	4	0	0	0	0	0	0	13	0	0	0	3	0	4	0	0	0	0	0	9	0	0	0	0	0
hsa-miR-4755-5p	0	0	0	0	0	0	0	0	0	0	9	5	0	0	0	0	0	11	0	0	0	5	5	0	5	0	0	0	4	0	0	0	0	0	0	0	5	0	0	5	0	7	0	18	0	0	9	0	0
hsa-miR-4755-3p	0	13	0	0	0	0	4	0	4	0	0	5	0	0	0	0	0	7	5	0	3	0	3	0	0	0	9	0	5	0	0	0	0	0	3	2	0	0	0	0	0	0	0	0	0	5	5	0	4
hsa-miR-499b-5p	0	0	0	0	0	2	0	0	0	0	0	0	0	10	0	0	0	2	0	0	0	2	0	0	0	0	0	0	1	0	0	0	0	0	0	0	0	4	7	0	0	0	0	0	0	0	4	0	0
hsa-miR-499b-3p	0	19	0	6	13	3	0	5	4	24	37	0	0	0	18	0	12	10	0	11	5	9	7	0	3	13	0	13	21	0	0	0	0	0	6	13	0	13	0	20	0	0	0	6	6	0	3	2	3
hsa-miR-4756-3p	0	0	0	0	0	0	0	0	0	0	0	0	0	0	0	0	0	0	0	0	0	0	0	0	0	0	0	0	0	0	0	0	0	0	0	0	0	0	0	0	0	0	0	0	0	0	0	0	0
hsa-miR-4757-5p	0	0	0	0	0	4	0	2	0	10	0	0	0	0	0	0	0	0	0	0	0	0	0	0	9	0	0	0	0	0	0	0	0	0	12	0	0	0	0	0	1	0	0	7	1	0	0	0	0
hsa-miR-4757-3p	0	0	0	0	0	0	0	0	0	0	0	0	18	0	0	0	0	0	0	0	0	0	0	0	0	0	0	0	0	0	0	0	0	0	0	0	0	1	0	11	0	0	0	0	0	0	0	0	0
hsa-miR-4758-5p	0	0	0	0	0	0	0	0	0	0	0	0	0	0	0	0	0	0	0	0	0	0	0	0	0	0	0	0	0	0	5	0	0	22	1	0	0	0	0	0	0	0	0	2	4	0	0	0	0
hsa-miR-4758-3p	0	0	0	0	0	0	0	0	0	0	0	0	0	0	0	0	0	0	0	0	0	0	0	0	0	0	0	0	0	0	0	0	0	0	1	0	0	0	0	0	0	0	0	0	0	0	0	0	0
hsa-miR-4761-5p	0	0	0	0	0	0	0	0	0	0	0	0	0	0	0	0	0	0	0	0	0	0	0	0	0	0	0	0	0	0	0	0	0	0	0	0	0	0	0	0	0	0	0	0	0	0	0	0	0
hsa-miR-4761-3p	0	0	0	0	0	0	0	0	7	0	0	0	0	0	0	0	0	0	0	0	0	0	0	0	0	0	0	0	0	0	0	0	0	0	0	0	0	0	0	0	0	0	0	1	0	0	0	0	0
hsa-miR-4762-5p	1	0	0	0	0	0	0	0	0	0	0	0	0	0	0	0	0	0	0	0	0	0	0	0	0	0	0	0	0	0	0	0	0	0	0	0	0	0	0	0	0	0	0	0	0	0	0	0	0
hsa-miR-4762-3p	1	0	0	0	0	0	0	5	0	0	0	0	0	0	0	0	19	4	0	0	0	0	0	0	3	0	22	0	0	0	1	0	0	35	7	9	0	0	0	1	0	0	0	0	0	0	0	0	0
hsa-miR-4763-5p	0	0	0	0	0	0	0	0	0	0	0	0	0	0	0	0	0	0	0	0	0	0	0	0	0	0	0	1	3	1	0	0	0	1	8	0	0	1	0	0	0	0	0	0	0	0	1	0	0
hsa-miR-4763-3p	0	0	0	0	0	0	0	9	0	0	0	0	0	0	0	0	0	0	0	0	0	1	0	0	2	0	0	0	1	0	0	0	0	0	0	0	0	0	0	0	0	0	0	0	0	0	0	6	0
hsa-miR-4764-5p	0	0	0	0	0	0	0	0	0	0	0	0	0	0	0	0	0	0	0	0	0	0	0	0	0	0	0	0	0	0	0	0	0	0	0	0	0	0	0	0	0	0	0	0	0	0	0	0	0
hsa-miR-4765	0	0	0	0	0	0	0	0	0	0	0	0	0	0	0	0	0	0	0	0	0	0	1	0	0	0	0	0	0	0	0	0	0	0	0	0	0	0	0	0	0	0	0	0	0	0	0	0	0
hsa-miR-4766-5p	0	0	0	0	0	0	0	0	0	0	0	0	15	0	0	0	0	0	0	0	4	0	4	0	0	0	0	0	0	0	0	0	0	0	0	0	0	0	0	0	0	0	0	0	0	0	0	0	0
hsa-miR-4766-3p	0	0	0	0	0	0	0	0	0	0	0	0	0	5	0	0	0	0	0	0	8	0	0	0	0	0	0	0	0	0	0	0	0	0	0	0	0	0	0	0	0	0	0	0	0	0	0	0	6
hsa-miR-4767	0	0	0	0	0	0	0	0	0	0	0	0	0	0	0	0	0	0	0	0	0	0	0	0	0	0	12	21	0	0	0	0	0	0	4	3	0	0	0	0	0	5	0	5	0	0	4	0	0
hsa-miR-4768-5p	0	0	0	0	8	0	0	0	0	0	0	1	0	0	0	0	0	0	0	0	0	0	0	0	0	0	0	0	0	0	0	0	0	0	0	0	0	0	0	0	0	0	0	0	0	0	0	0	0
hsa-miR-4768-3p	0	0	0	0	8	0	0	0	0	0	0	0	0	0	0	0	0	0	0	0	0	0	0	0	0	0	0	0	0	0	0	0	0	0	0	0	0	0	0	0	0	0	0	0	0	0	0	0	0
hsa-miR-4769-5p	5	0	0	0	0	0	0	0	0	0	0	1	0	0	0	0	0	0	0	0	0	0	0	0	0	0	0	0	0	0	0	0	0	0	0	7	0	0	0	0	0	0	0	0	0	0	0	0	0
hsa-miR-4769-3p	0	0	0	0	0	0	0	0	0	0	0	0	0	0	0	0	0	0	0	0	0	0	0	4	0	1	0	0	0	0	0	0	1	0	0	0	0	0	0	0	0	0	0	0	0	0	0	0	0
hsa-miR-4770	0	0	0	0	0	0	0	0	0	0	0	0	0	0	0	0	0	0	0	0	0	0	3	0	0	0	0	0	0	0	0	0	0	0	0	0	0	0	0	0	0	0	0	0	0	0	0	0	0
hsa-miR-4771	94	83	6	4	42	21	23	11	4	64	67	50	69	10	34	20	5	35	15	0	18	39	12	92	10	53	37	0	19	17	81	62	0	22	52	0	12	64	16	44	48	51	21	31	21	34	14	32	67
hsa-miR-4772-5p	0	0	0	0	2	2	7	0	0	0	0	0	0	0	0	19	17	3	0	0	0	0	0	0	0	0	0	0	9	0	0	0	0	0	0	6	22	0	0	0	4	0	0	0	0	0	15	0	0
hsa-miR-4772-3p	55	59	134	52	70	8	29	23	67	67	25	169	39	30	52	104	264	176	95	7	33	213	118	109	81	14	32	71	126	46	30	14	39	42	74	158	236	101	72	111	19	73	54	46	2	23	234	6	99
hsa-miR-4773	0	0	0	7	0	0	0	7	0	16	0	3	0	0	0	0	0	7	0	0	0	0	1	37	0	0	6	17	5	0	9	0	0	32	0	9	0	0	0	5	0	0	11	0	0	0	12	0	16
hsa-miR-4774-5p	0	0	0	0	0	3	0	0	0	0	0	0	0	0	0	0	0	4	0	0	3	0	0	16	0	0	0	0	2	0	0	0	0	0	0	7	0	0	5	0	0	0	0	0	0	0	0	0	0
hsa-miR-4775	0	0	13	0	11	2	22	4	0	0	0	7	0	0	0	0	3	0	18	0	14	0	8	20	9	10	0	0	3	0	0	35	16	0	0	0	4	0	0	0	0	0	0	1	0	0	6	0	0
hsa-miR-4777-5p	0	0	0	0	0	0	0	0	0	0	0	0	0	0	0	0	0	0	0	0	0	0	0	0	0	0	0	0	0	0	0	0	0	0	0	0	0	0	0	0	0	0	0	0	0	0	0	0	0
hsa-miR-4777-3p	0	0	10	0	0	0	0	0	0	0	0	0	0	0	0	0	0	0	0	0	0	0	0	0	0	0	11	0	0	0	0	0	0	0	0	0	0	0	0	0	0	0	0	0	0	0	0	0	0
hsa-miR-4778-5p	0	1	11	6	0	3	0	0	7	0	0	0	0	0	0	0	0	1	0	0	0	11	1	0	0	0	11	0	6	12	0	0	0	0	0	0	0	6	0	0	0	6	1	4	0	0	0	0	0
hsa-miR-4779	6	0	0	0	0	0	6	0	0	0	0	3	0	0	0	0	0	0	0	0	7	5	5	7	0	9	0	0	0	0	0	0	0	0	0	0	0	0	0	0	0	0	0	0	9	0	0	0	0
hsa-miR-4780	0	0	0	0	0	0	0	0	0	0	0	0	0	0	0	0	0	0	0	0	0	0	0	0	0	0	0	0	0	0	0	0	0	0	0	0	0	0	0	0	0	0	0	0	0	0	0	0	0
hsa-miR-4436b-5p	0	0	0	0	0	0	0	0	0	0	0	0	0	0	0	0	0	0	0	0	0	0	1	4	0	0	13	0	1	0	0	17	0	0	0	0	0	0	0	0	5	0	0	0	0	0	0	0	0
hsa-miR-4436b-3p	11	15	6	0	0	0	16	0	0	1	0	10	0	0	0	0	0	0	6	12	0	0	5	8	0	7	8	0	0	29	13	0	1	0	7	0	0	0	0	3	7	0	0	6	0	0	2	20	4
hsa-miR-4781-5p	0	0	6	0	0	0	0	0	3	0	0	0	0	0	0	0	0	0	1	0	0	0	0	7	0	0	0	0	3	0	0	0	0	0	0	7	6	0	4	0	0	0	0	0	0	0	13	0	0
hsa-miR-4781-3p	0	0	0	0	0	0	0	0	2	0	0	0	0	0	0	0	0	0	0	0	0	0	0	0	1	0	0	0	0	0	1	0	0	0	0	0	0	0	0	9	0	0	0	0	0	0	0	0	0
hsa-miR-4782-5p	0	0	0	0	0	0	0	0	0	0	0	0	0	0	0	0	0	0	0	0	0	0	0	0	0	0	0	0	0	0	0	0	0	0	0	0	0	0	0	0	0	0	0	0	0	0	0	0	0
hsa-miR-4782-3p	0	0	0	0	0	0	0	0	0	0	0	0	0	0	0	0	0	0	0	0	0	0	0	0	0	0	0	0	0	0	0	0	0	0	0	0	0	0	0	0	0	0	0	0	0	0	0	0	0
hsa-miR-4783-5p	0	0	1	0	7	0	0	0	0	0	0	0	0	0	0	0	0	0	0	0	0	0	0	0	1	0	0	0	0	0	0	0	0	0	0	0	0	0	0	0	0	0	0	0	0	1	0	0	0
hsa-miR-4783-3p	0	0	0	0	0	0	0	0	0	0	0	1	0	0	0	0	0	0	0	0	5	0	0	0	0	0	12	0	5	0	0	0	0	0	0	0	0	0	0	0	0	0	0	7	0	0	0	0	0
hsa-miR-4784	0	0	0	0	14	0	0	0	0	0	9	0	0	0	0	0	0	0	0	0	0	0	0	0	0	0	0	0	0	0	0	0	1	0	0	0	0	0	0	0	0	0	0	0	0	0	0	0	0
hsa-miR-4785	9	0	9	7	0	6	0	3	3	13	0	0	0	0	0	0	0	0	6	0	3	2	9	0	0	12	0	0	17	0	0	13	19	5	0	13	14	0	0	0	0	12	16	16	4	8	9	8	11
hsa-miR-1245b-5p	0	0	0	0	0	0	0	0	0	0	0	0	0	0	0	0	0	0	0	0	0	0	0	0	0	0	0	0	0	0	0	0	0	0	0	0	0	0	0	0	0	0	0	0	0	0	0	0	0
hsa-miR-1245b-3p	0	0	0	0	0	0	0	0	0	0	0	0	0	0	0	0	0	0	0	0	0	0	0	0	0	0	0	0	0	0	0	0	0	0	0	0	0	0	0	0	0	0	0	0	0	0	0	0	0
hsa-miR-2467-5p	0	0	0	0	0	0	0	0	0	0	0	0	0	0	0	0	0	0	0	0	0	0	0	0	0	0	0	0	0	0	0	0	0	0	0	0	0	0	0	0	0	0	0	0	0	0	0	0	0
hsa-miR-2467-3p	0	0	0	0	0	0	0	0	0	0	0	0	0	0	0	0	0	0	0	9	0	0	0	0	0	0	0	0	0	0	0	0	0	0	0	0	0	0	0	0	0	0	0	0	0	0	0	0	0
hsa-miR-4786-5p	0	0	0	0	0	0	0	0	0	0	0	0	0	0	0	0	0	0	0	0	0	0	0	0	0	0	0	0	0	0	0	0	0	0	0	0	0	0	0	0	0	0	0	0	0	0	0	0	0
hsa-miR-4786-3p	0	0	0	0	0	0	0	0	0	0	0	0	0	0	0	0	0	0	0	0	0	0	0	0	0	0	0	0	0	0	0	0	0	0	0	0	0	0	0	0	0	0	0	0	0	0	1	0	0
hsa-miR-4787-5p	8	0	0	0	0	0	0	0	4	0	0	0	0	0	0	9	6	3	0	0	1	0	0	0	0	0	0	0	3	0	0	0	0	19	0	11	9	0	0	0	0	4	0	0	0	0	0	0	0
hsa-miR-4787-3p	0	0	9	0	0	4	0	0	0	4	0	3	0	5	0	0	0	7	0	0	0	3	1	1	0	0	0	0	4	0	0	0	19	0	10	9	1	0	0	0	0	4	0	6	0	0	0	7	7
hsa-miR-4788	0	0	0	0	0	0	0	0	0	0	0	0	0	0	0	0	0	0	0	0	0	0	0	0	0	0	0	0	0	0	0	0	0	0	0	0	0	0	0	0	0	12	0	0	1	0	0	11	0
hsa-miR-4789-3p	0	0	0	0	0	0	0	0	0	0	0	0	0	0	0	0	0	0	0	0	0	0	0	0	0	0	0	0	0	0	1	0	0	0	0	0	0	0	0	0	0	0	0	0	0	0	0	0	0
hsa-miR-4791	0	0	0	0	0	0	0	2	0	0	0	2	0	0	0	0	0	1	0	0	1	0	0	7	0	0	0	0	7	0	0	0	18	0	6	6	0	0	0	0	0	0	0	0	0	0	1	0	0
hsa-miR-4793-5p	0	0	0	0	1	0	0	0	0	0	0	0	0	0	0	0	0	0	0	0	0	0	0	0	0	0	0	0	0	0	0	0	0	0	0	0	0	0	0	0	0	0	0	0	0	0	0	0	0
hsa-miR-4793-3p	0	0	0	0	0	0	0	0	0	0	0	0	0	0	0	0	0	0	0	0	0	0	0	0	0	0	0	0	0	0	0	0	0	0	0	0	0	0	0	0	0	0	0	0	0	0	0	0	0
hsa-miR-4795-5p	0	0	0	0	0	0	0	0	0	0	0	0	0	0	0	0	0	0	0	0	0	0	0	0	0	0	0	0	0	0	0	0	0	0	0	0	0	0	0	0	0	0	0	0	0	0	0	0	0
hsa-miR-4795-3p	0	0	4	0	0	0	0	0	0	0	0	0	0	0	0	0	0	0	0	0	0	0	0	0	1	0	0	0	0	0	0	0	0	0	0	0	0	0	0	0	0	0	0	0	0	0	0	0	0
hsa-miR-4796-5p	0	14	0	0	0	0	5	0	5	0	0	0	0	0	0	0	10	5	5	0	0	0	0	0	0	0	10	0	0	0	0	0	0	0	0	0	9	0	0	0	0	0	0	4	0	0	0	0	0
hsa-miR-4796-3p	6	0	0	0	0	0	0	8	0	0	0	0	0	0	0	0	0	0	0	0	0	0	0	2	0	0	0	0	8	0	0	0	0	0	0	0	0	0	0	0	0	0	0	0	0	0	0	0	0
hsa-miR-4797-5p	0	0	0	0	0	0	0	0	0	0	0	0	0	0	0	8	0	0	0	0	0	0	5	0	0	0	0	0	0	0	0	0	0	0	0	0	0	0	0	0	0	0	0	0	0	0	0	0	0
hsa-miR-4797-3p	0	0	0	0	0	0	0	0	0	0	0	0	0	0	0	0	0	0	0	0	0	0	0	0	0	0	0	0	0	0	0	0	0	0	0	0	0	0	0	0	0	0	0	0	0	0	3	0	0
hsa-miR-4798-5p	0	0	0	0	0	0	0	0	0	0	0	0	0	0	0	0	0	0	0	0	0	0	0	0	0	0	0	0	0	0	0	0	0	0	0	0	0	0	0	0	0	0	0	0	0	0	0	0	0
hsa-miR-4799-5p	0	0	0	0	0	0	0	0	6	0	0	0	0	0	0	0	0	0	7	0	0	11	0	0	0	0	0	0	0	0	0	0	0	1	0	0	0	0	0	0	0	0	0	0	0	9	5	14	9
hsa-miR-4800-5p	0	0	0	0	0	0	0	1	2	0	0	0	0	0	0	17	0	3	0	0	0	0	1	0	2	7	0	0	0	0	10	0	19	0	5	1	0	1	0	0	0	13	0	0	0	0	0	0	9
hsa-miR-4800-3p	0	21	8	0	4	0	0	0	0	0	0	4	0	0	0	0	0	0	0	0	0	0	1	0	0	5	0	1	0	0	4	0	13	0	0	0	0	5	8	0	0	0	0	0	10	0	0	0	0
hsa-miR-4801	0	0	0	0	0	0	0	0	0	1	0	0	0	0	0	0	0	1	0	0	0	0	0	0	1	0	0	0	0	0	0	0	0	0	0	0	1	1	0	0	0	0	1	0	0	0	0	0	0
hsa-miR-4802-3p	0	0	0	0	0	0	0	0	0	0	0	0	0	0	0	0	0	0	0	0	0	0	0	0	0	0	0	0	0	0	0	0	0	0	0	0	0	0	0	0	0	0	0	0	0	0	0	0	0
hsa-miR-4804-5p	0	0	0	0	0	0	0	0	4	0	0	0	0	0	0	0	0	2	0	3	0	0	0	0	4	4	0	0	3	0	0	0	0	0	0	0	0	0	0	0	6	0	0	0	0	0	2	2	0
hsa-miR-4804-3p	9	0	0	0	0	0	10	0	6	7	0	0	0	6	0	0	0	2	0	0	8	0	3	0	0	11	0	0	0	0	0	0	0	0	3	10	9	7	9	11	0	0	0	7	0	1	0	0	0
hsa-miR-4999-5p	10	15	0	0	8	5	5	0	0	7	0	0	15	0	0	0	13	7	0	0	1	0	4	2	0	2	0	0	4	0	0	0	0	0	5	0	0	0	0	7	0	9	5	1	0	0	0	0	0
hsa-miR-4999-3p	0	0	0	0	0	5	0	0	0	0	0	0	0	0	0	0	0	0	0	0	0	0	0	0	0	0	0	0	0	0	0	0	0	0	0	0	0	0	0	0	0	2	0	0	0	0	0	0	0
hsa-miR-5000-5p	9	0	0	0	0	0	0	0	0	0	0	0	0	0	0	0	0	0	0	0	0	0	0	0	2	0	0	0	0	0	0	0	0	0	0	0	0	0	0	0	0	0	0	0	0	0	0	0	0
hsa-miR-5000-3p	5	0	0	0	0	0	0	0	0	0	0	0	0	0	0	14	0	3	0	9	4	0	4	0	0	0	0	0	0	6	0	0	0	0	0	0	0	0	0	0	0	0	0	0	0	12	0	0	0
hsa-miR-5001-5p	0	0	0	0	0	0	0	0	0	0	5	0	0	0	0	0	0	0	0	0	0	0	0	10	0	0	3	0	0	0	0	0	0	0	0	0	0	0	0	0	0	0	0	0	9	0	0	0	0
hsa-miR-5001-3p	25	0	14	16	21	1	0	11	19	0	24	6	0	16	0	14	25	5	19	14	26	0	23	11	14	61	10	0	7	0	0	22	10	0	22	5	11	8	0	26	0	5	0	4	0	28	5	0	4
hsa-miR-5002-5p	0	0	0	0	0	0	0	0	0	0	0	0	0	0	0	0	0	0	0	0	0	0	0	0	0	0	0	0	0	0	0	0	0	0	0	0	0	0	0	0	0	0	0	0	0	0	0	0	0
hsa-miR-5003-5p	0	0	0	0	0	2	7	0	0	0	0	0	0	0	0	0	0	0	0	0	0	0	0	0	0	0	0	0	0	0	0	0	0	0	0	0	0	0	0	0	0	0	0	0	0	0	0	0	0
hsa-miR-5003-3p	0	16	0	0	0	0	0	0	14	0	0	0	38	0	0	0	0	0	4	0	0	3	2	0	12	14	0	0	13	0	0	0	0	0	0	10	0	4	0	0	0	0	0	0	6	0	0	3	5
hsa-miR-5004-5p	0	0	0	0	0	0	2	0	0	0	0	0	0	0	0	0	0	0	0	0	0	0	0	0	0	0	0	0	0	0	0	0	0	0	0	0	0	0	0	0	0	0	0	0	0	0	0	0	0
hsa-miR-5004-3p	0	0	0	0	0	0	0	2	0	7	0	0	0	0	0	0	0	0	0	0	0	0	0	0	0	0	0	0	0	0	0	0	0	0	0	0	0	0	0	0	0	0	0	0	0	0	0	0	11
hsa-miR-548ao-5p	0	0	0	0	0	0	0	0	0	0	0	0	0	0	0	0	0	0	0	0	0	0	0	0	0	0	0	0	0	0	0	0	0	0	0	0	0	0	0	0	0	0	0	0	0	0	0	0	0
hsa-miR-548ao-3p	0	0	0	0	0	0	0	0	0	0	0	0	0	0	0	0	0	0	0	0	0	0	0	0	0	0	0	0	0	0	0	0	0	0	0	0	0	0	0	0	0	0	0	0	0	0	0	0	0
hsa-miR-5006-5p	0	0	0	0	0	0	0	0	0	0	0	4	0	0	0	0	0	0	0	0	0	0	0	0	0	0	0	0	6	0	0	0	0	0	0	0	0	0	0	0	0	0	0	0	0	0	0	0	0
hsa-miR-5006-3p	0	0	0	0	3	0	0	0	10	0	0	0	0	0	0	0	0	0	0	0	0	0	0	0	0	0	0	0	0	0	0	0	0	0	0	0	0	0	0	0	0	0	0	0	0	0	0	0	3
hsa-miR-548ap-5p	0	0	0	0	0	0	0	0	11	0	0	0	0	0	0	0	0	0	0	0	0	0	1	0	0	0	0	0	0	0	0	0	0	0	0	11	0	0	0	0	0	0	0	8	0	0	0	0	4
hsa-miR-548ap-3p	0	0	0	0	4	5	0	3	12	0	0	0	0	0	0	0	0	0	0	0	0	0	2	0	8	39	0	0	0	0	0	0	0	0	0	13	9	0	0	2	0	0	0	0	0	0	0	0	13
hsa-miR-5008-3p	0	0	0	0	0	0	0	0	0	0	0	0	0	0	0	0	0	0	0	0	0	0	0	0	0	0	0	0	0	0	0	0	0	0	0	0	0	0	0	0	0	0	0	0	0	0	0	0	0
hsa-miR-5009-5p	0	0	6	16	0	0	10	0	7	19	0	3	0	0	0	0	0	9	6	7	6	8	4	0	9	20	0	0	8	0	0	0	0	0	0	8	0	7	14	15	0	0	24	8	0	12	6	22	1
hsa-miR-5009-3p	0	0	0	0	0	0	0	0	0	0	0	0	0	0	0	0	12	0	0	0	0	0	2	8	3	0	0	0	0	0	0	0	0	0	0	0	0	0	0	0	0	0	0	0	0	0	0	0	0
hsa-miR-5010-5p	31	4	34	26	15	19	37	54	105	35	17	11	25	13	0	19	70	28	52	9	21	36	17	27	64	102	44	19	24	22	0	44	24	0	31	43	58	27	0	50	16	19	36	52	11	53	12	28	44
hsa-miR-5010-3p	7	13	0	0	12	0	4	0	10	0	14	3	1	9	18	0	11	10	10	10	12	7	15	0	25	15	0	7	11	0	0	13	13	0	11	22	23	0	0	0	0	0	0	8	8	4	4	20	3
hsa-miR-5011-3p	0	0	0	0	0	0	0	0	0	0	0	0	0	1	0	0	0	0	0	0	0	0	0	0	0	0	0	0	0	0	0	0	0	0	0	0	0	0	0	0	0	0	0	0	0	0	0	0	1
hsa-miR-5087	0	5	0	8	4	0	0	0	0	0	0	0	0	0	0	0	0	2	0	0	0	13	2	0	0	0	0	0	0	0	9	0	0	0	0	0	0	0	0	0	0	0	14	0	0	0	0	0	0
hsa-miR-5088-5p	0	0	8	0	0	0	0	0	0	20	0	0	0	0	0	0	0	0	0	0	0	0	0	0	3	0	0	0	0	0	0	0	0	0	0	0	0	0	0	0	0	0	0	0	0	11	0	4	0
hsa-miR-5088-3p	0	0	0	0	0	0	0	0	0	0	0	0	0	0	0	0	0	0	0	0	0	0	0	0	0	0	0	0	0	0	0	0	0	0	0	0	0	0	0	0	0	0	0	0	0	0	0	0	0
hsa-miR-5089-3p	0	0	0	0	0	0	5	0	0	0	0	4	0	0	0	0	0	0	0	0	0	0	0	8	3	9	0	0	0	0	20	9	0	0	0	8	0	0	0	0	0	6	0	0	0	0	0	0	0
hsa-miR-5090	0	0	0	0	0	0	0	0	0	0	0	0	0	0	0	0	0	0	0	0	0	0	4	0	0	8	0	0	0	0	0	0	0	0	0	0	0	0	0	0	0	12	0	0	0	7	0	0	0
hsa-miR-5091	0	0	0	0	0	0	0	0	0	0	0	0	0	0	0	0	0	0	0	0	0	0	0	0	0	0	0	0	0	0	0	0	0	0	0	0	0	0	0	0	0	0	0	1	0	0	0	0	0
hsa-miR-5093	0	0	0	0	0	0	0	0	0	0	0	0	0	0	0	0	0	0	0	0	0	0	0	0	0	0	0	0	0	0	0	0	0	0	0	0	0	0	0	0	0	0	0	0	0	0	0	0	0
hsa-miR-5094	0	0	9	0	9	0	0	0	2	0	0	0	0	0	0	0	0	0	0	0	0	0	5	0	6	1	0	0	0	0	0	0	0	0	0	3	0	0	0	0	0	0	0	4	0	0	0	0	0
hsa-miR-5186	0	0	0	0	0	0	0	0	0	0	0	0	0	0	0	0	0	0	0	0	0	0	0	0	0	0	0	0	0	0	0	0	0	0	0	0	0	0	0	0	1	0	0	0	0	0	0	0	0
hsa-miR-5187-5p	50	39	52	22	38	6	95	18	8	15	28	13	50	35	6	82	66	27	20	57	93	28	16	64	14	53	143	70	24	89	0	33	67	0	14	48	10	98	44	49	37	29	0	44	5	6	45	73	78
hsa-miR-5187-3p	0	0	4	0	0	0	0	0	0	0	0	0	0	11	0	0	0	0	0	0	0	0	0	0	0	0	7	0	0	0	0	0	0	0	0	0	0	0	0	0	0	0	0	3	0	0	0	0	0
hsa-miR-5188	0	0	0	0	0	0	0	0	0	0	0	0	0	0	0	0	0	0	0	0	0	0	0	0	0	0	0	0	0	0	0	0	0	0	0	0	0	0	0	0	0	0	0	0	0	0	4	0	0
hsa-miR-5189-5p	13	40	31	0	0	0	1	7	0	0	0	0	13	0	0	0	2	11	0	0	25	5	0	11	9	21	13	14	5	0	0	0	3	37	4	4	27	12	4	3	0	2	0	23	0	7	0	19	0
hsa-miR-5189-3p	11	6	86	10	0	21	61	39	3	13	25	24	16	7	0	0	66	20	43	0	16	28	3	12	27	13	45	0	28	12	19	16	0	35	10	26	16	10	28	40	16	32	16	80	34	19	15	69	65
hsa-miR-5190	0	0	0	0	0	0	0	0	0	0	0	0	0	0	0	0	0	0	0	0	0	0	0	0	0	0	0	0	0	0	0	0	0	0	0	0	0	0	0	0	0	0	0	0	0	0	0	0	0
hsa-miR-5191	0	0	0	0	0	5	1	0	0	0	0	0	0	0	0	0	0	0	0	0	0	0	0	3	0	0	0	0	0	1	0	0	12	0	0	0	0	0	0	6	0	0	0	0	0	0	0	0	0
hsa-miR-5192	9	0	8	3	0	0	0	0	0	0	0	5	0	0	1	14	0	3	6	10	0	2	1	0	0	0	5	0	0	7	0	0	15	0	0	6	0	0	0	0	8	0	0	7	0	0	0	22	0
hsa-miR-5193	7	51	0	15	2	8	13	11	15	0	1	4	0	4	7	0	31	9	16	0	0	3	11	17	5	4	27	5	4	12	0	13	23	38	3	13	8	11	15	12	0	3	0	32	0	0	18	21	38
hsa-miR-5194	0	0	0	10	0	0	0	0	0	0	0	0	0	0	0	0	0	3	0	0	0	0	3	4	0	0	0	15	0	0	0	4	0	0	1	0	0	0	0	4	0	0	0	0	0	0	0	0	3
hsa-miR-5196-5p	0	0	0	0	0	0	0	9	0	0	0	0	0	0	0	0	0	0	0	0	8	0	0	0	0	0	0	0	0	0	0	0	0	0	0	0	0	0	0	0	0	0	0	0	0	0	0	0	0
hsa-miR-5196-3p	0	0	0	0	10	0	0	1	4	0	0	0	0	0	1	0	0	0	0	0	0	1	0	0	4	0	0	0	0	0	1	0	0	0	0	0	0	2	0	0	0	0	1	5	0	22	0	0	0
hsa-miR-5571-5p	0	0	0	0	0	0	0	0	0	0	0	0	0	0	0	0	0	0	0	0	0	0	0	0	0	0	0	0	0	0	0	0	0	0	0	0	0	0	0	0	0	0	0	0	0	0	0	0	0
hsa-miR-5100	2	0	10	0	0	3	0	0	3	0	0	0	0	0	12	0	0	16	0	0	0	5	9	0	13	11	0	0	19	0	0	14	0	0	6	10	9	15	23	23	0	0	0	6	0	6	6	0	16
hsa-miR-5572	0	0	0	0	0	0	0	0	0	0	0	0	0	0	0	0	0	0	0	0	0	0	0	0	0	0	0	0	0	0	0	0	0	0	0	0	0	0	0	0	0	0	0	0	5	0	0	0	0
hsa-miR-548aq-5p	0	0	0	0	0	3	0	0	14	0	0	5	0	0	0	0	0	0	0	0	0	0	2	1	3	7	0	5	12	1	0	1	0	0	6	21	0	0	0	7	0	12	1	7	1	0	0	6	6
hsa-miR-548aq-3p	44	18	54	43	8	14	20	0	54	5	20	24	18	45	17	19	66	57	28	43	25	27	56	57	116	101	0	52	57	61	3	76	19	61	56	80	94	11	23	32	1	53	32	27	20	45	40	41	25
hsa-miR-548ar-5p	0	0	6	11	0	0	0	0	27	0	8	0	0	11	0	0	1	3	17	0	8	2	14	3	7	19	0	33	9	0	3	10	0	25	17	23	0	0	0	1	0	9	0	0	1	21	6	0	13
hsa-miR-548ar-3p	11	0	5	8	0	0	0	18	0	0	0	0	0	0	0	12	13	1	0	0	1	0	3	0	0	0	0	0	0	17	0	0	0	0	0	4	0	0	10	1	0	0	15	0	0	0	0	0	0
hsa-miR-548as-5p	0	0	0	0	0	0	0	0	9	0	0	0	0	0	7	0	1	4	1	1	10	1	2	0	11	13	0	3	6	0	0	0	0	30	1	10	0	1	0	7	0	9	0	0	0	1	7	7	3
hsa-miR-548as-3p	0	0	0	0	0	0	11	0	0	0	0	0	0	0	0	0	0	0	0	0	0	0	0	2	0	0	0	9	0	0	0	0	0	0	0	0	0	0	0	0	0	0	0	2	0	0	0	0	0
hsa-miR-5579-5p	0	0	0	0	1	0	0	0	0	0	0	0	0	0	0	0	0	0	0	0	0	1	0	1	0	0	0	0	0	0	0	0	0	0	0	0	0	1	0	6	0	0	0	0	0	0	0	0	0
hsa-miR-5579-3p	0	0	0	0	0	0	0	0	0	0	0	0	0	0	0	0	0	0	0	0	0	1	0	1	0	0	0	0	0	0	0	0	0	0	0	0	0	0	0	0	0	0	0	0	0	0	0	0	0
hsa-miR-664b-5p	31	21	92	38	23	9	43	68	8	43	40	8	105	50	0	75	26	28	26	21	80	24	34	54	26	9	128	60	59	49	1	41	38	110	5	43	64	70	24	67	39	26	1	79	6	22	28	81	68
hsa-miR-664b-3p	8	0	16	4	8	4	23	25	11	16	1	8	0	14	19	25	10	9	15	36	18	35	12	17	22	0	5	30	26	16	17	11	0	59	14	0	15	10	17	13	10	0	0	31	14	12	31	84	24
hsa-miR-5581-5p	0	0	0	0	0	1	0	0	0	0	0	0	0	0	0	0	0	0	1	0	0	0	0	0	0	0	0	0	0	0	0	0	0	0	0	0	0	0	0	0	0	0	0	0	0	0	0	0	0
hsa-miR-5581-3p	0	0	0	0	6	0	1	0	0	0	0	0	0	0	0	13	0	5	0	0	0	0	0	7	0	0	0	0	10	12	0	0	0	0	0	0	0	0	0	0	15	0	0	0	0	0	0	0	10
hsa-miR-548at-5p	12	27	8	1	0	0	19	18	26	0	3	14	22	29	0	46	38	13	3	0	17	9	24	0	40	66	0	35	20	0	0	11	3	32	28	10	22	9	0	23	0	13	3	4	0	11	7	2	10
hsa-miR-548at-3p	0	0	0	0	0	0	6	0	0	0	0	0	0	0	0	0	0	0	0	0	0	1	4	0	0	1	0	0	0	0	0	0	0	0	5	0	0	0	0	0	0	0	0	0	0	14	0	0	0
hsa-miR-5582-5p	0	0	0	0	0	0	0	0	3	0	0	0	0	0	0	0	5	4	0	0	0	6	0	0	5	6	6	0	0	0	0	0	0	0	5	0	3	0	10	0	0	0	0	0	0	0	0	0	0
hsa-miR-5582-3p	0	0	0	0	0	0	0	0	0	0	0	0	0	0	0	0	0	0	0	0	0	0	0	0	0	0	0	0	0	0	0	0	0	0	0	0	0	0	0	0	0	0	0	0	0	0	0	0	0
hsa-miR-5583-5p	0	0	0	0	0	0	0	0	0	0	0	0	0	0	0	19	0	0	0	0	0	0	0	0	0	0	0	0	0	0	0	0	0	0	0	0	6	0	0	0	0	0	0	0	0	0	0	0	0
hsa-miR-5583-3p	6	0	12	1	0	0	8	8	8	11	0	8	23	0	0	16	0	4	0	0	0	13	2	6	10	12	0	9	5	0	0	0	64	0	16	8	0	6	0	7	0	0	0	7	0	0	25	20	0
hsa-miR-5584-5p	0	0	14	0	0	0	11	0	3	7	0	3	0	0	8	21	0	2	0	6	0	11	0	4	0	0	0	0	0	0	0	11	0	0	8	0	14	0	0	4	5	0	0	4	0	11	4	14	25
hsa-miR-5584-3p	0	0	4	0	0	0	0	3	4	0	6	0	0	0	0	0	9	10	0	0	0	0	0	5	0	0	5	0	5	10	0	0	0	0	15	0	0	0	0	0	0	0	0	0	0	0	10	0	4
hsa-miR-5585-5p	0	0	0	0	0	0	0	0	0	0	0	0	0	0	0	0	0	1	0	0	0	0	0	0	0	0	0	13	2	0	0	0	0	0	0	0	0	0	0	1	0	0	0	0	0	0	0	0	4
hsa-miR-5585-3p	0	0	13	0	0	4	0	6	0	0	0	3	0	0	0	0	14	11	0	0	0	0	7	12	1	0	7	0	1	0	0	0	0	0	0	32	0	2	0	7	0	0	0	4	0	0	13	8	1
hsa-miR-5586-5p	0	0	0	0	0	0	0	0	0	0	0	0	0	0	0	0	0	0	0	9	0	0	0	0	0	0	1	0	7	0	0	0	0	0	5	0	0	0	0	0	0	0	0	0	0	0	0	4	0
hsa-miR-5586-3p	0	0	0	0	0	0	0	0	0	0	0	0	0	0	0	0	0	0	0	0	0	0	0	0	0	0	0	0	0	0	0	0	0	0	0	0	0	0	0	0	0	0	0	0	0	0	6	0	4
hsa-miR-5587-3p	0	0	0	0	0	0	0	0	0	0	0	0	0	0	0	0	0	0	0	0	0	0	0	0	0	0	0	0	0	0	0	0	9	0	0	0	0	0	0	0	0	0	0	0	0	0	0	0	0
hsa-miR-548au-5p	61	101	78	93	44	7	113	85	120	50	20	84	84	3	51	121	44	61	59	67	140	97	77	71	136	182	88	62	125	71	42	54	32	109	108	121	77	69	52	164	38	72	82	69	21	8	95	77	93
hsa-miR-548au-3p	7	13	1	0	0	0	1	0	0	0	0	0	0	0	0	0	0	0	0	12	0	0	5	8	0	0	0	0	0	0	0	0	0	0	0	7	0	0	5	0	0	23	12	0	0	0	0	9	2
hsa-miR-1295b-5p	0	0	0	0	0	0	0	0	0	0	0	0	0	0	0	0	0	0	0	0	2	0	0	0	0	0	0	0	0	0	0	0	0	0	0	0	0	0	0	0	0	0	0	0	0	8	0	0	0
hsa-miR-1295b-3p	0	0	0	0	0	0	0	0	0	0	0	0	0	8	0	0	0	2	0	0	0	0	0	2	0	0	19	0	0	0	0	0	0	0	0	0	0	0	0	0	0	0	0	0	0	0	0	0	0
hsa-miR-5588-5p	0	0	13	0	0	0	5	2	2	0	0	0	19	0	0	0	0	0	0	0	0	0	0	0	0	11	0	0	0	0	0	0	0	0	0	0	0	0	0	0	0	3	0	0	0	0	0	0	0
hsa-miR-5588-3p	0	0	0	0	0	0	0	0	0	0	0	0	0	0	0	0	0	0	0	0	0	0	0	0	0	0	0	0	0	0	0	0	0	0	0	0	0	0	0	0	0	0	0	0	0	0	0	0	0
hsa-miR-5589-5p	0	0	0	0	0	0	0	0	4	0	0	0	0	4	0	0	7	0	0	0	0	0	0	0	1	0	0	7	0	0	0	0	0	0	0	0	0	1	0	0	0	0	0	0	0	0	2	0	0
hsa-miR-5589-3p	0	0	0	0	0	0	0	0	0	0	0	0	0	0	0	0	0	0	12	0	4	0	0	0	0	0	0	0	0	0	0	0	0	0	0	0	0	7	0	0	0	0	0	7	0	0	0	0	0
hsa-miR-5590-3p	0	0	0	0	0	0	0	0	0	0	0	1	0	0	0	0	0	0	0	0	0	0	0	0	0	0	0	0	0	0	0	0	0	0	0	0	0	0	0	0	0	0	0	0	0	0	0	0	0
hsa-miR-5591-5p	0	0	0	0	0	0	0	0	0	0	0	1	0	0	0	0	0	0	0	0	0	0	0	0	0	0	0	0	0	0	0	0	0	0	0	0	0	0	0	0	0	0	0	0	0	0	0	0	0
hsa-miR-5591-3p	0	0	0	0	0	0	0	0	0	0	0	1	0	0	0	0	0	0	0	0	0	0	0	0	0	0	0	0	0	0	0	0	0	0	0	0	0	0	0	0	0	0	0	0	0	0	0	0	0
hsa-miR-548av-5p	0	0	0	0	0	0	0	0	0	0	0	0	0	0	0	0	0	0	0	0	0	0	0	0	0	0	0	0	0	0	0	0	0	0	0	0	0	0	0	0	0	0	0	0	0	0	0	0	0
hsa-miR-548av-3p	0	0	0	0	0	0	0	0	0	0	0	0	0	0	0	0	0	0	0	0	0	0	0	0	0	0	0	0	0	0	0	0	0	0	0	0	0	0	0	0	0	0	0	1	0	0	0	0	0
hsa-miR-5680	0	0	0	0	0	0	0	0	0	0	0	0	0	0	0	0	0	0	0	0	0	0	0	0	0	0	0	0	0	0	0	0	0	0	0	0	0	0	0	0	0	0	0	0	0	0	0	0	0
hsa-miR-5682	0	0	0	0	0	0	0	0	0	0	0	0	0	0	0	0	0	0	0	0	0	0	0	5	0	0	0	0	0	0	0	0	0	0	0	0	0	0	0	0	0	0	0	0	0	0	0	0	0
hsa-miR-548aw	0	0	0	0	11	0	0	0	0	0	0	0	0	0	0	0	0	0	0	0	4	0	0	0	0	3	0	0	0	0	0	0	0	23	0	0	0	0	0	0	0	9	0	0	0	0	0	0	0
hsa-miR-5683	0	0	13	4	0	0	0	0	3	0	0	0	0	0	0	0	0	0	0	0	5	0	0	4	0	0	0	0	1	0	0	0	0	0	0	9	0	0	0	0	0	0	0	7	12	0	0	0	7
hsa-miR-5684	0	0	0	0	9	0	0	0	0	0	0	0	0	0	0	0	0	0	0	0	4	6	3	0	0	0	0	0	0	0	0	6	0	0	0	0	0	0	0	0	6	0	0	0	0	0	0	0	0
hsa-miR-548ax	0	0	12	0	0	0	42	11	0	18	0	6	11	10	0	57	13	13	4	19	21	19	0	4	8	0	16	18	20	0	0	0	0	5	1	18	22	15	0	7	13	0	15	29	0	6	12	29	26
hsa-miR-5685	0	0	0	0	6	0	0	0	0	0	0	0	0	0	0	0	0	0	0	0	0	0	0	0	0	0	0	0	0	0	0	0	0	0	0	0	0	0	0	0	0	0	0	0	0	0	0	0	0
hsa-miR-5681b	0	0	0	0	0	0	0	8	0	0	0	0	0	0	0	0	0	0	0	0	8	0	0	0	0	0	0	0	0	0	0	0	0	0	0	0	0	0	0	0	0	0	0	0	0	0	0	0	0
hsa-miR-5689	0	0	0	0	0	5	0	0	0	14	0	0	0	1	0	11	0	3	5	0	0	10	0	4	1	0	5	0	0	0	16	0	0	0	12	0	0	0	0	0	9	11	0	0	0	0	9	0	0
hsa-miR-5690	0	0	0	0	0	0	0	0	2	0	0	0	0	0	0	0	0	6	0	0	0	0	0	0	3	0	7	0	4	0	0	13	0	0	0	0	5	0	0	0	0	0	0	0	0	0	0	0	0
hsa-miR-5691	0	0	0	0	0	0	0	0	0	0	0	0	0	0	0	0	0	0	0	0	0	0	0	0	0	0	0	0	0	0	0	0	0	0	0	0	0	0	0	0	0	0	0	0	0	0	0	0	0
hsa-miR-4666b	0	0	0	0	0	0	0	0	0	0	0	0	0	0	0	0	0	0	0	0	0	0	0	0	0	0	0	1	0	0	0	0	0	0	0	0	0	0	0	0	0	0	0	0	0	0	0	0	0
hsa-miR-5693	0	0	0	0	0	0	0	0	0	0	0	0	0	0	0	0	0	0	0	0	0	0	0	0	0	0	0	0	0	0	0	0	0	0	0	0	0	0	0	0	0	0	0	0	0	0	0	0	9
hsa-miR-5694	0	0	0	0	0	0	3	0	1	0	0	0	0	0	0	0	0	1	0	0	0	0	0	6	0	0	0	0	0	0	0	0	0	0	0	0	0	0	0	0	0	0	0	0	0	0	0	0	0
hsa-miR-5695	0	0	11	0	0	0	2	0	5	0	0	0	0	0	0	11	0	0	0	7	0	7	14	0	8	0	5	0	13	0	0	0	0	0	0	5	0	4	0	5	0	0	0	0	0	0	6	0	0
hsa-miR-5696	0	0	0	0	0	0	0	0	4	0	0	0	0	0	0	0	0	0	0	0	0	0	8	0	0	0	0	0	0	0	0	0	0	0	0	0	0	0	0	10	0	0	0	0	0	0	0	0	0
hsa-miR-5697	9	0	0	0	0	0	0	7	0	10	0	0	15	0	11	0	0	8	0	0	0	0	0	0	0	0	0	0	0	0	0	0	0	0	0	0	0	0	0	0	0	0	0	4	0	0	6	0	0
hsa-miR-5698	14	9	0	1	0	1	5	0	0	0	0	10	7	5	0	53	0	21	0	16	5	0	1	3	2	33	31	10	10	25	0	0	5	0	3	3	10	1	3	12	0	0	0	21	0	0	0	10	7
hsa-miR-5699-5p	0	0	0	0	0	0	0	0	0	0	0	0	0	0	0	0	0	0	0	0	0	0	0	0	0	0	0	0	0	0	0	0	0	0	0	0	0	0	0	0	0	0	0	0	0	0	0	0	0
hsa-miR-5699-3p	1	0	5	0	0	0	0	6	0	0	15	0	0	0	0	32	0	0	0	0	0	0	0	6	0	0	0	0	1	12	0	0	0	0	0	0	0	0	3	0	0	0	0	0	12	0	0	0	4
hsa-miR-5701	0	0	0	0	0	0	0	0	0	0	0	0	0	0	0	0	0	0	0	0	0	0	0	0	0	0	0	0	0	0	0	0	0	0	0	0	0	0	0	19	0	0	18	0	0	0	0	0	0
hsa-miR-5702	0	0	0	0	0	0	0	0	0	0	0	0	0	0	0	0	0	0	0	0	0	0	0	0	0	0	0	0	0	0	0	0	0	0	0	0	0	0	0	0	0	0	0	0	0	0	0	0	0
hsa-miR-5705	0	0	0	0	0	0	0	0	0	0	0	0	0	0	0	0	0	0	0	0	0	0	0	0	0	0	0	0	0	0	0	0	0	0	0	0	6	0	0	0	0	0	0	0	0	0	0	0	0
hsa-miR-5706	0	0	0	0	0	0	0	0	0	0	0	0	0	0	0	0	0	0	0	0	0	0	0	0	0	0	0	0	0	0	0	0	0	0	0	0	0	0	0	0	0	0	0	0	0	0	0	0	0
hsa-miR-5707	0	20	0	0	0	0	4	0	0	0	0	0	0	0	0	0	0	8	0	0	0	0	4	0	0	0	0	0	0	0	0	11	0	0	0	0	0	0	0	0	0	0	0	0	0	0	0	0	0
hsa-miR-5708	0	0	0	0	1	0	0	0	1	9	0	0	0	0	0	0	0	0	0	0	0	0	0	0	0	0	0	8	0	0	0	0	0	0	0	0	0	0	0	3	0	0	0	0	0	0	0	7	6
hsa-miR-5739	0	0	0	0	0	0	0	0	0	0	0	0	0	0	0	0	0	0	0	0	0	0	0	0	0	0	0	0	0	0	0	0	0	0	0	0	0	0	0	0	6	0	0	0	0	0	0	0	0
hsa-miR-5787	19	5	0	0	0	5	0	0	1	0	0	0	9	0	9	0	0	0	0	0	0	0	0	0	0	0	0	0	0	0	0	0	0	29	2	0	0	0	0	0	0	0	0	0	0	0	0	5	0
hsa-miR-1199-5p	0	0	0	0	0	0	0	0	0	0	0	0	0	0	0	0	0	0	0	0	0	0	0	0	0	0	0	0	0	0	0	0	0	0	0	0	0	0	0	0	0	0	0	0	9	0	0	0	7
hsa-miR-6068	0	0	0	0	0	0	0	0	0	0	0	0	0	0	0	0	0	0	0	0	0	0	0	0	0	0	0	0	0	0	0	0	0	0	0	0	0	0	0	0	0	0	0	0	0	0	0	0	0
hsa-miR-6070	0	0	0	0	0	0	0	0	0	0	0	0	0	0	0	0	0	0	0	0	0	0	0	0	0	0	0	0	0	0	0	0	0	0	0	0	0	0	0	3	5	0	0	0	0	0	0	0	0
hsa-miR-6071	0	0	0	0	0	0	0	0	0	0	0	0	0	0	0	0	0	0	0	0	0	0	0	0	0	0	0	0	0	0	6	0	0	0	0	0	0	0	0	0	0	0	0	0	0	0	0	0	0
hsa-miR-6072	0	0	0	0	0	0	0	0	0	0	0	0	0	0	0	0	0	0	0	0	0	0	0	0	0	0	0	0	0	0	0	0	0	0	0	0	0	0	0	0	0	0	0	0	0	0	0	0	0
hsa-miR-6073	0	0	0	0	0	0	0	2	0	0	0	0	0	0	0	0	0	0	9	0	0	0	0	0	0	4	0	0	0	0	0	0	0	21	4	9	5	0	0	0	0	0	0	0	0	0	9	0	0
hsa-miR-6077	0	0	0	0	0	0	0	0	0	0	0	0	0	0	0	0	0	0	0	0	0	0	0	0	0	0	0	0	0	0	0	0	0	0	0	0	0	0	0	0	0	0	0	0	0	0	0	0	0
hsa-miR-6084	0	0	0	0	0	0	0	0	0	0	0	0	0	0	0	0	1	0	0	0	0	0	0	0	0	0	0	0	0	0	0	0	0	0	1	0	0	0	0	0	0	0	0	0	0	0	0	0	0
hsa-miR-6085	0	0	0	0	0	0	0	0	0	0	0	0	0	0	0	20	0	0	0	0	0	0	0	0	0	0	0	0	0	0	0	0	0	0	2	0	0	0	0	0	0	0	0	0	0	0	0	0	0
hsa-miR-6086	0	0	0	0	0	0	0	0	0	0	0	0	0	0	0	0	0	0	0	0	0	0	0	0	0	0	0	0	0	0	0	0	0	0	0	0	0	0	0	0	0	0	0	0	0	0	0	0	0
hsa-miR-6088	0	6	0	0	0	0	0	0	0	0	0	0	0	0	0	0	0	0	0	0	0	0	3	0	0	6	0	0	0	0	0	0	0	0	0	0	0	0	0	0	0	0	0	0	0	0	0	0	6
hsa-miR-6089	7	0	0	11	0	2	0	0	0	0	6	0	0	0	8	4	10	3	12	6	0	0	0	0	0	1	0	0	4	0	0	10	0	0	0	6	5	0	0	2	0	0	0	3	0	0	9	5	4
hsa-miR-6090	0	0	0	0	0	0	0	0	0	0	0	0	0	0	0	0	0	0	0	0	0	0	0	3	0	1	1	0	0	0	0	0	11	0	0	0	8	0	0	6	5	0	0	1	0	0	6	0	0
hsa-miR-6124	4	16	0	0	0	0	3	5	6	4	13	2	0	0	11	2	0	6	0	13	0	13	3	20	0	11	0	18	7	0	8	0	24	77	0	0	3	0	7	9	0	0	32	10	0	0	5	17	11
hsa-miR-6125	0	0	0	0	0	0	0	0	0	0	0	0	0	0	0	0	0	3	0	0	0	0	0	0	0	0	0	0	0	0	0	0	0	17	0	0	0	0	0	0	0	0	0	0	0	0	0	0	10
hsa-miR-6126	4	0	0	9	0	24	8	19	24	0	0	6	0	19	16	1	13	13	27	67	19	7	0	6	13	12	12	8	8	13	10	0	0	20	8	20	32	0	3	0	11	37	0	0	10	21	3	0	2
hsa-miR-6127	0	0	0	0	0	0	0	0	0	0	0	0	0	0	0	0	0	0	0	0	0	0	0	0	0	0	0	0	0	0	0	0	0	0	0	0	0	0	0	0	0	0	0	0	0	0	0	0	3
hsa-miR-6128	0	0	0	0	0	0	0	0	0	0	0	0	0	0	0	0	0	0	0	0	0	0	0	0	0	0	0	0	0	0	0	0	0	0	0	0	0	0	0	0	0	0	0	0	0	0	0	0	0
hsa-miR-378j	0	0	0	0	0	0	0	0	0	0	0	0	0	0	0	0	0	0	0	0	0	0	0	0	0	0	0	0	0	0	0	0	0	0	0	0	0	0	0	0	0	0	0	0	0	0	0	0	0
hsa-miR-6129	0	0	0	0	0	0	0	0	0	0	1	0	0	0	0	0	0	0	0	0	0	0	0	0	0	0	0	0	0	0	0	0	0	0	0	0	0	0	0	0	0	0	0	0	0	0	0	0	0
hsa-miR-6130	0	0	0	0	0	0	1	0	0	0	0	0	0	0	0	0	0	0	1	0	0	0	0	0	0	0	0	0	1	0	0	0	0	1	0	0	1	0	0	1	0	0	0	0	0	0	0	1	0
hsa-miR-6131	3075	2654	4446	2509	1314	428	3087	2521	3516	1324	1471	1782	3880	1162	728	1643	10130	2778	3394	1663	4614	2290	2015	1032	3459	11493	3768	2525	3871	2664	249	3768	1989	1865	1627	3394	2834	3755	1718	4626	2021	1359	1451	3810	754	1898	2449	2971	4380
hsa-miR-6132	0	0	0	0	0	0	0	0	0	0	0	0	0	0	0	0	0	0	0	0	0	0	0	0	0	0	0	0	0	0	0	0	0	0	0	0	0	0	0	0	0	0	0	0	0	0	0	0	0
hsa-miR-6133	4	0	0	0	0	0	0	0	0	0	0	0	0	0	0	0	0	0	0	0	0	0	0	0	0	0	0	0	0	0	0	0	0	0	0	0	0	0	0	0	0	0	0	1	0	0	0	0	0
hsa-miR-6134	0	0	0	0	2	0	0	0	3	0	0	0	3	0	0	0	2	1	0	4	1	1	0	0	1	0	1	0	2	2	0	0	0	0	0	2	1	0	0	1	0	0	1	1	0	1	0	1	0
hsa-miR-6165	0	0	0	0	0	0	0	0	0	0	0	0	0	0	0	0	0	0	0	0	0	0	0	0	0	0	0	0	0	0	0	0	0	0	0	0	0	0	8	0	0	0	0	0	0	0	0	0	0
hsa-miR-548ay-5p	202	97	143	357	138	38	163	68	507	50	50	106	106	115	15	77	316	196	183	45	233	274	434	97	672	1475	141	156	375	56	46	198	51	109	91	304	274	135	81	269	54	144	126	191	47	112	201	196	249
hsa-miR-548ay-3p	0	0	0	0	0	0	0	0	8	0	0	12	0	9	0	0	0	1	5	25	9	0	9	11	4	20	0	0	2	0	0	12	0	0	0	5	4	8	8	0	0	0	16	0	0	7	6	0	0
hsa-miR-6500-3p	0	0	0	7	0	0	0	0	0	0	0	0	0	0	0	0	13	6	0	0	0	0	0	0	0	0	0	0	0	12	8	0	0	0	0	0	0	0	0	0	0	0	0	0	0	0	0	0	0
hsa-miR-548az-5p	19	24	45	32	19	12	57	38	33	29	33	17	127	5	23	118	21	94	31	36	37	99	71	33	82	69	57	59	41	93	0	34	42	103	20	54	57	23	52	51	15	62	53	63	13	55	74	60	68
hsa-miR-548az-3p	0	0	0	0	0	0	0	0	0	0	0	0	0	0	0	0	0	0	1	0	7	0	0	0	0	0	0	0	0	0	0	0	0	0	0	0	0	0	0	0	0	1	0	0	0	0	0	0	0
hsa-miR-6501-5p	0	18	8	8	0	0	0	9	0	0	0	10	0	0	0	0	15	0	2	0	0	11	7	0	5	18	12	10	1	0	0	0	12	0	3	0	6	0	0	10	0	0	0	13	5	0	5	1	8
hsa-miR-6501-3p	0	0	0	0	0	0	0	0	0	0	0	0	0	0	0	0	0	0	0	0	0	0	0	0	0	0	0	0	0	0	0	0	0	0	0	0	0	0	0	0	0	0	0	0	0	0	0	0	0
hsa-miR-6502-5p	0	0	0	6	0	0	4	0	0	0	0	0	0	0	0	0	0	0	0	0	0	0	1	0	0	0	0	0	0	0	0	0	0	21	0	0	0	0	0	0	0	0	0	0	0	0	0	0	0
hsa-miR-6503-5p	0	0	6	0	0	0	0	0	17	0	0	0	0	0	0	15	0	0	0	0	0	14	0	4	7	0	0	0	6	0	0	0	0	0	0	0	0	0	0	0	0	12	18	0	9	0	4	5	0
hsa-miR-6503-3p	14	27	0	12	0	0	3	0	10	11	25	1	37	0	0	26	10	14	12	0	8	0	4	2	6	9	7	7	22	5	0	10	10	0	14	18	5	15	0	5	14	16	11	8	5	0	7	19	23
hsa-miR-6504-5p	0	0	0	0	0	0	0	0	0	0	0	0	0	0	0	0	0	0	0	0	0	0	0	0	0	0	0	0	0	0	0	0	0	0	0	0	0	0	0	0	0	0	0	0	0	0	0	0	0
hsa-miR-6505-5p	0	0	0	0	0	0	0	0	0	0	0	0	0	0	0	0	13	0	0	0	0	0	0	0	5	0	0	0	0	0	0	0	0	0	0	4	0	0	0	0	0	0	0	1	0	0	0	0	6
hsa-miR-6505-3p	0	0	0	0	0	3	0	0	0	0	0	1	0	0	0	0	6	0	7	9	6	0	0	0	0	0	0	0	10	0	0	14	0	0	0	0	0	4	0	4	0	0	6	7	0	0	0	14	0
hsa-miR-6506-5p	0	0	0	0	0	0	0	0	0	0	0	0	0	0	0	0	0	0	0	0	0	0	2	0	0	0	0	0	0	0	0	0	0	0	0	0	0	0	0	0	0	0	0	0	0	0	0	0	0
hsa-miR-6506-3p	0	0	0	0	0	0	0	0	0	0	0	0	0	0	0	0	0	0	0	0	0	3	0	0	0	6	0	0	0	0	1	0	0	0	0	0	0	0	0	0	0	0	0	0	0	0	0	0	0
hsa-miR-6507-5p	0	0	0	1	0	0	0	0	0	0	0	0	0	0	0	0	0	6	0	0	0	0	0	0	0	1	0	0	0	14	0	1	0	0	0	0	0	0	0	0	0	0	0	8	0	0	0	0	2
hsa-miR-6508-5p	0	0	0	0	0	0	0	0	0	0	0	0	0	0	0	0	0	0	0	0	0	0	0	0	0	0	0	0	0	0	0	0	0	0	0	0	0	0	0	0	0	0	0	0	0	0	0	0	0
hsa-miR-6508-3p	0	0	0	0	0	0	0	7	0	0	0	0	0	0	0	0	0	0	0	0	0	0	0	0	0	0	0	0	0	0	0	0	0	0	0	0	0	0	0	0	0	0	0	0	0	0	0	0	0
hsa-miR-6509-5p	8	0	29	0	10	0	0	0	2	0	0	12	34	0	0	0	12	10	3	12	0	11	10	3	4	3	23	21	2	0	2	0	7	0	0	7	15	24	18	13	3	0	0	0	0	11	0	3	0
hsa-miR-6509-3p	8	0	18	0	10	0	0	0	3	0	0	6	0	0	0	0	6	5	3	0	0	0	12	3	0	0	23	8	2	0	11	0	0	0	0	7	7	6	0	13	3	0	0	0	0	11	0	3	0
hsa-miR-6510-5p	0	0	0	0	0	5	0	0	0	0	0	1	0	0	0	0	0	0	0	0	0	0	0	0	0	0	1	0	10	0	0	0	28	0	0	0	0	0	0	0	0	0	0	0	0	0	5	0	0
hsa-miR-6510-3p	0	0	0	0	0	0	1	0	0	0	0	0	0	0	9	0	0	0	0	0	0	4	0	0	0	0	0	0	0	0	0	0	15	0	0	13	0	0	0	0	0	0	0	0	0	0	0	0	0
hsa-miR-6511a-5p	0	0	0	0	0	0	0	0	0	0	0	0	0	0	0	0	0	0	0	0	4	0	0	4	0	0	0	0	0	0	0	0	0	0	0	0	0	0	0	1	0	0	0	0	0	0	0	0	1
hsa-miR-6511a-3p	19	0	20	0	0	5	9	11	18	0	8	0	12	10	0	12	23	0	14	17	3	0	3	9	23	2	0	0	2	38	0	21	30	13	0	0	10	15	0	12	13	0	0	19	10	28	4	4	20
hsa-miR-6512-5p	0	0	0	0	0	0	0	0	0	0	0	0	0	0	0	0	0	0	0	0	7	0	0	0	0	0	0	0	0	0	0	0	0	0	0	0	0	0	0	0	0	0	0	0	0	0	0	0	0
hsa-miR-6512-3p	0	0	0	0	0	0	0	0	0	0	0	0	0	0	0	0	0	0	0	0	0	0	0	0	0	0	0	0	0	0	0	0	0	0	0	0	0	0	0	0	0	0	0	0	0	0	0	0	0
hsa-miR-6513-5p	3	0	0	12	0	0	0	6	1	0	0	0	0	10	0	0	0	2	8	0	5	0	0	13	6	8	0	0	0	0	0	0	8	0	0	0	0	0	0	0	5	0	0	4	0	0	9	0	7
hsa-miR-6513-3p	7	19	50	22	0	0	8	0	20	0	0	9	33	0	0	11	11	9	17	0	31	4	17	4	35	10	9	0	6	0	9	9	30	0	11	14	10	16	0	16	0	0	0	6	0	16	28	13	22
hsa-miR-6514-5p	10	10	8	7	0	10	15	10	3	14	11	5	16	0	0	15	0	22	8	0	2	28	10	33	7	12	0	29	6	0	0	13	0	0	12	14	9	4	8	2	1	37	15	16	0	0	8	14	6
hsa-miR-6514-3p	0	0	0	0	0	0	0	0	0	0	0	0	0	0	0	0	0	0	0	0	0	0	0	0	7	0	0	0	3	0	0	0	0	0	0	0	0	0	0	0	0	0	0	0	0	0	0	0	0
hsa-miR-6515-5p	0	0	0	0	0	3	1	17	3	1	0	13	0	0	0	0	0	0	0	8	6	0	3	5	8	0	11	0	5	0	0	1	0	0	0	12	13	0	0	0	0	0	0	15	0	0	8	6	5
hsa-miR-6515-3p	0	0	0	0	0	0	0	0	0	16	0	0	0	0	0	0	0	0	0	0	0	0	0	0	0	0	0	0	0	0	0	0	0	0	0	0	0	0	0	0	0	0	0	0	1	0	0	0	0
hsa-miR-6715a-3p	0	0	0	0	0	0	0	0	0	0	0	0	0	0	0	0	0	0	0	0	0	0	6	0	0	0	0	0	0	0	0	0	0	0	0	0	0	0	0	0	0	0	0	0	6	8	0	0	0
hsa-miR-6715b-5p	0	0	0	0	0	0	0	0	0	0	0	0	0	0	0	0	0	0	0	0	0	0	0	0	0	0	0	0	0	0	0	0	0	0	0	0	0	0	0	0	0	0	0	0	0	0	0	0	4
hsa-miR-6715b-3p	0	0	0	0	0	0	0	0	0	0	1	0	0	0	0	0	0	0	0	0	0	0	0	0	0	0	0	0	0	4	0	0	0	0	0	0	0	0	0	0	0	0	0	0	0	0	0	0	0
hsa-miR-6716-5p	0	0	0	0	0	0	0	0	0	0	0	0	0	0	0	0	0	0	0	0	0	0	0	0	0	0	0	0	0	0	0	0	0	0	0	0	0	0	0	0	0	0	0	0	0	0	0	0	0
hsa-miR-6716-3p	0	0	0	0	0	0	10	0	0	0	0	0	0	0	0	0	0	0	0	0	0	0	0	0	0	0	7	0	0	13	0	0	0	0	0	0	0	0	0	0	10	9	0	0	0	0	0	0	3
hsa-miR-6717-5p	15	15	11	0	20	3	16	0	14	14	0	0	39	14	0	44	0	0	3	4	12	12	11	10	10	6	7	0	9	1	54	40	6	18	17	0	0	25	0	25	7	10	13	19	3	33	8	0	30
hsa-miR-6511b-5p	3	0	0	0	0	2	0	1	7	0	0	0	0	0	0	0	14	0	0	0	0	0	0	12	6	4	0	0	1	0	0	0	0	0	0	0	0	0	0	1	12	0	0	0	0	0	0	0	1
hsa-miR-6511b-3p	5	0	56	25	13	3	35	35	18	4	11	8	21	7	0	0	50	25	31	64	43	0	25	15	28	9	22	0	25	13	28	41	43	27	9	0	15	25	16	21	0	18	11	22	5	32	12	32	30
hsa-miR-6718-5p	0	0	0	0	0	0	0	0	0	0	0	0	0	0	0	0	0	0	0	0	0	0	0	0	0	0	0	0	0	0	0	0	0	0	0	0	0	0	0	0	0	0	0	0	0	0	0	0	0
hsa-miR-6719-3p	0	0	0	0	0	0	0	0	0	0	0	0	0	0	15	0	0	0	0	0	0	0	0	0	0	0	0	0	0	0	0	0	0	0	0	0	0	0	0	0	0	0	0	0	0	0	0	0	0
hsa-miR-6720-3p	0	0	0	0	0	0	0	0	0	0	0	0	0	0	0	0	0	0	0	0	0	0	0	0	0	0	0	0	0	0	0	0	0	0	0	0	0	0	0	0	0	0	0	0	0	0	0	0	0
hsa-miR-6721-5p	5	9	13	10	9	0	20	5	5	0	15	1	42	16	0	0	0	7	0	16	25	21	1	19	5	6	70	0	11	30	4	7	22	0	12	6	13	33	12	4	22	4	21	68	2	23	2	85	46
hsa-miR-6722-5p	0	0	0	0	0	0	0	0	0	0	0	0	0	0	0	0	0	0	0	0	0	0	0	0	0	0	0	0	0	0	0	0	0	0	0	0	0	0	0	0	0	0	0	0	0	0	0	0	0
hsa-miR-6722-3p	0	0	0	0	0	0	0	0	0	0	0	0	0	0	0	0	0	0	0	0	4	0	0	0	0	0	0	0	0	0	0	0	0	0	0	0	0	0	0	0	0	0	0	0	0	1	0	0	0
hsa-miR-6724-5p	12	14	0	0	0	6	23	10	5	6	0	0	0	0	0	21	0	15	0	0	6	22	12	4	3	15	0	0	3	26	0	0	1	0	5	0	15	3	17	22	0	0	0	17	0	3	9	16	3
hsa-miR-892c-3p	0	0	0	0	0	0	0	0	0	0	0	0	0	0	0	0	0	0	0	0	0	7	0	0	0	0	0	0	0	0	0	0	0	0	0	9	0	0	1	0	0	0	0	0	0	0	0	0	0
hsa-miR-6726-5p	0	0	0	0	0	0	0	0	0	0	0	0	0	0	0	0	0	0	0	0	0	0	0	0	0	0	0	0	0	0	0	0	0	0	0	0	0	0	0	0	0	0	0	0	0	0	0	0	0
hsa-miR-6726-3p	0	0	0	0	0	0	0	0	5	0	0	0	0	0	0	0	0	1	0	0	0	0	0	0	0	0	0	0	0	0	0	0	0	0	0	0	0	0	0	0	0	0	0	0	0	0	0	0	0
hsa-miR-6727-5p	0	0	0	0	0	0	0	0	6	0	0	0	6	0	0	0	0	0	0	0	0	0	0	0	0	0	0	0	0	0	0	0	0	0	0	4	0	7	0	0	0	0	0	0	0	0	0	0	3
hsa-miR-6727-3p	0	0	0	0	0	0	0	0	4	0	1	0	0	0	1	0	0	0	0	9	0	0	0	0	5	0	6	0	5	0	0	0	0	0	0	0	11	0	0	0	0	7	0	11	0	0	0	0	7
hsa-miR-6728-5p	7	0	0	0	0	9	6	17	0	0	0	0	0	0	0	0	0	0	0	0	0	0	0	20	1	0	0	10	0	0	15	0	1	15	1	0	0	5	0	0	0	29	8	0	14	8	0	16	5
hsa-miR-6728-3p	0	0	0	0	0	0	0	0	0	0	0	0	0	0	0	0	0	0	0	0	0	0	0	0	0	0	0	0	4	0	0	0	0	0	0	0	5	0	0	0	0	0	0	0	0	0	0	0	0
hsa-miR-6729-5p	0	0	0	3	3	4	0	0	0	0	0	0	0	6	0	0	7	0	2	0	0	6	0	5	0	5	0	0	3	0	0	9	0	0	0	20	0	0	0	13	0	0	0	0	0	0	1	4	0
hsa-miR-6729-3p	0	0	0	0	0	0	0	6	0	0	0	5	0	0	0	0	0	0	0	0	1	0	3	0	0	0	0	0	0	0	0	8	7	0	0	0	0	0	0	0	0	0	0	0	0	0	0	0	0
hsa-miR-6730-5p	13	0	0	12	0	0	7	0	2	0	0	3	0	0	0	0	11	2	7	0	0	0	0	0	0	12	5	20	6	0	18	0	0	0	0	16	0	6	12	0	0	0	0	4	5	0	0	0	8
hsa-miR-6730-3p	0	0	0	0	3	0	0	0	3	0	0	0	0	1	0	0	0	0	0	0	0	0	0	0	0	0	0	0	0	0	0	0	0	0	0	12	0	0	0	0	0	0	0	0	0	0	0	0	0
hsa-miR-6731-5p	0	0	1	0	10	12	0	7	2	0	0	0	0	0	0	0	8	0	0	0	1	0	0	5	0	0	0	0	4	14	0	15	11	0	0	1	0	0	0	9	0	0	0	2	1	0	8	0	5
hsa-miR-6731-3p	0	0	0	0	0	0	0	0	0	7	0	10	0	0	1	0	0	4	0	0	1	0	0	0	4	13	0	0	0	0	0	0	0	0	0	0	0	0	0	11	0	0	0	0	0	0	0	0	0
hsa-miR-6732-5p	0	0	0	0	0	0	0	0	0	0	0	0	0	0	0	0	0	1	0	0	0	1	0	0	0	6	0	0	0	0	0	0	0	0	0	0	0	0	0	0	0	0	0	0	0	0	0	0	0
hsa-miR-6732-3p	1	0	0	0	0	0	0	0	0	0	0	0	0	0	0	0	14	0	0	0	0	0	0	0	6	5	11	0	0	3	0	0	1	0	1	0	0	5	0	0	0	0	0	1	0	0	0	0	0
hsa-miR-6733-5p	0	0	0	0	0	0	0	0	0	0	0	0	0	0	0	0	0	0	0	0	0	0	0	0	0	0	0	0	2	0	0	0	0	0	0	0	0	0	0	0	0	0	0	4	0	0	0	0	0
hsa-miR-6733-3p	0	0	0	0	0	0	0	0	0	0	0	0	0	0	0	11	0	0	0	0	0	0	0	0	0	0	0	10	0	0	0	3	0	0	0	0	0	0	0	0	0	0	0	0	0	0	0	0	0
hsa-miR-6734-5p	32	10	2	45	17	8	55	27	117	0	28	35	85	13	26	28	83	26	117	46	103	63	62	42	44	129	42	35	79	63	24	143	0	58	41	75	81	36	16	70	12	60	0	15	22	41	22	67	47
hsa-miR-6734-3p	0	0	0	0	6	4	1	9	4	0	0	4	14	0	0	24	0	6	5	1	0	22	2	18	3	0	14	0	2	0	12	0	0	0	11	0	0	6	0	0	18	20	0	9	0	0	7	15	63
hsa-miR-6735-5p	14	0	15	1	1	1	9	0	9	0	0	0	13	0	16	0	6	9	5	8	12	0	6	17	4	8	20	0	17	0	0	7	0	1	4	11	2	4	0	12	4	11	0	21	0	0	3	8	14
hsa-miR-6735-3p	0	0	0	0	2	0	0	4	0	0	0	0	0	0	0	0	0	0	0	0	0	0	0	0	0	0	0	0	0	0	0	0	0	0	0	0	0	0	0	0	0	0	0	0	0	0	0	0	0
hsa-miR-6736-5p	0	7	0	0	0	2	0	5	0	0	0	6	21	0	0	0	0	0	0	0	0	0	0	1	5	0	0	15	0	0	0	0	0	0	0	5	0	0	0	0	3	3	0	5	0	0	0	0	0
hsa-miR-6737-3p	0	0	3	0	0	0	0	0	0	0	0	0	0	0	0	0	0	0	0	0	0	0	0	0	0	0	0	0	0	0	0	0	0	0	3	0	0	0	0	0	0	0	0	0	0	0	0	0	0
hsa-miR-6738-5p	0	0	0	0	0	0	0	3	0	0	0	0	0	0	15	0	0	0	0	6	0	0	0	3	3	0	0	0	0	0	0	12	0	0	0	0	0	0	0	0	0	0	0	0	0	0	2	0	0
hsa-miR-6738-3p	0	0	0	0	0	0	0	6	0	0	0	0	0	0	0	0	0	0	0	0	0	0	0	0	4	0	0	0	0	0	0	0	0	0	0	0	0	0	0	0	0	0	0	0	0	0	0	0	0
hsa-miR-6739-5p	0	13	0	0	0	0	0	0	0	0	0	0	0	0	0	0	0	0	0	1	0	0	5	0	0	0	12	14	16	0	10	0	0	0	0	7	0	3	0	0	5	0	0	0	0	0	7	0	0
hsa-miR-6739-3p	0	0	0	0	0	0	0	0	0	0	0	4	0	0	0	0	7	0	0	0	0	0	0	0	0	0	0	0	0	0	0	0	0	0	0	0	0	0	7	0	0	0	0	0	0	0	0	0	0
hsa-miR-6740-5p	0	18	0	0	0	0	0	0	0	0	20	6	0	0	0	0	8	8	0	0	4	0	0	0	0	4	10	0	3	0	0	13	0	16	0	0	0	5	0	7	6	0	0	3	0	11	6	0	0
hsa-miR-6740-3p	0	0	0	0	0	0	0	0	0	0	0	0	0	0	0	0	10	0	0	0	0	0	0	0	0	0	0	0	0	0	0	0	0	0	0	0	0	0	0	0	0	0	0	0	0	0	0	0	0
hsa-miR-6741-5p	6	0	22	0	3	2	15	5	4	0	0	4	5	0	0	32	6	5	5	7	4	18	4	20	14	13	39	0	3	11	0	19	0	21	0	7	5	48	7	3	0	12	0	7	0	11	11	10	7
hsa-miR-6741-3p	24	13	55	13	0	3	64	3	11	0	1	9	14	0	14	39	9	8	5	14	34	10	7	19	17	0	7	8	11	37	0	31	17	28	22	7	0	22	12	16	16	1	1	33	3	12	22	9	60
hsa-miR-6742-5p	0	0	0	0	0	0	1	0	0	0	0	0	0	0	0	0	0	0	0	0	0	0	0	0	0	0	0	0	0	0	0	0	0	0	0	0	0	0	0	0	0	0	0	0	0	0	0	0	0
hsa-miR-6742-3p	0	0	0	0	0	0	0	0	0	0	0	0	0	0	0	0	0	0	0	0	0	0	0	0	0	0	0	0	0	0	0	0	0	0	0	0	0	0	0	0	0	0	0	0	0	0	0	0	0
hsa-miR-6743-5p	5	0	0	0	0	2	0	0	3	0	0	0	0	0	9	0	0	3	0	0	5	0	0	0	1	0	0	0	0	0	0	0	0	13	0	1	0	13	10	0	0	0	0	0	2	0	0	0	0
hsa-miR-6743-3p	0	0	0	0	3	0	0	0	0	12	0	0	0	0	0	0	8	2	0	0	0	0	0	12	0	0	0	0	0	0	15	0	0	0	0	0	0	0	0	0	0	0	0	0	0	0	0	0	0
hsa-miR-6744-3p	0	0	7	0	0	0	0	0	0	0	0	0	0	0	0	0	0	0	0	0	0	0	0	0	0	0	0	0	0	0	0	0	0	0	0	0	0	0	0	0	0	0	0	0	0	0	0	0	0
hsa-miR-6745	0	0	0	7	0	0	0	0	0	0	0	0	0	0	0	0	0	0	0	0	0	0	0	0	0	0	0	0	0	0	0	0	0	0	6	0	0	0	0	0	0	0	0	0	0	0	3	0	0
hsa-miR-6746-5p	0	0	0	0	6	4	0	0	5	0	11	0	0	0	0	0	0	0	2	1	0	0	4	0	0	1	0	0	6	0	0	1	0	29	0	0	0	12	0	0	0	6	0	0	0	0	0	0	0
hsa-miR-6746-3p	0	0	0	0	0	0	0	0	0	0	0	0	0	0	0	0	0	0	0	0	0	4	0	0	0	0	0	0	0	0	0	0	0	0	7	0	0	0	0	0	13	0	0	0	0	0	0	0	0
hsa-miR-6747-5p	0	0	0	0	0	0	0	0	0	0	1	0	0	0	0	0	0	0	0	0	1	0	0	0	0	0	0	0	0	0	0	0	8	0	0	0	0	0	0	0	0	2	0	0	0	0	0	0	0
hsa-miR-6747-3p	7	0	0	8	0	4	6	0	5	0	0	3	0	0	0	0	14	0	11	13	7	5	10	0	5	8	0	0	4	0	0	0	0	0	7	0	7	2	0	13	0	0	0	0	9	22	11	0	33
hsa-miR-6748-5p	0	0	0	0	0	4	0	6	0	0	0	0	0	0	0	0	0	0	0	0	0	0	1	5	0	0	1	0	4	3	0	0	0	0	0	0	0	4	0	4	0	0	0	1	0	4	0	0	0
hsa-miR-6748-3p	0	0	0	0	0	9	0	5	0	0	0	0	0	0	0	0	0	0	0	0	0	1	0	0	0	0	0	13	0	0	0	0	0	0	0	0	0	0	0	0	4	0	0	0	14	0	0	0	0
hsa-miR-6749-5p	0	0	0	0	0	0	0	0	0	0	0	0	0	0	0	0	1	1	1	0	0	0	0	9	0	0	0	0	0	10	2	0	0	0	0	8	0	0	0	0	0	0	0	0	0	0	0	0	0
hsa-miR-6749-3p	0	0	0	0	0	0	0	0	0	0	0	0	0	0	0	0	0	0	0	14	0	0	5	0	7	0	0	0	0	0	0	0	0	0	8	14	0	0	0	0	0	0	0	0	0	0	0	0	0
hsa-miR-6750-5p	1	0	16	8	0	7	11	0	15	0	7	0	12	0	0	0	0	9	13	10	8	4	5	0	3	22	0	0	11	0	0	14	13	0	7	13	12	0	0	0	0	10	0	1	15	8	7	0	7
hsa-miR-6750-3p	9	0	0	0	0	2	0	0	0	0	0	0	0	0	0	0	0	0	0	0	0	0	0	0	0	0	0	0	0	0	0	0	0	0	0	0	0	0	0	0	0	0	0	1	0	0	0	0	0
hsa-miR-6751-5p	7	0	6	0	0	2	0	0	5	0	0	0	0	0	0	0	0	0	0	0	0	2	1	0	0	0	0	0	0	0	0	0	0	1	0	0	0	0	0	0	7	0	0	2	0	1	0	0	0
hsa-miR-6751-3p	0	0	0	0	0	0	0	0	0	9	0	0	0	0	0	0	0	0	0	0	0	0	0	0	0	0	0	0	0	0	0	0	0	0	0	0	0	0	0	0	0	0	0	0	0	0	0	0	0
hsa-miR-6752-5p	0	0	1	0	0	1	0	0	0	0	0	0	0	0	0	0	0	0	0	0	0	0	0	0	0	0	0	0	0	0	0	0	0	0	0	0	0	0	0	0	0	0	0	0	4	0	0	7	0
hsa-miR-6752-3p	3	1	1	0	11	2	17	0	4	0	1	3	0	1	11	0	0	0	0	1	0	8	4	1	0	3	8	12	0	0	21	0	0	25	6	0	0	0	1	4	16	1	0	0	2	1	0	4	9
hsa-miR-6753-5p	0	0	0	0	0	0	0	0	0	0	0	0	0	0	0	0	0	0	0	13	0	0	0	0	0	14	0	0	0	0	0	0	0	0	0	0	10	0	0	0	0	0	0	0	0	0	0	0	0
hsa-miR-6753-3p	1	0	0	0	0	0	0	0	0	0	0	0	0	0	0	13	0	0	0	0	0	0	1	0	0	0	0	0	0	0	0	0	0	0	0	0	0	0	0	0	0	0	0	0	0	0	0	0	0
hsa-miR-6754-5p	0	0	0	0	0	0	0	2	0	0	0	0	0	0	0	0	0	0	0	0	0	0	0	0	0	0	0	0	0	14	6	0	0	0	0	0	0	2	0	0	0	11	0	7	0	11	9	0	0
hsa-miR-6754-3p	8	0	8	0	0	0	3	0	5	0	0	0	16	0	0	6	0	7	0	0	0	2	0	0	6	0	12	0	0	10	0	0	0	0	4	3	0	0	0	5	0	8	0	4	0	0	2	0	18
hsa-miR-6755-5p	0	0	0	0	0	0	0	0	0	0	0	0	0	0	0	0	0	0	0	0	0	0	0	0	0	0	0	0	0	0	0	0	0	0	0	0	0	0	0	0	0	0	0	0	0	0	0	0	0
hsa-miR-6755-3p	0	0	13	1	0	0	6	0	3	0	0	0	0	0	0	0	0	1	0	0	7	0	1	2	0	3	0	0	3	0	0	0	0	0	0	0	0	10	0	3	0	0	0	9	0	0	0	0	0
hsa-miR-6756-5p	0	1	0	9	0	0	1	3	1	0	8	0	0	0	0	0	0	1	0	0	0	4	0	0	0	0	0	0	8	0	1	3	0	0	2	0	9	6	0	0	1	0	0	0	0	0	4	0	1
hsa-miR-6756-3p	0	0	0	0	0	0	0	0	0	0	0	0	0	0	0	0	0	0	0	7	0	0	0	0	0	0	1	1	0	0	0	0	0	0	5	0	0	0	0	0	0	10	0	0	0	0	0	0	0
hsa-miR-6757-5p	0	0	0	0	0	0	0	0	0	0	0	0	0	0	0	0	0	0	0	0	0	0	0	0	0	0	0	0	0	0	0	0	0	0	0	0	0	0	0	0	0	0	0	0	0	0	0	0	0
hsa-miR-6758-5p	0	0	11	0	0	0	0	4	6	0	0	0	0	0	0	0	9	0	3	0	0	0	8	0	3	11	0	0	5	7	1	0	0	25	1	0	3	11	1	5	1	0	0	7	0	19	5	9	0
hsa-miR-6758-3p	0	0	0	0	0	0	0	0	9	0	0	0	0	0	0	0	0	0	0	0	0	0	0	0	0	0	13	0	4	0	0	0	0	0	0	0	0	0	0	0	0	0	0	0	0	0	0	0	0
hsa-miR-6759-5p	5	0	0	0	6	0	0	0	0	0	0	0	0	0	0	0	0	0	0	0	0	0	0	0	0	0	0	0	0	0	0	0	0	0	0	0	0	3	0	0	0	0	0	0	0	0	0	0	0
hsa-miR-6759-3p	0	0	0	7	0	5	9	0	0	17	0	0	0	0	0	1	0	0	0	0	0	0	0	3	0	2	0	9	0	0	0	0	0	0	0	0	16	0	0	4	0	0	0	0	0	0	0	0	2
hsa-miR-6760-5p	0	0	0	0	0	1	5	0	0	0	0	0	0	0	0	0	0	0	0	0	0	5	4	0	1	0	0	0	0	0	0	0	0	0	0	0	0	0	0	6	0	0	0	0	0	0	0	0	8
hsa-miR-6760-3p	0	0	0	0	0	0	6	0	0	0	0	0	0	0	0	0	0	0	0	0	0	0	0	0	0	0	0	0	0	0	12	0	0	0	0	0	0	0	0	0	0	0	0	0	0	0	0	0	0
hsa-miR-6761-5p	0	0	0	0	0	0	0	0	0	0	0	0	0	0	0	0	0	0	6	0	0	4	0	0	0	0	0	0	0	0	0	0	0	0	0	0	0	0	0	0	0	0	0	2	0	0	0	0	0
hsa-miR-6761-3p	0	0	0	0	0	0	0	0	0	0	0	0	0	0	0	0	0	0	0	0	0	0	0	0	0	0	0	0	0	0	0	0	0	0	0	0	0	0	0	0	0	0	0	0	0	0	0	0	0
hsa-miR-6762-5p	0	0	0	0	0	0	0	0	0	0	0	0	0	0	0	0	0	0	0	0	0	5	0	0	0	0	0	0	0	0	0	0	0	0	0	0	0	0	0	0	0	0	0	0	0	0	0	0	0
hsa-miR-6762-3p	0	0	0	0	0	0	0	0	0	0	0	0	0	0	0	0	0	0	0	0	0	6	1	0	3	0	0	0	0	0	0	8	0	0	0	0	0	0	0	0	0	0	0	0	0	11	0	0	0
hsa-miR-6763-5p	0	12	0	0	0	1	5	0	0	0	0	0	0	0	0	0	0	0	0	0	0	0	0	0	0	0	1	0	8	11	0	0	0	0	0	0	0	0	0	0	0	0	0	0	0	0	11	0	0
hsa-miR-6763-3p	0	0	0	0	0	0	0	0	0	0	0	4	0	0	0	0	1	0	0	0	0	0	0	0	0	0	0	0	0	1	10	0	0	0	0	0	1	0	1	0	0	0	0	0	0	0	0	1	1
hsa-miR-6764-5p	0	0	2	0	0	1	0	16	2	0	0	0	0	0	0	0	0	3	4	4	15	4	8	4	2	0	0	10	9	0	0	14	0	0	0	0	0	7	0	3	13	0	0	13	0	4	21	0	7
hsa-miR-6764-3p	0	0	0	0	0	0	0	7	0	0	0	0	0	0	0	0	0	0	0	9	0	0	0	0	0	0	0	0	0	0	0	0	0	0	0	7	0	0	0	0	0	0	0	0	0	0	0	6	0
hsa-miR-6765-5p	0	0	0	0	0	0	4	6	1	9	0	0	0	0	0	0	0	0	0	0	3	0	4	5	4	0	0	0	0	15	0	11	0	25	0	0	10	0	0	0	0	0	10	0	0	0	0	0	3
hsa-miR-6765-3p	139	76	106	114	63	1	175	32	43	75	14	39	295	52	1	148	84	140	65	247	131	108	77	216	113	33	502	243	227	261	9	133	115	140	94	369	115	253	210	262	122	8	110	377	33	134	238	204	492
hsa-miR-6766-5p	0	0	0	0	0	0	0	0	0	0	0	0	0	0	0	0	0	0	0	0	0	0	0	0	0	0	0	0	0	0	0	0	0	0	0	0	0	0	0	0	0	0	0	0	0	0	0	0	0
hsa-miR-6766-3p	0	0	0	17	0	0	7	0	0	0	0	0	0	0	0	0	0	4	0	0	0	0	0	4	3	0	0	0	0	11	0	0	0	0	0	0	0	0	0	0	5	0	0	0	0	0	0	0	1
hsa-miR-6767-5p	9	0	16	4	0	0	30	5	9	0	0	7	38	0	0	18	16	0	0	14	18	11	10	0	17	22	14	0	16	0	0	37	0	26	6	23	18	4	10	9	17	0	0	0	8	4	20	15	18
hsa-miR-6767-3p	0	0	0	0	0	0	0	0	0	0	0	0	0	0	0	0	0	0	0	0	0	0	0	0	0	9	0	0	0	0	0	0	0	0	0	0	0	0	0	0	0	0	0	0	0	0	0	0	0
hsa-miR-6768-5p	0	0	0	0	0	0	5	0	3	0	0	0	0	0	0	0	0	0	0	0	0	0	0	2	0	0	0	0	0	0	0	0	0	0	0	0	0	0	0	0	0	0	0	0	0	0	4	0	0
hsa-miR-6768-3p	0	0	0	0	0	0	0	0	0	0	0	0	0	0	0	0	0	0	0	0	0	0	0	0	0	0	0	0	0	0	0	0	0	0	0	0	0	0	0	0	0	0	0	0	1	0	0	0	0
hsa-miR-6769a-5p	0	1	0	0	0	0	0	1	0	0	0	0	0	0	0	0	0	0	0	0	0	0	0	1	0	0	0	0	0	0	0	0	0	0	0	0	0	0	5	6	0	0	0	0	0	0	0	0	0
hsa-miR-6769a-3p	0	6	0	0	0	0	0	0	0	0	0	0	0	0	0	0	0	0	0	0	0	0	2	0	0	0	0	0	0	0	0	0	0	0	8	0	0	0	0	0	0	0	0	0	0	0	0	0	0
hsa-miR-6770-5p	0	0	0	0	0	0	0	0	0	0	0	0	0	0	0	0	0	0	0	0	0	0	0	0	0	0	0	0	0	0	0	0	0	1	0	0	0	0	0	0	0	0	0	0	0	0	0	0	0
hsa-miR-6770-3p	0	0	0	0	0	0	0	0	4	0	0	0	0	0	0	0	0	0	0	0	0	0	0	0	0	0	0	0	0	0	0	0	0	0	0	0	0	0	0	0	0	0	0	0	0	0	0	0	0
hsa-miR-6771-5p	0	0	8	0	1	0	1	1	0	0	0	0	0	1	0	0	3	2	1	0	2	1	1	11	0	2	0	0	0	1	0	0	1	0	0	0	3	2	0	1	0	4	1	0	0	0	3	0	1
hsa-miR-6771-3p	0	0	0	0	0	0	0	5	0	0	0	0	0	0	0	0	0	0	0	0	0	0	0	0	0	0	0	0	0	0	0	0	0	0	0	0	0	0	0	0	0	0	0	0	0	0	0	0	0
hsa-miR-6772-5p	0	0	0	0	0	0	0	0	0	0	0	0	0	0	0	0	0	0	0	0	0	0	0	0	0	0	0	0	0	10	0	0	0	0	0	0	0	2	0	0	0	0	0	0	0	0	0	0	0
hsa-miR-6772-3p	1	0	39	6	0	1	12	5	0	0	0	0	21	11	0	42	4	12	0	28	9	7	5	23	7	0	16	0	6	17	0	22	0	44	20	7	9	33	0	35	24	3	0	27	5	0	14	0	40
hsa-miR-6773-5p	0	0	0	0	0	0	0	0	0	0	0	0	0	0	0	0	0	0	0	0	0	0	0	0	0	0	0	0	0	0	0	0	0	0	0	0	0	0	0	0	0	0	0	0	0	0	0	0	0
hsa-miR-6773-3p	0	0	0	0	10	0	0	1	2	0	0	0	0	0	0	0	0	0	0	0	0	0	0	0	0	2	0	0	0	0	0	0	0	0	0	0	0	0	0	7	0	0	0	0	0	0	0	0	7
hsa-miR-6774-5p	0	0	0	0	0	0	0	0	0	0	0	0	0	0	0	0	0	0	0	0	0	0	0	0	0	0	0	0	0	0	0	0	0	0	0	0	0	0	0	0	0	0	0	0	0	0	0	0	0
hsa-miR-6774-3p	0	0	0	0	0	0	0	0	0	0	0	0	0	0	0	0	0	0	0	0	0	0	0	8	0	0	0	0	0	0	0	0	0	0	0	0	0	0	0	0	0	0	0	0	0	0	0	0	0
hsa-miR-6775-5p	0	0	0	0	0	0	0	0	0	0	0	0	0	0	0	0	0	2	0	0	0	0	1	0	0	0	0	0	0	1	0	0	0	0	0	0	10	0	1	0	0	0	0	2	0	0	0	0	0
hsa-miR-6775-3p	0	0	0	0	0	0	0	0	6	0	0	0	0	0	0	0	0	4	4	0	0	4	0	1	5	0	0	0	2	0	0	0	0	0	0	0	0	0	0	0	0	0	0	0	0	0	0	0	6
hsa-miR-6776-3p	0	0	0	0	0	0	0	0	0	0	0	0	1	8	0	0	0	0	0	0	0	0	0	0	0	0	0	0	0	0	0	0	0	0	0	0	0	0	0	0	0	0	0	0	0	0	0	0	0
hsa-miR-6777-5p	0	0	7	0	0	0	0	0	3	0	12	0	0	0	0	0	0	0	0	3	7	5	0	0	0	0	0	0	4	0	11	13	0	1	0	3	5	0	0	0	7	0	0	5	0	0	0	0	0
hsa-miR-6777-3p	0	0	0	0	0	0	0	0	0	0	0	0	0	0	0	0	0	0	0	0	0	0	2	0	0	0	0	0	1	0	0	0	0	0	0	8	0	0	0	0	0	0	0	0	0	0	0	0	0
hsa-miR-6778-5p	0	0	0	0	0	5	0	0	2	0	0	0	0	0	0	0	0	0	0	0	4	0	0	3	0	0	0	0	0	0	0	0	0	0	0	0	0	0	0	0	0	0	0	0	0	0	0	0	0
hsa-miR-6778-3p	0	0	0	0	0	0	0	0	0	0	0	0	0	0	0	0	0	0	0	0	0	0	0	0	0	0	0	0	0	0	0	0	0	0	0	0	0	0	0	0	0	0	0	0	0	0	0	0	0
hsa-miR-6779-5p	0	0	0	0	0	1	1	0	2	38	0	0	0	9	0	0	4	0	0	0	0	4	1	0	0	0	0	0	0	1	0	0	0	1	7	4	8	10	0	0	0	0	0	4	0	0	6	0	0
hsa-miR-6779-3p	0	0	0	0	0	0	0	0	0	0	0	0	0	0	0	0	0	0	0	0	0	0	0	0	0	0	1	0	0	0	0	0	0	0	0	0	0	0	0	0	0	0	0	0	0	0	0	0	0
hsa-miR-6780a-5p	10	18	0	2	20	0	2	5	11	6	0	0	0	0	0	0	21	0	5	8	0	7	5	0	23	28	0	7	31	14	1	10	12	0	9	11	0	4	8	8	0	0	0	10	14	28	0	4	2
hsa-miR-6780a-3p	13	0	11	0	0	0	0	0	1	0	0	0	0	0	0	13	0	10	0	0	0	3	0	3	0	0	0	0	0	0	0	0	0	0	0	0	2	0	1	0	0	0	0	0	0	0	5	0	19
hsa-miR-6781-5p	0	0	0	0	0	0	0	0	0	0	0	0	0	0	0	0	0	0	0	0	0	0	0	0	0	0	0	0	2	0	0	0	0	0	0	0	0	0	0	6	0	0	0	0	0	0	0	0	0
hsa-miR-6781-3p	0	0	0	0	0	0	0	0	1	0	0	0	0	0	0	23	0	0	0	0	0	0	4	0	0	0	0	0	0	0	0	0	0	0	0	0	0	0	0	0	0	0	0	0	0	0	0	0	9
hsa-miR-6782-5p	0	0	0	3	0	0	0	0	0	0	0	4	0	0	0	0	5	0	0	0	0	0	0	0	0	0	0	0	1	0	0	0	0	1	0	0	7	0	0	0	0	4	0	0	0	0	0	14	0
hsa-miR-6782-3p	0	0	0	0	0	5	0	7	2	0	0	0	0	0	0	0	10	0	3	0	0	2	5	0	0	0	0	0	0	0	0	0	0	0	0	7	0	3	0	0	0	0	0	0	0	0	0	0	0
hsa-miR-6783-5p	6	0	0	0	0	0	9	0	0	0	0	0	0	0	0	0	0	2	4	0	0	0	2	0	0	5	0	0	0	0	0	0	0	0	0	0	4	0	0	7	0	20	0	0	0	0	0	0	0
hsa-miR-6783-3p	4	0	14	0	0	0	0	5	10	0	0	0	19	0	18	0	6	2	6	0	9	0	7	6	1	0	0	0	7	0	4	0	0	0	0	0	0	7	3	4	0	7	0	7	0	0	0	0	0
hsa-miR-6784-5p	0	0	0	0	0	0	0	0	0	1	0	0	0	0	0	0	0	0	0	0	0	0	0	0	0	0	0	0	0	0	0	0	0	0	0	0	0	0	0	0	0	0	0	0	0	0	0	0	0
hsa-miR-6784-3p	0	0	0	0	0	3	0	0	0	0	0	0	0	0	0	0	0	0	0	0	0	0	0	0	0	0	0	0	0	0	0	0	0	0	0	0	0	0	0	0	0	0	0	0	4	0	9	0	0
hsa-miR-6785-5p	4	27	11	17	85	15	17	0	18	39	0	13	7	6	0	0	7	7	13	7	0	14	21	10	4	13	0	0	0	8	17	12	13	0	27	0	0	5	3	13	3	22	46	10	13	38	0	13	4
hsa-miR-6785-3p	0	0	0	0	0	0	0	0	0	0	0	0	0	0	0	0	0	0	0	0	0	0	0	0	0	0	0	0	0	0	0	0	0	0	0	0	0	0	0	0	0	0	0	0	0	0	0	0	0
hsa-miR-6786-5p	0	0	0	0	0	0	0	0	0	0	0	0	0	0	0	0	0	0	0	0	0	0	0	0	0	0	0	0	0	0	0	0	0	0	0	0	0	0	0	0	0	0	0	0	0	0	0	0	0
hsa-miR-6786-3p	10	2	1	4	16	1	10	0	0	2	1	12	0	0	0	0	1	1	4	0	0	0	1	0	4	4	7	0	1	1	1	0	22	0	6	0	6	3	0	10	1	1	0	0	0	0	3	0	8
hsa-miR-6787-5p	0	0	0	0	0	0	0	0	0	0	0	0	0	0	0	0	0	0	0	0	0	3	0	0	0	0	0	10	0	0	0	0	0	0	0	1	0	0	0	0	0	0	0	0	5	0	0	0	0
hsa-miR-6787-3p	0	0	0	0	0	0	0	0	2	0	0	0	16	0	0	0	0	0	0	0	0	0	1	1	0	0	0	0	0	0	0	0	0	0	1	0	0	8	0	0	0	0	0	12	0	0	5	0	0
hsa-miR-6788-5p	0	0	0	0	0	0	0	0	0	0	0	0	0	0	0	0	0	0	0	0	0	0	0	0	0	0	0	0	0	0	0	0	0	0	0	0	0	0	0	0	0	0	0	0	0	0	0	0	0
hsa-miR-6788-3p	0	0	19	0	0	0	0	0	0	0	1	0	0	0	0	0	0	0	0	0	15	0	0	0	0	0	0	13	5	13	0	0	0	0	10	0	0	0	0	0	0	11	0	0	0	0	0	0	0
hsa-miR-6789-5p	9	16	17	0	0	0	8	0	3	0	0	0	0	0	0	0	0	3	0	6	3	8	21	12	16	1	1	27	11	15	0	12	0	23	5	5	5	3	0	25	6	0	0	11	0	0	0	0	13
hsa-miR-6789-3p	0	0	0	0	0	0	7	0	0	0	0	0	0	0	0	0	0	0	7	0	0	0	0	0	0	0	0	0	0	0	3	0	0	0	0	0	0	0	0	0	0	0	0	0	0	0	0	0	0
hsa-miR-6790-5p	0	0	0	0	0	0	0	9	0	0	0	6	0	0	0	0	0	0	0	0	0	0	0	0	0	0	0	0	0	0	0	0	0	0	0	0	0	0	0	0	0	10	0	0	23	0	0	0	0
hsa-miR-6790-3p	0	0	0	0	0	0	0	0	0	0	0	0	0	0	0	0	0	0	0	0	0	0	0	0	0	0	0	0	0	0	0	0	0	0	0	0	0	0	0	0	0	0	0	0	0	0	0	0	0
hsa-miR-6791-5p	0	0	0	0	0	0	6	0	0	0	0	0	0	0	0	0	0	0	0	0	0	0	0	0	0	0	0	0	9	0	0	0	0	0	0	0	0	0	0	0	0	0	0	0	0	0	0	0	0
hsa-miR-6791-3p	0	12	0	2	0	0	12	0	1	1	0	0	0	0	0	0	0	0	0	9	3	0	0	3	3	0	0	0	1	0	0	0	0	0	0	11	1	2	4	0	0	12	0	0	9	1	1	7	0
hsa-miR-6792-5p	0	0	0	0	0	0	0	0	0	0	0	0	0	0	0	0	0	6	0	0	5	0	0	0	0	0	20	0	0	0	0	0	0	0	0	0	0	0	0	0	0	0	0	0	0	0	0	0	0
hsa-miR-6792-3p	0	0	0	0	0	4	0	0	0	0	0	0	0	0	0	0	0	0	0	0	0	0	0	0	0	0	0	0	0	0	0	0	0	0	0	0	0	0	0	0	0	5	0	0	0	0	0	0	0
hsa-miR-6793-5p	12	0	1	31	17	2	0	26	7	12	0	0	0	0	9	29	9	22	22	14	17	14	7	23	5	14	25	5	4	31	6	11	0	34	0	26	12	13	0	22	13	14	0	8	0	13	3	7	14
hsa-miR-6793-3p	0	0	0	0	2	0	0	4	0	0	0	4	0	0	0	0	0	0	0	0	0	0	0	1	0	2	0	0	0	0	0	0	0	0	0	0	0	0	0	0	0	0	0	0	0	0	0	0	0
hsa-miR-6794-5p	0	0	0	0	0	0	0	3	0	0	0	0	0	0	0	0	0	0	0	0	0	0	0	0	0	0	0	0	0	0	0	0	0	0	0	0	0	0	0	6	0	0	0	0	0	0	0	0	0
hsa-miR-6794-3p	0	0	0	0	0	0	0	0	0	0	0	0	0	0	0	0	0	0	0	0	0	0	0	0	0	0	0	0	6	0	0	0	0	0	0	0	0	0	0	0	0	0	0	0	0	0	0	0	0
hsa-miR-6795-5p	0	0	0	0	0	0	4	0	0	0	0	0	0	0	0	0	14	0	0	0	0	0	0	0	0	0	0	0	0	1	0	0	0	0	1	0	0	0	0	0	5	0	0	0	0	0	0	0	0
hsa-miR-6795-3p	0	0	0	0	0	0	0	0	0	0	0	0	0	0	0	0	0	0	0	0	4	0	0	5	0	0	0	0	0	0	0	0	0	0	0	0	0	0	0	0	0	0	0	5	0	0	1	0	4
hsa-miR-6796-5p	0	0	0	0	0	0	0	0	0	0	0	0	0	0	0	0	0	0	0	1	0	0	0	3	3	0	13	0	0	0	0	0	0	14	7	0	0	0	0	0	0	0	0	0	0	0	0	0	0
hsa-miR-6796-3p	0	0	0	0	0	0	0	0	0	0	0	0	0	0	0	0	0	0	0	0	0	0	2	0	0	0	0	0	0	0	0	0	0	0	0	0	0	0	0	0	0	0	0	0	0	0	0	0	1
hsa-miR-6797-5p	0	16	0	7	0	7	0	21	0	0	0	0	0	8	0	0	0	3	0	0	0	4	5	0	0	0	0	0	2	0	3	0	0	0	0	0	0	8	0	0	7	0	0	0	6	0	0	0	0
hsa-miR-6797-3p	0	0	0	0	0	0	0	1	0	0	0	0	0	0	0	0	0	0	0	0	0	0	0	0	0	0	0	0	0	0	0	0	0	0	0	0	0	0	0	0	0	0	0	0	0	0	0	0	0
hsa-miR-6798-5p	0	0	0	0	11	0	0	0	0	0	0	0	0	0	0	0	0	0	0	0	0	0	0	7	0	0	0	0	0	0	8	0	0	0	5	0	0	0	0	0	0	0	0	0	0	0	0	0	0
hsa-miR-6798-3p	0	0	0	0	0	0	6	0	0	0	0	0	0	0	0	0	0	0	5	0	0	0	0	0	5	0	0	0	0	13	0	0	0	0	0	0	0	0	0	0	0	0	0	0	0	0	0	0	0
hsa-miR-6799-5p	0	0	0	0	0	0	0	0	0	0	0	0	11	0	0	0	0	0	0	0	0	0	0	1	0	0	0	0	0	0	0	0	0	0	0	0	0	0	0	0	0	0	0	0	0	0	0	0	0
hsa-miR-6799-3p	0	0	0	0	0	0	0	0	0	0	0	0	0	0	0	0	0	0	0	0	3	0	0	0	0	0	0	0	0	0	0	0	0	0	0	0	0	0	0	0	0	0	0	0	0	0	0	9	0
hsa-miR-6800-5p	0	0	0	0	0	0	0	9	0	0	0	0	1	0	0	0	0	0	0	0	2	0	0	0	0	0	0	0	0	0	0	0	0	0	0	0	0	0	0	0	0	0	0	0	0	0	0	0	0
hsa-miR-6800-3p	0	0	0	0	0	0	0	0	0	0	0	0	0	0	0	0	0	0	11	0	0	3	0	0	2	0	0	0	0	0	0	0	0	0	0	0	0	0	0	0	0	0	0	0	0	0	0	0	0
hsa-miR-6801-5p	0	0	1	0	6	0	0	0	1	0	1	0	0	0	3	0	0	0	0	0	0	0	0	0	0	1	14	0	1	0	1	0	0	0	1	1	0	0	0	7	1	0	1	2	0	0	0	0	0
hsa-miR-6801-3p	0	23	2	9	15	2	0	0	0	0	0	2	0	0	1	0	7	4	0	0	0	0	0	7	0	0	0	0	0	0	8	0	0	0	0	0	0	6	0	0	0	0	19	1	0	0	0	0	11
hsa-miR-6802-5p	0	0	0	1	1	0	3	4	0	11	0	1	0	0	0	0	0	0	0	0	0	0	1	0	0	7	0	0	0	0	0	0	0	0	0	0	0	7	13	3	0	0	9	0	0	0	0	0	0
hsa-miR-6802-3p	0	0	0	0	11	0	0	0	0	0	0	0	0	0	0	0	0	0	0	0	0	0	0	0	0	0	0	0	0	0	0	0	0	0	0	0	0	0	0	0	0	0	0	0	0	0	0	0	2
hsa-miR-6803-5p	0	0	0	0	1	0	0	0	0	0	0	0	13	0	0	0	0	0	1	0	0	0	0	0	1	0	0	0	2	0	0	0	0	0	0	1	2	0	1	6	0	0	0	0	0	0	1	0	0
hsa-miR-6803-3p	4	26	16	13	13	2	50	5	11	0	12	12	10	8	0	36	26	8	0	34	5	2	5	16	21	7	11	0	9	10	0	42	68	58	40	20	5	14	8	6	11	23	10	11	4	17	11	25	33
hsa-miR-6804-5p	0	0	0	0	0	0	0	0	0	0	0	0	0	0	0	0	0	0	0	0	0	0	0	0	0	0	0	0	0	0	12	0	0	0	0	0	0	0	0	0	0	0	0	0	0	0	0	0	0
hsa-miR-6804-3p	0	0	0	0	0	0	0	0	1	0	0	0	0	0	0	0	0	0	0	0	0	0	0	0	0	0	0	0	0	0	4	0	0	0	0	0	0	0	0	0	0	0	0	0	0	0	0	0	0
hsa-miR-6805-5p	2	35	13	30	0	2	3	7	64	0	0	0	13	16	11	34	41	1	38	31	30	11	21	0	5	47	17	11	16	31	0	24	0	22	9	22	34	4	0	9	5	20	0	9	0	28	7	23	11
hsa-miR-6805-3p	0	0	0	0	0	0	0	0	0	0	0	0	0	0	0	0	0	0	0	8	0	0	0	0	0	0	0	0	0	0	0	0	0	0	0	0	0	0	0	0	0	0	0	0	0	0	0	0	0
hsa-miR-6806-5p	0	0	0	0	0	0	0	0	0	0	0	0	0	0	0	0	0	0	0	0	0	0	0	0	0	0	0	0	0	0	0	0	0	0	0	0	0	0	0	0	0	0	0	0	0	0	0	0	0
hsa-miR-6806-3p	4	0	0	4	0	0	0	0	0	0	0	0	0	0	0	0	0	3	0	0	0	0	1	0	11	0	0	0	0	0	0	7	14	0	0	0	0	0	8	0	2	0	0	0	0	0	4	0	0
hsa-miR-6807-5p	0	0	18	0	4	0	5	1	5	0	0	0	8	0	0	0	0	4	7	0	0	0	2	0	1	15	0	0	3	0	0	12	0	0	0	0	0	5	0	7	0	0	0	8	0	8	0	1	0
hsa-miR-6807-3p	0	0	0	0	0	0	0	0	0	0	0	0	0	0	0	0	0	0	0	0	0	5	0	0	0	0	0	0	2	0	0	0	0	0	0	0	0	0	0	0	0	0	0	0	0	0	8	0	0
hsa-miR-6808-3p	0	0	0	0	0	0	0	0	9	0	0	0	0	0	0	0	0	0	2	0	0	0	0	0	0	0	0	0	0	0	0	0	0	0	0	0	0	0	0	0	0	0	0	0	0	0	0	0	0
hsa-miR-6809-5p	16	0	0	0	0	7	0	0	0	7	0	0	0	0	0	0	8	2	1	0	7	0	5	3	0	0	0	18	0	0	9	0	0	0	0	0	5	4	0	1	0	0	0	9	0	0	0	0	16
hsa-miR-6809-3p	7	0	0	0	11	0	0	0	0	5	14	2	15	0	0	19	0	15	0	2	0	3	7	0	2	0	0	12	0	0	17	0	0	0	9	0	10	5	0	4	6	16	0	4	0	8	9	0	7
hsa-miR-6810-5p	13	0	0	0	0	0	0	0	0	0	0	0	21	0	0	0	0	0	0	0	0	5	0	0	0	0	23	0	0	8	0	0	0	0	0	15	6	0	0	0	0	0	0	0	0	0	0	0	0
hsa-miR-6810-3p	0	0	0	0	0	0	0	0	0	0	0	0	0	0	0	0	0	0	0	0	0	0	0	0	0	0	0	0	0	0	0	0	0	0	0	0	2	0	0	0	0	0	0	1	0	0	0	0	1
hsa-miR-6812-5p	0	11	0	0	0	7	0	0	4	0	0	0	0	0	0	0	0	0	0	0	4	0	4	0	5	0	0	0	0	0	0	0	0	0	2	0	0	0	0	0	0	0	1	0	0	7	0	0	0
hsa-miR-6812-3p	0	0	0	0	0	0	3	0	0	0	0	7	0	0	0	0	0	0	0	0	0	0	1	0	0	0	0	0	0	0	0	0	18	0	0	0	1	0	0	0	0	0	0	0	0	0	0	0	0
hsa-miR-6813-5p	7	14	15	0	10	0	35	17	0	29	0	18	15	10	12	0	8	6	0	0	13	11	14	2	2	0	9	0	4	15	0	0	0	0	0	6	9	2	0	20	8	0	11	11	0	11	17	13	29
hsa-miR-6813-3p	0	0	0	0	0	0	0	0	3	0	0	0	13	0	1	0	0	0	0	0	0	0	0	0	0	0	0	0	0	0	0	0	0	0	0	0	0	0	0	0	0	0	0	0	0	0	0	0	0
hsa-miR-6815-5p	12	0	0	1	5	0	0	0	0	5	0	0	0	0	0	0	0	0	0	0	5	0	8	0	2	10	0	8	0	0	0	0	0	0	0	10	0	0	0	6	0	0	0	7	0	0	0	0	0
hsa-miR-6815-3p	0	0	0	0	0	0	0	0	0	0	0	0	0	0	0	0	0	0	0	0	0	0	0	0	0	0	0	0	0	0	0	0	0	0	0	0	0	0	0	0	0	0	0	0	0	0	0	0	0
hsa-miR-6816-5p	0	0	0	0	0	0	0	0	0	0	0	0	0	0	0	0	0	0	0	0	0	0	0	0	0	0	0	0	0	0	0	0	0	0	0	0	0	0	0	0	0	0	0	0	0	0	0	0	0
hsa-miR-6816-3p	0	0	0	0	0	0	0	0	0	0	0	0	0	0	0	0	0	0	0	0	0	0	0	0	0	0	0	0	0	0	0	0	0	0	0	0	0	0	0	0	0	0	0	0	0	0	0	0	0
hsa-miR-6817-3p	0	0	0	0	0	0	0	0	0	0	0	0	0	0	0	0	0	0	0	0	0	0	0	0	0	0	0	0	1	0	0	0	0	0	0	0	0	0	0	0	0	0	0	0	0	0	0	0	0
hsa-miR-6818-5p	0	0	0	0	0	0	0	0	0	0	0	0	0	0	0	0	0	0	0	0	0	0	0	0	0	0	0	0	0	0	0	0	0	0	0	0	0	0	0	0	0	0	0	0	0	0	0	0	0
hsa-miR-6818-3p	0	0	0	0	18	0	0	0	0	0	0	0	0	0	0	0	0	0	0	0	0	0	0	0	0	0	0	0	0	0	0	0	0	0	0	7	0	0	0	0	0	0	0	0	0	0	0	0	0
hsa-miR-6819-5p	0	0	6	0	0	0	0	0	0	0	0	0	0	0	0	0	0	0	0	0	0	0	0	0	0	1	4	0	0	0	0	0	0	0	0	0	0	0	0	0	0	0	0	0	0	11	0	0	0
hsa-miR-6819-3p	0	0	0	1	0	0	0	0	0	0	0	0	0	0	0	0	0	0	0	0	0	0	0	0	0	0	0	0	0	13	0	0	0	0	0	5	0	4	0	0	0	0	0	0	0	0	0	0	2
hsa-miR-6820-5p	0	0	0	0	0	0	0	0	0	0	0	0	0	0	0	0	0	0	0	0	5	4	0	0	0	0	0	0	0	0	0	0	0	0	0	0	5	0	0	0	0	0	0	0	0	0	0	0	0
hsa-miR-6820-3p	0	0	25	0	0	6	21	6	14	13	0	10	0	0	11	0	17	13	14	11	21	10	22	10	9	6	10	0	12	16	1	0	14	23	5	25	6	0	0	23	0	6	16	10	0	5	11	14	0
hsa-miR-6821-5p	7	2	0	1	23	7	0	0	9	0	0	0	0	0	0	0	0	0	0	0	5	0	1	12	3	4	1	0	0	1	1	0	0	0	2	8	0	1	0	0	9	1	18	0	12	19	0	0	19
hsa-miR-6821-3p	0	0	0	0	0	0	0	0	0	0	0	0	0	0	0	0	0	0	0	0	0	0	0	0	0	0	0	0	0	0	0	0	0	0	0	0	0	0	0	0	0	0	0	0	0	0	0	0	0
hsa-miR-6822-5p	0	0	0	0	0	0	0	0	0	0	0	0	0	0	0	0	0	0	0	0	0	0	0	0	0	0	0	0	0	0	0	0	0	0	0	0	0	0	0	0	0	0	0	0	0	0	0	0	0
hsa-miR-6822-3p	0	0	0	0	0	0	0	0	0	0	0	0	0	0	0	0	0	0	0	0	0	0	0	0	0	0	0	0	0	0	0	0	0	0	0	1	0	0	0	0	0	0	0	0	0	0	0	0	0
hsa-miR-6823-5p	0	0	0	0	0	0	0	0	0	0	0	0	21	0	0	1	0	0	0	0	0	4	0	3	0	0	0	0	0	0	1	10	0	0	5	0	0	0	0	0	0	0	0	0	0	0	0	0	0
hsa-miR-6823-3p	0	0	0	0	0	2	0	0	0	12	10	0	0	0	0	0	0	0	0	0	0	0	0	0	0	0	0	0	8	0	0	0	0	0	0	0	0	0	0	12	0	0	0	0	0	0	0	0	0
hsa-miR-6824-5p	0	0	0	1	0	0	0	0	0	5	0	0	0	0	0	0	0	0	0	0	0	0	0	0	0	0	0	0	0	0	0	0	0	24	0	0	0	0	0	0	0	0	0	0	0	0	1	0	0
hsa-miR-6824-3p	0	0	0	0	0	0	0	0	0	0	0	0	0	0	0	0	0	0	0	0	0	0	0	0	3	0	0	0	0	0	0	0	0	0	0	0	0	0	0	0	0	0	0	0	0	0	0	0	0
hsa-miR-6825-5p	0	0	5	0	0	0	0	0	0	0	0	0	0	0	0	0	0	0	0	0	5	0	0	0	0	0	0	0	2	0	0	0	0	0	0	0	0	0	0	0	0	0	0	6	0	0	0	0	0
hsa-miR-6825-3p	0	0	0	0	0	0	0	0	0	0	0	0	0	0	0	0	0	0	0	0	0	0	0	0	0	0	0	0	0	0	0	0	0	0	0	0	0	0	0	0	0	0	0	0	0	0	0	0	0
hsa-miR-6826-5p	0	0	14	14	15	0	0	0	0	0	0	0	0	1	0	0	0	0	0	9	12	0	3	0	0	2	0	0	8	0	0	0	0	0	0	10	0	0	0	0	0	0	0	0	0	0	0	0	20
hsa-miR-6826-3p	0	0	0	8	0	4	7	0	0	0	8	0	0	0	0	24	9	4	0	0	8	13	3	0	6	0	0	0	0	0	10	18	18	0	0	0	0	0	5	3	0	6	0	6	0	0	0	0	9
hsa-miR-6827-5p	0	0	0	0	0	0	0	0	0	0	0	0	0	0	0	0	0	0	0	0	0	0	0	0	0	0	0	0	3	0	0	0	0	0	0	0	0	0	0	0	0	0	0	0	0	0	0	0	0
hsa-miR-6827-3p	0	0	0	0	0	0	0	0	0	0	0	0	0	0	0	0	0	6	0	0	0	8	0	0	0	0	0	0	0	0	0	0	0	0	0	0	0	0	0	0	0	0	0	2	0	0	0	0	4
hsa-miR-6828-5p	0	0	0	0	0	0	0	0	0	0	0	0	0	0	0	0	0	0	0	12	0	0	0	0	0	0	0	0	0	0	0	0	0	0	0	0	0	0	0	0	0	1	0	0	0	0	0	0	0
hsa-miR-6829-5p	0	0	0	0	0	0	0	0	0	0	0	0	0	0	0	0	0	0	0	0	0	0	0	0	0	0	0	0	0	0	0	0	0	0	0	0	0	0	0	0	0	0	0	0	0	0	0	0	0
hsa-miR-6829-3p	0	0	0	0	0	0	0	0	0	0	0	0	0	0	0	0	0	0	0	0	0	0	0	0	5	0	0	0	0	0	0	0	0	0	0	0	0	0	0	0	0	0	0	0	0	0	0	0	0
hsa-miR-6830-5p	0	1	0	0	0	0	6	1	0	0	0	0	0	0	0	0	0	0	0	0	0	0	0	0	0	0	0	0	0	0	0	0	0	0	0	1	0	0	0	0	0	0	0	0	0	0	6	0	0
hsa-miR-6830-3p	20	23	6	0	0	0	0	0	0	17	14	4	18	0	0	19	13	37	0	0	0	55	0	11	0	6	53	0	19	15	0	1	8	35	6	11	34	4	0	39	6	11	0	9	10	6	29	0	21
hsa-miR-6831-5p	0	17	0	0	0	3	0	0	0	0	0	0	0	0	3	0	1	0	0	0	0	0	0	0	0	0	8	0	0	0	0	0	14	1	8	0	0	7	6	6	0	0	0	0	0	0	0	7	0
hsa-miR-6832-5p	0	0	0	0	0	0	6	0	0	4	0	0	0	0	0	0	14	0	0	0	5	0	4	5	4	10	0	0	0	0	9	0	0	0	0	0	3	0	0	0	0	0	0	7	0	1	0	0	0
hsa-miR-6832-3p	0	0	0	0	0	0	2	0	0	0	0	0	0	1	0	0	0	0	5	0	0	0	7	0	0	0	14	1	2	0	0	0	0	0	5	18	0	0	3	5	0	15	1	0	0	1	15	0	0
hsa-miR-6833-5p	3	0	8	0	0	11	0	9	2	0	0	2	0	0	0	0	0	0	0	0	0	3	0	0	0	0	0	11	2	4	0	13	17	0	0	8	0	11	0	2	0	11	0	0	0	0	0	0	14
hsa-miR-6833-3p	14	0	0	5	0	2	0	11	17	0	30	0	0	1	0	20	9	5	5	0	0	0	0	0	3	0	0	0	6	14	9	0	0	0	9	0	7	0	0	7	0	0	0	0	0	22	13	11	0
hsa-miR-6834-5p	0	0	0	0	0	0	0	0	0	0	0	0	0	0	0	0	0	0	0	0	0	0	0	0	0	0	0	0	0	0	10	0	0	0	0	0	0	0	0	0	0	0	0	4	0	0	0	0	0
hsa-miR-6834-3p	0	0	0	0	0	0	0	0	0	0	0	0	0	0	0	0	0	0	0	0	0	0	0	0	0	0	0	0	0	0	0	0	0	0	0	0	0	0	0	0	0	0	0	0	0	0	0	0	0
hsa-miR-6835-5p	0	0	0	0	0	0	0	0	0	0	0	0	13	0	0	0	0	0	0	0	0	0	0	0	0	0	0	0	0	0	8	0	11	0	0	0	0	0	0	0	0	0	0	0	0	0	0	0	0
hsa-miR-6835-3p	0	0	0	0	0	0	0	0	0	0	0	0	0	0	0	0	0	0	0	0	0	0	0	0	0	0	0	0	0	0	0	0	0	0	0	0	0	0	0	0	0	0	0	0	0	0	0	0	0
hsa-miR-6780b-5p	0	0	0	0	0	0	0	1	0	0	0	0	0	0	0	0	0	0	0	0	0	0	0	0	3	4	0	0	0	0	0	1	0	0	0	0	0	5	0	0	0	1	0	0	1	0	1	0	4
hsa-miR-6780b-3p	0	0	7	2	7	0	0	0	0	0	0	0	0	10	0	0	0	2	8	0	0	5	5	2	11	0	13	2	2	0	9	0	0	0	0	4	9	5	0	0	6	13	0	3	7	0	0	0	7
hsa-miR-6836-5p	0	0	0	0	0	0	0	0	0	0	0	0	0	0	0	0	0	4	0	0	0	0	2	0	0	6	0	0	0	0	0	0	0	0	0	0	0	0	0	0	7	0	0	0	0	0	4	0	0
hsa-miR-6836-3p	9	0	0	2	8	4	4	4	0	0	0	0	11	0	14	0	6	0	1	0	2	5	2	0	0	6	8	12	7	0	0	17	0	30	0	0	0	0	14	11	0	16	6	0	0	2	6	0	1
hsa-miR-6837-5p	0	0	0	0	0	0	0	0	0	0	0	0	0	0	0	0	0	0	0	0	0	0	0	0	0	0	0	0	0	0	0	0	0	0	0	0	0	0	0	0	0	0	0	0	0	0	0	0	0
hsa-miR-6837-3p	0	0	0	0	0	0	13	0	0	0	0	3	12	0	0	17	7	0	7	0	0	0	8	5	2	0	0	0	0	7	0	0	12	0	4	0	7	0	0	11	0	0	0	2	0	0	5	0	0
hsa-miR-6838-5p	1	0	0	0	0	0	0	0	0	0	0	0	0	0	0	0	0	0	0	0	0	0	0	0	0	0	0	0	0	0	0	0	0	0	0	0	0	0	0	0	0	0	0	0	0	0	0	0	0
hsa-miR-6838-3p	0	0	0	0	0	0	0	5	0	0	0	0	0	0	0	0	0	0	0	0	0	0	0	0	0	0	0	0	0	0	0	0	0	0	0	0	0	0	0	0	0	0	0	0	0	0	0	0	0
hsa-miR-6839-5p	0	0	0	0	0	0	0	0	0	0	0	0	0	0	0	0	0	0	0	0	0	0	0	0	0	0	0	0	0	0	0	0	0	0	0	0	0	0	0	0	0	0	0	0	0	0	0	0	0
hsa-miR-6840-5p	0	0	0	0	0	0	0	0	0	0	0	0	0	0	0	0	0	0	0	0	0	0	0	0	0	0	0	0	0	0	0	0	0	0	0	0	0	0	0	0	0	0	0	0	0	0	0	0	0
hsa-miR-6840-3p	0	0	0	2	0	0	0	0	0	14	0	0	0	0	0	0	0	0	0	0	0	0	0	0	0	6	0	0	0	0	0	0	8	0	4	0	0	0	0	0	0	0	0	0	0	0	0	0	0
hsa-miR-6841-5p	0	0	0	0	0	0	0	0	0	0	0	0	0	0	0	0	0	0	0	0	0	0	0	8	0	0	0	0	0	0	0	0	0	0	0	0	0	0	0	0	0	0	0	0	0	0	5	0	0
hsa-miR-6841-3p	0	0	0	0	0	0	0	0	0	0	0	0	0	0	0	0	0	0	0	0	0	0	0	0	0	0	0	0	0	0	0	0	0	0	0	0	0	0	0	0	0	0	0	0	0	0	0	0	0
hsa-miR-6842-5p	6	0	5	8	13	0	10	24	7	18	0	9	22	7	9	6	16	17	14	1	6	14	7	12	5	2	18	0	11	0	0	10	1	8	8	1	5	5	0	17	0	5	0	4	0	3	25	8	20
hsa-miR-6842-3p	19	39	69	3	17	3	55	42	9	18	0	39	74	17	10	0	0	39	20	58	40	48	27	88	32	14	58	35	34	19	0	0	23	15	36	53	45	17	15	34	57	23	17	26	0	8	24	29	50
hsa-miR-6843-3p	0	0	9	0	0	0	0	0	0	0	0	4	0	0	0	0	0	0	0	0	5	0	0	5	1	0	0	0	6	0	0	0	0	0	0	13	0	0	0	0	0	0	0	0	0	0	0	9	0
hsa-miR-6844	0	0	0	0	0	0	0	0	1	0	0	0	0	0	0	0	0	0	0	0	0	0	0	0	0	0	0	1	0	0	0	0	0	0	0	0	0	0	0	0	0	0	0	0	0	0	0	0	4
hsa-miR-6845-5p	0	0	0	0	0	0	0	0	0	0	0	0	0	0	0	0	0	0	0	0	0	0	0	0	0	0	0	0	0	0	0	0	0	0	0	0	0	0	0	0	0	0	0	0	0	0	0	0	0
hsa-miR-6845-3p	0	0	0	0	0	0	0	0	0	0	0	0	0	0	0	0	0	0	0	0	0	0	0	0	0	0	0	0	0	0	0	0	0	0	0	0	0	0	0	0	0	0	11	0	0	0	0	0	0
hsa-miR-6846-5p	0	0	0	0	0	0	0	0	0	0	1	0	0	0	0	0	0	0	0	0	0	0	0	0	0	0	0	0	0	0	0	14	0	0	0	0	0	0	0	0	0	0	0	0	0	0	0	0	0
hsa-miR-6846-3p	0	0	0	0	0	0	0	6	0	0	0	0	0	0	0	0	0	0	0	0	0	0	0	1	3	0	0	0	0	0	0	0	0	0	7	0	0	0	0	0	0	0	0	0	0	0	0	0	0
hsa-miR-6847-5p	0	0	0	0	0	0	0	1	0	0	0	0	0	0	0	0	0	0	0	0	0	0	0	0	0	0	1	0	0	0	0	0	0	0	0	0	0	0	0	0	4	0	0	0	0	0	0	0	0
hsa-miR-6847-3p	0	0	0	0	0	0	0	0	0	0	0	0	0	0	0	0	0	0	0	0	0	0	0	0	0	0	0	0	0	0	0	0	0	0	0	0	0	0	0	0	0	0	0	0	0	0	0	0	0
hsa-miR-6848-5p	4	0	0	0	0	0	5	0	0	0	0	0	0	0	0	0	0	0	1	0	0	0	4	0	0	0	0	0	7	0	0	0	8	0	0	7	0	0	0	0	0	0	0	0	11	0	0	0	0
hsa-miR-6849-5p	0	0	0	0	0	0	0	0	0	0	0	0	0	0	0	0	0	0	0	0	0	0	0	0	0	0	0	0	0	0	0	0	0	1	0	0	0	0	0	0	0	0	0	0	0	0	1	0	0
hsa-miR-6849-3p	0	0	0	0	0	3	0	0	0	0	0	0	0	0	0	0	0	0	0	0	0	0	1	0	0	3	0	0	0	0	0	1	0	0	0	8	0	0	0	0	0	0	0	0	0	0	0	0	0
hsa-miR-6850-5p	0	0	0	0	0	0	0	9	1	0	0	5	0	0	0	0	0	0	0	7	0	6	0	1	0	7	0	0	3	0	0	0	0	11	0	1	0	0	0	0	0	0	10	4	0	0	0	0	0
hsa-miR-6850-3p	0	0	0	0	0	0	0	0	0	0	0	0	0	0	0	0	0	0	0	0	0	0	0	0	0	0	0	0	0	0	0	0	0	0	0	0	0	0	0	0	0	0	0	0	0	0	0	0	0
hsa-miR-6851-5p	0	0	0	0	0	0	0	0	0	0	0	0	0	0	0	0	0	0	0	0	0	0	0	0	0	0	0	0	0	0	0	0	9	0	0	0	0	0	0	0	0	0	0	0	0	0	0	0	0
hsa-miR-6851-3p	0	0	0	0	0	0	0	0	0	0	0	0	0	0	0	0	0	0	0	0	0	0	0	0	0	0	0	0	0	0	0	0	0	0	0	0	0	0	0	0	0	0	0	0	0	0	0	0	0
hsa-miR-6852-5p	13	10	86	15	4	6	40	27	5	25	11	9	67	11	12	46	16	36	15	0	64	23	15	35	10	4	73	0	66	28	0	0	14	23	7	8	19	41	26	53	39	0	0	52	11	26	26	72	96
hsa-miR-6852-3p	0	0	0	0	0	0	0	0	0	0	0	0	0	0	0	0	0	0	0	0	0	0	0	0	0	0	0	0	0	0	0	0	0	0	0	0	0	0	0	0	0	0	0	0	0	0	0	0	0
hsa-miR-6853-5p	0	0	0	0	0	0	0	0	0	0	0	0	0	0	0	0	0	0	0	0	0	0	0	0	0	0	0	0	0	0	0	0	0	0	0	0	0	0	0	0	0	0	0	0	0	0	0	0	0
hsa-miR-6853-3p	0	0	0	0	0	0	0	0	0	0	0	0	0	0	0	0	0	0	0	0	0	0	0	0	0	0	0	0	0	0	0	0	0	0	0	0	0	0	0	0	0	0	0	0	0	0	0	0	0
hsa-miR-6854-5p	0	0	0	0	0	0	0	0	0	0	0	0	0	0	0	0	0	0	0	0	0	0	0	0	0	0	0	0	0	0	0	0	0	0	0	0	0	0	0	0	0	0	0	0	0	0	0	0	0
hsa-miR-6854-3p	0	0	0	0	0	0	0	0	0	0	0	0	0	0	0	0	0	0	0	0	0	0	0	0	0	0	0	0	0	0	0	0	0	0	0	0	0	0	0	0	0	0	0	0	0	1	0	0	0
hsa-miR-6855-5p	1	0	0	0	0	0	0	1	0	0	0	0	0	0	0	0	0	0	0	0	0	0	3	0	0	0	0	0	3	0	0	0	0	0	0	0	0	0	0	0	0	0	0	0	0	0	0	0	0
hsa-miR-6855-3p	0	0	0	0	9	4	4	0	7	0	0	5	0	0	0	16	0	4	0	13	0	2	1	7	3	0	0	10	3	0	0	6	0	1	1	0	0	5	0	0	0	24	9	7	0	9	8	5	8
hsa-miR-6856-5p	0	0	0	0	0	0	0	0	0	0	0	0	0	11	0	0	0	0	0	0	0	0	0	0	0	4	0	0	0	0	0	0	0	0	0	0	0	0	0	0	0	0	0	0	0	0	0	0	0
[truncated: 623 more rows]
[truncated: 604 more columns]
