# Supplementary material for: Identification of BRCA1/2 mutation female carriers using circulating microRNA profiles
Source: Nat Commun. 2023 Jun 8;14:3350. doi: 10.1038/s41467-023-38925-4 (PMC10250543; doi:10.1038/s41467-023-38925-4)
Supplement: Supplementary file 12 — Supplementary Dataset 8 [file 41467_2023_38925_MOESM12_ESM.xlsx]

## Sheet: Arkusz1
Supplementary Dataset 8 - miRNA counts (log2(TPM)) of all samples after voom normalization and mean-variance trend removal.
	30223-076	30223-065	30223-083	30223-022	30223-026	30223-074	30223-006	30223-092	30223-007	30223-061	30223-068	30223-087	30223-041	30223-008	30223-066	30223-097	30223-067	30223-015	30223-073	30223-054	30223-084	30223-090	30223-014	30223-029	30223-030	30223-017	30223-057	30223-046	30223-020	30223-081	30223-031	30223-035	30223-036	30223-094	30223-004	30223-023	30223-075	30223-059	30223-044	30223-009	30223-095	30223-050	30223-039	30223-028	30223-098	30223-082	30223-088	30223-063	30223-016
hsa-let-7a-5p	15.729	15.5189	15.2004	15.5299	15.3455	15.5075	15.2022	15.3161	15.8713	16.1908	15.9473	15.0839	16.1367	14.8818	15.384	15.1139	16.0445	14.7649	16.3965	16.4367	16.2076	15.0829	15.3553	15.2055	15.4126	16.193	16.2637	14.8652	15.5	15.4276	15.3505	15.9372	15.9012	15.4998	14.8752	14.9458	15.8251	16.2335	15.7845	15.414	15.8249	14.8069	15.0629	15.9012	15.3194	16.0352	14.6401	15.4935	15.6118
hsa-let-7b-5p	15.0863	15.1497	14.8072	15.0882	14.5949	15.7757	14.2395	15.7576	16.0653	15.6352	16.1419	14.4887	15.3214	15.9714	14.2701	14.4984	16.3727	14.5569	16.3411	16.2116	15.8442	14.7042	15.9744	14.0815	14.7388	16.4208	15.8116	14.84	15.4708	15.6279	14.2845	16.3365	15.6513	15.1398	14.3977	15.4025	15.5472	14.9323	15.2733	15.1801	14.5188	14.6809	14.2253	14.2236	15.3453	16.053	14.1465	14.6936	14.0671
hsa-let-7b-3p	4.50379	1.11183	3.80845	2.7768	4.93621	4.81085	3.35781	4.88526	4.52802	4.00504	5.53908	3.92552	5.34997	4.09717	3.65027	5.35761	4.93439	3.32342	4.54153	4.57219	4.04316	4.48044	4.33173	4.18773	4.44471	5.27655	3.59811	4.3235	3.54888	3.67851	6.32947	3.51286	5.29721	5.08732	5.24746	4.64178	4.21092	4.16333	4.19453	3.44759	3.96206	4.99883	6.0369	4.02654	4.78228	5.01436	4.9998	4.13695	2.74509
hsa-let-7c-5p	9.3397	9.29868	9.86305	9.37671	9.47353	9.32454	8.71113	9.78061	9.96832	9.78697	12.2378	8.94587	9.90355	9.46456	9.17142	9.45893	9.61322	8.73113	9.79518	10.0755	10.1499	8.54323	9.30914	8.97513	9.29693	9.39191	10.3756	9.43686	9.19897	9.77088	8.52705	9.86683	9.63827	9.57096	8.77323	8.86332	9.68364	9.82896	10.0438	9.28478	10.06	8.55887	8.68907	9.0942	9.91721	9.54601	8.6866	9.36684	9.01394
hsa-let-7d-5p	11.4009	11.357	10.696	11.6497	11.3337	11.3973	11.5558	11.2263	12.315	11.8194	11.7466	11.4114	11.6527	11.292	10.862	10.9943	12.1823	11.5294	12.2743	12.0825	11.4651	11.361	12.108	10.9648	11.6907	13.2194	11.7396	10.7095	12.1544	10.8096	11.4178	11.572	11.4422	11.2006	11.727	11.5648	11.851	11.9309	11.2959	11.6006	11.8841	11.0022	11.2081	11.6121	11.028	11.9527	11.5137	11.5305	11.7443
hsa-let-7d-3p	8.84956	8.87604	9.30438	9.10423	9.28553	8.9602	9.1642	9.3407	9.00782	9.23779	9.25005	8.99617	8.93676	8.69577	8.8677	8.3704	8.77391	9.02721	8.66754	9.26416	8.71929	9.25985	8.72405	9.36026	8.75644	9.61129	8.44411	8.71348	8.62863	9.32218	10.047	8.77782	9.38085	9.28066	9.33025	8.71172	8.9534	8.69513	8.72731	8.76881	8.88055	9.09633	8.91427	8.99968	8.5392	9.19659	9.50871	8.6775	8.89259
hsa-let-7e-5p	9.63876	9.43586	9.04382	8.92239	9.8994	7.99951	9.71709	8.1723	8.25216	9.51267	9.14739	8.40795	10.0587	9.03824	8.68567	9.43882	8.70573	9.25831	8.19655	10.2506	9.57508	8.8853	8.43396	9.57984	8.71494	8.52038	10.3781	9.72143	9.04933	8.88383	9.00317	9.52577	9.21765	10.0071	8.84509	9.3654	9.22153	10.9048	9.66462	9.24836	10.2237	8.34492	8.8479	9.83301	8.91188	8.70149	8.76267	10.6042	10.0081
hsa-let-7f-5p	14.6239	14.0299	13.8378	14.5468	14.3245	13.7731	14.3354	13.5596	14.4757	14.6514	14.0342	13.8276	15.0994	13.9567	14.008	14.0043	14.1851	14.1172	13.9126	14.3026	15.0848	13.9442	14.1252	14.4267	14.0918	14.7311	15.0851	14.2078	14.4228	13.7203	14.4591	14.2171	14.2056	14.3413	13.7926	13.8603	14.1414	15.4105	14.262	14.3612	15.4052	12.9571	13.7964	15.27	13.3741	13.7209	14.1909	14.4632	15.1026
hsa-miR-15a-5p	8.94119	9.79903	8.67618	9.77472	9.57753	10.1064	9.64363	10.0446	10.768	9.33278	9.74129	10.1383	8.73974	10.1389	9.21896	9.43107	10.1725	9.8554	10.1319	10.1333	9.46274	10.5352	10.6168	8.65142	11.1558	11.7927	8.3868	9.35798	10.3683	8.81487	10.2971	9.92765	9.86526	9.67248	10.527	10.912	10.2912	9.07108	9.14185	9.31997	9.65694	10.6081	10.699	9.1742	10.2658	10.7075	10.1735	9.30807	8.88874
hsa-miR-16-5p	17.8045	18.8827	17.6423	18.4104	17.2575	18.3439	17.8165	18.3987	18.8797	18.6744	18.4904	18.4518	17.9553	17.8848	18.6793	17.6897	19.2149	17.2431	19.533	19.0412	17.6812	18.5606	19.0724	16.9504	18.8769	19.7568	18.0291	16.8627	18.0672	17.7536	17.484	18.7639	18.4849	17.8014	18.518	18.4597	18.7229	17.6986	17.8813	17.7651	17.4822	18.8158	19.4397	17.2015	18.8569	19.5188	17.6825	17.7553	16.8598
hsa-miR-17-5p	9.22742	9.00138	9.60759	8.78185	7.86872	9.51455	8.89476	9.62623	9.9829	9.26071	9.41511	8.91501	9.46635	8.52989	9.75557	9.23808	10.244	8.68714	9.93853	10.1951	9.4592	8.41396	9.61956	8.73193	9.25374	9.13721	9.84892	8.24013	9.34853	8.98386	8.45636	10.163	9.88353	8.95701	8.41738	8.8376	9.53448	9.00272	9.33849	8.91706	8.49484	8.32009	9.54278	9.04944	9.77987	9.89103	8.60702	8.97447	8.80676
hsa-miR-18a-5p	6.96074	6.23008	7.63651	7.09134	6.01355	7.3233	7.30886	7.12795	7.62373	7.133	6.62429	7.14008	7.31578	6.79955	7.62931	7.24336	8.25589	6.66893	7.96465	7.35477	7.29783	6.70867	7.28669	6.63704	7.45444	6.64675	7.94124	6.3296	7.2218	6.48313	6.85424	7.65774	7.06765	7.10933	6.77077	6.96793	7.39048	6.88684	6.88912	6.44641	7.11502	6.38139	8.16606	6.7993	7.44408	7.63594	6.85732	7.48021	6.85509
hsa-miR-18a-3p	4.55723	3.50872	3.82504	3.9565	4.02853	4.75313	4.37399	5.99488	5.36777	1.55335	-2.02317	4.14165	4.1871	4.3728	3.91946	3.0419	5.04888	4.25025	5.62716	3.39988	4.92106	3.58375	5.46349	2.9366	4.62098	5.42436	3.98106	3.62407	4.19173	5.15778	2.51278	4.38617	3.35629	2.37045	3.13575	4.94562	4.43848	3.04641	3.50732	3.76763	4.46902	3.93828	4.81167	2.75645	4.1918	3.29404	4.4984	4.25479	2.85443
hsa-miR-19a-3p	7.64521	7.73339	7.92024	8.31627	7.7308	8.42151	8.05114	8.54745	8.68929	7.70787	8.12022	8.15802	6.20284	8.74507	8.06357	8.32092	8.52183	8.56842	8.51732	8.4727	7.72017	8.04691	8.73378	7.94483	9.09355	9.71709	7.1111	8.87999	8.42594	6.9128	8.31779	8.17801	8.41679	8.14957	8.28446	9.57641	8.37074	7.70666	7.86904	8.10122	7.84651	8.45105	9.21343	8.2936	8.36632	8.6435	8.2609	7.63819	7.68529
hsa-miR-19b-3p	9.57164	9.62463	9.46675	9.98764	9.62463	10.3618	9.92332	10.2385	10.6877	9.45705	9.78137	9.97542	8.72224	10.5089	9.9352	9.69117	9.99111	10.248	10.4821	9.84826	9.56558	9.85753	10.859	9.77961	10.9366	11.3641	9.16785	10.1655	10.236	8.61908	9.96399	10.2676	10.025	9.53204	10.242	11.1092	10.0369	9.43	9.52063	9.95352	9.40309	10.1171	10.6736	9.90296	10.2137	10.1109	9.93249	9.42801	9.39676
hsa-miR-20a-5p	10.1619	10.038	10.3404	10.9291	9.80163	10.7323	10.8791	10.6279	11.6091	10.2998	10.5705	10.6381	9.99256	10.7718	10.7803	10.2954	11.6185	10.6938	10.9275	10.6499	10.3966	9.97033	11.5218	10.1674	11.5776	11.2882	10.2216	10.4261	10.8926	9.28265	9.8886	11.1193	10.8769	10.3974	10.5192	11.3481	10.7179	10.2052	10.1352	10.6073	10.1937	10.2672	11.4206	10.5687	10.7842	11.1983	10.9156	10.4058	10.2967
hsa-miR-21-5p	13.7301	13.5129	12.8059	14.614	14.4237	13.7108	13.4084	12.5618	13.9713	12.5251	13.4514	12.6973	12.8141	14.2387	13.5919	13.0352	13.107	13.3071	13.4187	12.5538	12.7373	13.4666	13.295	13.1577	13.9528	15.2988	12.798	14.1194	12.9231	13.4435	13.2499	12.5824	12.867	13.2	13.1234	13.4872	13.2706	13.1536	13.0223	13.9315	13.1573	13.3094	13.4805	13.4759	12.5749	13.0393	12.3208	12.4409	12.8683
hsa-miR-22-5p	4.7378	4.48106	4.97745	5.01384	4.68709	3.78228	4.83001	4.45259	4.4045	4.70429	5.42805	4.77998	4.58976	4.3728	-0.0501713	4.89075	3.70916	4.42295	4.05194	3.52361	4.75575	4.30657	3.78182	3.58127	5.41577	5.38047	4.40712	5.20019	4.24477	4.34097	5.32013	2.4206	4.34736	2.17341	5.17792	5.29385	4.61321	4.26344	4.6581	2.90445	5.20599	4.59036	5.14746	4.62783	4.15825	4.35199	4.74994	4.31029	4.72507
hsa-miR-22-3p	10.4767	10.6431	10.0558	10.5156	9.90225	10.3582	10.1715	10.1625	10.6346	10.3775	10.3451	10.309	9.59126	10.4734	10.6024	10.6559	10.5228	10.1481	10.6772	10.619	10.0916	10.7135	10.1734	9.44484	10.8147	12.2126	9.79078	10.9395	10.1302	10.572	10.703	10.2008	10.8451	10.2522	10.8302	11.2564	10.835	9.91036	10.093	9.74203	10.3578	11.4875	11.2814	9.87612	10.2514	10.9371	10.1789	10.3791	9.5068
hsa-miR-23a-3p	11.6706	11.7287	11.7793	12.1521	12.4116	12.0928	11.7034	12.4521	11.3672	12.2036	12.2744	12.2572	11.7249	11.6695	12.0528	12.1166	11.5932	12.5255	11.5362	11.7576	11.4885	12.2432	12.0459	12.5767	11.499	11.5585	11.4708	12.4303	11.6312	12.5546	13.0377	11.6291	12.1865	12.3357	12.3394	12.0483	11.8758	11.4601	12.3274	12.1898	12.1597	12.4178	11.7978	11.7516	11.9684	11.5325	12.5644	11.743	11.822
hsa-miR-24-3p	11.7953	11.7614	12.1358	11.6506	11.126	10.9725	11.5291	11.7165	10.4551	12.2659	11.6425	11.9618	11.7543	10.8287	12.7895	12.1229	11.6881	11.5597	11.3156	11.6006	11.1758	11.8701	10.9158	11.7669	11.2668	10.994	12.1193	11.7624	11.1422	11.5888	12.0731	11.2344	11.869	12.0322	11.7182	11.335	11.7693	11.6191	11.8858	11.4261	11.8619	12.0019	11.808	11.4191	11.772	11.7874	11.8951	11.508	11.315
hsa-miR-25-3p	12.7862	12.9645	12.3013	13.1288	12.6937	13.6271	13.2216	13.6254	14.2087	12.8327	13.1521	13.1691	12.215	13.2619	12.2167	12.1731	13.6966	12.9568	14.1677	13.1107	12.7382	13.1403	14.4365	12.9474	13.7726	14.6412	12.4627	12.1979	13.3331	12.5851	12.7735	12.9733	12.9554	12.2497	13.5749	13.4963	13.4632	12.6478	12.3511	13.2023	12.3998	13.4439	12.9724	12.5445	13.0908	13.548	13.3983	12.5652	12.3198
hsa-miR-26a-5p	13.796	13.7122	13.5538	13.5379	13.5112	13.5359	14.078	13.6859	13.1291	13.9336	13.3911	14.0005	14.2593	13.5281	13.808	14.1942	14.0206	13.9611	13.2881	13.6797	14.507	13.4706	14.0264	14.0299	13.5087	12.5483	14.5724	14.3615	13.9644	13.0181	14.2833	13.8002	14.1289	13.9753	13.6833	13.8208	13.8076	14.4811	14.0692	13.4967	14.9155	13.1177	14.193	14.5548	13.7042	13.116	14.3274	14.2092	14.6207
hsa-miR-26b-5p	11.6839	11.2422	12.0671	11.7364	11.9363	13.0685	11.7867	12.2523	13.3919	12.0893	12.6715	12.2086	11.7028	12.4613	12.2177	11.5103	13.6211	12.1519	13.0905	12.1004	12.752	11.3843	13.1364	11.475	12.4989	12.0419	12.3361	12.0848	12.7837	11.1051	11.5791	12.6806	12.6292	11.6403	11.6744	11.7361	12.7237	12.194	11.9887	12.1688	11.8863	11.3521	12.7558	11.4068	11.7091	12.2571	11.9222	11.6812	11.3902
hsa-miR-27a-3p	10.0279	10.1498	10.3024	10.6321	10.6421	10.1107	9.8944	10.5876	9.52315	10.2297	10.0686	10.5308	9.89118	9.60468	11.0419	10.7703	9.98084	10.9648	10.0255	9.74927	9.46521	10.6257	10.0608	10.9206	10.2076	9.83508	9.96758	11.1547	9.7759	9.7047	11.2028	9.88513	10.4606	10.7249	10.5077	10.4927	10.4011	9.76173	10.3701	10.3601	10.433	10.9813	10.8622	10.1087	10.4347	9.79663	10.563	9.83775	10.0106
hsa-miR-28-3p	7.98613	6.81412	7.79957	7.65894	7.46391	7.18827	8.29086	7.55252	6.59134	7.82454	7.39679	7.90257	8.10147	7.44169	7.169	7.61583	6.8857	7.95069	6.03361	7.33238	8.03985	7.5031	7.93951	8.52705	7.35403	6.23094	8.17197	8.05495	7.74067	7.90312	7.38873	7.04472	7.55269	7.95221	7.90864	7.41552	7.40481	8.52404	7.86666	7.69154	8.70339	7.06167	7.12561	8.47215	7.90494	7.42265	8.62715	8.10789	8.39416
hsa-miR-29a-3p	9.61166	9.93774	9.97478	10.1403	10.4997	10.7637	8.854	11.1273	9.87579	9.31568	10.3817	10.396	10.2278	10.4771	10.4185	10.7423	8.98432	10.1107	10.366	9.67892	9.9542	10.1315	10.5572	10.4645	9.31235	9.23441	9.48895	11.0461	9.48404	10.5781	10.2314	9.56939	10.4371	10.4362	9.91421	10.0895	10.3465	9.19087	10.6036	10.1823	9.73955	10.5732	10.805	9.41331	11.0076	9.73372	10.4127	9.28506	8.89547
hsa-miR-30a-5p	8.16747	8.48745	7.81002	9.0009	9.6408	8.37444	7.15506	8.49004	8.38676	8.20313	8.98176	8.49276	8.56527	8.82365	8.4851	9.20339	7.94023	8.12226	8.03269	8.82113	7.79385	8.07012	8.13062	8.68205	8.18622	7.1335	7.95369	9.23986	7.33499	9.77508	9.68725	8.15978	8.7809	9.00908	8.88655	8.285	8.2195	7.591	8.58685	8.35856	7.98747	8.81883	8.94861	7.96131	9.42349	7.91501	7.7983	8.13427	7.65538
hsa-miR-30a-3p	3.29943	-2.79506	4.44529	4.78414	4.18648	4.34788	3.78635	3.37983	4.1006	4.4084	4.12658	4.66248	4.80682	5.23006	2.61279	4.43938	4.25035	4.2165	0.22994	3.63757	3.98143	3.18039	3.93497	4.87961	3.62559	3.2944	3.3738	4.0358	3.42565	3.26029	4.47961	4.12731	4.86819	4.86571	4.68773	4.18564	3.97517	4.11054	5.00838	3.9911	4.38089	4.30085	4.04115	4.30706	5.02498	-2.63669	3.68008	2.56422	3.84916
hsa-miR-32-5p	8.88396	9.69704	8.7972	9.22447	8.90935	9.56992	8.51533	8.87168	9.62869	8.6048	9.05699	8.98834	8.45854	9.43982	9.46881	8.6604	9.24757	9.22156	9.83542	8.57756	8.59083	9.93082	9.64872	8.04129	10.0455	11.6555	8.50154	8.8242	9.15426	8.53913	9.17876	8.88897	8.89181	8.99047	9.30329	9.48621	9.61236	8.43113	8.62679	9.09201	8.69884	9.75518	9.76136	8.48948	8.76078	9.15488	8.54412	8.59163	8.07297
hsa-miR-92a-3p	14.1734	14.7904	13.6491	14.1124	13.4613	14.537	14.2471	14.5698	14.862	13.7277	14.6493	13.8285	13.7919	14.7446	13.2919	13.0413	14.8496	13.9864	15.2198	14.3927	13.8259	13.8492	14.6206	12.8215	14.3635	15.9915	13.4688	13.5966	13.7457	14.6929	14.1811	14.2705	14.0482	14.0687	14.3186	14.8155	14.1909	13.4111	13.4705	13.7062	13.7116	14.4163	13.5056	13.3853	13.5629	14.993	13.8273	13.8135	13.0876
hsa-miR-93-5p	12.0805	12.1084	12.1998	12.5048	11.5402	13.3003	12.3133	13.1434	13.4944	12.5313	12.5716	12.8094	12.1183	12.5471	12.6026	12.2949	14.0002	12.8098	13.5052	12.7388	12.3415	12.3222	13.9381	12.6158	12.9104	13.2013	12.4371	12.3868	12.897	11.8785	12.0507	12.9411	12.9259	12.3097	12.8059	13.0888	12.9349	12.2238	12.1584	12.4862	12.3164	12.6122	13.2483	12.1293	12.9703	13.0058	13.3798	12.2366	11.977
hsa-miR-95-3p	4.53963	5.1058	4.27469	4.73952	4.42255	3.9964	2.87239	4.55894	4.12036	4.00504	5.67032	4.19098	4.80682	4.80343	5.21036	5.18573	4.39343	4.2165	4.16405	4.5137	4.31748	3.71805	4.55074	4.39418	4.88939	1.75598	4.01603	5.29468	3.75308	5.25709	4.66805	4.25492	5.27854	4.82148	4.8	3.89775	5.18532	3.52109	5.80955	3.89756	4.16039	5.70382	2.67615	4.10861	5.26455	4.95576	4.78108	3.37938	3.31864
hsa-miR-96-5p	5.8239	5.64373	4.10853	6.49971	5.94572	8.66394	6.99515	7.10305	6.73927	5.01278	6.88673	5.30179	4.62136	6.61742	5.64099	4.71706	6.72277	6.30547	7.11781	5.75585	5.80781	5.99659	7.92782	5.27469	8.12903	6.76241	4.96772	4.91659	5.65263	5.17143	4.98408	5.96181	6.14315	5.85752	6.92022	6.73265	5.60496	5.3149	5.12452	5.7313	5.26873	6.60125	6.81415	5.28075	5.82032	6.2732	5.61532	6.242	4.26023
hsa-miR-98-5p	9.50917	8.70229	9.00568	9.22447	8.89961	8.60399	9.04842	8.62645	9.35088	9.48304	9.55851	8.67824	9.54602	8.55775	8.8677	9.18595	9.44008	8.48761	9.25429	9.58734	10.1691	8.59507	8.95078	9.26587	9.18914	9.18424	9.92652	8.91557	9.26818	8.81161	8.90665	9.26325	9.30675	9.22605	8.15473	8.73172	9.26626	10.0907	9.15947	9.12113	9.76099	7.83229	8.93497	10.0439	8.85803	9.24862	8.64136	9.55376	9.69221
hsa-miR-99a-5p	7.29812	6.41683	5.9756	7.85818	7.45729	7.27285	6.42018	6.71332	6.61592	6.12052	7.68936	5.54883	7.20719	8.01414	5.89625	7.06974	5.19813	6.97171	6.92442	6.59353	6.69816	6.21678	6.7512	6.80505	6.21208	6.53108	6.24888	7.45115	5.58018	8.96929	6.06457	5.41719	6.26674	6.41763	7.36032	6.83326	6.49465	6.16117	6.77188	7.14222	6.26565	6.1927	6.19781	6.36804	7.33944	5.2762	6.1365	6.93728	5.91249
hsa-miR-100-5p	6.36333	5.56688	4.85361	6.79326	6.08408	6.12711	4.85328	6.11928	5.53907	5.11694	6.85028	4.47607	6.07557	7.04891	3.40926	6.30848	3.99685	6.07537	5.51534	4.5137	5.73018	5.55712	5.21264	5.54507	5.38353	4.78152	4.96772	5.86991	4.06767	8.45308	5.6827	4.89725	5.05536	4.88732	6.12655	4.96265	4.37519	5.33805	5.7591	6.23596	5.28095	5.18404	3.60904	5.66673	6.02963	3.34059	5.25028	5.77416	5.20967
hsa-miR-101-3p	9.63359	10.7931	9.36836	10.5914	9.9144	10.9251	9.35798	9.98145	11.1938	9.16589	10.2809	10.1356	9.6422	10.9536	9.93235	10.284	10.4462	9.766	11.4829	10.1405	9.40623	10.241	10.9123	9.1665	10.7527	11.8507	9.72062	10.6063	10.0301	9.45081	9.31191	10.3742	10.5895	9.74789	10.1458	11.2355	10.8029	9.33109	9.89176	10.0942	9.44444	10.5998	11.8743	9.40826	10.425	10.6317	9.17584	9.49121	9.02597
hsa-miR-29b-3p	7.48897	7.79084	7.45398	7.70415	7.92264	8.34055	7.97805	7.95995	8.64478	7.42154	8.35079	8.62988	7.73343	7.86233	8.04961	8.1605	7.62662	7.88373	8.12562	8.18006	8.59534	7.84642	8.62379	7.88422	8.2665	7.67086	8.11564	8.43944	8.03152	6.75412	8.26523	8.36996	8.38549	8.26346	8.03856	8.12503	8.19222	7.73309	8.41665	7.8417	8.4277	7.96971	8.97105	7.71064	8.98666	8.16663	8.07029	7.72549	7.45728
hsa-miR-103a-3p	12.1671	12.6156	11.4567	12.5611	12.0901	12.3656	12.6799	11.9691	12.8643	12.5849	12.1134	12.3879	12.6179	12.7495	12.4006	12.5253	12.6463	12.4933	12.2942	12.2111	12.339	12.4887	12.8427	12.3231	12.5758	13.2511	12.6575	12.577	12.5817	11.6529	12.6226	12.3328	12.482	12.1725	12.5564	12.9056	12.4138	12.8121	12.201	11.9936	13.3211	12.1828	12.8123	13.0548	12.3097	12.3906	12.872	12.722	13.0528
hsa-miR-106a-5p	5.55285	4.75183	5.17796	5.76571	4.07545	4.91978	5.77624	5.32491	6.51501	5.31764	5.36054	4.81186	5.36248	5.6306	5.35355	5.26761	6.53627	5.7552	6.20066	5.71317	5.11319	4.44214	6.34936	4.6134	6.23635	6.14174	5.36365	5.03082	5.62088	3.89132	4.72577	5.96181	5.64944	4.83267	5.22465	5.99403	5.77151	4.91405	4.70149	5.48253	4.46902	4.95875	5.93097	5.10528	5.48356	6.16744	5.25028	4.89343	5.20555
hsa-miR-107	10.6864	11.7722	10.2208	11.1648	11.0303	11.7446	10.5245	11.1142	12.1093	11.1924	11.4698	11.0597	10.9956	11.9795	11.2246	11.0261	11.5501	11.1894	11.9351	11.4058	10.5566	11.8096	11.6624	9.62782	11.8653	12.9308	10.3705	10.972	11.5547	10.6569	10.6877	10.9282	11.3708	10.834	11.5191	12.0852	11.7829	10.7252	10.961	10.7551	10.8887	11.718	11.9453	10.5332	11.3262	11.9129	11.1877	11.0483	10.1649
hsa-miR-192-5p	10.0338	9.66565	9.48675	9.93213	9.08013	10.0126	8.41269	9.5426	10.1938	9.61023	10.7315	9.0228	9.489	10.4194	9.81453	10.2063	10.1077	9.51845	10.1789	10.6214	9.79399	9.12278	9.44653	9.13806	10.0352	10.5848	8.72476	9.30736	9.10562	9.91369	8.91288	9.89924	9.22193	9.19929	10.0095	9.1994	10.4091	9.10352	9.8574	9.02448	8.35149	10.17	10.2659	9.30941	10.19	9.7462	9.07737	8.78277	7.84221
hsa-miR-197-3p	7.99907	7.36355	8.27205	7.31564	8.27896	7.74945	7.97893	8.59108	7.07677	8.42081	8.94478	8.10271	8.02085	7.52872	8.12475	7.40587	7.78722	8.44088	7.45738	8.20338	6.97055	7.72139	7.33861	8.73412	7.23259	5.34666	6.81348	7.74387	7.4331	8.02554	9.29771	8.06391	8.77924	9.0244	8.50044	7.62784	8.06364	7.60697	8.07486	7.55379	8.06198	8.38957	7.92062	7.76859	7.20624	8.65505	8.55692	8.00232	7.82283
hsa-miR-199a-5p	7.91286	7.32258	8.29157	7.00914	6.98772	5.70828	8.19773	6.97443	5.25608	7.50618	6.46467	7.67662	8.51359	6.46885	8.4215	8.29186	6.36055	6.34895	5.43939	7.32673	7.74128	7.36831	6.02792	7.0986	6.13993	5.41351	8.6028	7.51678	6.982	6.89235	7.58862	7.3853	7.16492	6.84515	7.55346	7.37	7.60841	7.9994	7.73712	6.69304	8.4277	7.8193	8.63105	7.6639	7.35063	7.30142	6.73013	8.1427	7.43104
hsa-miR-199a-3p	13.3943	13.0163	13.5594	13.2213	13.0747	11.5565	13.6096	12.6055	11.3981	13.2263	12.5855	13.1404	13.6406	12.2689	13.2843	13.3315	12.5362	12.5812	11.9311	12.7231	12.8712	13.1898	12.3532	12.9211	11.8778	12.0018	13.5085	13.1282	12.6569	13.8501	13.1717	12.5563	12.7195	12.8598	13.1982	12.6538	12.7248	13.2688	13.175	13.0004	13.6399	13.1938	13.1754	13.2467	12.8976	12.8737	12.8148	13.0553	13.1074
hsa-miR-148a-3p	14.7356	14.629	14.1921	13.6835	13.3566	13.3246	12.4115	14.8177	12.998	14.8116	14.809	13.6681	14.0913	13.7889	14.748	14.683	14.449	13.3917	14.2187	14.5396	13.2996	14.3095	13.5578	13.8726	13.5845	14.033	14.1877	13.4681	13.0154	14.3728	13.6103	14.3013	14.4251	14.4032	13.3944	13.1213	14.8139	13.7737	14.6052	13.8238	13.4147	13.9565	13.5806	12.9523	14.4261	14.1484	13.7671	12.9119	13.037
hsa-miR-30c-5p	7.36208	6.92774	7.31854	7.53604	8.00978	8.69109	8.00514	8.50911	8.54959	7.43887	8.12531	8.26122	6.81254	7.65444	7.68905	7.68575	7.79193	7.59123	8.27979	8.27557	8.03417	7.71471	8.23967	7.86166	8.31503	7.91729	7.38471	7.56411	7.93152	6.40156	8.34567	8.22162	7.85328	7.68853	8.26503	7.867	8.0954	7.51687	7.56866	7.62744	7.25485	7.82302	8.3033	7.89924	8.4133	7.70871	7.61172	7.48986	7.28045
hsa-miR-30d-5p	11.3018	11.5608	11.1407	11.2736	11.8808	12.2023	11.1927	12.2815	12.1572	11.2756	11.954	11.7666	11.3069	11.5109	10.9548	11.2581	11.5625	12.0208	12.4441	11.8041	11.5617	11.8605	12.8501	11.761	11.7848	12.4071	11.1265	11.3106	11.7452	12.2335	11.7104	11.4692	11.3386	11.5537	11.9622	11.7194	12.0313	11.2399	11.3056	11.7041	11.1443	12.1905	11.4163	10.7884	11.7488	11.6389	12.8061	11.127	11.123
hsa-miR-139-5p	6.3279	5.37986	5.46394	5.40526	5.69838	5.1157	5.47496	4.98674	4.17808	6.22411	6.21045	5.01726	5.69497	4.74001	4.96478	6.15199	4.63253	5.68907	4.217	6.57934	5.27631	5.05486	4.28364	5.78966	6.24535	4.23403	5.81472	5.85307	5.10544	4.11959	5.52908	5.26633	5.40446	6.43241	5.53388	5.31389	5.27126	5.7074	6.17542	5.71572	5.59678	5.52325	5.64857	5.98911	6.44582	5.2762	5.26504	5.29661	5.90233
hsa-miR-139-3p	7.47746	6.0283	6.96722	6.94836	5.86121	4.75313	6.5937	5.89399	4.88069	6.24396	6.46467	4.79601	6.59905	5.31956	5.60327	5.91425	5.0953	6.16656	4.43381	6.72396	5.9834	5.38607	4.66778	6.7279	6.39031	5.07102	6.35172	6.7092	5.60067	6.84418	3.30127	5.12313	6.03603	7.84859	6.18088	5.55183	5.41035	6.54615	6.21339	6.03098	7.10474	6.18114	5.31124	6.82785	6.06627	6.70982	5.64383	6.28972	6.65349
hsa-miR-7-5p	8.09554	7.05199	6.27921	7.84771	7.57217	8.43074	8.02064	8.12114	8.72442	8.06487	8.02259	7.12747	6.83292	8.36887	6.71801	7.74651	8.97193	7.47115	8.74056	8.46243	7.50534	7.50774	9.75028	7.05948	8.27385	9.0749	7.31093	7.47336	8.54492	7.49471	7.18777	8.65159	8.04504	7.74734	8.25099	8.63748	8.90941	8.04348	7.40111	7.44228	7.77915	8.04501	8.084	7.2592	8.04692	9.06678	8.135	7.16958	7.4097
hsa-miR-10a-5p	8.48954	9.44662	8.82013	9.79531	10.2602	8.77686	8.96631	8.38449	8.72199	9.08198	9.42753	8.59136	9.54876	8.83887	9.55654	8.96498	8.32326	9.15909	7.9432	8.44166	8.12885	8.35591	8.56381	9.12698	8.73584	8.03697	8.90058	9.7641	8.1356	10.9269	10.5725	8.76782	8.90785	9.08177	9.3409	8.63946	7.79165	8.50115	9.17302	9.14603	9.06861	8.73035	8.68772	9.05894	9.45837	8.47379	8.64348	8.90317	8.92147
hsa-miR-10b-5p	8.49297	9.01671	7.80793	9.9457	9.73651	10.7691	8.006	8.17589	8.67516	8.6489	9.36647	8.28697	9.01665	8.51576	7.95171	8.87751	7.78722	8.96124	8.56405	8.32034	7.57622	8.53795	8.34693	9.29192	8.83255	8.40052	8.38764	9.53998	7.30783	10.3477	10.5326	8.25635	8.75327	9.20145	9.23146	8.46078	7.6221	7.84504	9.21386	8.71401	8.56901	8.79342	8.32088	8.72237	9.23519	7.91116	8.08284	8.57926	8.47942
hsa-miR-181a-5p	9.0655	10.5681	9.82284	10.2073	8.97964	9.61111	9.14586	9.87885	9.42823	10.2934	9.76351	9.75482	10.3917	10.9545	10.4116	9.59599	10.5579	10.2983	10.6073	8.97539	9.64735	9.85631	10.225	8.74866	8.20249	10.6775	10.4508	10.1939	8.91709	10.884	9.67265	9.20764	9.99175	9.83805	9.5871	9.86261	9.74625	9.13139	10.0194	10.0178	9.69627	9.88247	9.27336	8.99294	9.4093	9.21466	9.70583	9.70506	9.2116
hsa-miR-181a-2-3p	5.36583	4.76718	5.30752	5.85208	5.92024	6.27797	5.38734	5.63386	5.35948	6.21072	6.15176	5.56762	6.31979	5.52166	5.13305	5.61908	5.10289	5.71951	5.77573	5.39448	6.40678	5.66638	6.65366	5.50453	5.29386	5.39157	5.96549	5.9826	5.66436	6.25549	5.28216	5.66135	5.91429	6.38382	4.98781	5.4408	5.5314	5.89597	4.76423	5.91982	5.58697	5.02494	5.5205	5.68468	5.07977	4.25812	5.52624	5.46256	5.72074
hsa-miR-181b-5p	7.18667	7.747	7.66211	8.4744	7.27583	8.0662	7.12829	7.44963	7.67641	7.70787	7.80814	7.4138	8.18313	8.91083	8.01052	7.23321	8.01054	8.083	7.9274	6.9131	7.2899	7.57566	7.86384	6.82165	6.42768	8.78415	8.39845	7.86081	6.60778	8.61784	7.5651	6.94653	7.65578	7.65742	7.33126	7.57069	7.04292	6.78665	7.91585	8.07704	7.45155	7.31812	7.14943	7.15522	7.33944	6.95763	7.38221	7.24841	7.14926
hsa-miR-182-5p	8.86642	9.16458	8.68074	9.45757	9.04667	11.6514	9.83525	9.23237	10.4417	9.98183	10.2729	8.73131	8.73433	9.67843	9.91609	8.50098	10.4857	9.5219	10.9186	9.23729	9.95721	9.24926	11.208	9.03804	10.7173	9.8727	9.78319	7.9559	9.61018	8.0479	9.27614	10.1723	9.75601	9.22339	9.53937	9.18904	8.89142	9.23931	8.07279	9.26552	9.03291	9.19378	10.2672	8.82102	9.71716	9.2084	9.18266	9.35369	8.62773
hsa-miR-183-5p	8.98735	8.59994	8.40759	9.37792	8.42651	11.4516	9.19868	9.72132	10.0476	9.81378	10.3918	8.00611	8.2495	9.69106	8.90693	8.25804	10.0549	8.823	10.8414	9.30784	9.80238	8.64229	10.6217	8.40661	10.2488	9.63191	9.63638	6.99672	8.95857	7.60438	7.93293	9.90411	9.58273	8.66487	8.68721	8.68889	8.31703	8.6018	7.97893	8.88565	8.22114	8.18332	9.07315	8.04619	9.07135	8.99948	8.33709	8.61716	7.34183
hsa-miR-199b-5p	4.78336	3.31346	5.41548	5.39571	6.15132	6.77505	4.29689	7.3043	4.78487	5.35463	6.32998	6.94542	5.45306	4.49309	6.84465	5.9269	5.041	6.25234	6.16068	5.24668	4.7184	6.00974	7.00956	7.34623	4.48578	3.09158	4.42023	6.87131	5.7328	5.98893	5.82153	5.61452	5.92032	5.76714	6.4155	6.71518	7.07713	4.86177	6.31467	6.29218	5.6543	6.69368	6.5772	4.05441	6.75167	4.72963	6.87907	4.85663	5.20142
hsa-miR-199b-3p	13.3943	13.0163	13.5594	13.2213	13.0747	11.5565	13.6096	12.6055	11.3981	13.2263	12.5855	13.1404	13.6406	12.2689	13.2843	13.3315	12.5362	12.5812	11.9311	12.7231	12.8712	13.1898	12.3532	12.9211	11.8778	12.0018	13.5085	13.1282	12.6569	13.8501	13.1717	12.5563	12.7195	12.8598	13.1982	12.6538	12.7248	13.2688	13.175	13.0004	13.6399	13.1938	13.1754	13.2467	12.8976	12.8737	12.8148	13.0553	13.1074
hsa-miR-210-3p	4.41007	4.21616	3.03204	4.94999	4.22861	6.12711	3.29122	4.97581	5.21071	4.4084	5.32556	3.1788	3.68752	5.05869	6.17865	5.08394	4.63253	3.75814	5.53633	3.80952	4.26663	5.55113	4.78758	3.63234	5.15433	5.74304	3.40051	2.63725	4.0319	3.62002	3.30127	4.23957	4.45107	2.54378	2.74496	5.47086	4.95367	4.05575	0.794602	4.09107	4.02157	4.90352	4.42617	3.44509	5.21646	4.25812	3.84633	3.53656	3.4775
hsa-miR-181a-3p	5.11572	5.38981	4.91686	5.34696	5.48904	5.67758	5.51928	5.46436	3.83955	3.19381	4.91935	5.25616	5.33734	5.6306	4.90402	5.72915	4.47761	5.76107	5.48328	4.34502	5.61294	5.39946	5.513	5.67863	4.29097	5.05715	5.72244	5.49614	5.26802	5.89338	3.91132	3.20047	4.21612	6.14902	4.26433	5.56861	5.33917	5.52446	5.78958	5.80307	5.43113	4.62492	5.33912	5.07837	4.80414	4.86315	4.65228	5.01198	5.79669
hsa-miR-221-3p	11.6322	11.7154	11.5673	11.5256	11.4018	11.0321	11.5778	11.2728	10.6859	11.1547	11.1754	11.5415	11.4239	11.41	11.9857	11.7628	11.347	11.9432	10.6635	10.9784	11.4615	11.5396	11.0201	11.2871	11.3551	11.4427	11.5762	11.9978	11.1608	11.8671	11.7988	10.5976	11.404	11.675	11.9266	11.8042	10.747	11.2213	11.6883	11.5539	12.1142	11.2381	11.2849	11.6359	11.258	11.3884	11.8137	11.5215	11.4961
hsa-miR-222-3p	7.70956	7.85689	7.63416	8.59724	8.43778	8.43534	7.30745	7.90627	7.90297	7.66187	8.07618	8.00266	7.76441	8.44294	8.36627	7.475	7.7931	8.72814	7.80737	7.22405	7.40605	7.90039	7.97275	7.76341	7.8333	8.71846	7.44851	8.57228	7.66873	7.84897	8.44351	7.2133	7.5449	8.32217	7.7971	8.46004	7.57077	7.30612	8.36192	8.39141	7.89305	8.12415	8.13658	7.6191	7.44408	7.66366	8.35875	7.67354	7.47964
hsa-miR-223-5p	5.63799	6.00907	5.8836	6.54795	6.51268	6.12711	5.39793	7.22806	4.92631	6.96772	5.37771	6.85649	5.86736	5.66515	5.81608	6.53754	5.76047	7.36733	6.30828	5.38364	4.79216	6.93471	7.1118	7.26764	5.37809	5.41351	5.64076	6.7092	6.24086	6.23939	6.87989	5.99874	6.99515	6.72425	6.78643	6.26841	6.56156	5.98664	6.42234	6.90015	6.26565	7.28878	5.86538	5.59735	5.91376	5.85115	7.86036	4.76426	6.25923
hsa-miR-223-3p	14.8231	14.4103	15.617	14.2769	14.4061	15.0117	13.9862	16.0643	13.5003	15.8045	15.2298	15.8216	15.2351	13.9146	16.0069	15.3531	15.1586	15.331	15.661	14.9562	14.4585	15.2088	14.9737	15.7482	13.9754	12.4209	15.1396	15.0882	14.6447	15.0261	14.6272	14.8487	15.7039	15.3637	14.9398	14.6456	15.8775	15.088	15.6296	14.9874	15.1234	15.8033	15.1401	14.1687	14.8682	14.4849	15.8434	14.6639	14.2086
hsa-miR-224-5p	9.06089	8.44632	9.8638	9.39301	6.76251	7.10997	8.41725	7.08536	4.43639	9.58839	8.85258	8.30948	9.27518	6.15302	9.31396	9.36479	6.92264	7.49422	6.9598	7.93834	8.76007	6.58522	6.23177	8.96707	8.38115	3.70351	9.30586	8.10085	7.01901	8.42346	7.85101	6.77083	8.81613	9.03956	7.95268	7.04986	7.90465	8.35469	8.8577	7.44228	9.48728	10.5671	8.22702	9.72981	9.16195	7.73726	7.66833	7.82506	8.92711
hsa-miR-200b-3p	5.04266	3.35468	4.77043	4.85557	4.94887	6.45131	2.64238	2.71825	4.06024	-0.212186	4.31668	3.56295	3.10753	4.4541	5.07911	5.69503	3.72892	5.27095	2.84885	5.64213	4.5372	4.14108	4.40849	4.85831	3.9963	2.97837	1.02465	5.07989	3.99522	7.36862	4.2628	4.34373	5.41305	5.1242	4.81535	4.34992	4.4135	4.95455	4.54354	4.89411	4.74094	4.18982	2.02408	4.9873	6.19594	2.57276	4.36775	4.09964	4.38211
hsa-let-7g-5p	11.7758	11.0196	11.8135	11.804	11.8725	12.6171	11.574	12.0017	13.2337	12.1848	12.7479	11.5504	11.678	11.5613	11.7897	11.5548	13.2638	11.6274	12.9062	12.3623	12.6643	11.4244	12.7783	11.6672	12.3258	12.7117	12.0326	11.4719	12.4992	11.056	11.837	12.4093	12.265	11.7004	11.3996	11.4767	12.5265	12.2896	11.7542	12.0435	11.6065	11.0371	12.197	11.9939	11.8483	12.3058	11.7143	11.5582	11.7748
hsa-let-7i-5p	14.6206	14.5895	14.2313	14.7814	14.0204	13.9618	14.2151	13.8322	14.928	14.9335	14.3103	14.1247	15.127	14.2717	14.459	14.5084	15.1787	13.9163	14.5617	14.5445	14.9165	14.4199	14.9832	14.1975	14.3946	15.9625	15.5502	13.8326	14.4956	14.1106	13.9922	14.4582	14.3243	14.219	14.085	14.2646	14.6977	14.9369	14.4337	14.3517	14.9399	13.7684	14.3009	14.5777	14.2871	14.5009	13.9307	14.6056	14.5153
hsa-let-7i-3p	3.49469	4.65615	3.08807	4.30164	4.94887	4.75313	3.09695	4.87353	4.23357	3.65571	3.46869	4.47607	1.46181	3.30867	4.8406	3.72191	4.45406	4.18195	3.44495	4.88068	3.43152	5.23743	3.89285	4.13558	4.34777	5.20287	2.46522	4.3071	3.46195	4.17482	3.80823	3.43415	4.98799	4.39329	4.41298	4.9284	4.42604	2.56099	3.89146	3.7371	3.9	4.88937	5.75588	3.81466	4.54327	4.78116	3.76559	3.59135	3.62059
hsa-miR-1-3p	6.64006	3.80485	5.96066	5.45211	6.99689	5.02107	7.08798	6.3141	4.69547	4.84959	8.99434	5.68418	5.22529	5.00574	4.77426	6.15558	3.72892	6.16214	2.70799	6.40793	7.07029	6.86161	5.513	4.58775	4.18271	4.4617	8.03054	7.38434	7.29531	4.47903	5.42838	5.4509	4.66749	6.50411	6.36424	5.4529	5.5314	9.1347	7.27752	7.23665	6.71639	5.96213	5.04961	5.73722	6.92627	4.74701	4.83153	7.26395	7.28632
hsa-miR-15b-5p	10.0927	11.0164	9.74655	10.324	10.5597	11.331	10.7733	10.8979	11.9664	10.194	10.6455	10.8702	9.91448	10.7193	10.145	10.068	10.6457	10.6371	11.6471	10.9521	10.5752	11.62	11.343	9.80627	11.812	12.3207	9.55621	9.88742	11.1401	9.69617	10.7994	10.5377	10.64	10.1799	11.3008	11.2363	11.2485	10.0339	10.091	10.217	10.6269	11.1987	11.5066	10.1907	10.8937	11.5259	10.8017	10.2752	10.0856
hsa-miR-15b-3p	7.02221	6.77289	6.545	6.85034	6.93462	7.99329	7.28339	7.65371	8.35271	6.92327	7.60801	7.21651	5.98537	6.58169	6.92329	6.13027	7.7931	7.00915	7.99718	7.42787	7.59308	7.66152	8.02488	6.13779	8.05761	8.70851	6.38889	5.93003	7.43081	6.69395	7.10319	7.6108	7.45627	6.61838	7.72985	7.73079	7.30136	6.65153	6.69346	6.90187	6.72088	7.42494	7.33393	6.74259	6.77952	7.30142	6.77465	7.18747	6.49026
hsa-miR-23b-3p	10.9524	10.6208	11.1616	11.1807	11.3698	10.9357	11.7593	11.2952	10.3043	11.1914	11.1037	11.6474	11.2007	10.7713	10.9402	11.3933	10.4181	11.5004	10.2103	10.858	11.3533	11.1906	11.1303	11.7347	11.0375	10.3071	10.9791	11.5778	11.0518	11.3853	11.7776	10.8692	11.3251	11.322	11.7973	11.3207	10.7324	11.1385	11.4137	10.9794	11.7775	10.9746	10.8562	11.4529	11.1528	10.5763	11.6225	11.3365	11.4424
hsa-miR-27b-3p	11.0775	11.0009	11.35	11.3198	10.5974	10.2926	10.8892	10.2559	9.79317	11.0129	11.0176	10.8602	11.0377	10.8911	11.84	11.7119	10.552	10.2129	10.0288	11.3095	11.1526	10.6415	10.2601	10.7302	10.9517	9.99915	11.1048	11.1244	10.0994	11.2765	10.7663	10.256	10.6432	10.8226	11.2274	10.5153	11.0047	10.805	11.2208	10.3809	11.1476	10.9557	11.3729	10.7406	11.4694	10.7736	10.537	10.773	10.4893
hsa-miR-30b-5p	5.71054	5.88089	5.58084	4.78414	6.17844	6.1937	6.83294	6.23838	6.04739	6.33933	5.55426	6.21204	4.99546	5.52166	5.42015	5.74829	6.15678	5.64535	5.97333	6.12495	7.12127	5.82859	5.95302	6.35481	6.55376	5.32367	6.23781	6.0823	6.13806	4.74845	7.94513	6.76011	6.90974	5.39706	6.59073	5.93488	5.45999	6.22049	5.98662	5.49627	6.94871	6.14588	6.5052	7.07922	6.5004	5.72525	6.03682	6.49525	7.02728
hsa-miR-122-5p	16.2573	13.6301	14.0271	14.9974	15.3904	13.7493	12.5252	14.1865	14.1624	14.0553	16.5443	12.7247	14.8236	16.4168	14.3186	15.9366	14.1584	12.4523	14.0862	16.298	14.936	13.4072	12.5175	14.1984	14.2894	13.3517	12.9329	14.0534	11.8075	14.5387	13.5671	13.2377	12.7401	15.7085	14.5307	12.7781	15.8527	13.8828	14.1737	13.9884	13.0014	14.2738	14.1171	13.2705	15.112	13.9579	14.195	12.9454	12.7536
hsa-miR-125b-5p	8.88831	7.85509	8.68245	9.21159	10.0066	9.07653	8.93938	9.02468	9.02889	8.61373	10.248	8.48166	9.1562	9.24227	8.59968	9.4884	7.82559	8.41879	8.37751	9.44851	8.87327	7.99493	8.33222	8.98805	8.98089	7.14338	7.92753	9.26449	7.82146	10.5338	9.79059	8.95624	8.98906	9.44225	9.46773	8.61544	8.97224	8.58416	8.99045	8.3548	8.80001	9.1358	9.29487	8.48244	10.4166	8.19224	8.62358	8.92466	8.49048
hsa-miR-128-3p	9.53936	9.11446	9.54297	9.50277	9.41259	9.87736	10.0883	9.72581	10.029	9.42117	9.48215	9.91844	9.15034	9.1674	9.208	9.04117	9.58707	9.41298	9.59533	9.25971	9.47364	9.57585	9.8582	9.85041	9.86296	10.6874	9.21471	8.75638	9.13543	9.33549	10.4937	8.96385	9.47254	8.9861	10.0111	9.41765	9.29518	9.21191	9.14087	9.53353	9.70026	9.73505	9.51019	9.51964	9.48399	9.59723	9.67715	9.48911	9.43709
hsa-miR-130a-3p	7.41852	8.00665	7.74615	8.22616	8.08623	7.64225	7.93961	7.46339	7.79028	7.66433	7.48661	7.6874	7.84802	7.82842	8.29116	8.11422	7.5606	7.28221	7.5298	8.22633	7.23309	7.88738	7.74307	7.17594	8.44503	8.28029	7.44049	8.14187	7.61535	8.08171	8.68088	8.30969	8.08858	8.09953	8.02542	8.78234	7.51167	7.44407	7.68402	7.38926	8.28323	7.7719	8.49052	7.90882	8.23971	8.26945	8.41938	8.01574	7.28827
hsa-miR-132-3p	4.33046	5.44811	4.5587	4.0569	4.56088	4.42382	3.61541	4.84978	4.61417	4.28607	5.50822	2.72243	4.84301	4.92249	2.88843	4.81108	4.60071	4.62941	4.3651	4.76842	4.57948	4.04212	3.61045	3.70571	4.25578	5.69009	4.63795	4.40279	3.54888	5.68566	5.5925	4.14389	3.78463	3.08265	2.53851	5.13773	2.30222	2.88815	5.20211	4.32463	3.4583	4.69164	4.26111	3.99811	3.10641	4.32909	3.92278	3.42031	3.92131
hsa-miR-140-5p	8.69025	8.90147	9.17574	8.91321	9.6731	9.06472	8.0645	9.26752	9.42228	8.90312	9.22179	9.05813	9.12898	8.52754	9.6997	9.35351	9.02185	8.93942	9.54832	8.90032	8.66326	9.1753	9.16835	9.04217	9.13973	9.10302	8.994	9.09817	8.65091	8.52923	6.58472	9.05106	9.21887	9.22339	8.6046	8.89526	9.73558	9.00453	9.64878	8.99575	8.77861	8.99098	9.72814	8.4408	8.87362	8.98947	8.95243	8.56165	8.22935
hsa-miR-140-3p	7.03796	7.25342	6.63003	7.27192	6.43385	7.77142	6.92	7.92059	8.1344	7.34087	6.95125	7.60108	5.80911	7.45657	6.71801	6.99959	7.11327	7.80218	8.20148	7.84653	7.1774	7.61923	8.58793	7.1099	7.71629	8.09413	6.78335	7.53449	8.05473	6.37232	6.94209	6.57685	7.41839	7.38477	7.03937	7.85337	7.52193	6.92046	7.24856	7.56904	6.98653	7.4684	7.46307	6.37081	7.4371	7.47314	8.40446	7.07502	6.49365
hsa-miR-142-5p	10.3009	10.4586	10.5657	10.4528	10.3365	11.2388	9.96553	11.1548	10.1451	10.3901	10.9114	11.2945	10.4508	10.9479	11.1611	11.3137	10.4967	10.7188	10.8337	10.4773	10.2673	10.7119	10.8859	10.9595	9.80454	9.50928	10.2645	12.2578	10.4283	9.66335	10.8228	10.8511	11.4695	11.2502	10.9913	11.5037	11.1448	10.2851	11.0675	10.3197	10.9322	11.3264	12.0275	10.2653	11.103	10.3217	10.9506	10.5524	10.0921
hsa-miR-142-3p	15.2928	14.7345	13.7794	15.0799	15.0088	12.9453	15.2421	13.0251	13.1255	14.301	13.9648	13.9193	15.2847	14.9123	15.0357	15.1075	13.5745	14.5968	12.8347	14.2532	15.4983	14.5191	13.735	15.0649	14.7145	14.0926	15.5961	15.4346	14.6742	13.6571	14.3557	14.2602	14.5563	14.5929	13.9262	14.3794	14.4071	16.2245	14.7015	14.7445	15.6828	13.6523	14.8183	16.2643	13.8641	13.506	13.4452	15.1208	16.0508
hsa-miR-143-3p	11.9227	10.8896	12.3379	12.7899	12.8938	12.1244	11.3214	12.3432	11.6162	12.1399	12.3014	12.0884	11.3833	11.5599	12.3641	11.8802	11.7083	12.6247	12.9983	11.1656	10.3009	11.8803	12.3794	13.1306	11.2638	11.2385	11.1491	12.3287	11.7958	11.8443	11.7853	11.3143	11.7736	11.8582	11.3586	11.5746	12.8264	12.4835	11.8841	12.9617	11.4096	12.2766	11.929	11.2627	12.4744	11.329	12.337	10.6396	11.2556
hsa-miR-144-5p	5.27306	6.3056	4.7532	5.30674	5.60552	7.18827	4.94278	6.21068	6.66384	5.89634	5.84102	6.00006	5.25916	5.74809	6.13965	5.84036	6.6074	5.7434	7.13511	5.6512	5.22396	5.74714	7.68717	4.33374	6.09749	6.81693	5.27258	5.82456	6.8564	4.75752	6.6458	6.3129	6.24766	5.4705	6.68982	6.90327	6.26952	5.16764	4.70149	5.77329	5.56713	6.07891	7.45034	4.8978	7.22661	7.06894	6.3384	5.15828	5.06246
hsa-miR-144-3p	9.20178	9.77218	8.75293	9.19034	9.0041	11.082	8.72539	9.59666	11.0468	8.69891	10.0037	9.31332	8.49736	9.99262	10.4737	9.36673	11.1598	9.18277	10.9565	9.48956	9.94665	9.54078	10.5993	8.10596	10.1546	11.1787	9.79677	9.82546	9.81304	8.3239	9.52197	11.0746	10.397	9.42942	9.94725	10.6025	10.058	8.37628	9.07228	8.91621	9.01289	9.7301	11.9661	8.74607	9.66511	10.2011	9.05419	9.14365	8.45576
hsa-miR-145-5p	6.02063	5.51328	6.90813	6.47724	7.9146	7.76413	6.55638	8.30594	6.82908	7.24232	7.80814	7.24599	6.72557	6.48828	7.29856	7.11468	7.21487	7.67283	7.2023	6.63528	6.29704	6.70867	7.14807	8.02943	6.4769	5.08476	6.16955	7.2748	6.45858	8.34962	8.32714	7.16537	7.2344	7.728	7.66779	7.01356	7.42214	6.26947	7.18883	7.16533	6.43933	7.39521	6.94691	6.8716	8.50124	6.58972	7.72547	7.00106	6.3215
hsa-miR-152-3p	7.10828	7.12529	7.01858	7.94263	7.39853	6.71585	7.94232	5.89978	6.27604	6.6923	7.32777	7.00524	6.55882	7.06194	7.18185	7.64931	6.60473	6.6501	5.95786	7.12006	7.00586	6.84458	6.32976	7.11665	7.23409	7.86052	7.27167	7.82095	6.91648	8.01423	7.55717	7.25206	7.01503	7.27427	7.30703	6.90547	6.19084	6.99758	6.89847	7.24616	7.73983	6.66905	7.46939	7.35198	7.65725	7.21036	7.41732	7.22838	7.26964
hsa-miR-191-5p	12.2538	11.6441	12.5559	12.1477	12.4668	12.4745	13.4377	13.2794	12.5224	12.9674	12.3818	13.4061	12.9217	11.8219	11.3178	12.2816	11.9704	13.2308	12.3592	12.414	13.0151	12.459	13.535	13.7675	12.3391	11.9841	12.632	12.0646	12.9647	12.214	13.729	12.6445	12.4933	12.395	12.8687	12.3104	12.2679	12.9603	12.5076	12.4142	13.337	11.7711	11.8284	13.0124	12.6839	11.7029	13.8518	12.9779	13.4011
hsa-miR-191-3p	5.95578	5.17648	5.99771	5.00129	5.10402	3.78228	5.18823	5.42473	4.06024	6.43455	5.32556	5.45098	5.19061	4.3728	6.64564	5.79965	5.15496	5.195	4.78891	5.66022	5.33301	5.78844	4.57758	5.97914	4.76142	3.8394	5.38387	5.51053	4.49297	5.5355	4.78126	5.14801	4.75115	5.96306	5.48672	4.65231	4.91859	5.3071	5.05931	5.11798	5.3051	4.73974	5.20919	5.03705	4.78228	5.29994	5.58034	5.64198	4.77042
hsa-miR-125a-5p	10.1435	10.3825	10.4614	10.6405	11.5922	10.394	11.326	10.2668	10.3421	10.5022	10.9692	10.1813	10.8495	9.99941	9.23908	10.3168	9.60756	10.5973	9.49706	11.2108	10.4655	9.59888	10.2599	11.1199	10.3203	9.00074	10.2545	10.5958	9.99647	10.6207	10.8359	10.62	10.5074	10.9569	10.8723	10.1159	10.0466	11.1105	10.924	10.0576	11.0799	10.7282	10.4814	10.6295	11.181	10.1222	10.5452	11.3305	10.859
hsa-miR-126-5p	12.0424	12.2522	13.1138	12.4077	12.1899	11.3795	12.63	11.5064	11.2181	11.9305	11.6469	12.2172	12.142	11.7568	11.9725	12.4388	12.3144	11.8818	10.9804	12.2088	12.3035	11.697	11.4788	11.9952	12.4699	11.6183	12.3576	12.8275	11.7609	11.9241	12.3827	11.9265	12.4109	12.2311	12.4242	12.3302	11.6635	12.0299	12.1263	11.7389	12.8704	12.7326	12.4987	12.4917	12.619	12.3706	11.5177	12.1462	12.0268
hsa-miR-126-3p	14.7064	14.7347	14.9012	14.6518	14.3568	13.6803	15.0298	13.7723	13.316	14.7315	13.9349	14.3802	15.1989	13.7955	14.7534	15.0293	14.3211	14.0273	13.1704	14.6662	14.795	14.1388	13.988	14.5389	14.2849	13.4368	15.5369	14.9188	14.1957	14.2655	14.7591	14.446	14.6534	14.6539	14.5499	14.3768	14.3402	14.8568	14.7484	13.9424	15.4588	14.7985	15.1591	15.0422	14.8136	14.2688	14.2016	14.7356	14.8172
hsa-miR-134-5p	5.57892	6.95481	9.28914	6.42653	7.79002	3.53074	7.58156	6.4427	5.03443	7.30981	6.57302	8.99356	8.09305	8.01749	7.41199	7.72493	6.76884	8.06296	3.15051	6.11187	7.93995	6.04425	5.0206	6.51647	5.46796	6.82923	8.90525	7.16537	7.66873	7.70044	6.48797	6.80772	4.57869	6.70916	5.47711	4.55464	7.41113	9.51158	7.38456	7.29807	6.0252	8.33191	2.15532	7.43386	6.70596	6.18029	6.7248	8.24093	8.8427
hsa-miR-146a-5p	13.2951	12.5933	13.4522	13.4016	12.957	11.7137	13.3613	12.0682	11.5125	12.3554	12.2995	12.6876	12.8606	12.4455	12.3215	13.0914	11.9951	12.8734	11.1277	12.5139	13.2012	12.7161	12.2738	13.1024	12.7858	12.7001	13.2185	13.3736	12.929	13.3979	13.4167	11.7948	12.6694	12.9384	12.9526	12.936	12.2517	12.9973	13.1512	13.1011	14.0194	11.8102	12.3172	13.4885	12.781	12.987	13.3749	13.0132	13.3177
hsa-miR-150-5p	10.1152	9.78119	10.0277	10.083	11.0312	11.8585	10.0567	10.335	11.7776	10.3124	11.8596	10.6185	10.3497	10.6798	10.2162	9.82029	10.2759	10.0292	10.359	11.0586	12.0193	9.22267	11.5546	10.0001	10.4251	9.18025	9.52012	10.2215	10.3707	9.52674	12.2513	10.3382	11.493	10.7973	9.72656	9.91274	10.4884	9.945	11.0919	10.3536	10.0131	10.5162	10.3641	9.14856	10.9691	10.223	10.8012	10.0757	9.54175
hsa-miR-150-3p	5.21881	3.68067	4.26257	4.41947	4.76072	4.26771	2.23327	4.03492	4.15909	4.15239	3.64926	3.31853	4.50197	4.67367	-1.63513	3.70241	3.1586	3.32342	3.30523	3.52361	4.31748	3.40942	4.49551	3.58127	2.59775	2.31786	3.00737	4.16877	3.98278	4.73013	5.28216	3.74796	4.27383	6.06616	3.79226	2.77784	3.49316	3.18902	5.04253	4.31432	3.76725	3.10668	2.84121	1.77332	3.6315	3.09123	4.06451	3.08062	2.4429
hsa-miR-185-5p	11.6786	11.2374	11.8882	11.2393	10.8368	11.6285	11.9475	12.2238	12.8531	11.5441	11.3951	11.6875	11.2107	12.2693	10.5105	11.454	12.1127	12.4256	12.2436	11.887	11.4653	11.6821	12.8937	10.7999	12.779	12.7349	11.6642	11.2607	12.6492	10.5283	10.8086	11.9472	11.6701	11.3848	12.1425	12.8395	12.1219	11.6076	11.32	11.4408	12.0153	11.6837	11.835	11.6043	11.7073	12.2952	12.6172	11.5147	11.7394
hsa-miR-185-3p	5.55285	5.57562	5.8271	4.62969	5.01053	5.16079	5.20038	5.59152	5.47911	3.84093	4.08536	4.9615	6.02134	5.85673	3.11975	5.09893	4.99277	5.09639	5.73092	4.86517	6.05632	5.53302	5.52684	5.13115	5.03487	5.72561	5.78968	5.1733	5.02281	5.23127	2.22327	5.17246	5.13019	5.69544	5.70019	6.05879	5.82459	6.19114	5.42558	5.38742	6.17029	4.42371	6.29354	5.65767	5.04348	5.46659	5.50774	5.2911	5.65576
hsa-miR-186-5p	9.80493	9.7307	9.17574	9.47241	9.53147	10.5881	9.24743	10.1511	10.5642	9.3769	9.84141	9.62231	8.98765	10.1798	9.86022	9.33305	10.7977	9.81897	10.9438	9.83935	9.76193	9.73118	10.4906	9.3175	9.99374	10.6509	9.0388	9.9531	10.1216	9.20187	8.80321	9.87926	10.0579	9.50739	9.88542	10.5818	10.524	8.97776	9.94181	9.71021	9.10258	10.4512	10.6842	8.79955	9.57977	10.1952	9.76283	9.10847	8.64038
hsa-miR-193a-5p	7.39914	6.79926	6.4493	7.50749	7.73263	6.93932	5.56697	7.64855	6.40652	7.28127	7.7267	6.81383	6.98031	7.96991	6.12642	7.75718	6.78309	8.13812	6.39125	7.90079	6.86555	7.30568	6.76877	7.97606	5.94014	6.81281	6.51038	7.46599	6.67889	7.75015	6.85424	6.38791	7.43113	8.16071	6.9131	7.63582	7.09295	7.16009	6.87023	6.96417	7.25794	7.68039	6.14351	6.81568	7.3654	6.46921	8.1998	6.43661	6.62291
hsa-miR-194-5p	9.65111	9.05317	8.6966	10.0845	9.54716	9.56992	8.38035	8.65156	10.2612	8.9289	10.255	8.18414	8.62753	10.3997	9.23292	10.1141	9.22426	9.20014	9.32307	10.1955	8.93156	9.01328	9.20969	8.69487	9.95565	10.9511	7.53395	9.17189	8.87397	10.5492	8.14346	9.15237	8.76086	8.84135	9.61806	8.81668	9.94784	9.29212	9.09686	9.13948	7.94007	9.71012	10.076	9.13516	9.87975	9.24174	8.78076	8.17818	7.81608
hsa-miR-195-5p	6.15957	6.61645	5.47973	6.93523	6.95985	6.84578	6.07567	6.28783	7.05126	6.41717	7.0294	6.53695	6.01739	6.46885	6.22905	6.41712	6.84553	6.07065	7.24436	6.82364	6.0107	6.31189	6.76586	5.71463	7.05292	7.3566	5.41697	6.75222	6.7094	5.79986	5.82153	6.58598	6.51828	6.69391	6.89516	6.74501	7.0162	5.67141	6.48576	6.02151	5.99584	6.91927	7.42455	5.91121	7.20624	6.55066	6.08336	5.97296	5.81845
hsa-miR-320a-3p	11.7288	11.7203	11.6946	11.8048	11.4263	12.1613	11.5812	11.6902	12.0707	11.2665	12.0619	11.1981	11.8517	11.9927	13.545	12.0011	11.1755	11.7192	11.2441	11.9317	11.2227	11.7689	11.7039	11.2083	11.7692	12.8272	11.6544	11.9264	11.6283	13.3005	11.9476	11.4989	11.6632	12.049	11.9654	12.0645	11.429	11.095	11.7761	11.4148	12.1655	11.67	10.8307	11.4144	11.2676	11.8951	11.4551	11.5363	11.4518
hsa-miR-200c-3p	6.73587	5.63539	7.28896	6.45441	5.32398	7.69684	5.53375	6.91274	5.70532	6.85606	6.60983	5.71823	7.66433	6.29218	7.25665	6.67141	5.55439	6.51085	5.64659	6.85539	7.02893	5.63276	5.70782	6.37369	4.76976	5.19021	7.14309	7.26634	5.46865	8.50855	4.5452	6.60706	6.83822	6.32167	5.78058	5.97318	6.39288	6.59821	6.94886	6.09559	6.52407	5.6461	4.31826	6.41718	7.0273	5.66251	5.80904	6.2477	6.05446
hsa-miR-155-5p	8.795	8.33615	8.95432	9.08207	8.91903	8.62827	9.31638	8.41009	8.51734	8.89477	9.15985	8.6399	9.63706	8.57602	8.1544	9.96383	8.25589	8.49114	7.89528	8.7679	9.32352	7.81179	8.89318	8.99661	8.26944	7.90185	10.099	9.13811	8.57008	8.38372	8.83306	8.52991	8.48659	8.78128	8.00716	8.3656	8.88007	9.32628	9.40399	9.07533	9.20077	7.63872	8.21578	9.29414	8.55862	8.1073	8.75289	9.00632	9.13266
hsa-miR-106b-5p	6.70858	6.38733	6.03738	6.59463	6.07833	7.25216	6.25236	6.74585	8.36829	6.9717	7.21285	6.58848	5.20458	7.32227	6.54974	5.9269	7.55922	6.37213	8.18829	7.44883	6.51694	6.6285	7.13005	5.55172	7.73876	8.17664	6.23781	5.65355	7.33009	5.58221	4.4109	7.25206	6.64398	6.13101	6.9131	6.90106	7.14699	6.21634	6.28645	6.82773	5.40902	6.66905	7.85937	6.3791	6.98008	7.49645	5.99759	6.44903	6.24525
hsa-miR-106b-3p	8.31179	8.08834	8.09706	8.38669	8.08909	9.13983	8.43214	9.84847	9.62134	7.78443	8.07355	8.76529	7.90476	8.73086	7.90596	8.03168	9.22252	9.08387	9.84228	8.21872	8.70861	8.69482	10.3336	8.52621	8.78398	8.9004	8.34271	8.25303	9.04971	8.25028	7.6194	8.31061	8.26378	7.93155	8.82059	9.25875	9.46892	8.0505	7.84263	8.75221	8.68511	8.71037	8.42211	7.84441	8.31776	8.64466	9.69258	8.21209	8.01644
hsa-miR-29c-3p	9.55696	11.0316	10.1152	10.1658	10.4116	10.8962	9.57822	10.8058	10.6667	9.57278	10.3058	10.5058	10.0145	11.157	10.389	10.8233	9.99851	9.9441	10.9751	10.1799	10.0627	10.6832	10.2972	10.0544	10.4311	11.4832	9.68643	11.2212	10.0055	10.1363	10.0902	10.61	10.7135	10.3626	10.4685	10.9797	10.6969	9.52215	10.3848	9.94895	9.88431	11.5007	11.6668	9.46356	11.0891	10.9442	10.1047	9.50316	8.91801
hsa-miR-99b-5p	7.26639	7.80019	6.48626	6.49971	8.3887	7.40989	8.31131	6.58255	6.23584	7.49241	7.39679	6.58387	8.07224	7.25012	6.43633	7.68078	6.07807	7.32441	5.07364	8.01239	7.31982	6.8074	6.4289	7.99691	6.51212	5.95238	8.03161	7.31225	7.06693	7.67433	7.75725	7.51046	6.70819	7.7635	7.19415	7.35557	7.23161	8.67331	7.34407	7.30329	8.46166	6.79579	7.16509	8.06602	8.09869	5.63477	7.03359	8.51044	8.34535
hsa-miR-130b-5p	4.01109	2.87736	3.38505	2.99498	4.22861	4.63028	3.63345	4.3881	3.95411	5.30509	3.53142	4.32958	3.04677	-1.73572	-1.63513	3.39756	4.25035	4.23348	3.25548	4.32247	4.49364	4.76536	2.88212	4.2047	4.29097	4.10513	3.40051	3.86712	2.84527	4.66411	4.47961	3.7695	3.28323	4.52322	3.82296	3.58244	3.65111	3.15466	4.19453	3.65781	3.12013	2.77863	5.03264	4.24792	2.87814	5.01436	4.66346	4.24343	3.5046
hsa-miR-130b-3p	7.27439	6.96149	6.71256	7.27713	7.18514	8.0423	5.90058	6.85724	7.16267	7.17152	7.25992	6.72033	6.7849	7.57489	8.65373	7.22127	6.7472	6.7596	7.06824	6.83164	5.86875	7.54286	6.88615	6.69524	7.42965	8.22862	6.87193	7.1812	6.92463	7.01281	7.99879	6.90091	7.27029	7.05546	6.4155	7.21347	6.71	6.52614	6.93074	6.67503	6.82892	6.98059	6.48663	6.55773	6.51373	7.15284	7.17901	6.42911	6.31387
hsa-miR-30e-5p	9.84666	11.1082	9.72876	10.6845	10.7466	10.7691	9.43359	10.7249	10.8277	10.0478	10.8431	10.5091	10.0623	10.8792	10.7161	10.7117	10.6955	10.3858	11.1576	10.4658	9.76365	10.7612	10.7443	9.92784	10.814	11.5817	9.67211	11.0335	10.1484	10.6816	10.478	10.3407	10.6432	10.7485	10.5808	11.0729	10.9547	9.80874	10.4314	10.4167	10.0435	11.3716	11.2385	9.59008	10.885	10.6468	10.4279	9.64966	9.30486
hsa-miR-30e-3p	6.05819	5.85957	6.2146	5.97907	5.7643	5.47827	6.36997	6.77136	5.58247	5.87103	6.26685	6.26483	6.93073	6.07806	5.76575	6.42903	5.96179	6.58876	5.99623	5.75585	6.51422	5.89626	6.52856	7.03596	5.78835	5.31203	6.811	6.69036	6.15478	6.23615	6.15138	6.13355	6.07984	5.42688	6.60404	5.93919	6.78497	6.42888	6.49196	6.04039	6.72088	5.82023	5.76618	6.40369	6.154	5.57763	6.70058	6.27864	6.44902
hsa-miR-361-5p	9.3147	9.61406	9.83722	9.2034	9.38492	9.87905	9.3447	10.0934	9.15999	9.83521	9.6725	9.88464	9.54224	9.18239	9.63808	9.66403	9.72662	10.2706	9.29025	9.21299	9.22583	9.71119	9.59267	9.7951	9.18603	9.03565	9.24174	9.68502	9.37167	9.72305	10.0792	9.00187	9.64375	10.3106	9.96456	9.84033	9.52976	9.31612	9.84958	9.49013	9.70424	9.62518	9.37617	9.17062	9.23619	9.31058	10.8607	9.07602	9.27542
hsa-miR-361-3p	6.41732	4.58864	6.26409	6.32448	6.82563	7.54356	6.39925	7.60843	7.51034	5.01278	6.96268	6.80197	6.04095	6.42918	5.76575	6.1663	6.27576	6.96664	7.1758	6.15077	7.3073	6.48516	7.94725	7.29365	6.49461	6.18703	6.44129	6.47244	6.68274	6.31509	6.43705	6.17044	5.97354	5.841	6.63032	6.86756	7.30985	6.4818	6.34919	7.04117	6.29005	6.82209	6.15924	5.5044	6.52693	5.75132	7.39736	5.44779	6.28094
hsa-miR-363-3p	8.60718	9.61724	7.98254	9.1181	8.41743	9.8908	8.25927	9.109	9.87106	8.1232	9.11703	8.81825	7.96961	9.64744	8.62107	7.67204	10.3834	8.44635	10.2769	8.20492	9.06216	8.86855	9.95702	6.69224	9.46876	11.697	8.52753	8.17274	8.74275	8.31854	8.02776	9.0115	8.77175	8.04888	9.11768	10.104	9.44061	7.87963	8.24214	8.08009	8.24161	9.0754	9.53451	7.82835	8.70958	9.44712	8.45441	8.32147	7.36973
hsa-miR-369-5p	3.21327	5.11783	7.84499	5.0386	6.21557	-0.861578	6.05909	4.40449	2.70205	6.00892	5.97119	7.00179	6.36404	5.40383	6.15277	5.9683	5.95341	6.28933	1.67051	4.8176	6.44158	3.84091	4.11065	4.50795	3.34219	5.029	7.00411	5.06046	5.59251	6.50215	-0.946657	6.03475	3.42583	5.03018	4.39266	3.44384	5.97304	7.45998	6.06347	5.38742	3.32295	6.95705	2.67615	5.84889	5.13256	5.05679	3.94127	6.44159	6.88762
hsa-miR-370-3p	3.98532	5.36984	7.89788	3.79144	7.07689	3.66198	5.19432	4.2678	3.45985	5.07322	5.01026	6.65151	6.50621	5.88633	6.13965	6.94672	4.20873	6.55878	1.8149	4.38907	6.92619	4.94044	4.7644	5.10426	4.07916	4.07791	7.52791	5.88103	6.21185	5.00616	-0.946657	6.28327	-2.98356	6.00321	4.56599	3.76819	6.36383	8.4779	6.94886	5.61016	4.6496	6.13393	4.20161	5.5638	5.39991	4.23367	4.87065	7.69454	7.44246
hsa-miR-374a-5p	8.13708	8.51725	8.28634	7.66691	7.05364	9.05579	7.87096	8.59287	8.23527	8.32153	8.24479	8.25544	8.48024	8.04727	8.19617	8.6904	9.01231	8.13247	8.83463	7.57577	8.94121	7.5062	8.43212	7.93214	7.85502	7.60803	8.24382	9.17246	7.95001	7.37158	8.65882	8.38137	8.68222	7.73547	8.30907	8.50648	8.13892	8.25688	8.28021	7.45758	9.0809	7.40021	9.20019	8.28406	8.43097	7.94356	7.95897	8.41936	7.99928
hsa-miR-374a-3p	4.15669	3.31346	3.14201	4.81314	3.85113	4.34788	3.42147	2.86763	4.6554	-2.53411	3.10612	4.30739	4.75079	4.56806	-1.63513	4.4036	4.1513	3.91366	2.78014	3.96315	4.46009	2.36916	4.12892	4.08147	4.85844	4.18384	4.13218	4.75676	4.09103	2.74389	4.18263	3.32204	4.48405	3.71068	3.88246	4.81111	4.66705	3.83491	4.36614	3.97811	5.36375	2.50944	5.69245	4.37496	4.88841	2.97802	3.72347	3.80733	3.46376
hsa-miR-375-3p	7.44002	7.58756	7.96581	8.692	7.59046	7.68145	5.57166	6.95787	7.46855	8.46095	7.92958	5.97212	9.358	7.76213	7.4864	8.5185	6.47029	7.90375	6.72408	9.24929	6.6444	7.53226	6.47959	8.12837	6.71575	5.24018	7.74151	7.78145	6.3072	11.0078	5.32013	8.13407	8.45679	7.41112	7.80481	7.66211	6.92192	7.16872	8.17061	7.2823	7.52278	6.91578	6.96938	8.04966	9.11135	7.59092	7.05073	7.6371	6.71278
hsa-miR-378a-3p	8.60189	7.77384	7.76023	8.5773	8.20572	8.36964	7.39991	8.39067	8.42402	7.88268	8.50724	7.70449	8.25371	9.32159	8.18025	8.72825	8.20917	9.47227	8.50007	8.04717	7.35524	8.13058	8.98564	8.15153	8.44112	9.88355	8.02196	9.0934	8.37747	8.06718	7.81157	7.24246	7.80026	8.5408	8.4933	8.95283	8.58797	7.95393	8.51418	8.5028	7.69256	8.32404	8.07159	8.00661	8.06514	7.9073	9.41007	7.29041	8.16924
hsa-miR-379-5p	3.73007	6.38733	7.49341	5.64187	8.09195	4.63028	7.24431	4.97581	4.13986	7.27806	5.34316	7.50195	6.97827	7.44667	6.95358	7.6275	5.73626	7.50998	1.94615	5.08198	7.77464	5.58082	4.61693	6.33952	4.91217	5.65368	8.63831	6.9071	7.03416	6.59366	5.42838	7.01573	4.56334	6.73025	4.07328	4.04886	7.06715	9.72818	6.93529	6.37632	5.18011	6.55271	4.31826	7.85831	6.48695	5.07067	5.50152	8.18784	9.00803
hsa-miR-381-3p	3.45769	6.12678	8.48071	5.32699	7.45063	3.9964	6.29547	6.03228	3.29573	6.10613	5.88972	7.71296	7.0689	6.56348	7.54726	7.85423	6.27912	7.13642	-2.57741	5.76424	7.02702	5.40611	3.53028	5.2986	4.56458	4.62105	7.8277	5.68561	6.22511	5.92191	3.6972	6.88374	4.31106	5.09663	5.17792	3.3172	6.85854	8.26696	7.22273	5.70393	4.99954	7.78342	5.69245	6.19724	6.29189	4.52318	5.4827	7.60972	7.35771
hsa-miR-382-5p	7.13195	9.45908	11.5667	8.88532	9.80075	6.10421	9.66844	8.23896	6.66384	10.4853	9.10805	11.1973	10.3349	9.21629	9.60387	10.0481	9.44307	9.54546	4.95397	8.97177	9.82095	8.49103	7.00462	8.50238	7.18817	8.13598	11.5508	8.87096	9.24559	10.6793	7.95723	9.79875	7.57391	9.05038	7.74195	6.64045	9.43169	11.2483	10.0054	8.87386	8.13788	10.9274	6.19781	9.11379	9.42877	9.08569	8.1795	10.8367	10.5364
hsa-miR-340-5p	8.28696	8.78284	8.65256	8.62816	7.97772	7.6737	8.12391	8.03689	6.88503	7.96673	8.09966	8.53516	8.33218	8.46272	8.92233	8.93502	8.21706	8.33673	8.11694	7.54689	8.58889	8.24718	8.1238	8.48945	7.60767	7.7024	8.86025	9.33895	7.87628	8.33075	7.40649	8.16181	8.67242	8.38998	8.18606	8.42592	8.33043	8.26696	8.62538	8.45494	8.52984	8.36423	8.9212	8.29579	8.16354	7.56665	8.32217	7.74777	7.96128
hsa-miR-328-3p	7.64315	7.77953	8.57748	7.28491	7.55157	7.31335	8.42439	6.99353	6.4265	7.34087	7.71999	7.49461	8.10147	6.65229	7.61989	7.32212	7.07518	7.33821	6.60498	7.87004	7.71188	6.32598	5.88481	7.92704	7.10986	6.30324	7.26986	6.94468	6.71129	7.83081	7.93904	7.42485	7.55851	8.2416	7.44909	6.88329	7.13558	7.81511	7.47173	6.48137	7.84651	7.45406	7.12961	7.79259	6.75728	7.88589	6.92858	7.84117	8.12954
hsa-miR-342-3p	10.0295	9.73851	10.2119	10.2714	11.338	11.4612	11.1529	10.3864	11.3628	10.5382	11.7575	11.2356	10.6253	10.5763	9.19062	10.0574	9.79647	10.5847	10.3289	10.5309	11.1303	9.89139	11.7269	10.7267	10.0668	9.36613	9.9892	10.2427	10.3297	10.2622	11.7518	10.3767	10.9415	10.8451	10.6242	9.89816	10.0673	9.80147	11.2358	10.8446	10.3239	10.0276	10.2604	9.66715	11.4043	10.2454	10.7487	10.6408	9.6551
hsa-miR-151a-5p	8.08648	7.75857	8.4389	7.43238	7.23766	6.12711	8.00254	7.28893	7.0461	7.93247	7.40519	7.54764	8.69528	6.83792	7.98509	8.56512	7.35022	6.91234	6.6198	8.71803	8.53283	7.41025	6.80897	7.51392	7.3232	7.42301	8.66816	7.54152	7.65997	7.86585	7.15663	7.61823	8.3624	8.14622	7.26573	7.57069	7.8405	8.68011	7.97893	7.22018	8.559	6.71789	7.71258	8.69882	8.32155	8.05068	7.02061	8.34225	8.38508
hsa-miR-151a-3p	11.8592	11.7217	12.3144	11.8749	10.8035	10.0977	12.0399	10.8234	10.6393	11.44	10.4002	11.2159	12.0586	11.1013	11.6711	11.6991	10.9347	10.9683	10.1689	11.279	11.6884	11.2058	10.7159	11.5279	10.9727	11.0696	12.1802	11.4512	11.3309	11.8598	10.9955	10.5068	11.1456	11.2029	11.377	11.1873	10.9195	12.2529	11.6785	11.5888	12.1737	10.1719	11.0844	12.1512	11.4306	11.6564	11.1747	11.501	11.8263
hsa-miR-148b-3p	10.6958	10.9518	11.1399	10.9187	10.1415	10.3678	11.2225	10.6435	10.1649	10.9362	10.2985	11.0555	10.6208	10.2455	11.3491	10.8485	11.0015	10.2788	10.5022	10.6768	10.6734	10.7248	10.3834	10.7962	10.824	11.2783	10.7675	10.451	10.2816	10.7764	10.6132	10.515	10.9374	10.7515	10.8826	10.5257	10.8809	10.8545	10.4906	10.4873	11.0808	10.9257	11.0105	10.9316	10.7624	11.0241	10.3634	10.6476	10.4647
hsa-miR-331-3p	4.08572	4.38485	3.45064	3.27061	4.775	5.24695	4.44719	3.67835	3.66215	2.22077	4.12658	3.86602	3.8205	2.90813	-1.63513	3.68265	3.74841	2.48805	0.22994	4.02029	4.20044	3.27059	3.5575	3.98652	3.76559	2.00752	4.42023	3.5141	3.97023	3.62002	2.75378	2.84243	4.46765	3.78164	3.59295	3.58244	4.55729	4.16333	3.05094	2.93167	5.20599	4.38391	4.92638	4.3969	3.67959	2.78957	3.97757	4.42534	4.0185
hsa-miR-324-3p	5.19653	5.25479	6.14696	4.94999	5.15951	6.39581	5.52894	6.05842	6.10804	5.17325	5.72503	5.22097	5.31175	5.9009	5.18505	4.99859	5.59802	5.42665	5.54671	5.95217	5.79889	6.23556	5.47781	5.64172	5.38896	6.27954	5.40382	5.64053	5.41412	5.3258	3.91132	4.8168	5.5825	5.14229	5.17792	5.87769	5.42916	5.01325	5.47643	5.26969	5.97341	5.4955	6.24278	5.58785	4.90873	4.84712	5.763	5.73819	5.65878
hsa-miR-339-5p	8.77728	7.21196	8.49114	7.50527	7.71607	8.52428	8.85688	8.94005	7.48959	7.24888	7.21285	8.85983	8.36365	7.11914	7.43364	8.12158	6.8857	8.84939	7.7022	7.7548	8.99931	8.57603	8.27598	9.46479	6.71575	8.00119	8.94493	7.858	8.81424	8.73444	8.10047	8.01292	7.52918	8.10415	8.57672	8.00896	8.09147	8.96791	7.84506	8.35165	9.01105	7.85612	7.78784	8.96796	7.50541	7.94356	9.13424	8.4313	8.88488
hsa-miR-339-3p	5.94245	5.42894	6.5845	5.49748	5.64494	6.63827	6.68947	6.20601	6.1567	5.08794	6.18141	6.49338	5.50479	5.64798	5.39829	5.58755	5.43914	5.93197	6.06283	5.89221	6.32216	6.08625	6.32184	6.43969	5.19824	7.3566	6.73693	5.05065	6.82539	6.49945	5.65326	6.08714	6.38058	5.61999	6.09546	6.61914	6.45847	6.09024	5.72796	5.89238	6.42288	5.67112	6.26475	6.09021	5.95343	6.44279	6.44593	5.43286	6.05217
hsa-miR-335-5p	9.27605	8.35151	9.21598	9.45929	8.95711	7.74945	10.0441	8.62645	7.92701	8.66126	8.18751	9.44305	8.62947	9.03494	8.81917	9.07046	8.26776	9.60251	7.36069	9.06213	8.8014	8.56122	8.9869	9.11861	9.32867	9.18743	8.79189	9.63827	9.66618	9.0665	10.2573	8.50846	8.68222	9.32687	9.25275	8.55007	8.45579	9.30294	9.12203	9.03078	9.72564	8.65397	9.0321	9.64067	9.34084	9.01391	9.99745	8.77244	9.39812
hsa-miR-335-3p	5.77962	4.72064	5.85158	4.70898	4.87122	3.9964	5.97672	5.28118	2.80333	3.61563	4.54669	5.67554	6.18533	5.00574	5.65949	5.98857	4.89119	5.27095	2.55187	4.15397	7.02511	4.68015	3.75855	2.80922	5.17332	2.78993	6.57631	5.79547	4.75674	4.55385	3.14081	3.95007	3.73069	5.24631	4.78449	4.66276	4.309	5.58376	6.38955	4.65373	6.90988	4.48143	5.45831	5.42654	4.8678	4.25812	5.01734	4.97811	3.68121
hsa-miR-345-5p	5.33556	4.60582	3.85764	3.66988	4.88445	6.23645	4.05072	5.76026	5.48674	5.08794	5.07487	5.38892	4.85191	5.08445	5.58403	4.89934	5.59802	5.02994	5.11607	4.66471	4.18683	5.52082	5.16033	5.24218	4.99985	5.52857	4.66024	5.39117	5.15617	3.12661	6.53716	4.9263	4.50026	5.34334	4.68773	5.26669	5.46608	4.68049	4.49504	4.85198	4.74094	5.41879	5.62611	4.01239	5.09758	5.32331	5.74732	4.69923	4.79806
hsa-miR-196b-5p	9.21847	8.85015	8.86593	8.26603	8.75307	8.75129	8.3363	9.33323	10.3105	9.06347	8.77531	8.15492	8.8444	9.35901	8.09108	8.23448	8.91268	8.23821	9.75154	8.97358	9.11656	8.95893	9.41059	7.70049	8.40008	10.6764	9.0109	8.14764	8.59889	8.69188	7.03634	8.70286	7.9973	8.42458	7.95268	8.93353	9.21838	8.69214	8.55467	9.10028	8.39009	9.38296	8.06326	8.61413	8.57143	9.35872	8.04272	8.06255	7.95393
hsa-miR-423-5p	14.3569	14.3354	13.5352	13.6839	13.3682	13.6861	12.7219	13.8877	13.5631	14.4699	14.3311	12.7206	14.0117	14.0733	13.5947	13.6365	14.0089	12.6109	14.644	14.7223	13.7371	13.821	12.857	13.2182	12.8231	16.0121	14.2743	13.3268	13.2058	15.0764	13.764	14.404	14.1318	14.1825	12.7435	13.6881	13.6931	13.5297	13.9662	13.7414	13.1078	13.9876	12.56	13.5143	13.5589	14.619	11.8409	13.1221	12.7255
hsa-miR-423-3p	10.293	9.71644	9.76574	9.53087	8.69228	9.27413	9.69632	10.2018	9.10153	9.88558	9.48215	9.82973	10.3237	10.2547	9.79061	9.84356	9.42425	10.2349	10.0472	9.47302	10.0216	9.27446	9.62117	9.83073	8.81049	9.69933	10.3106	9.98951	9.31451	9.95198	9.43813	9.1712	9.59882	9.96957	9.6617	9.8435	9.43208	9.9947	9.93557	9.63354	10.6142	9.17204	8.98986	9.82216	8.87749	9.57854	10.2881	10.0513	9.82711
hsa-miR-425-5p	10.9672	11.0673	10.6267	11.2336	11.2806	11.7839	11.1408	11.7509	11.7557	11.2459	11.1378	11.8051	10.7341	11.3295	10.4028	10.7899	11.3257	11.7644	12.3475	11.2768	10.9878	11.5438	12.3244	11.6053	11.3389	12.2218	10.6667	10.9812	11.5405	11.1533	11.2104	11.3623	11.2392	10.7213	11.7113	11.6699	11.5628	10.7913	10.8518	11.5602	11.1217	11.5874	11.0336	10.4959	10.9811	11.3492	11.7826	10.9581	10.6834
hsa-miR-425-3p	5.77962	5.70876	5.81469	5.16771	4.14309	5.20451	5.18823	6.3141	4.68224	5.41425	4.41978	5.89979	5.11124	5.94376	5.44168	5.91425	4.82845	6.32144	6.24595	4.25265	6.30966	5.89626	5.96324	6.68621	4.79449	5.04314	5.70111	6.17556	5.38133	5.11606	4.33875	5.7067	5.13019	5.48475	5.32457	6.04687	6.273	5.76547	5.96897	6.07132	5.88806	6.12188	5.09936	5.30416	5.44234	5.31167	6.96745	5.25196	5.28973
hsa-miR-20b-5p	7.32405	7.1865	6.48626	7.76479	6.86622	8.54143	7.37064	8.04083	9.04449	7.52523	7.55615	7.49706	6.18885	7.70929	6.52977	6.19099	9.02535	7.35769	8.30293	7.37134	7.37638	6.69516	9.16227	6.53336	8.48039	9.02944	7.00411	7.0145	8.06435	5.97344	6.7607	8.07584	7.67197	6.589	7.79129	8.5958	7.71832	6.682	6.43525	7.09634	6.5292	7.15033	8.15434	7.06044	7.87943	8.23136	8.55767	7.31097	6.85378
hsa-miR-431-5p	4.76834	8.14818	9.94995	6.84332	8.42538	4.09262	7.81577	7.35369	5.19215	7.98257	6.68074	9.03045	8.36209	8.09241	9.25437	9.0177	7.74902	8.54142	3.57233	6.57458	8.8551	6.74583	5.44903	7.13225	5.3561	6.42166	9.67484	7.0811	8.05324	8.24625	5.56114	8.20591	4.95308	6.9309	5.54312	4.72394	8.00527	9.79626	8.86726	7.41601	6.1303	9.5423	5.61475	7.51008	7.45103	6.72306	6.65368	9.37954	9.20697
hsa-miR-451a	14.1	15.9417	13.2183	14.0799	13.5727	15.3458	14.167	15.0077	15.5233	14.0693	15.2058	14.737	13.6851	15.0723	14.0998	13.5142	14.7226	14.174	16.5455	14.6984	13.7742	14.8561	15.4877	11.3534	15.0102	15.689	13.7904	13.3806	15.1154	14.0584	12.4792	14.6293	14.7346	13.639	15.2634	15.6399	15.0366	14.0104	14.0179	14.5312	13.4942	14.7268	15.2321	12.9356	14.5583	15.3699	13.7829	14.0095	12.9834
hsa-miR-409-3p	5.31503	6.82882	9.4588	6.65594	8.20044	5.06916	8.15155	6.56442	5.09561	7.80907	7.31891	9.24197	7.43169	7.62402	7.51207	7.71158	7.34863	8.05701	3.6514	6.72396	8.84267	5.97886	5.87402	6.84078	5.14795	6.45906	8.74444	6.91524	7.72862	8.01138	5.65326	7.80837	3.73069	6.6785	5.65825	4.48566	7.70422	9.50733	7.65672	7.20771	5.96586	8.03862	4.55062	7.80905	6.91627	6.48484	6.34883	8.74953	9.15901
hsa-miR-484	9.83544	10.3937	9.19898	8.96581	9.05401	10.4855	9.33647	10.3025	10.7826	9.03146	10.2233	9.24854	9.06628	9.21629	8.66979	8.80509	10.4345	9.37381	10.7345	10.459	9.48966	9.62227	9.53692	7.98836	10.0136	11.7159	9.00764	8.23039	9.55873	9.63686	9.6336	9.8546	9.5314	10.02	9.8602	9.88762	9.9584	8.82641	9.00568	8.81157	8.8542	10.5453	9.64403	9.14167	9.40394	11.0802	9.35638	9.18655	8.8781
hsa-miR-485-3p	3.38073	4.93965	8.47482	4.6133	7.42595	3.22589	7.00903	5.29883	2.70205	6.63831	5.59889	8.33302	6.62526	5.34109	6.17865	6.32451	6.18567	6.84767	-2.57741	6.29089	7.12484	3.5116	3.91406	5.47685	4.67526	3.24631	6.99537	6.02331	5.97495	6.81623	6.29175	6.93228	5.07714	6.22313	5.09231	3.23552	6.46152	8.56875	6.1285	4.70984	5.26873	7.54484	3.60904	6.55529	5.98247	5.95202	5.27965	8.02655	7.78672
hsa-miR-486-5p	15.4243	15.6224	13.7677	15.2251	14.7052	15.8903	15.4935	15.7954	16.6829	15.1321	15.8575	14.995	14.866	15.6116	13.4919	13.8299	15.8157	15.0585	16.5415	15.9438	14.8836	15.3921	16.4886	13.6295	15.8296	17.8052	14.4832	13.7438	15.9162	15.2633	14.8828	15.8984	15.3242	14.6645	15.5147	16.1557	15.567	14.8586	14.4639	14.916	14.1939	15.769	14.8456	14.5112	15.0624	16.6375	15.092	14.6967	14.3319
hsa-miR-486-3p	11.0652	11.7207	9.51673	11.2664	10.8813	12.1382	11.4513	11.4167	12.6811	11.2369	11.8465	11.199	10.6969	11.5303	9.74695	9.66119	11.7631	10.9888	12.3402	11.9965	10.4318	11.6593	12.2081	9.28295	11.9392	13.9591	10.3108	9.56691	11.9119	11.321	11.4362	11.3956	10.9735	10.7249	11.6852	12.1122	11.5604	10.9101	10.2876	10.7908	10.4838	11.9962	11.0285	10.3946	11.0344	12.6426	11.003	10.8225	10.1674
hsa-miR-146b-5p	10.2221	9.44125	10.3481	10.4499	9.64372	8.957	11.045	9.12393	8.72683	9.47326	9.17467	9.99942	9.76633	9.54794	9.20013	10.0857	9.12427	10.2161	8.6484	9.43017	10.4135	9.52216	10.1839	10.571	9.95176	9.72917	10.1577	10.4803	10.3761	10.2572	10.3172	9.05927	9.81431	9.99779	10.2133	10.2459	9.30879	10.3038	10.0407	10.5606	11.3143	8.37442	9.28774	10.8659	10.1258	10.0173	10.8034	10.3022	10.7664
hsa-miR-493-5p	1.58322	4.84156	7.4646	4.32196	5.60552	0.723385	5.23622	4.75067	3.02921	5.25379	4.20565	6.11314	5.16225	3.47373	5.88057	5.61387	4.95131	5.8844	-2.57741	4.29957	6.63441	3.73927	3.6864	5.11328	2.77391	3.51341	6.26351	4.75676	5.11687	4.93596	-0.946657	5.55996	3.35629	4.66761	2.92553	0.796946	5.03782	7.61646	5.78958	4.74862	2.4366	5.88582	-2.36824	5.62551	5.52364	-2.63669	4.43456	6.6014	6.7753
hsa-miR-493-3p	0.650338	3.31346	5.84347	3.93027	5.15951	-0.861578	4.16672	2.29444	2.5354	3.19381	-2.02317	4.81186	3.87394	4.14692	3.91946	4.39148	3.44811	4.42295	-2.57741	-2.66621	4.18683	3.29945	1.20835	3.94672	2.67081	2.57312	4.26896	3.54239	4.16995	4.13359	-0.946657	4.42739	-2.98356	-3.18414	-2.7469	1.30391	3.56298	5.79365	4.03407	4.31432	2.03606	3.73183	2.02408	4.52198	2.27242	-2.63669	2.31908	4.70752	5.37295
hsa-miR-432-5p	6.42692	8.81365	11.8113	8.3975	9.66065	5.06916	9.25363	8.5839	6.58425	10.0116	9.08471	10.3055	10.0503	10.0833	9.1938	10.021	9.25823	10.0431	4.24276	8.76058	10.6406	7.81554	7.17028	8.83158	6.4921	8.15727	11.1119	9.06077	9.73477	10.4085	7.31544	9.80854	6.63666	9.40902	6.98951	5.8732	9.54996	11.6338	10.3764	9.36653	7.61259	10.2097	5.20919	9.29925	8.75798	8.69254	8.23115	10.8456	10.6171
hsa-miR-181d-5p	4.75315	5.57562	5.42639	5.01384	4.26954	5.58137	4.78231	4.78864	2.85143	5.49379	5.17651	5.37831	5.84077	5.44418	5.35355	5.28081	4.54605	5.58711	4.47787	2.9485	4.39055	4.04212	4.0157	4.04424	2.74036	4.94109	6.05229	5.34373	4.40249	5.90159	3.80823	3.40693	5.18135	5.00074	3.27547	4.81111	4.63499	4.99394	4.36614	4.96828	5.67298	4.62492	4.87016	4.10861	3.30344	2.9179	4.59502	5.11531	4.48772
hsa-miR-500a-3p	3.6987	2.69679	3.64995	4.38125	4.28957	4.09262	3.14802	5.09171	4.9375	-2.53411	2.0643	3.92552	3.83853	3.01916	4.34215	2.84259	3.68912	4.40808	4.95397	3.21643	4.13107	4.80614	5.45628	3.47335	4.51584	5.41351	4.44611	2.58381	3.90582	3.00996	5.52908	3.29259	2.99372	4.83267	4.21889	5.2179	4.48718	2.84571	4.41909	4.1732	3.96206	4.16655	-2.36824	3.67797	3.47678	3.63009	5.47002	3.47961	3.49111
hsa-miR-501-3p	6.74358	5.60154	5.59057	6.65193	5.96453	7.01494	6.137	6.75866	7.13136	6.24396	6.61708	5.9508	6.29061	6.16514	3.85672	5.99259	5.91942	7.036	7.30981	5.88454	6.23226	6.33994	7.12778	6.54007	6.39301	8.74683	5.79472	5.85871	6.55834	7.31124	5.92371	5.57838	5.92032	6.55564	6.55917	7.07942	6.41192	5.46262	5.839	6.2948	5.93524	6.06009	5.35286	5.68468	5.85214	6.30289	7.0075	6.18673	5.861
hsa-miR-502-3p	5.7871	5.69278	4.63592	5.69736	5.37176	5.87989	4.84556	5.95648	6.1277	5.21408	4.35187	5.50073	4.60037	6.14079	3.79113	5.67016	5.24005	6.35284	6.32647	3.31107	4.56902	5.81866	6.83979	5.10426	5.67748	7.49937	5.31533	5.61411	5.58841	5.4981	4.5452	4.96414	5.57486	5.71371	5.56144	6.60836	5.63769	4.27947	5.42558	5.66796	5.75415	4.80147	4.45194	4.97276	3.93868	3.96322	6.13248	4.77219	4.83054
hsa-miR-503-5p	5.47168	4.53585	5.12537	4.85557	2.99231	3.9964	4.68191	4.54422	5.46372	5.42589	4.77125	4.94721	4.51324	5.34109	3.97958	4.90788	5.50939	5.06829	5.6369	5.30533	5.23061	6.09862	5.70173	5.09519	6.26022	7.8505	5.23596	4.37159	5.29845	5.1231	3.6972	4.62932	5.52027	5.221	5.12962	5.88664	5.69064	5.15031	4.03407	5.26969	5.40902	4.34298	6.29354	5.15763	3.8986	6.0533	5.4827	4.74828	4.89851
hsa-miR-532-5p	6.14801	6.75761	5.99037	6.9253	6.99689	7.82142	6.42277	7.77373	7.93819	5.14537	6.9455	6.9879	6.34209	7.0225	5.98692	6.42606	7.35182	7.09058	7.72751	6.60758	6.56508	6.85677	8.26363	7.1099	7.39773	8.40874	6.56159	6.44273	7.04317	6.42737	6.01913	6.65413	6.28089	6.48652	6.83619	7.62249	7.46228	5.99637	6.66085	7.23255	6.22826	6.39146	7.22235	6.47505	7.56744	7.0233	7.28418	6.37808	6.16048
hsa-miR-532-3p	6.03953	5.58432	4.97001	5.86599	6.86955	6.96497	6.29547	5.9397	7.43737	5.68021	7.16419	5.62259	5.88048	5.2755	4.47339	5.14298	6.52784	5.54014	6.66814	6.55538	5.76265	6.04425	6.19324	5.65413	6.37672	7.39019	4.98548	4.99032	5.94321	6.66531	7.74334	5.95242	6.06901	6.79457	6.71867	6.34181	6.26255	5.42708	4.56719	5.50082	5.78023	6.22685	6.48663	6.04228	6.21238	6.77905	5.79386	5.78596	5.46549
hsa-miR-92b-3p	6.00789	6.15622	5.07079	5.29651	4.85786	7.23118	5.06076	6.38604	6.55912	4.00504	6.33878	5.1849	6.25077	6.06518	5.79949	4.66764	6.4286	5.20364	7.13855	6.24967	5.03179	4.61278	6.10374	4.37931	5.62329	7.34237	5.37042	5.30297	5.03491	7.08486	5.52908	5.91909	5.1092	4.34724	4.94659	6.56443	5.81985	4.27947	4.6359	5.54555	5.11331	4.90352	5.54465	4.85088	4.40707	6.39397	5.07711	5.48685	4.26023
hsa-miR-574-3p	6.97718	5.51328	7.85915	6.26799	7.15269	6.46934	7.39991	7.86096	6.38217	7.47291	6.75491	7.81087	7.37412	6.29218	6.63633	6.70118	6.11233	7.26167	6.67761	7.58764	7.90505	6.90451	6.95174	7.8563	7.38285	3.87146	6.45091	6.15281	7.06251	6.53682	7.95723	6.71366	6.80923	7.56321	7.16749	6.31223	6.81389	7.5781	6.84626	6.54445	7.57087	6.20418	5.63738	6.9479	7.1646	6.23059	7.86884	6.64738	7.57618
hsa-miR-576-5p	6.69672	7.67152	6.5223	6.81134	6.70772	8.32082	6.9255	7.27339	7.93401	6.85606	7.05098	7.44718	6.64589	7.05544	5.07911	4.99058	7.60138	6.88575	8.60684	6.71965	7.02893	6.49142	7.76805	5.64172	7.64441	8.48584	6.29233	5.76578	6.55834	6.6797	6.06457	6.96297	6.66929	6.01798	7.65078	7.12739	7.42838	5.94704	6.90313	6.84394	6.4556	7.20846	7.6965	6.37634	5.95343	7.29847	6.15246	6.5585	5.83188
hsa-miR-584-5p	10.8586	10.3928	10.9365	10.6591	9.66305	8.54569	10.954	9.55734	9.24233	9.6032	8.83715	10.1629	10.802	10.0428	10.0333	9.42922	10.0866	10.0261	9.12865	9.94919	10.1604	9.94116	9.03126	9.66125	9.43278	11.4835	10.6282	9.92685	9.72243	10.3537	10.2239	9.45734	10.0071	10.5164	10.1951	9.70241	9.27408	10.8871	10.0157	9.8572	10.9281	9.28237	9.55546	11.015	9.08592	10.1765	10.0213	9.9825	10.2141
hsa-miR-589-5p	5.73394	4.92604	5.14531	4.78414	4.22861	5.87989	4.82217	5.64769	4.9375	5.42589	5.36054	5.45098	3.72678	4.53106	2.75718	4.87342	5.27408	4.74044	6.40272	4.80139	4.96956	5.83353	6.00338	5.46281	5.19824	6.17424	5.32233	4.29052	5.13384	5.69513	5.94816	4.25492	4.07173	5.66448	5.47711	5.4163	5.45388	4.71626	4.16384	5.29611	5.39783	5.62918	4.17092	4.76068	4.80414	5.05679	6.08336	4.32113	4.74224
hsa-miR-598-3p	3.66664	5.80113	4.97001	4.342	4.81702	4.69301	4.96431	5.43274	5.51688	2.89215	4.20565	4.8584	4.96294	5.52166	5.30738	5.54986	5.05672	3.87091	5.84465	4.53346	5.07676	5.31012	5.76148	5.05831	5.46282	5.96729	4.8369	4.66967	4.43937	2.81515	5.42838	4.91668	4.53214	5.02043	5.48672	4.88441	5.16301	4.88291	5.10849	5.23186	5.7276	3.96551	5.31124	4.88233	4.90873	5.39121	4.91812	5.10279	5.01143
hsa-miR-625-5p	5.98857	5.77858	6.07253	5.65794	4.85786	5.93284	5.34419	6.33563	6.67724	5.3424	5.81604	5.57693	5.3994	4.92249	4.2956	4.98252	5.93651	6.14878	4.84044	5.12169	5.45726	4.95865	6.29783	5.30649	6.32107	5.65368	5.31533	5.79547	5.74021	5.19165	5.92371	5.59656	5.34287	4.9296	5.68356	5.98156	5.22893	5.3149	5.56131	5.75816	6.29609	5.65449	6.10343	5.80854	5.18348	5.92173	6.07501	5.42283	5.25425
hsa-miR-625-3p	7.79546	8.27841	7.95832	8.08467	6.34089	6.93932	8.45703	8.21127	7.22333	7.96274	6.54289	7.71296	7.221	7.31684	7.19459	6.85036	7.27828	8.0736	6.30828	7.68583	8.05959	6.24672	7.57008	7.42257	8.30143	6.74953	8.14655	8.11505	7.25838	8.71128	7.30601	7.47322	7.39257	7.24527	8.2022	7.64771	6.31408	7.26445	6.97119	7.80445	8.12098	6.86609	7.06847	8.57617	7.15187	8.23598	7.23068	8.01407	7.69267
hsa-miR-628-3p	5.24075	5.19929	5.50568	5.81672	5.17036	4.09262	4.82217	4.8134	4.95961	5.04331	5.72503	4.32958	3.4734	4.86419	5.54478	4.51955	4.6739	5.39682	4.52062	5.10858	4.54788	5.10476	5.00091	5.20048	4.72757	5.98937	5.3293	5.00055	5.34292	4.73931	5.03062	4.88744	4.75115	5.61352	5.14185	4.67314	5.05407	5.41262	4.59046	5.54995	4.38089	5.4767	4.23167	5.3272	4.05264	4.84712	5.87787	4.63112	4.87794
hsa-miR-629-5p	8.66309	8.9443	7.82658	8.01618	6.96297	8.06026	7.07485	8.28174	8.73005	9.11649	8.32446	7.86886	8.20849	8.06031	8.23677	7.72975	9.03083	7.44042	9.3079	8.75848	7.45086	8.92114	8.20781	7.63312	8.17528	10.8939	8.80194	6.50874	7.63932	8.33303	8.20055	8.24391	8.06561	8.28092	7.88337	8.3414	8.71608	7.71994	8.10547	7.81728	7.52792	8.72637	7.66931	7.37565	8.24571	9.33017	7.86036	7.40573	7.07889
hsa-miR-651-5p	4.26772	5.21056	3.38505	4.26012	5.42708	4.09262	3.63345	4.05583	4.2516	4.31138	5.28972	4.30739	4.30852	3.9922	4.19776	3.01053	5.11796	3.82685	5.21049	3.52361	3.83206	4.80614	4.48137	4.18773	3.98202	6.42706	4.25438	4.95918	3.79637	4.04744	4.98408	3.83223	4.00513	3.04468	3.82296	5.27353	4.4135	4.19748	4.36614	4.62066	4.51115	5.03782	5.48351	2.2297	3.72613	2.11819	3.30486	3.88249	3.28778
hsa-miR-652-3p	6.22157	4.75183	5.9793	6.15361	5.7643	6.37683	6.0524	5.95648	6.57353	5.24067	5.23422	6.10029	5.43539	6.63496	4.8406	6.08958	6.35102	6.56549	5.94222	4.88068	6.10417	5.7419	6.94145	5.94924	5.55738	6.60445	6.0225	5.98775	6.26417	3.73473	5.94816	5.50325	5.15087	5.66448	5.8861	6.1729	6.4676	6.43962	5.10849	6.52448	7.37947	5.01194	5.69245	6.2881	1.65575	5.424	6.12036	6.21026	6.03136
hsa-miR-548d-5p	6.18243	5.3496	4.617	6.66392	5.48904	5.64622	5.1131	4.35474	6.91363	4.49931	4.63505	5.33508	4.99546	6.11602	4.24751	3.77886	5.97012	5.52643	6.02621	4.49366	5.66295	5.79858	6.62178	4.99142	6.77701	8.91489	5.51803	5.45952	5.82277	4.01754	6.04203	5.32567	3.93531	4.87656	5.10485	5.93919	5.82932	5.36834	5.34578	5.35259	4.77591	5.39896	5.81663	5.54427	4.31871	5.2762	5.47002	5.33458	5.22604
hsa-miR-654-3p	4.95246	6.24111	9.19061	5.90018	7.97617	4.09262	7.52593	6.60045	3.88647	7.28766	6.06959	8.23794	6.71341	7.4955	7.31031	7.49213	6.47323	7.57967	2.55187	4.92625	8.39314	6.11899	4.7644	6.4751	5.38896	6.45906	8.15246	6.21564	7.26224	7.33417	5.32013	7.05133	4.11447	6.57242	5.81153	4.3628	7.26342	8.89564	7.15411	6.83496	4.98467	7.77382	4.346	7.07072	6.98965	6.18667	5.79386	8.25726	8.25051
hsa-miR-660-5p	6.86156	7.4799	5.46922	6.91864	7.02405	7.78588	6.14959	7.46534	7.51408	6.02431	6.87468	6.5559	6.56696	6.29218	6.56944	6.23914	6.92049	6.80004	7.97237	6.95767	6.53048	7.63205	7.80685	6.10652	7.25355	8.53296	6.16955	6.74615	6.98512	7.94145	7.01335	7.0403	6.69768	6.60539	7.24604	7.51841	7.12215	6.09024	6.55245	6.81865	6.34349	7.33908	7.08914	6.34282	6.94115	7.47052	6.81783	6.56308	5.43412
hsa-miR-421	6.34825	5.98301	5.93416	6.51744	6.04336	6.52213	6.28695	6.875	6.93052	6.556	6.53526	6.54646	5.70974	6.42918	5.05137	6.59153	6.34142	6.86683	6.14026	6.52114	6.00683	6.65944	7.22436	6.43969	6.64498	7.45245	5.33623	5.86991	6.82887	6.5681	6.10863	6.57685	6.22346	6.56908	7.23752	6.98469	6.52994	5.94704	5.45123	6.28692	6.47702	6.83322	6.8915	6.18783	6.44582	6.37173	7.71207	5.9061	6.37019
hsa-miR-671-3p	4.22433	4.53585	4.41274	3.9565	2.06386	3.22589	4.00989	4.0137	2.5354	3.61563	2.93103	3.44591	5.01144	1.96472	3.97958	1.71219	4.44214	4.19933	3.96174	2.88838	4.15922	4.41602	3.25898	4.67559	3.9383	3.03609	3.99865	3.48525	4.20249	4.06216	3.14081	3.7695	2.68887	4.43791	4.37205	4.0804	4.63499	4.54118	3.3526	4.19583	4.90791	1.97893	3.60904	4.29542	4.15825	3.03573	4.06451	4.22044	4.26815
hsa-miR-320b	10.1489	10.1124	9.37153	10.2294	10.1709	11.547	8.24907	9.48691	9.76166	9.54837	10.8458	8.69116	10.6138	10.7204	13.3551	10.6123	8.92612	8.92839	9.31399	10.0814	9.65633	9.67792	8.73378	9.51456	8.73744	9.77544	10.0221	10.5603	8.15582	12.4691	9.31661	9.79515	10.1057	10.4713	9.64676	9.47402	9.4487	9.04787	10.5329	9.55612	9.63031	9.62358	9.27065	9.34899	9.65912	9.57063	8.59903	9.59541	8.89003
hsa-miR-320c	9.8109	9.76885	8.99839	10.0175	9.91319	11.4195	7.72827	8.90231	9.30897	9.28726	10.5026	8.3426	10.2794	10.4433	13.3117	10.3256	8.432	8.47071	8.84202	9.57488	9.26117	9.40092	8.21103	9.26233	8.36336	8.93494	9.62969	10.3057	7.49571	11.8889	9.09363	9.40198	9.68422	10.1348	9.29511	9.0361	9.12672	8.66494	10.1891	9.19144	9.30098	9.31051	9.12911	9.0542	9.39766	9.22168	8.13801	9.27009	8.50983
hsa-miR-1301-3p	4.55723	3.31346	4.86166	4.41947	4.47599	1.46035	4.69914	4.78864	3.95411	1.8582	4.77125	4.51533	5.3994	3.39356	2.61279	4.47428	2.75806	4.66737	3.30523	4.43182	5.58727	4.72339	4.07342	4.49421	4.02445	3.03609	5.20598	4.01576	4.30595	5.41452	4.88623	4.3293	4.04987	6.06141	4.35114	4.37557	4.26778	5.4414	5.33204	3.84126	5.42011	1.47197	-2.36824	5.0986	4.71464	3.63009	4.77077	5.32921	4.93382
hsa-miR-454-5p	4.70661	3.35468	5.01407	4.41947	5.64494	5.64622	5.54808	5.08155	5.12526	4.23407	5.23422	5.29051	5.28569	4.3728	5.89625	4.90788	4.50079	4.78717	5.26179	3.74318	4.7184	5.39946	4.96069	4.34909	5.50838	5.92208	4.52107	4.52123	4.90252	4.51157	2.22327	5.09782	5.19137	2.30771	5.21311	4.52056	4.70872	5.16764	4.44486	4.75626	5.64487	5.19558	4.59754	4.76068	4.56903	4.37453	4.46043	5.0838	4.57339
hsa-miR-769-5p	4.95246	5.87382	5.50053	4.82742	4.89757	4.86634	4.52653	6.27896	3.18747	5.04331	5.41146	5.48104	5.20458	3.9367	6.34786	5.54986	5.28747	5.15101	5.51534	5.09534	5.60784	5.48359	5.79617	5.82302	4.20748	2.64907	5.21353	6.42764	5.12821	5.79546	5.42838	5.56612	5.60516	6.39518	5.01466	5.85508	5.92523	4.03701	4.16384	5.37756	5.40902	6.00212	5.06639	4.2358	5.04348	3.03573	6.37627	5.32921	4.64819
hsa-miR-874-3p	4.37082	3.47172	4.18761	4.00758	4.87122	4.97131	4.61087	4.03492	4.38829	3.90883	4.7183	3.36225	1.93388	-1.73572	4.09279	4.43938	3.87797	4.19933	3.30523	4.8176	4.15922	4.75498	4.05444	4.66337	4.21971	3.99302	4.08354	4.07506	3.58224	4.22801	4.60793	3.53817	2.5083	5.35889	4.07328	4.17107	3.958	3.72214	0.432032	3.76763	4.13368	4.69164	3.5625	3.0613	4.12389	4.41859	4.32613	3.59135	4.38211
hsa-miR-744-5p	9.74045	9.01752	10.0752	8.82609	8.0248	7.94255	9.48415	9.24551	7.53632	9.45776	8.6885	9.50592	10.1927	8.63823	9.56638	9.40643	8.34663	9.3012	8.30904	8.89746	9.56196	8.85889	8.75818	9.59159	8.6464	7.25088	10.021	8.96866	9.0249	8.95309	8.75205	8.57111	9.30617	9.41088	9.04793	8.85593	8.95557	9.9171	9.23432	9.00338	10.3437	8.13318	8.91889	9.58621	8.86064	9.14998	9.70718	9.59848	9.95354
hsa-miR-374b-5p	5.62136	5.38981	5.40449	5.35684	5.69838	5.93284	6.26687	6.26107	5.10556	5.95373	5.44444	6.34328	5.98132	5.18314	5.67775	6.30525	5.52077	6.36059	5.23637	5.69573	6.71722	5.60413	5.97842	5.90838	5.59071	4.32945	5.98768	6.33769	5.9528	5.16462	6.71868	5.63812	6.23319	5.67695	6.12038	6.06275	5.72658	6.45382	5.52554	5.50082	6.97529	4.77093	5.62611	6.68356	5.51041	4.74701	6.10813	6.63003	6.42971
hsa-miR-941	6.51958	5.9961	6.41411	5.66591	5.72805	7.78588	6.43567	7.69094	6.2672	6.77195	6.99085	7.55943	7.49843	7.12536	7.01232	6.84147	6.1928	7.49774	7.84149	6.9686	6.29069	6.70598	7.24544	8.34575	6.01571	5.95238	5.39055	7.07385	7.12468	6.9841	5.39319	6.37392	5.80761	6.4687	6.84369	7.40155	7.86604	6.65461	4.47017	7.35071	5.29308	7.1592	6.3833	5.56864	6.28413	5.6987	8.18436	6.21899	5.43059
hsa-miR-942-5p	5.56159	5.21056	4.45597	5.45211	5.26448	6.00879	5.28267	5.21766	6.38625	5.89634	5.44444	4.79601	5.04289	4.92249	3.22285	3.95395	6.1928	5.18631	6.00379	5.68694	5.2569	5.92432	6.2569	4.81476	5.98022	7.08305	4.72509	4.25677	5.65263	5.403	4.33875	5.38965	5.5825	5.67695	5.70843	5.93488	5.51974	5.53785	3.40604	5.31174	5.28095	5.92101	5.45831	4.50187	4.82567	5.46659	5.57443	5.14613	4.67228
hsa-miR-1180-3p	6.51509	5.79365	5.22245	5.55869	4.28957	7.05131	5.49482	6.78081	7.59929	5.08794	6.45661	5.14791	5.09633	6.85299	5.30738	4.89075	6.67518	6.02264	7.99149	6.46565	6.29069	6.30123	6.65681	4.60063	6.00868	9.04094	6.11816	5.20904	6.30471	6.53418	-0.946657	6.09995	5.55947	5.69544	6.37464	7.00947	6.37033	5.33805	5.00838	5.85376	5.28095	5.85703	6.28639	4.36386	5.38548	6.71425	5.31554	6.02697	4.45337
hsa-miR-548j-5p	5.40523	4.0753	3.5337	4.75454	2.60152	3.22589	5.23622	1.46045	2.47528	4.70429	3.53142	3.48599	4.88699	4.53106	4.24751	4.46274	1.65853	4.53672	2.63204	4.04803	4.39055	4.36234	4.25066	4.73522	3.29675	3.7387	4.23966	4.86152	4.27569	1.86637	6.15138	4.46747	3.45939	4.25049	4.37205	5.01254	3.56298	5.76547	4.03407	4.56958	5.82266	2.95196	4.0747	5.61618	3.42128	3.99266	4.70735	4.48444	5.44815
hsa-miR-1294	5.51734	4.92604	5.22869	5.61741	4.18648	5.32825	4.80636	5.11181	6.50377	5.42589	5.44444	3.80396	4.43243	5.50268	6.00149	3.10265	6.007	4.4951	6.56469	5.85342	5.5183	5.24486	5.54055	4.08147	5.69947	8.01561	5.53621	3.36369	4.79281	4.48995	4.09774	5.82454	4.96481	5.35114	5.12962	5.88664	5.701	5.28345	3.92846	5.15887	3.69599	5.62918	5.28281	3.93951	3.58174	5.9963	4.71812	3.60916	4.39665
hsa-miR-1304-3p	5.12754	3.77479	5.08463	4.0569	4.57727	4.26771	4.41627	4.60222	3.29573	4.96573	2.5004	3.92552	4.82503	4.49309	4.59368	2.38538	3.84213	4.67981	3.86553	3.16668	3.54255	4.07586	3.25898	4.85831	4.32532	4.4617	4.23966	3.59736	4.3742	4.30429	5.6827	3.03253	3.61636	4.60376	3.99457	4.00023	4.21092	4.48698	2.98223	4.83045	5.18011	5.05059	2.67615	4.8349	4.59434	3.66709	4.58329	4.28834	4.39665
hsa-miR-1260a	6.4317	5.37986	5.81884	5.49748	6.08408	4.86634	6.28695	5.53308	4.77244	5.94567	5.42805	5.70979	6.26417	2.78784	2.61279	5.60865	4.1513	5.41925	4.93829	6.10528	6.30336	5.33123	5.48492	6.36993	6.21208	5.69905	5.97884	5.76578	5.28838	6.89029	7.91443	4.51923	5.33386	5.46332	6.15095	5.40389	5.77151	6.09024	6.38955	5.47329	6.72536	5.90703	5.82651	5.8369	5.06174	5.89858	6.68968	6.06618	5.2975
hsa-miR-664a-5p	8.15308	7.02671	8.12829	7.94098	7.22471	6.48715	7.52593	7.3642	6.46951	7.82234	7.60801	7.48475	7.61549	7.7501	6.39277	7.51047	6.97736	7.29237	6.46424	7.43314	7.54855	7.37679	7.10259	7.44595	6.60825	7.6104	7.65123	7.48979	7.33009	8.08351	7.07015	6.95595	7.46662	7.77948	7.14337	7.18474	7.26691	7.58456	7.66222	7.46458	7.99305	6.45526	6.34943	7.67853	6.82834	7.45209	7.01625	7.38908	7.54797
hsa-miR-1307-5p	4.55723	5.91574	5.56612	5.26537	4.56088	6.23645	4.36323	5.95648	5.26498	4.56392	5.77773	5.20905	4.15867	4.74001	5.67775	6.37464	4.73382	5.09639	5.85304	6.10528	4.60016	5.59252	5.28771	6.01326	4.874	6.16779	4.76676	6.50874	5.31342	5.2116	2.96023	5.0807	5.55172	6.61838	6.3111	6.4634	5.1555	4.70444	6.25039	4.57822	5.29308	6.6482	5.70322	4.93577	4.1918	5.41315	6.23724	5.58911	4.98762
hsa-miR-1307-3p	5.81662	5.23284	5.56612	5.68956	4.70212	6.5393	4.95717	6.7394	6.48484	4.38475	6.42392	5.00352	5.98537	4.86419	5.50442	6.18749	5.38411	5.3431	7.11781	5.82163	5.57164	5.79858	6.28974	6.43969	5.12213	6.34951	5.96101	6.2331	5.49078	6.44433	5.11943	4.87755	5.67108	5.927	5.48672	5.85508	5.34578	5.5577	6.20588	5.65168	5.59678	5.93484	3.35968	5.11193	5.51041	5.3463	6.5247	4.91507	5.19727
hsa-miR-103b	12.1671	12.6156	11.4567	12.5611	12.0901	12.3656	12.6799	11.9691	12.8643	12.5849	12.1134	12.3879	12.6179	12.7495	12.4006	12.5253	12.6463	12.4933	12.2942	12.2111	12.339	12.4887	12.8427	12.3231	12.5758	13.2511	12.6575	12.577	12.5817	11.6529	12.6226	12.3328	12.482	12.1725	12.5564	12.9056	12.4138	12.8121	12.201	11.9936	13.3211	12.1828	12.8123	13.0548	12.3097	12.3906	12.872	12.722	13.0528
hsa-miR-320d	8.99947	8.95019	8.00273	8.93564	8.56653	10.9226	6.48368	7.94742	8.03638	8.74259	9.54336	7.52137	9.29286	9.11368	12.9626	9.24904	7.7884	7.17647	7.97813	8.14837	8.45122	8.4506	7.18998	8.14934	6.99719	8.02277	8.84087	9.09758	6.50715	11.1351	8.66989	8.36378	8.62424	9.17038	8.11961	7.77121	8.24539	7.50499	9.08462	8.19898	8.36734	8.37061	7.97494	7.71174	8.01447	8.05068	7.28599	8.16017	7.35492
hsa-miR-1908-5p	5.26237	4.14745	5.33093	4.28103	4.14309	4.81085	4.46744	4.32059	4.17808	4.28607	4.48463	2.58156	4.35936	4.67367	4.47339	2.84259	4.81002	1.67361	5.12994	5.98125	4.86234	2.94502	3.47424	4.34909	3.24983	5.15157	3.62102	4.0943	3.70846	5.47628	4.00754	4.12731	4.56334	3.87114	2.67937	4.00023	4.25377	4.77398	4.9193	3.69005	4.44749	3.73183	3.5144	3.78168	3.42128	4.02152	2.5293	4.03522	3.33383
hsa-miR-2110	5.03011	4.32388	4.53873	4.32196	5.09266	5.02107	3.80238	4.57351	5.60368	4.1241	4.8472	4.14165	4.54653	4.83413	2.88843	4.71706	5.14763	4.66737	4.98483	5.72181	4.25364	4.66914	5.00091	4.11777	4.19515	5.70796	2.93611	4.05556	5.05881	5.3258	4.5452	3.93108	4.92933	4.40832	4.75295	4.74378	5.22175	4.34187	4.54354	3.82683	4.74094	4.97223	4.31826	4.36386	2.60684	5.424	4.46043	3.60916	3.76203
hsa-miR-3074-5p	8.85935	9.35564	8.61611	9.00483	9.16053	8.73275	7.70714	9.21505	8.51641	9.38884	9.57442	8.83871	8.9252	8.75513	10.011	9.59037	9.10738	9.41251	8.86086	8.65402	7.89462	9.2137	8.52899	9.06559	8.63332	9.04534	8.75871	9.59883	8.24575	9.23513	9.97146	8.62526	9.15503	9.72931	8.82249	8.82543	9.19429	8.48828	9.26175	8.88782	8.47901	9.86902	9.66965	8.44936	8.94669	8.67676	9.2342	8.00401	8.45402
hsa-miR-1260b	5.65443	5.40951	6.24265	4.59671	5.30442	3.78228	6.52533	5.55527	3.66215	4.4084	5.77773	5.72661	5.40546	2.90813	3.11975	4.6474	3.91295	5.45587	4.34145	5.2586	6.25527	4.5896	5.0875	6.32795	5.45767	4.71239	4.92235	5.36764	5.06472	6.74275	7.44136	3.63519	4.98799	5.11507	6.4939	5.366	5.12504	5.68952	5.6636	4.57822	6.4556	5.03782	4.31826	5.75432	5.07977	5.68072	6.54299	5.62457	5.67377
hsa-miR-323b-3p	2.1451	4.96649	7.46856	4.40049	6.49121	3.38635	5.31096	5.53308	3.49054	5.57963	4.16666	7.20755	5.99344	4.86419	3.65027	5.72915	5.41494	6.21864	-2.57741	3.60058	5.64315	4.27786	3.29177	5.11328	3.36439	5.77729	6.81597	4.0358	5.25773	6.85479	5.79481	5.89969	2.99372	5.29564	4.54773	1.97528	5.23607	7.18796	5.56131	3.55653	2.9468	6.66491	2.02408	5.63014	4.69137	4.23367	3.95954	6.27864	5.25026
hsa-miR-3184-5p	7.18384	7.0139	7.09919	6.89171	6.76609	8.0543	6.37265	8.04868	7.73687	7.2191	7.47069	7.07259	7.33496	7.2558	7.42286	6.98957	7.30814	7.79219	8.00661	6.80343	6.62938	6.52235	7.4999	7.21835	6.60593	7.63862	7.08663	7.2748	6.10688	6.59112	7.03634	7.06446	7.03186	6.45791	7.04914	6.98469	6.82341	6.61093	7.60052	6.88456	7.05932	7.14737	6.45513	6.32862	6.75167	7.48095	7.67663	6.77515	6.14979
hsa-miR-3184-3p	14.3569	14.3354	13.5352	13.6839	13.3682	13.6861	12.7219	13.8877	13.5631	14.4699	14.3311	12.7206	14.0117	14.0733	13.5947	13.6365	14.0089	12.6109	14.644	14.7223	13.7371	13.821	12.857	13.2182	12.8231	16.0121	14.2743	13.3268	13.2058	15.0764	13.764	14.404	14.1318	14.1825	12.7435	13.6881	13.6931	13.5297	13.9662	13.7414	13.1078	13.9876	12.56	13.5143	13.5589	14.619	11.8409	13.1221	12.7255
hsa-miR-378c	5.38566	4.23836	4.01045	5.43355	4.22861	4.75313	3.84943	5.48763	5.22903	4.83221	5.39469	5.05771	5.35624	6.52637	5.86471	5.63973	5.53206	6.24398	5.72179	5.2586	4.31748	5.68836	5.95302	5.13115	5.16702	6.24936	5.27979	6.18457	5.34778	5.57196	4.60793	4.64105	5.03325	5.44886	5.20147	6.25465	5.61047	4.70444	5.60767	5.60595	5.05754	5.22966	5.43266	4.10861	5.16671	5.41315	6.80778	4.67406	4.87794
hsa-miR-3613-5p	9.84308	8.34641	8.60834	10.1485	10.0062	9.78678	9.28214	9.23466	11.0066	8.09068	10.0948	8.44018	7.92283	9.73137	8.23677	7.99108	9.73275	9.34188	10.0631	9.73973	9.2225	8.81147	10.1446	9.46655	10.7683	12.4952	8.14951	8.67966	9.80621	8.0442	7.90197	9.20171	9.29518	9.37977	8.3856	9.29154	9.63246	9.24749	8.35684	9.62235	8.14459	9.79745	8.68907	9.37617	8.36632	10.0141	8.64348	8.60944	8.98025
hsa-miR-3615	6.83296	6.85778	5.79379	5.5501	5.99536	7.20988	5.96964	7.64683	7.33114	6.47991	6.64572	6.43827	5.94433	5.97163	5.65949	6.03607	7.56748	6.72402	8.12389	6.58409	6.0786	6.97997	7.03883	6.49593	6.47944	9.01785	5.62951	5.50335	6.82713	7.43517	7.5492	6.65702	5.95602	6.14453	6.4355	6.39608	7.66903	6.35138	6.63311	6.60911	5.09957	8.25677	6.08709	5.54427	5.93373	7.82785	6.2995	5.6677	5.87923
hsa-miR-374c-3p	5.62136	5.38981	5.40449	5.35684	5.69838	5.93284	6.26687	6.26107	5.10556	5.95373	5.44444	6.34328	5.98132	5.18314	5.67775	6.30525	5.52077	6.36059	5.23637	5.69573	6.71722	5.60413	5.97842	5.90838	5.59071	4.32945	5.98768	6.33769	5.9528	5.16462	6.71868	5.63812	6.23319	5.67695	6.12038	6.06275	5.72658	6.45382	5.52554	5.50082	6.97529	4.77093	5.62611	6.68356	5.51041	4.74701	6.10813	6.63003	6.42971
hsa-miR-4433a-3p	5.57028	6.11483	6.14366	5.84508	3.21819	5.20451	7.05658	4.43673	2.70205	4.66556	4.8472	6.15103	5.3687	5.00574	4.2956	5.83141	3.96387	4.56382	0.59251	4.38907	6.39499	4.26329	3.38589	6.11103	5.19824	3.8394	5.80476	6.42004	4.61887	7.22556	6.7044	5.67282	4.95308	6.70003	6.33791	4.60971	5.59389	4.69251	5.38623	4.80859	6.96775	6.81463	4.55062	5.25094	4.69137	6.62305	5.97533	6.16582	6.655
hsa-miR-3135b	8.24551	7.35595	5.73357	7.32825	6.39738	2.59785	7.90105	6.2475	5.2381	6.25052	5.07487	6.69062	8.1052	7.76611	4.51461	6.87451	5.65078	6.78573	3.96174	6.65346	7.48602	6.88798	5.16918	7.38769	5.65515	5.19021	7.89384	7.35075	7.02357	7.3097	6.48797	6.84116	7.11579	8.15069	6.30023	7.31968	5.45999	8.09647	7.56572	6.96252	8.59127	3.63343	6.7481	8.52167	6.13687	6.12153	7.59137	7.96131	8.54899
hsa-miR-3960	4.84196	4.76718	5.92265	4.81314	3.85113	5.36724	4.14174	3.00298	5.44032	4.45457	6.70815	2.91087	4.77908	4.83413	4.70472	4.31652	5.76526	3.47384	4.56214	4.89603	4.15922	4.55413	4.77603	4.4379	3.49084	6.07447	4.47153	4.15051	3.69327	4.16121	4.78126	4.66422	4.7238	5.221	4.56599	5.20365	4.66705	4.27947	5.43846	4.4523	3.2251	4.67525	5.20919	3.89395	4.28801	6.21193	3.30486	3.60916	3.90106
hsa-miR-3529-3p	8.09554	7.05199	6.27921	7.84771	7.57217	8.43074	8.02064	8.12114	8.72442	8.06487	8.02259	7.12747	6.83292	8.36887	6.71801	7.74651	8.97193	7.47115	8.74056	8.46243	7.50534	7.50774	9.75028	7.05948	8.27385	9.0749	7.31093	7.47336	8.54492	7.49471	7.18777	8.65159	8.04504	7.74734	8.25099	8.63748	8.90941	8.04348	7.40111	7.44228	7.77915	8.04501	8.084	7.2592	8.04692	9.06678	8.135	7.16958	7.4097
hsa-miR-122b-3p	15.9951	13.4488	13.7465	14.8164	15.1696	13.4232	12.1346	13.8418	13.8406	13.8164	16.2177	12.3523	14.5533	16.1608	14.206	15.7177	13.9229	12.0792	13.8233	16.0267	14.6862	13.2378	12.0391	13.9488	13.8292	13.2272	12.6759	13.6928	11.4701	14.3252	13.4253	12.9605	12.3971	15.4156	14.2285	12.433	15.5193	13.5632	13.8964	13.7567	12.6833	14.0166	13.7922	13.0329	14.7975	13.7097	13.784	12.6413	12.4391
hsa-miR-6131	9.77751	9.57916	9.49228	9.45527	8.46996	8.88157	8.89476	9.23695	9.70061	8.83712	9.49991	9.09585	9.42964	9.44729	8.87365	8.18529	10.8357	9.25571	10.1516	9.03379	9.63769	8.80268	8.79295	7.79878	9.08731	11.8522	9.51211	9.15824	9.04971	8.81976	8.01624	9.57245	8.97463	8.68121	8.92155	9.278	9.04317	9.65441	9.37161	9.36591	9.37342	8.6329	9.13509	9.24282	8.30823	9.25395	8.90492	8.79741	8.85328
hsa-miR-548ay-5p	5.85268	4.81227	4.53873	6.64389	5.22341	5.40521	4.65568	4.03492	6.90795	4.1241	4.63505	5.03087	4.24232	6.11602	3.31906	3.77886	5.83531	5.43401	5.94222	3.84158	5.33301	5.7419	6.57924	4.39418	6.72436	8.89065	4.77699	5.14591	5.6837	3.26029	5.5925	5.32567	3.70294	4.59065	4.7688	5.79932	5.67496	4.86177	4.9734	5.26434	4.16039	5.39896	5.61475	4.92826	4.31871	5.17709	5.30129	4.87882	4.7193
hsa-miR-4433b-5p	5.57028	6.11483	6.14366	5.84508	3.21819	5.20451	7.05658	4.43673	2.70205	4.66556	4.8472	6.15103	5.3687	5.00574	4.2956	5.83141	3.96387	4.56382	0.59251	4.38907	6.39499	4.26329	3.38589	6.11103	5.19824	3.8394	5.80476	6.42004	4.61887	7.22556	6.7044	5.67282	4.95308	6.70003	6.33791	4.60971	5.59389	4.69251	5.38623	4.80859	6.96775	6.81463	4.55062	5.25094	4.69137	6.62305	5.97533	6.16582	6.655
hsa-miR-1273h-3p	4.17959	3.68067	2.84956	3.50194	1.86455	1.46035	3.92458	3.8794	-1.49435	1.8582	-0.438203	2.96859	3.13697	2.90813	3.11975	4.06498	1.8868	3.80431	2.84885	-2.66621	3.17998	2.70733	2.43074	4.17055	2.59775	1.45113	4.16371	4.05556	2.81753	3.92392	5.07571	2.47404	3.12497	3.89268	1.50103	1.6783	3.41978	5.00363	3.99972	3.60806	3.83515	3.05693	-0.783279	4.40775	3.8986	4.56298	4.31199	3.86777	4.02787
hsa-miR-7847-3p	6.86863	7.72752	4.60744	7.65494	6.75172	8.42613	5.78433	6.67667	7.02266	7.6169	7.94694	6.49338	6.79186	8.34243	7.60088	6.57286	7.0201	6.23137	7.96465	7.57339	4.99321	6.937	5.37445	6.66796	5.34499	9.00165	6.95087	7.36071	5.8332	6.9783	5.99586	7.68774	7.2344	8.57116	7.51402	7.35396	7.46987	6.20799	6.51646	7.31497	5.61621	7.64925	7.97272	5.91881	6.53349	7.87802	4.51084	5.6549	5.48602
hsa-miR-10527-5p	3.66664	2.24933	2.91298	5.13363	2.72437	-0.861578	3.5022	4.94251	3.55004	4.81461	4.51599	4.09058	3.78374	4.4541	3.49415	1.25762	4.06063	3.44498	3.57233	3.16668	2.02032	4.26329	4.26724	3.32601	3.89321	5.76027	4.43323	3.72626	4.00755	3.18157	3.6972	2.62342	1.87442	2.64875	3.85302	3.05681	3.67233	3.04641	4.36614	3.9113	2.34641	3.7632	2.38665	3.99811	4.12389	4.15772	4.04753	2.36896	3.24022
hsa-miR-11400	5.40523	5.80856	5.25341	4.38125	3.37645	3.78228	5.71404	4.0137	1.44425	4.28607	3.85948	5.24453	6.00945	4.3728	4.09279	5.44818	4.1803	4.70437	1.67051	2.9485	5.64315	4.69108	4.25066	5.30649	2.59775	3.66744	6.40876	6.54064	5.07647	4.91989	4.2628	3.74796	4.65307	5.55395	5.02789	5.35315	3.85042	5.93191	4.33892	4.90788	6.0252	4.18982	-0.0463138	5.92259	3.81494	4.78116	4.9998	5.29661	5.76343
[truncated: 604 more columns]
