# Supplementary material for: Identification of BRCA1/2 mutation female carriers using circulating microRNA profiles
Source: Nat Commun. 2023 Jun 8;14:3350. doi: 10.1038/s41467-023-38925-4 (PMC10250543; doi:10.1038/s41467-023-38925-4)
Supplement: Supplementary file 13 — Supplementary Dataset 9 [file 41467_2023_38925_MOESM13_ESM.xlsx]

## Sheet: Arkusz1
Supplementary Dataset 9 - Batch adjusted miRNA counts (log2(TPM)) of all samples
	30223-076	30223-065	30223-083	30223-022	30223-026	30223-074	30223-006	30223-092	30223-007	30223-061	30223-068	30223-087	30223-041	30223-008	30223-066	30223-097	30223-067	30223-015	30223-073	30223-054	30223-084	30223-090	30223-014	30223-029	30223-030	30223-017	30223-057	30223-046	30223-020	30223-081	30223-031	30223-035	30223-036	30223-094	30223-004	30223-023	30223-075	30223-059	30223-044	30223-009	30223-095	30223-050	30223-039	30223-028	30223-098	30223-082	30223-088	30223-063	30223-016
hsa-let-7a-5p	15.7825	15.5718	15.2523	15.5828	15.3978	15.5603	15.2542	15.3684	15.9252	16.2457	16.0014	15.1355	16.1914	14.9328	15.4365	15.1656	16.0989	14.8156	16.4519	16.4923	16.2625	15.1345	15.4076	15.2575	15.4651	16.2478	16.3187	14.9161	15.5528	15.4802	15.4029	15.9913	15.9551	15.5526	14.9263	14.997	15.8789	16.2884	15.8381	15.4665	15.8786	14.8577	15.1145	15.9551	15.3717	16.0896	14.6904	15.5463	15.6649
hsa-let-7b-5p	14.8311	14.8703	14.6845	14.8322	14.5531	15.2843	14.3067	15.2731	15.4636	15.171	15.4847	14.461	14.9767	15.3792	14.3519	14.4933	15.654	14.5032	15.6344	15.5542	15.3004	14.5945	15.4073	14.2088	14.6421	15.6837	15.3065	14.7048	15.0954	15.1665	14.3345	15.6052	15.2072	14.8642	14.4046	15.0532	15.1165	14.7619	14.9469	14.9154	14.5059	14.58	14.2979	14.3231	14.9914	15.456	14.2491	14.6141	14.2262
hsa-let-7b-3p	4.83131	0.734871	3.9552	2.74564	5.31719	5.16578	3.44733	5.25565	4.82421	4.22898	6.08161	4.13294	5.85323	4.34023	3.76416	5.8261	5.31498	3.40579	4.84053	4.87756	4.27502	4.80311	4.58716	4.44961	4.7236	5.72821	3.70118	4.57721	3.64172	3.83463	7.03616	3.63457	5.75316	5.53604	5.72943	4.9616	4.47761	4.38378	4.45782	3.51939	4.14072	5.42916	6.68283	4.21858	5.16764	5.41156	5.43034	4.35193	2.67099
hsa-let-7c-5p	9.63633	9.59467	10.1667	9.67392	9.77112	9.6198	8.99791	10.083	10.2737	10.0906	12.5798	9.23633	10.209	9.76315	9.46428	9.7563	9.913	9.01823	10.0978	10.3825	10.4593	8.82739	9.60415	9.26605	9.59176	9.68823	10.6873	9.73387	9.49226	10.0743	8.81095	10.1717	9.93844	9.87121	9.06099	9.15135	9.98565	10.1321	10.3515	9.57941	10.3668	8.84327	8.97551	9.38585	10.2229	9.84474	8.973	9.66276	9.30433
hsa-let-7d-5p	11.3594	11.31	10.5664	11.6393	11.2838	11.3553	11.5336	11.1629	12.3875	11.8301	11.7482	11.3713	11.6426	11.2369	10.7532	10.902	12.2382	11.5039	12.3417	12.1259	11.4316	11.3145	12.1546	10.8689	11.6853	13.4047	11.7403	10.5817	12.2069	10.6944	11.3784	11.5519	11.4058	11.1341	11.7262	11.5437	11.8657	11.9555	11.2413	11.5839	11.9028	10.911	11.1426	11.5969	10.94	11.9799	11.4863	11.5051	11.7456
hsa-let-7d-3p	9.40989	9.43766	9.88183	9.67702	9.86206	9.52081	9.73992	9.91993	9.57076	9.8171	9.82996	9.56366	9.50135	9.24858	9.42379	8.90217	9.32541	9.59622	9.21385	9.83964	9.27324	9.84024	9.27312	9.94556	9.30709	10.2038	8.97948	9.26203	9.17303	9.90562	10.6659	9.33464	9.96204	9.86207	9.91409	9.26019	9.51881	9.24278	9.28165	9.32007	9.43727	9.66872	9.47776	9.56222	9.08435	9.76877	10.1013	9.22429	9.4499
hsa-let-7e-5p	9.99915	9.72947	9.21133	9.04704	10.3485	7.82337	10.1032	8.05302	8.15917	9.83156	9.34607	8.3633	10.5573	9.20101	8.73532	9.73633	8.76199	9.4935	8.08525	10.8152	9.9145	8.99774	8.40078	9.92084	8.77423	8.51564	10.9847	10.1119	9.21866	8.99578	9.1544	9.84897	9.44237	10.4887	8.9443	9.63874	9.44461	11.6847	10.0335	9.48319	10.7795	8.27954	8.94803	10.2602	9.03306	8.75635	8.83476	11.2853	10.4929
hsa-let-7f-5p	14.8963	14.1831	13.9452	14.8037	14.5295	13.8675	14.5499	13.6112	14.7111	14.9293	14.1882	13.9403	15.4671	14.0952	14.1495	14.1451	14.3621	14.2879	14.0351	14.5032	15.4495	14.0802	14.2902	14.6595	14.2502	15.0177	15.4426	14.3894	14.6476	13.8114	14.6984	14.4079	14.3868	14.557	13.8982	13.9722	14.317	15.8333	14.4617	14.5736	15.827	12.8952	13.9028	15.6646	13.3958	13.8049	14.3764	14.696	15.4636
hsa-miR-15a-5p	8.46412	9.46018	8.15546	9.43196	9.20204	9.8161	9.27975	9.74437	10.5844	8.9188	9.39314	9.85413	8.23021	9.85478	8.78569	9.03199	9.89293	9.52563	9.84572	9.84733	9.0697	10.315	10.4088	8.12766	11.0346	11.7742	7.81946	8.94712	10.1202	8.31745	10.0385	9.60952	9.53614	9.31324	10.3055	10.7515	10.0317	8.614	8.69712	8.90299	9.29426	10.3997	10.5052	8.73373	10.0021	10.514	9.89501	8.88917	8.40227
hsa-miR-16-5p	17.8218	18.9342	17.6544	18.4469	17.2574	18.3782	17.8343	18.4347	18.931	18.7193	18.5294	18.4896	17.9774	17.9047	18.7242	17.7033	19.2769	17.2427	19.605	19.0976	17.6946	18.6019	19.1299	16.9407	18.9281	19.8359	18.0535	16.85	18.0927	17.7693	17.4912	18.8116	18.5237	17.8186	18.5579	18.4977	18.7693	17.7125	17.9011	17.7811	17.4892	18.8652	19.5089	17.1996	18.9076	19.5904	17.696	17.771	16.8471
hsa-miR-17-5p	7.57288	7.29527	8.06313	7.02566	5.92757	7.94886	7.16432	8.08602	8.52406	7.61376	7.80338	7.18919	7.86632	6.71622	8.24487	7.60932	8.84476	6.90935	8.46957	8.78463	7.85754	6.57384	8.07783	6.96435	7.62855	7.48545	8.35952	6.38371	7.74497	7.27376	6.62591	8.72184	8.40202	7.24078	6.57804	7.11747	7.94999	7.32027	7.70929	7.21507	6.69652	6.45856	7.96018	7.37765	8.25136	8.41123	6.81094	7.28557	7.0796
hsa-miR-18a-5p	5.69853	4.73711	6.66966	5.87037	4.53417	6.25754	6.15658	6.0005	6.65285	5.92518	5.25582	5.9345	6.16568	5.48643	6.66019	6.15236	7.48465	5.31456	7.10144	6.29895	6.14207	5.36685	6.20938	5.27259	6.4301	5.36734	7.07063	4.95003	6.124	5.07009	5.55839	6.61564	5.92116	5.89404	5.44856	5.78994	6.26397	5.68325	5.60428	5.10373	5.98349	4.93621	7.28449	5.56806	6.33451	6.66891	5.56245	6.46401	5.64148
hsa-miR-18a-3p	4.61073	3.53935	3.86313	3.9969	4.07106	4.81147	4.4235	6.0803	5.43951	1.54134	-2.11317	4.18609	4.23253	4.42228	3.95961	3.06291	5.11367	4.29706	5.70455	3.4287	4.9825	3.61602	5.53732	2.95476	4.67644	5.49733	4.02256	3.65779	4.23782	5.22438	2.52169	4.43594	3.38417	2.37626	3.15825	5.00816	4.48939	3.06753	3.53793	3.80448	4.52116	3.97829	4.87072	2.77124	4.23733	3.32056	4.55062	4.30226	2.87136
hsa-miR-19a-3p	6.75524	6.85747	7.06408	7.53318	6.84447	7.64519	7.22583	7.79119	7.95561	6.82788	7.3059	7.34973	5.08316	8.03027	7.23024	7.52858	7.76149	7.82549	7.75626	7.70453	6.84215	7.22092	8.00719	7.10258	8.42427	9.1471	6.12608	8.17669	7.65032	5.90618	7.53494	7.3729	7.63971	7.33994	7.49631	8.98402	7.59632	6.81649	7.01472	7.27389	6.97861	7.68943	8.57322	7.4969	7.5912	7.90253	7.46899	6.73711	6.79172
hsa-miR-19b-3p	9.01932	9.08596	8.88394	9.54244	9.08246	10.0095	9.46156	9.85443	10.4193	8.87524	9.28305	9.52707	7.95122	10.198	9.473	9.16614	9.54331	9.86987	10.1607	9.36367	9.0117	9.37882	10.6346	9.28084	10.7323	11.2698	8.50808	9.76261	9.8513	7.82151	9.51269	9.89451	9.58598	8.96952	9.86224	10.9492	9.60441	8.83773	8.95518	9.49604	8.80388	9.70529	10.405	9.43247	9.82664	9.6939	9.47308	8.83523	8.79593
hsa-miR-20a-5p	9.42944	9.3086	9.60364	10.1778	9.07812	9.98585	10.1289	9.88401	10.8411	9.5639	9.82793	9.8939	9.26426	10.0243	10.0327	9.55976	10.8502	9.9482	10.1763	9.90553	9.65831	9.24258	10.756	9.43484	10.8104	10.5281	9.48778	9.68722	10.1423	8.57183	9.16286	10.3632	10.1269	9.65914	9.77789	10.5866	9.97175	9.47179	9.40338	9.86398	9.46055	9.53217	10.6571	9.82632	10.0364	10.4404	10.1645	9.66742	9.56101
hsa-miR-21-5p	13.1058	12.9187	12.3249	13.8667	13.7177	13.104	12.8288	12.1147	13.3282	12.0684	12.8658	12.2166	12.3171	13.5436	13.0016	12.5223	12.5841	12.7415	12.8525	12.1079	12.251	12.8789	12.746	12.6129	13.3123	14.4711	12.3181	13.4557	12.4259	12.8591	12.6923	12.1177	12.3776	12.6493	12.5834	12.9115	12.7102	12.6242	12.4964	13.2939	12.6274	12.7436	12.8908	12.9018	12.1112	12.5259	11.8924	12.0107	12.3787
hsa-miR-22-5p	4.0478	3.61307	4.45297	4.51521	3.96131	2.4292	4.20394	3.56423	3.48281	3.99106	5.21659	4.11922	3.79714	3.42975	-4.06025	4.30617	2.30538	3.51468	2.88582	1.9912	4.0782	3.31761	2.42842	2.08945	5.19518	5.1354	3.48723	4.83013	3.21233	3.37586	5.03386	0.12411	3.38605	-0.294451	4.79305	4.98873	3.83684	3.24395	3.91285	0.942779	4.83996	3.79814	4.74147	3.86096	3.06645	3.39389	4.06836	3.32327	4.02562
hsa-miR-22-3p	10.404	10.5689	9.98764	10.4425	9.83534	10.2875	10.1012	10.0935	10.5616	10.3055	10.2734	10.2376	9.52582	10.4007	10.5297	10.5827	10.4507	10.078	10.6038	10.5462	10.022	10.6387	10.1043	9.38061	10.7402	12.1266	9.72479	10.8639	10.0614	10.4985	10.6284	10.1304	10.7703	10.1813	10.7545	11.1783	10.7593	9.84337	10.0235	9.67644	10.2871	11.4064	11.2019	9.80942	10.1805	10.8616	10.1086	10.3083	9.44316
hsa-miR-23a-3p	10.8931	10.9517	11.0037	11.3791	11.642	11.3202	10.9262	11.6829	10.5877	11.4312	11.5027	11.4853	10.9479	10.892	11.2798	11.3443	10.8158	11.7562	10.7583	10.9818	10.7092	11.4712	11.2728	11.8078	10.7207	10.7808	10.6923	11.6609	10.8542	11.7855	12.2733	10.8512	11.4148	11.5646	11.5683	11.2753	11.1003	10.6815	11.5562	11.4182	11.3878	11.6475	11.0215	10.9758	11.1937	10.7546	11.7954	10.967	11.0468
hsa-miR-24-3p	10.943	10.9109	11.2629	10.8062	10.3079	10.1627	10.6913	10.8663	9.67336	11.3881	10.7985	11.1004	10.9042	10.0288	11.8811	11.2507	10.8395	10.7201	10.4872	10.7568	10.3571	11.0137	10.1091	10.9161	10.441	10.1831	11.2473	10.9097	10.3232	10.7477	11.2057	10.4126	11.0106	11.167	10.8701	10.5056	10.9184	10.7742	11.0286	10.5917	11.0039	11.1384	10.955	10.5851	10.921	10.9334	11.0374	10.6691	10.4866
hsa-miR-25-3p	12.9238	13.1127	12.4083	13.2869	12.8241	13.8133	13.3852	13.8115	14.4297	12.9731	13.3116	13.3296	12.3184	13.4279	12.3186	12.2724	13.8869	13.1046	14.3863	13.266	12.8729	13.2991	14.6711	13.0946	13.9675	14.888	12.5793	12.2986	13.5018	12.7106	12.9103	13.122	13.1015	12.3552	13.7596	13.6747	13.6413	12.7755	12.4626	13.3632	12.5126	13.6208	13.1211	12.666	13.2466	13.7294	13.5725	12.688	12.4279
hsa-miR-26a-5p	13.8738	13.768	13.5867	13.5479	13.533	13.5641	14.23	13.7536	13.0504	14.0477	13.3625	14.1321	14.459	13.5355	13.9077	14.3955	14.1762	14.0824	13.2512	13.7457	14.7718	13.4629	14.1836	14.1693	13.5298	12.3169	14.8732	14.6068	14.1052	12.8914	14.4893	13.8791	14.3131	14.1003	13.7316	13.9239	13.8886	14.7579	14.2189	13.5146	15.3065	13.0172	14.3753	14.8509	13.758	13.0338	14.545	14.4145	14.9342
hsa-miR-26b-5p	10.5251	10.1448	10.8569	10.5703	10.7443	11.7191	10.6136	11.0164	11.9975	10.8741	11.3753	10.9769	10.5414	11.1944	10.9866	10.3776	12.1948	10.928	11.738	10.8856	11.4447	10.2672	11.7775	10.3453	11.2287	10.8352	11.0885	10.8722	11.4739	10.0267	10.4349	11.3832	11.3408	10.4875	10.517	10.5719	11.4203	10.9662	10.7876	10.9444	10.7012	10.2394	11.448	10.2884	10.5468	11.0205	10.7302	10.5246	10.2741
hsa-miR-27a-3p	8.93019	9.04671	9.19538	9.50774	9.52012	9.01208	8.80253	9.46799	8.45043	9.12308	8.96906	9.41092	8.79945	8.52557	9.90229	9.64266	8.88796	9.82579	8.93066	8.66658	8.39224	9.50165	8.96443	9.78348	9.1047	8.74862	8.87528	10.0101	8.69204	8.62118	10.0533	8.79366	9.34653	9.59645	9.3888	9.37729	9.28695	8.67849	9.25731	9.25046	9.32021	9.84157	9.72772	9.01019	9.31903	8.71186	9.44167	8.75116	8.91642
hsa-miR-28-3p	8.92204	7.30016	8.68629	8.46926	8.22181	7.84036	9.34374	8.34442	7.01431	8.69842	8.10649	8.8064	9.08165	8.16863	7.81369	8.43203	7.42165	8.873	6.2425	8.03978	8.99638	8.2536	8.87995	9.67058	8.06974	6.51558	9.20164	9.0397	8.60479	8.80716	8.09534	7.61928	8.34466	8.8751	8.8148	8.15484	8.11759	9.68884	8.75671	8.53681	9.93704	7.64273	7.73122	9.61703	8.80968	8.1647	9.8091	9.11296	9.50911
hsa-miR-29a-3p	10.1884	10.6068	10.6435	10.8667	11.317	11.6557	9.21628	12.1222	10.5165	9.80867	11.1765	11.1948	10.979	11.2989	11.2128	11.6283	9.37262	10.8287	11.1455	10.2639	10.628	10.8554	11.3908	11.2827	9.79353	9.69352	10.0201	12.0181	10.0138	11.4285	10.9836	10.1342	11.2367	11.2464	10.5767	10.7907	11.1313	9.63765	11.4612	10.9098	10.3417	11.4222	11.7196	9.92307	11.9796	10.3342	11.2162	9.7585	9.25862
hsa-miR-30a-5p	8.49558	8.90945	8.03424	9.57357	10.4022	8.76428	7.1861	8.9138	8.78023	8.54171	9.54881	8.91633	9.01011	9.34431	8.90742	9.83649	8.20266	8.4371	8.32225	9.34205	8.01233	8.36967	8.44891	9.16115	8.52084	7.15921	8.22008	9.88366	7.41982	10.5749	10.4613	8.48563	9.29002	9.58415	9.42567	8.6486	8.56288	7.75096	9.03802	8.74375	8.26376	9.33807	9.50593	8.22992	10.1202	8.17005	8.01809	8.45364	7.83423
hsa-miR-30a-3p	4.02484	-1.26899	5.00516	5.31449	4.78035	4.92054	4.44778	4.07968	4.70575	4.98811	4.74332	5.20882	5.33419	5.70183	3.41341	5.00002	4.83583	4.82143	1.34361	4.30356	4.61724	3.92144	4.56189	5.39741	4.29315	4.00547	4.07444	4.64947	4.11948	3.99083	5.04997	4.74395	5.3725	5.38534	5.23075	4.77963	4.6118	4.71439	5.50927	4.61064	4.94922	4.8947	4.66911	4.88509	5.52369	-1.14642	4.35547	3.37122	4.48735
hsa-miR-32-5p	6.96546	8.1979	6.88252	7.48159	7.05251	8.05378	6.40671	6.99542	8.14287	6.54231	7.22773	7.12368	6.32061	7.80802	7.90052	6.67516	7.56517	7.47719	8.45622	6.54959	6.52113	8.55226	8.17323	5.68816	8.7747	11.215	6.43436	6.92344	7.42374	6.44277	7.4123	6.97306	7.02592	7.12691	7.60107	7.9269	8.06954	6.32763	6.57565	7.32939	6.73343	8.28602	8.2954	6.41609	6.77875	7.42467	6.45034	6.57093	5.78475
hsa-miR-92a-3p	15.9105	16.5623	15.3513	15.846	15.1529	16.2894	15.9883	16.324	16.6327	15.4396	16.4132	15.546	15.5074	16.5139	14.974	14.7092	16.6196	15.7129	17.0108	16.1369	15.5433	15.5679	16.3777	14.4822	16.1061	17.8261	15.1609	15.2958	15.4534	16.4593	15.9186	16.0131	15.7729	15.7999	16.0639	16.5836	15.9289	15.0998	15.1678	15.4116	15.4173	16.1671	15.2049	15.0725	15.2654	16.7711	15.5448	15.5249	14.758
hsa-miR-93-5p	12.8675	12.8903	12.969	13.2136	12.4309	13.8667	13.0575	13.7387	14.025	13.2353	13.2681	13.4622	12.8984	13.2482	13.2975	13.0465	14.4376	13.4625	14.0338	13.4086	13.0805	13.0647	14.387	13.3042	13.5486	13.786	13.1626	13.1215	13.5377	12.7028	12.8432	13.5696	13.5613	13.0545	13.4593	13.6942	13.5645	12.9885	12.9311	13.2026	13.0641	13.3013	13.8202	12.9115	13.5934	13.6265	13.9275	12.999	12.7872
hsa-miR-95-3p	5.48583	6.11466	5.20192	5.70783	5.36614	4.89283	3.63404	5.51763	5.03051	4.89207	6.74167	5.09858	5.78259	5.77883	6.24115	6.2138	5.33381	5.12693	5.07904	5.46738	5.23909	4.57331	5.50853	5.32427	5.88465	2.40443	4.91464	6.33481	4.62258	6.2827	5.62846	5.1696	6.31688	5.79888	5.77501	4.78326	6.20298	4.36491	6.89631	4.78305	5.07497	6.77887	3.41609	5.01745	6.29099	5.95838	5.754	4.20751	4.14006
hsa-miR-96-5p	5.83099	5.6081	3.77162	6.66705	6.04443	9.4072	7.27996	7.47619	7.02615	4.82754	7.14583	5.18507	4.3433	6.81267	5.66745	4.52443	7.00574	6.42675	7.49445	5.80955	5.81108	6.04463	8.49653	5.15155	8.74545	7.05477	4.83453	4.77127	5.68185	5.0238	4.79204	6.0016	6.28867	5.87258	7.18726	7.01796	5.56014	5.26404	4.96578	5.77917	5.20691	6.79266	7.05605	5.22178	5.82656	6.44956	5.57295	6.41097	3.95928
hsa-miR-98-5p	8.89846	7.79213	8.19639	8.50811	8.05095	7.64562	8.26671	7.67642	8.6697	8.86264	8.96611	7.75916	8.94899	7.59394	8.0072	8.44356	8.792	7.49777	8.53726	8.99392	9.80331	7.64512	8.12111	8.56487	8.44794	8.44122	9.45898	8.07284	8.55631	7.94202	8.07234	8.56127	8.60919	8.51027	7.04135	7.82076	8.5654	9.68404	8.41898	8.35468	9.23201	6.59926	8.11116	9.61994	8.00567	8.52949	7.70859	8.94788	9.13771
hsa-miR-99a-5p	8.01832	6.97217	6.43773	8.68315	8.19659	7.97765	6.97614	7.31346	7.19783	6.62044	8.48274	5.9418	7.91037	8.86828	6.34354	7.73655	5.51483	7.63084	7.56405	7.17126	7.30612	6.73469	7.35842	7.43301	6.71845	7.09713	6.76214	8.1893	5.96835	10.0021	6.55402	5.78554	6.78334	6.97312	8.09215	7.45584	7.06455	6.65802	7.39364	7.82258	6.78205	6.70612	6.71218	6.90358	8.06737	5.6075	6.6394	7.5793	6.36282
hsa-miR-100-5p	7.09237	6.30036	5.59168	7.5199	6.81529	6.85808	5.59073	6.8503	6.27332	5.85292	7.57659	5.21563	6.80621	7.77412	4.15539	7.03844	4.73971	6.80601	6.24972	5.25367	6.46274	6.29064	5.94871	6.27867	6.11865	5.51999	5.70516	6.60232	4.81013	9.17045	6.41553	5.63446	5.79231	5.62459	6.8569	5.70011	5.11532	6.07342	6.49151	6.96633	6.01664	5.91965	4.35343	6.40027	6.76052	4.0871	5.98552	6.5071	5.94576
hsa-miR-101-3p	8.32594	9.57596	8.02997	9.3585	8.61866	9.70829	8.02881	8.69095	9.998	7.82171	9.0238	8.86711	8.33522	9.74905	8.63801	9.01712	9.19194	8.46868	10.3096	8.86246	8.08082	8.98081	9.69453	7.82237	9.52243	10.7062	8.40975	9.36458	8.7434	8.12888	7.97913	9.12443	9.34648	8.44916	8.87819	10.0429	9.58655	7.9898	8.60426	8.81248	8.112	9.36755	10.7416	8.07299	9.17918	9.39198	7.83244	8.16242	7.66085
hsa-miR-29b-3p	7.10373	7.48405	7.03426	7.37484	7.62473	8.15124	7.71992	7.67173	8.53453	7.01877	8.18952	8.54114	7.41172	7.57412	7.7847	7.9244	7.25177	7.60109	7.88046	7.94904	8.49763	7.55408	8.50809	7.60171	8.05794	7.30751	7.86788	8.27584	7.7619	6.17791	8.08173	8.21368	8.20787	8.0795	7.79615	7.87971	7.98975	7.38592	8.27251	7.52275	8.26103	7.70941	8.97098	7.35763	8.99065	7.93212	7.83613	7.37634	7.03842
hsa-miR-103a-3p	12.9249	13.4642	12.0654	13.3988	12.8272	13.1584	13.5416	12.6816	13.7582	13.4273	12.8604	13.1905	13.4671	13.6254	13.2006	13.3506	13.4961	13.3172	13.0725	12.9727	13.1316	13.3116	13.7322	13.1125	13.4112	14.2234	13.5095	13.4126	13.4184	12.3066	13.4727	13.1243	13.2985	12.9314	13.3931	13.8078	13.2216	13.6954	12.9657	12.711	14.3075	12.9438	13.7008	13.9873	13.0965	13.1885	13.7726	13.5871	13.9849
hsa-miR-106a-5p	3.89561	3.00615	3.48419	4.13198	2.25995	3.19751	4.14367	3.64736	4.96887	3.63443	3.68207	3.07281	3.68423	3.98194	3.67917	3.58374	4.99248	4.12031	4.61981	4.07849	3.40741	2.66226	4.78493	2.85243	4.65944	4.55439	3.69039	3.3208	3.97601	2.05063	2.97721	4.34972	4.00773	3.09591	3.53117	4.39037	4.13842	3.19115	2.95026	3.82239	2.69698	3.23591	4.31548	3.40349	3.81868	4.58292	3.55963	3.16825	3.51483
hsa-miR-107	10.2062	11.5189	9.62855	10.7846	10.6071	11.4706	10.0105	10.7086	11.9115	10.8179	11.1533	10.6575	10.5801	11.7694	10.842	10.6021	11.2355	10.8142	11.701	11.0611	10.0493	11.564	11.3712	8.92654	11.6166	12.9046	9.80957	10.5367	11.2411	10.1706	10.2078	10.4985	11.0187	10.3846	11.2128	11.8824	11.5318	10.2383	10.5382	10.2745	10.436	11.4532	11.728	10.0063	10.9796	11.6741	10.8122	10.6289	9.56103
hsa-miR-192-5p	9.59655	9.18442	8.97414	9.4827	8.51899	9.56278	7.78193	9.03665	9.76552	9.12238	10.3775	8.46485	8.98669	10.0281	9.34104	9.77958	9.66923	9.01965	9.74893	10.2442	9.32807	8.57676	8.92912	8.59387	9.58803	10.2032	8.12121	8.77334	8.54753	9.46205	8.34181	9.44588	8.67772	8.66241	9.56925	8.65249	10.0165	8.54518	9.39905	8.4567	7.70339	9.74899	9.85629	8.77563	9.77133	9.26455	8.52593	8.18615	7.13333
hsa-miR-197-3p	9.57012	9.01862	9.80197	8.97704	9.80797	9.34845	9.55265	10.0788	8.7647	9.93611	10.3908	9.66006	9.58902	9.16195	9.67414	9.05029	9.38123	9.95352	9.095	9.74238	8.67758	9.32915	8.99193	10.208	8.89992	7.2633	8.53622	9.34361	9.07392	9.59309	10.6971	9.62639	10.2421	10.4599	10.0052	9.24292	9.62616	9.22481	9.63589	9.17866	9.61967	9.909	9.50205	9.36507	8.8821	10.1343	10.0542	9.5679	9.41213
hsa-miR-199a-5p	7.54764	6.83043	8.06012	6.4496	6.4759	4.92135	7.89376	6.45976	4.37192	7.05351	5.78806	7.2606	8.27754	5.79312	8.21799	8.06047	5.71388	5.64745	4.59465	6.88781	7.33916	6.88599	5.30972	6.55829	5.44582	4.5632	8.43827	7.11873	6.46895	6.30769	7.15368	6.90663	6.69121	6.25034	7.11096	6.94038	7.17772	7.70512	7.33411	6.11786	8.22551	7.43396	8.42026	7.29749	6.86451	6.85705	6.11059	7.87923	7.01455
hsa-miR-199a-3p	13.0527	12.6342	13.2448	12.8611	12.7081	11.0271	13.2911	12.1886	10.8517	12.8667	12.1571	12.7715	13.3254	11.8066	12.9402	12.9925	12.1119	12.1524	11.4418	12.3188	12.4734	12.8263	11.9093	12.5287	11.3829	11.5202	13.1884	12.7674	12.2455	13.5574	12.8062	12.1248	12.3148	12.4609	12.8355	12.2421	12.3114	12.923	12.8098	12.6259	13.3339	12.8306	12.8103	12.8986	12.5027	12.4856	12.411	12.6866	12.7443
hsa-miR-148a-3p	12.2055	12.1199	11.7565	11.3608	11.0858	11.0602	10.3398	12.2587	10.798	12.2665	12.2644	11.3485	11.6883	11.4455	12.2028	12.1506	11.9628	11.1266	11.7779	12.0355	11.0527	11.8634	11.2473	11.5127	11.2688	11.6288	11.753	11.1753	10.8119	11.9142	11.3021	11.8568	11.9436	11.9386	11.1288	10.8969	12.2683	11.4206	12.1008	11.4609	11.1325	11.58	11.2783	10.7613	11.957	11.7215	11.428	10.7288	10.8293
hsa-miR-30c-5p	6.78763	6.35258	6.744	6.96187	7.43638	8.11882	7.43175	7.93654	7.97708	6.86454	7.55212	7.68825	6.23718	7.08047	7.11512	7.11182	7.21817	7.01716	7.70684	7.70261	7.46082	7.14084	7.66666	7.28803	7.74213	7.34374	6.81028	6.98998	7.358	5.82552	7.77283	7.64859	7.27963	7.11462	7.69207	7.29336	7.52216	6.94266	6.99454	7.05341	6.68021	7.24933	7.7304	7.32567	7.84058	7.13482	7.03767	6.9156	6.70586
hsa-miR-30d-5p	11.5254	11.8344	11.3262	11.4918	12.2092	12.5929	11.3953	12.6873	12.539	11.4941	12.3036	12.08	11.5315	11.7749	11.1043	11.4663	11.8294	12.3832	12.8814	12.1177	11.8356	12.192	13.3657	12.0733	12.0947	12.8372	11.3092	11.5289	12.0474	12.637	12.013	11.7251	11.5623	11.8259	12.3134	12.0166	12.3958	11.4445	11.5299	11.9985	11.3304	12.5857	11.662	10.9058	12.0587	11.9206	13.3203	11.3098	11.3051
hsa-miR-139-5p	6.96751	5.67624	5.78642	5.71084	6.10574	5.31211	5.80577	5.13645	4.03502	6.82614	6.80754	5.18236	6.10543	4.80473	5.10655	6.72358	4.65401	6.09739	4.08804	7.30565	5.53519	5.23358	4.1788	6.23441	6.85074	4.11123	6.26421	6.31644	5.29814	3.95969	5.87948	5.5216	5.70541	7.10986	5.88601	5.58205	5.52832	6.11803	6.75983	6.12936	5.96736	5.87154	6.04223	6.50172	7.12812	5.53071	5.51985	5.55851	6.38354
hsa-miR-139-3p	9.37284	8.09863	8.93649	8.90761	7.96401	6.98971	8.59577	7.99284	7.10187	8.28825	8.48232	7.01511	8.60047	7.47545	7.73722	8.01065	7.29057	8.2202	6.70894	8.7226	8.05915	7.53393	6.91467	8.71376	8.42924	7.26923	8.39531	8.70963	7.73493	8.81601	5.70083	7.30274	8.11773	9.69916	8.23279	7.69199	7.55528	8.56627	8.26137	8.11329	9.05741	8.23302	7.46814	8.81395	8.13201	8.71017	7.76058	8.3408	8.66065
hsa-miR-7-5p	8.41021	7.52958	6.87616	8.20107	7.96725	8.69179	8.347	8.43052	8.93961	8.38433	8.34865	7.59327	7.34471	8.64087	7.24645	8.11437	9.14848	7.8833	8.95324	8.71852	7.91215	7.91418	9.80531	7.5359	8.55938	9.23538	7.7468	7.88387	8.78814	7.90318	7.64416	8.87945	8.3663	8.11637	8.54139	8.86624	9.09701	8.36498	7.82419	7.85764	8.14192	8.36757	8.40047	7.70314	8.36918	9.22852	8.4435	7.62752	7.83015
hsa-miR-10a-5p	9.10128	9.92729	9.39491	10.2282	10.6378	9.35756	9.51276	9.01892	9.31021	9.61258	9.91081	9.18915	10.0154	9.40276	10.0305	9.51992	8.96608	9.67913	8.63807	9.06827	8.78998	8.98595	9.17368	9.65142	9.32216	8.719	9.46434	10.2096	8.80412	11.2048	10.899	9.34145	9.47061	9.6124	9.83604	9.23898	8.49896	9.11961	9.69115	9.67618	9.60936	9.3091	9.27231	9.60101	9.93743	9.096	9.23413	9.46657	9.48237
hsa-miR-10b-5p	8.9242	9.49878	8.16141	10.518	10.2772	11.4101	8.38995	8.56509	9.11283	9.09526	9.88249	8.6982	9.49871	8.94919	8.31915	9.33483	8.13869	9.43792	8.99094	8.72357	7.91844	8.97354	8.75274	9.80071	9.28551	8.81154	8.7974	10.0616	7.61275	10.9589	11.1619	8.6646	9.19853	9.70146	9.73438	8.87765	7.96877	8.20213	9.71507	9.15546	8.99638	9.25381	8.7354	9.16463	9.73847	8.27467	8.47425	9.00763	8.8981
hsa-miR-181a-5p	9.51363	10.8457	10.1866	10.5258	9.43916	9.99894	9.58487	10.2363	9.83683	10.6022	10.1324	10.1247	10.6893	11.1882	10.7086	9.98554	10.8383	10.6065	10.8821	9.43539	10.0294	10.2147	10.5432	9.23276	8.75022	10.9443	10.7433	10.5156	9.38371	11.1257	10.0519	9.63963	10.3364	10.1985	9.97602	10.2219	10.1171	9.57368	10.3593	10.3595	10.0744	10.2379	9.69789	9.45094	9.8184	9.6475	10.0813	10.0822	9.64478
hsa-miR-181a-2-3p	5.86622	4.65867	5.70975	6.84705	6.94568	7.66728	5.90961	6.36802	5.81457	7.57046	7.45153	6.27326	7.79047	6.18055	5.35784	6.33821	5.29701	6.57963	6.6542	5.88518	7.96594	6.47246	8.42508	6.14599	5.68221	5.8793	7.03695	7.07146	6.42955	7.66077	5.69745	6.46231	6.93368	7.91961	5.10372	5.97861	6.20019	6.89673	4.65272	6.94485	6.27343	5.1786	6.17821	6.47053	5.28921	3.59301	6.18978	6.02249	6.54328
hsa-miR-181b-5p	6.89062	7.65457	7.5154	8.64631	6.98874	8.06634	6.81102	7.2257	7.5349	7.60122	7.73793	7.20029	8.24919	9.24135	7.99043	6.93063	7.99045	8.11267	7.8771	6.4942	7.03136	7.42097	7.79043	6.39295	5.83238	9.04519	8.51932	7.78631	6.07792	8.84187	7.40656	6.56321	7.50677	7.53245	7.08775	7.39076	6.69463	6.3218	7.88478	8.08112	7.22833	7.06983	6.83984	6.8243	7.09891	6.55491	7.15722	6.95136	6.81617
hsa-miR-182-5p	8.15244	8.42426	7.97072	8.69137	8.30432	10.679	9.0357	8.47362	9.5761	9.16933	9.43467	8.02927	8.03202	8.89273	9.09695	7.80683	9.61625	8.75003	10.0109	8.47811	9.14688	8.50146	10.2747	8.3089	9.82738	9.05738	8.97578	7.3099	8.81805	7.40622	8.52597	9.343	8.95101	8.47788	8.76595	8.43411	8.17524	8.47995	7.42892	8.50384	8.29177	8.45089	9.42953	8.0986	8.92803	8.45177	8.44075	8.58422	7.92239
hsa-miR-183-5p	7.0589	6.65343	6.45869	7.46768	6.47849	9.64458	7.28008	7.83365	8.1751	7.92386	8.5288	6.03192	6.28666	7.79542	6.9813	6.30217	8.18278	6.88689	9.00591	7.40091	7.91192	6.69776	8.77598	6.45109	8.38573	7.74008	7.74475	4.98205	7.03535	5.61147	5.95532	8.0184	7.68861	6.72139	6.74477	6.7531	6.35733	6.66195	6.00347	6.95903	6.26354	6.21739	7.1487	6.08044	7.14681	7.07817	6.37833	6.67803	5.34325
hsa-miR-199b-5p	2.20767	-0.0592293	3.25174	3.15204	4.38656	5.34848	1.45742	6.1647	2.2792	3.08869	4.59289	5.54202	3.24049	1.76002	5.45581	4.04046	2.6742	4.47314	4.40099	2.9914	2.10749	4.09901	5.71014	6.16016	1.81794	-0.332213	1.71685	5.49693	3.74111	4.06691	3.80875	3.4895	4.03031	3.72488	4.72477	5.25615	5.74515	2.3978	4.56928	4.60379	3.62005	5.15379	4.97416	1.15268	5.24322	2.194	5.43971	2.38986	2.9216
hsa-miR-199b-3p	13.0527	12.6342	13.2448	12.8611	12.7081	11.0271	13.2911	12.1886	10.8517	12.8667	12.1571	12.7715	13.3254	11.8066	12.9402	12.9925	12.1119	12.1524	11.4418	12.3188	12.4734	12.8263	11.9093	12.5287	11.3829	11.5202	13.1884	12.7674	12.2455	13.5574	12.8062	12.1248	12.3148	12.4609	12.8355	12.2421	12.3114	12.923	12.8098	12.6259	13.3339	12.8306	12.8103	12.8986	12.5027	12.4856	12.411	12.6866	12.7443
hsa-miR-210-3p	4.44327	4.22545	2.90788	5.04976	4.25199	6.38459	3.18645	5.09133	5.35519	4.44139	5.47164	3.06018	3.63163	5.17186	6.44248	5.21279	4.70573	3.71095	5.72096	3.78123	4.28214	5.72502	4.87988	3.56964	5.29186	5.95317	3.32179	2.46441	4.03103	3.55579	3.19774	4.25175	4.50189	2.34685	2.57284	5.64742	5.0539	4.05782	0.381989	4.0975	4.01942	4.99756	4.46135	3.37186	5.34909	4.28515	3.81001	3.47461	3.40827
hsa-miR-181a-3p	5.92027	6.34486	5.57086	6.27848	6.45722	6.74927	6.54541	6.41899	3.90205	2.94311	5.61609	6.13783	6.26358	6.71785	5.55099	6.82916	4.89045	6.91996	6.44829	4.68505	6.6905	6.35981	6.49433	6.79226	4.60132	5.78819	6.81877	6.4682	6.11484	7.12492	4.05459	2.95344	4.48537	7.52092	4.60142	6.58047	6.26641	6.51208	6.96413	6.94367	6.3675	5.15999	6.26633	5.82107	5.43761	5.48767	5.20237	5.71822	6.93378
hsa-miR-221-3p	11.9651	12.0718	11.8841	11.8283	11.6717	11.1975	11.8953	11.5062	10.7533	11.3524	11.379	11.8487	11.6978	11.68	12.4208	12.1349	11.6014	12.364	10.7246	11.1286	11.7461	11.8462	11.182	11.5223	11.6119	11.7243	11.8955	12.4364	11.3626	12.2664	12.1788	10.6377	11.6746	12.0199	12.3427	12.1881	10.8293	11.4403	12.037	11.8669	12.5858	11.4595	11.5195	11.9721	11.485	11.6545	12.1979	11.8254	11.7928
hsa-miR-222-3p	7.28413	7.45576	7.18136	8.31826	8.11756	8.11472	6.81569	7.49837	7.49452	7.22858	7.71124	7.62559	7.34804	8.13851	8.03426	6.99594	7.36653	8.47076	7.38315	6.70359	6.93055	7.50645	7.57581	7.34687	7.41336	8.44456	6.96509	8.27426	7.22164	7.44654	8.13917	6.706	7.07737	7.99781	7.38612	8.14349	7.12244	6.79921	8.04412	8.06354	7.48296	7.76712	7.7816	7.16382	6.97486	7.21573	8.04043	7.22723	7.00134
hsa-miR-223-5p	3.4678	4.05212	3.8943	4.90068	4.88489	4.27774	3.08978	6.01137	2.38689	5.56168	3.05795	5.38653	3.82898	3.51057	3.78797	4.92403	3.70041	6.19093	4.56303	3.10703	2.1359	5.50969	5.82831	6.03395	3.09829	3.15407	3.51191	5.19434	4.45687	4.4148	5.42338	4.03586	5.64463	5.1783	5.27621	4.50024	4.92211	4.05655	4.70288	5.49502	4.49591	6.06724	3.82586	3.44356	3.90204	3.8432	6.96729	2.13172	4.4858
hsa-miR-223-3p	12.3851	11.9826	13.1539	11.8527	11.9735	12.5638	11.5692	13.59	11.0905	13.3418	12.7816	13.3585	12.7867	11.4994	13.534	12.8967	12.7071	12.8802	13.1968	12.5098	12.0297	12.7611	12.5268	13.2869	11.5536	10.0382	12.6885	12.6384	12.2061	12.583	12.1941	12.4101	13.2387	12.9121	12.4989	12.2069	13.413	12.6382	13.1713	12.5401	12.6728	13.3406	12.6941	11.742	12.4291	12.0503	13.3797	12.2248	11.781
hsa-miR-224-5p	9.99999	9.3373	10.8681	10.3581	7.52397	7.89863	9.30594	7.87211	5.01568	10.5688	9.77537	9.18974	10.2311	6.86439	10.2752	10.33	7.69663	8.31063	7.73671	8.79188	9.67561	7.33043	6.95167	9.89882	9.26938	4.22541	10.2665	8.96712	7.80056	9.31264	8.69535	7.53058	9.73842	9.97699	8.80499	7.83382	8.7532	9.24084	9.78088	8.25697	10.4621	11.6241	9.10081	10.7237	10.109	8.57505	8.49837	8.66973	9.85809
hsa-miR-200b-3p	4.91266	2.27115	4.35048	4.6199	4.62972	6.98089	1.15647	1.13902	3.2391	-3.31065	3.77659	2.59706	1.88438	3.99163	4.83354	5.79739	2.72062	5.26993	1.3434	5.71461	4.12167	3.50179	3.78408	4.62418	3.13905	1.54609	-1.5113	4.83476	3.13735	8.55258	3.69226	3.81892	5.35612	5.04027	4.55695	3.69242	3.92809	4.63862	4.1316	4.54403	4.30433	3.57806	0.188878	4.68987	6.71744	0.911342	3.85651	3.30076	3.7428
hsa-let-7g-5p	11.5342	10.98	11.5687	11.5548	11.6119	12.1576	11.3863	11.7066	12.6095	11.834	12.2466	11.369	11.4625	11.377	11.5512	11.379	12.6316	11.4254	12.3695	11.9709	12.1854	11.2766	12.2758	11.4546	11.9442	12.2269	11.7292	11.3183	12.0712	11.0067	11.579	11.9985	11.8996	11.4789	11.2585	11.3218	12.0844	11.9176	11.5184	11.7372	11.4169	10.9928	11.8429	11.7009	11.5873	11.9295	11.4891	11.3816	11.5403
hsa-let-7i-5p	14.6418	14.6151	14.3053	14.78	14.1242	14.0739	14.2935	13.9625	14.904	14.9106	14.3752	14.2157	15.0769	14.342	14.5011	14.5434	15.1194	14.0366	14.5892	14.5745	14.8961	14.4693	14.9514	14.2783	14.4457	15.7928	15.4386	13.9629	14.5324	14.2036	14.1019	14.5023	14.3852	14.2968	14.1816	14.334	14.708	14.9116	14.4813	14.4088	14.9142	13.9096	14.3671	14.603	14.3553	14.537	14.049	14.627	14.5494
hsa-let-7i-3p	2.53854	4.2967	1.81533	3.76006	4.63211	4.33581	1.93647	4.51806	3.54933	2.78229	2.49919	4.02411	-0.538711	2.25696	4.46822	2.7748	3.88309	3.57888	2.35556	4.52889	2.44292	5.1766	3.03356	3.50869	3.7222	5.0166	0.872498	3.66064	2.38129	3.56808	3.01317	2.4469	4.69132	3.8988	3.9286	4.60112	3.94838	1.01746	3.13916	2.7978	3.04439	4.64974	5.96141	2.91521	4.12583	4.37824	2.94863	2.57718	2.62143
hsa-miR-1-3p	6.52649	3.46534	5.79088	5.24387	6.90968	4.77641	7.01011	6.17248	4.42487	4.59334	9.06839	5.49444	4.99898	4.76194	4.50993	6.00133	3.38129	6.01049	2.279	6.27379	6.99101	6.7657	5.30754	4.31063	3.87124	4.17246	8.02571	7.32802	7.23188	4.19324	5.21826	5.24257	4.39466	6.37971	6.22869	5.24265	5.32948	9.21786	7.21476	7.16855	6.60683	5.79454	4.8093	5.54964	6.83552	4.48051	4.57384	7.19803	7.22218
hsa-miR-15b-5p	9.4934	10.4143	9.1488	9.724	9.95951	10.7285	10.1719	10.2967	11.362	9.5944	10.0445	10.2685	9.31571	10.1181	9.54604	9.46923	10.0452	10.0361	11.0436	10.3507	9.97439	11.0161	10.7404	9.20782	11.208	11.7152	8.95903	9.28924	10.5382	9.09805	10.198	9.93703	10.0395	9.58028	10.6979	10.6341	10.6457	9.43529	9.4917	9.61781	10.0265	10.5961	10.9031	9.59159	10.2919	10.9228	10.2003	9.67589	9.48679
hsa-miR-15b-3p	5.3279	4.99669	4.73098	5.09957	5.24857	6.65496	5.67486	6.20384	7.13242	5.19646	6.1061	5.58602	3.95052	4.74269	5.23351	4.18003	6.38902	5.31055	6.66012	5.90382	6.08627	6.17719	6.69691	4.15299	6.7404	7.60509	4.52359	3.91403	5.90773	4.89183	5.43548	6.10981	5.94156	4.79143	6.26796	6.30624	5.69874	4.8725	4.89117	5.20506	4.96463	5.8629	5.742	4.99347	5.0055	5.73584	4.99902	5.58447	4.65827
hsa-miR-23b-3p	10.533	10.1341	10.7913	10.8078	11.0418	10.5194	11.5041	10.952	9.75961	10.8206	10.7151	11.3695	10.8319	10.3152	10.5248	11.0701	9.89658	11.1925	9.64653	10.4259	11.0155	10.8197	10.7536	11.4745	10.642	9.76302	10.5716	11.2921	10.6592	11.054	11.5261	10.433	10.9881	10.9778	11.5498	10.9827	10.2683	10.7635	11.0882	10.572	11.5324	10.5598	10.4173	11.1418	10.7742	10.0869	11.3395	11.0018	11.1292
hsa-miR-27b-3p	10.5376	10.4595	10.8142	10.7848	10.0465	9.73566	10.3456	9.69818	9.22625	10.4718	10.4766	10.316	10.4971	10.3476	11.3139	11.1833	10.0003	9.65579	9.46654	10.7729	10.6143	10.093	9.70255	10.1834	10.4079	9.43635	10.5641	10.584	9.53862	10.7406	10.2203	9.69975	10.0932	10.2777	10.6906	9.96276	10.4634	10.2583	10.6838	9.8257	10.6078	10.4134	10.839	10.1927	10.9374	10.2263	9.98638	10.2256	9.93625
hsa-miR-30b-5p	5.03055	5.25848	4.90956	3.79101	5.70916	5.72958	6.53233	5.78936	5.53381	5.87187	4.82144	5.70156	4.07375	4.77782	4.69455	5.13361	5.68017	4.94331	5.43472	5.63758	6.91811	5.18849	5.40754	5.89258	6.21133	4.56545	5.78859	5.58052	5.65512	3.74325	8.02045	6.43489	6.68765	4.6111	6.20824	5.38327	4.69531	5.76542	5.39994	4.79639	6.73979	5.61303	6.09381	6.91441	6.08738	5.10278	5.46711	6.13305	6.84491
hsa-miR-122-5p	16.7655	13.8855	14.3211	15.3843	15.8156	14.0165	12.6741	14.4958	14.4694	14.3516	17.0802	12.8928	15.1938	16.9404	14.6407	16.4144	14.4651	12.5942	14.3859	16.8106	15.317	13.6411	12.6661	14.5084	14.6086	13.5807	13.1216	14.3499	11.8878	14.8815	13.8164	13.4553	12.9102	16.1639	14.8727	12.9519	16.322	14.1629	14.4814	14.2787	13.1966	14.5911	14.4193	13.4917	15.51	14.2452	14.5047	13.1352	12.925
hsa-miR-125b-5p	10.3385	9.16747	10.0955	10.7049	11.5962	10.5421	10.3964	10.4834	10.4881	10.0273	11.8796	9.87761	10.6421	10.7397	10.0017	11.0089	9.12433	9.80635	9.74987	10.9637	10.3215	9.32596	9.69855	10.4516	10.4337	8.35113	9.23986	10.7552	9.11966	12.2035	11.3611	10.4155	10.443	10.9663	10.9952	10.0195	10.4336	9.98409	10.4543	9.72413	10.2287	10.619	10.7993	9.8688	12.0707	9.53988	10.0385	10.37	9.87791
hsa-miR-128-3p	9.36573	8.97079	9.37155	9.33173	9.25037	9.68237	9.87597	9.54151	9.82337	9.25588	9.31256	9.71809	9.00414	9.02	9.0602	8.90513	9.41254	9.24826	9.42022	9.10827	9.30465	9.39965	9.66457	9.65486	9.66898	10.4353	9.06643	8.64042	8.99274	9.17624	10.2528	8.8308	9.30609	8.85148	9.80424	9.25507	9.13877	9.06383	8.99534	9.36278	9.51776	9.54763	9.33862	9.34987	9.31427	9.42199	9.49381	9.32149	9.27314
hsa-miR-130a-3p	6.48763	7.47587	6.99959	7.84471	7.57104	6.82501	7.36322	6.52446	7.07375	6.90067	6.60204	6.93944	7.20933	7.1764	7.91539	7.61808	6.68782	6.25858	6.63606	7.80646	6.17605	7.27547	6.99442	6.08002	8.17394	7.89712	6.48599	7.66453	6.77981	7.60199	8.60879	7.98507	7.57498	7.63194	7.50741	8.74073	6.64415	6.49201	6.93375	6.39991	7.90207	7.08141	8.28892	7.27294	7.86748	7.8789	8.16939	7.4526	6.23021
hsa-miR-132-3p	3.74715	5.87438	4.20155	3.22649	4.20569	3.94484	2.38621	4.75556	4.30713	3.66266	5.98877	0.686585	4.72268	4.87396	1.02252	4.6819	4.2815	4.31614	3.83307	4.6007	4.22111	3.19835	2.39674	2.55807	3.625	6.35493	4.35239	3.9048	2.27956	6.3265	6.1492	3.39206	2.72826	1.37219	0.336533	5.30362	-0.1132	1.02199	5.40615	3.75604	2.10716	4.43459	3.61517	3.13457	1.41742	3.76453	2.97121	2.03485	2.9884
hsa-miR-140-5p	6.17997	6.39751	6.68063	6.40961	7.1929	6.56629	5.53546	6.77517	6.93456	6.39921	6.72744	6.55887	6.63184	6.01238	7.2203	6.86373	6.52214	6.4366	7.06438	6.39696	6.15216	6.67955	6.67303	6.54243	6.64355	6.60574	6.49345	6.60074	6.14008	6.01412	4.01134	6.55158	6.72506	6.72908	6.09174	6.39175	7.25662	6.5043	7.16722	6.49525	6.27161	6.48971	7.24896	5.92368	6.36883	6.48879	6.45	6.04814	5.70588
hsa-miR-140-3p	6.47914	6.70224	6.05376	6.72139	5.85061	7.23561	6.35699	7.39007	7.61146	6.79278	6.38935	7.06222	5.20672	6.91259	6.14485	6.43642	6.55412	7.27045	7.68092	7.31338	6.62352	7.08102	8.08107	6.55363	7.17852	7.56976	6.21251	6.99028	7.52896	5.7899	6.37987	6.00168	6.87006	6.83824	6.4806	7.32046	6.98027	6.35447	6.6972	7.02605	6.4229	6.92484	6.91931	5.78534	6.89243	6.92675	7.89409	6.51452	5.91254
hsa-miR-142-5p	9.1083	9.25166	9.35315	9.24637	9.14484	9.96482	8.8035	9.88849	8.9709	9.18941	9.66319	10.0113	9.24451	9.69634	9.89425	10.0329	9.29045	9.48815	9.59669	9.27281	9.0778	9.48187	9.64413	9.70687	8.66135	8.393	9.07941	10.891	9.22825	8.52887	9.58259	9.6083	10.1746	9.97103	9.73576	10.2056	9.87527	9.09807	9.80501	9.12957	9.68623	10.0403	10.6775	9.08008	9.83725	9.13134	9.69882	9.34103	8.92273
hsa-miR-142-3p	14.5757	14.0187	13.0661	14.3633	14.2925	12.234	14.5251	12.3136	12.4138	13.5864	13.251	13.2055	14.5676	14.1961	14.3193	14.391	12.8617	13.8814	12.1237	13.5387	14.7807	13.8039	13.0218	14.3484	13.9989	13.3785	14.8783	14.7172	13.9587	12.944	13.6409	13.5457	13.8411	13.8775	13.2124	13.6647	13.6921	15.5052	13.9858	14.0289	14.9648	12.9392	14.1024	15.5449	13.1505	12.7934	12.7326	14.4042	15.332
hsa-miR-143-3p	9.70925	8.5961	10.1632	10.6436	10.7621	9.93318	9.06135	10.1689	9.38555	9.94328	10.1172	9.88777	9.12808	9.31835	10.1914	9.67	9.48476	10.4656	10.8748	8.90005	7.96182	9.66353	10.2079	11.0107	9.00585	8.97866	8.88226	10.1532	9.57906	9.62483	9.5612	9.05375	9.55513	9.63971	9.10146	9.34078	10.6829	10.32	9.6676	10.8353	9.16299	10.0905	9.71607	9.00469	10.3037	9.07612	10.1556	8.33334	8.99703
hsa-miR-144-5p	4.90185	6.37001	4.18309	4.94975	5.39499	7.6455	4.43223	6.25547	6.89981	5.78809	5.70943	5.93558	4.88209	5.5773	6.15447	5.72891	6.81956	5.57063	7.56991	5.45995	4.83204	5.57595	8.35487	3.56625	6.09453	7.11749	4.92158	5.70644	7.1736	4.16881	6.85374	6.38039	6.30805	5.18259	6.91633	7.24025	6.31872	4.77238	4.08915	5.63354	5.34041	6.04768	7.99771	4.3887	7.67959	7.47582	6.41665	4.75907	4.62283
hsa-miR-144-3p	7.36229	7.92604	6.9177	7.35098	7.16595	9.21966	6.89145	7.7516	9.18486	6.86528	8.15486	7.47252	6.66608	8.14391	8.61843	7.52435	9.29651	7.34349	9.09561	7.64574	8.09848	7.69734	8.74259	6.27924	8.30306	9.31524	7.94937	7.97773	7.96545	6.49464	7.67874	9.21324	8.54265	7.58727	8.09906	8.74573	8.20851	6.54544	7.23429	7.07908	7.17463	7.88445	10.0944	6.91092	7.82021	8.34902	7.21641	7.30387	6.62399
hsa-miR-145-5p	5.3241	4.64962	6.53205	5.93112	7.87008	7.67004	6.03634	8.39033	6.42696	6.94824	7.70046	6.95312	6.26127	5.9458	7.0511	6.80665	6.93984	7.52057	6.92314	6.16933	5.69157	6.2388	6.85103	7.99464	5.95876	4.10803	5.55017	7.01951	5.93442	8.42032	8.39043	6.84595	6.96581	7.59392	7.51387	6.67222	7.18729	5.68301	6.87713	6.87399	5.90883	7.15151	6.55552	6.48349	8.62187	6.10875	7.59055	6.6556	5.75218
hsa-miR-152-3p	6.91911	6.9395	6.80492	7.91892	7.26022	6.44215	7.91856	5.46425	5.91512	6.42064	7.18214	6.79564	6.26069	6.86358	7.00056	7.56072	6.30899	6.37006	5.53384	6.92652	6.79638	6.60312	5.97949	6.92914	7.06317	7.81382	7.1082	7.76641	6.68257	8.00472	7.45702	7.0914	6.80067	7.11802	7.15728	6.66938	5.81974	6.77976	6.6677	7.07763	7.6692	6.39278	7.35183	7.20443	7.57695	7.03473	7.28944	7.05633	7.10576
hsa-miR-191-5p	12.336	11.6782	12.6683	12.2216	12.5723	12.5806	13.6134	13.449	12.6322	13.1059	12.4741	13.5793	13.0566	11.87	11.3326	12.3724	12.0367	13.3902	12.4561	12.5152	13.1574	12.5574	13.7247	13.9691	12.4344	12.0514	12.7504	12.1383	13.1094	12.2931	13.9277	12.7576	12.6008	12.4883	12.9995	12.4035	12.3512	13.1047	12.6098	12.5155	13.5111	11.8153	11.8771	13.1609	12.8001	11.7481	14.0602	13.1237	13.5803
hsa-miR-191-3p	5.77548	4.26457	5.93698	3.92491	4.20428	1.64168	4.28734	4.82608	2.18059	6.70374	4.55361	4.79677	4.29196	2.70638	7.1932	5.55299	4.30304	4.30048	3.59334	5.28265	4.56805	5.45104	3.18362	5.82078	3.54004	1.75242	4.74687	4.99243	3.01958	4.96065	3.49832	4.20936	3.52014	5.78961	4.86607	3.3285	3.76457	4.59803	4.03739	4.23136	4.59414	3.4178	4.32798	4.07445	3.50028	4.58415	5.04758	5.24729	3.5575
hsa-miR-125a-5p	12.1447	12.3805	12.4583	12.6349	13.5737	12.3919	13.3112	12.2664	12.3406	12.4986	12.9592	12.182	12.8411	12.0025	11.2525	12.3157	11.616	12.5923	11.507	13.1975	12.4623	11.6074	12.2595	13.1079	12.3191	11.0174	12.2542	12.5909	11.9997	12.6154	12.8277	12.6147	12.5037	12.9471	12.8636	12.1175	12.0491	13.0986	12.9146	12.0599	13.0684	12.7215	12.478	12.6241	13.1681	12.1236	12.5409	13.3156	12.8505
hsa-miR-126-5p	12.1787	12.4331	13.4897	12.6216	12.3693	11.3866	12.8913	11.5405	11.1909	12.043	11.6991	12.3907	12.2995	11.8323	12.1058	12.6713	12.5204	11.9839	10.9026	12.3923	12.4953	11.7598	11.507	12.1214	12.709	11.6762	12.5727	13.1426	11.8491	12.0352	12.5914	12.0381	12.6374	12.4075	12.6417	12.5395	11.7192	12.1753	12.2805	11.8225	13.1946	13.0157	12.732	12.7354	12.8779	12.5884	11.5424	12.3164	12.1715
hsa-miR-126-3p	15.6283	15.662	15.8737	15.563	15.2238	14.4162	16.0142	14.5261	13.9814	15.6582	14.7072	15.2388	16.2161	14.5409	15.6973	16.0266	15.1812	14.8176	13.8075	15.5932	15.734	14.9506	14.7835	15.4283	15.138	14.1255	16.6325	15.8946	15.0315	15.1019	15.6911	15.3174	15.5779	15.5656	15.4414	15.2477	15.1911	15.8206	15.6784	14.7291	16.5393	15.7382	16.1687	16.042	15.7562	15.1187	15.0257	15.676	15.7734
hsa-miR-134-5p	6.55597	7.93763	10.2821	7.40713	8.77666	4.49948	8.56702	7.42367	6.00949	8.29412	7.55424	9.98495	9.08065	9.00478	8.39704	8.71129	7.75119	9.05044	4.11765	7.09145	8.92691	7.02325	5.9956	7.49745	6.44483	7.81183	9.89657	8.14938	8.65486	8.68639	7.46883	7.78993	5.55183	7.69095	6.45372	5.52768	8.39588	10.5054	8.36919	8.28264	7.00442	9.32052	3.11798	8.41899	7.68774	7.16016	7.70666	9.22946	9.83376
hsa-miR-146a-5p	13.4069	12.6542	13.5768	13.5211	13.0458	11.7123	13.4779	12.0925	11.4965	12.3992	12.3392	12.7554	12.9409	12.4958	12.3642	13.1899	12.0141	12.9547	11.0838	12.5705	13.3062	12.7859	12.313	13.2003	12.8621	12.7702	13.3261	13.4925	13.0157	13.5171	13.5374	11.7979	12.7372	13.0244	13.0396	13.0232	12.2879	13.0889	13.2526	13.2003	14.1851	11.8144	12.3582	13.6157	12.8556	13.0779	13.4925	13.1059	13.4326
hsa-miR-150-5p	12.9128	12.522	12.8239	12.8751	13.998	14.9659	12.8443	13.1834	14.8712	13.1435	14.9537	13.5017	13.1871	13.5733	13.0445	12.5813	13.1143	12.8122	13.2116	14.0301	15.1406	11.8685	14.6104	12.7781	13.2889	11.8324	12.2301	13.0507	13.2252	12.2243	15.4121	13.1737	14.5383	13.7109	12.4581	12.6894	13.3494	12.7272	14.0555	13.2052	12.8069	13.382	13.2041	11.7953	13.9118	13.0525	13.7155	12.8801	12.2554
hsa-miR-150-3p	7.24111	5.59067	6.21529	6.38341	6.74981	6.2208	4.03759	5.97102	6.10426	6.09682	5.55696	5.20208	6.47193	6.65616	-0.113017	5.61423	5.03072	5.20733	5.18805	5.42238	6.27397	5.29961	6.46524	5.484	4.42892	4.12859	4.86845	6.11465	5.91507	6.71674	7.30909	5.66287	6.22737	8.15032	5.71041	4.62215	5.38946	5.06335	7.05196	6.27082	5.6838	4.97477	4.68992	3.5443	5.5379	4.95843	6.00253	4.94704	4.26277
hsa-miR-185-5p	10.757	10.3297	10.9597	10.3316	9.94145	10.7082	11.0175	11.2848	11.8943	10.6268	10.4824	10.7656	10.3039	11.3291	9.62536	10.5392	11.1772	11.4805	11.304	10.9586	10.5505	10.7604	11.9336	9.90598	11.8225	11.7798	10.7427	10.352	11.6968	9.64293	9.91444	11.0171	10.7485	10.4725	11.2063	11.8811	11.1864	10.688	10.4097	10.5264	11.0829	10.7619	10.9085	10.6847	10.7848	11.3539	11.6661	10.598	10.8156
hsa-miR-185-3p	6.18493	6.2148	6.55146	4.97432	5.48063	5.67768	5.72271	6.24253	6.09511	3.93995	4.26049	5.40944	6.7993	6.58344	3.0011	5.59655	5.45734	5.58635	6.42534	5.29001	6.84517	6.15893	6.15771	5.63192	5.51255	6.41837	6.50239	5.69409	5.49674	5.76322	1.81858	5.6861	5.63754	6.37193	6.37815	6.8553	6.54129	7.02885	6.01803	5.97488	7.00151	4.7042	7.15625	6.32927	5.51695	6.0787	6.12578	5.84857	6.32677
hsa-miR-186-5p	8.50707	8.43583	7.90332	8.18794	8.24474	9.25885	7.972	8.8394	9.23593	8.09627	8.54209	8.3318	7.72267	8.86685	8.56027	8.05431	9.46004	8.52055	9.60027	8.54024	8.46581	8.4363	9.16524	8.03926	8.68842	9.31917	7.77189	8.64941	8.81111	7.92827	7.54566	8.57841	8.75002	8.2215	8.58433	9.25285	9.19724	7.71331	8.63845	8.41629	7.83311	9.12735	9.35093	7.54227	8.29097	8.88177	8.46667	7.83876	7.3895
hsa-miR-193a-5p	8.3497	7.60527	7.15614	8.48416	8.7487	7.76423	6.07605	8.64436	7.10304	8.20343	8.7562	7.62335	7.82994	9.058	6.75545	8.77916	7.57036	9.26674	7.0841	8.95738	7.68753	8.23372	7.55259	9.06563	6.52429	7.60724	7.23193	8.41781	7.44104	8.78529	7.6735	7.0948	8.37454	9.29478	7.74654	8.62856	7.96973	8.03819	7.69334	7.79506	8.15963	8.69872	6.79151	7.6108	8.30784	7.18085	9.34329	7.14038	7.37157
hsa-miR-194-5p	9.26838	8.56903	8.13076	9.77526	9.12558	9.1522	7.7821	8.07809	9.96077	8.42369	9.97469	7.55262	8.0712	10.1439	8.75804	9.78869	8.74792	8.74093	8.86349	9.88383	8.42679	8.52238	8.73088	8.14996	9.60335	10.7676	6.77093	8.68667	8.33822	10.3188	7.50503	8.68505	8.20592	8.32128	9.22973	8.27122	9.61544	8.82729	8.62013	8.64876	7.24592	9.3374	9.76533	8.64371	9.5358	8.76836	8.25042	7.52442	7.10091
hsa-miR-195-5p	5.20676	5.89691	4.12416	6.37845	6.35999	6.18768	5.08002	5.34485	6.49807	5.59588	6.52071	5.77682	4.99198	5.67394	5.25606	5.54016	6.1873	5.07244	6.78976	6.15423	4.98188	5.43685	6.06695	4.53464	6.50058	6.95932	4.02934	6.04635	5.98167	4.66338	4.69612	5.85089	5.69297	6.01392	6.31792	6.03545	6.50077	4.4137	5.6995	4.94256	4.90377	6.35434	7.11761	4.77593	6.78783	5.74188	5.09164	4.86922	4.63582
hsa-miR-320a-3p	11.9411	11.9314	11.8788	12.0286	11.57	12.416	11.7713	11.8737	12.3118	11.409	12.3245	11.3303	12.0826	12.2449	14.0087	12.2316	11.2814	11.9301	11.3603	12.1517	11.3586	11.9873	11.8895	11.3421	11.9647	13.1824	11.8326	12.1456	11.8025	13.7502	12.193	11.6765	11.8427	12.3097	12.2134	12.3046	11.5961	11.1887	11.9956	11.5569	12.4209	11.8735	10.9074	11.5564	11.4103	12.1096	11.6261	11.6967	11.5994
hsa-miR-200c-3p	6.21104	4.75888	6.9473	5.83963	4.35437	7.48553	4.62476	6.45084	4.85757	6.36964	6.04472	4.86819	7.43621	5.62556	6.90466	6.1324	4.6584	5.91412	4.78007	6.37517	6.59776	4.75541	4.86086	5.73312	3.62303	4.17785	6.75482	6.91745	4.54527	8.55022	3.32029	6.04108	6.35251	5.66448	4.95047	5.21104	5.75844	6.0358	6.4921	5.37256	5.93797	4.77302	3.02083	5.79692	6.59561	4.80109	4.98803	5.57328	5.31829
hsa-miR-155-5p	9.93595	9.40859	10.1133	10.2659	10.0727	9.73855	10.5352	9.48779	9.61106	10.0506	10.3553	9.7577	10.9038	9.68428	9.19392	11.2735	9.31057	9.58672	8.8961	9.89903	10.5434	8.80593	10.043	10.1677	9.32614	8.90366	11.4289	10.3245	9.67167	9.46326	9.9797	9.63129	9.57572	9.92019	9.03047	9.43666	10.0337	10.5408	10.6359	10.2524	10.3965	8.60702	9.27025	10.5039	9.66428	9.13979	9.88756	10.1731	10.3183
hsa-miR-106b-5p	3.99419	3.44309	2.85495	3.79871	2.9252	4.93894	3.21154	4.07034	6.85367	4.44558	4.85928	3.78817	1.41406	5.04699	3.73391	2.66542	5.4657	3.41701	6.54487	5.27632	3.66544	3.85682	4.72944	2.00958	5.77371	6.5249	3.19879	2.19648	5.07261	2.06189	0.0524663	4.92655	3.89557	3.00336	4.34506	4.33661	4.74631	3.16195	3.27003	4.21081	1.77697	3.92639	5.96841	3.44117	4.45996	5.35801	2.77448	3.56113	3.21154
hsa-miR-106b-3p	8.44787	8.22875	8.23686	8.52132	8.22904	9.25944	8.56589	9.95436	9.73163	7.93072	8.21424	8.89259	8.04871	8.85883	8.04946	8.17275	9.34053	9.205	9.94829	8.35617	8.83701	8.82349	10.4301	8.65814	8.91048	9.02464	8.47775	8.38981	9.17106	8.38755	7.76888	8.44671	8.40035	8.07499	8.94681	9.37606	9.5826	8.19121	7.9878	8.87932	8.81352	8.83873	8.55605	7.9891	8.45372	8.77385	9.80193	8.34966	8.1578
hsa-miR-29c-3p	9.66691	11.2222	10.247	10.309	10.5597	11.0708	9.68934	10.9754	10.8287	9.6836	10.4567	10.6676	10.1495	11.3545	10.5358	10.9939	10.124	10.0752	11.154	10.3153	10.2004	10.8547	10.439	10.1915	10.5802	11.6899	9.79482	11.4135	10.1314	10.278	10.2293	10.7775	10.8781	10.5167	10.6283	11.1588	10.8692	9.62156	10.54	10.0717	10.0035	11.717	11.8922	9.55977	11.2829	11.1214	10.2446	9.60154	8.98437
hsa-miR-99b-5p	9.52373	10.0607	8.73899	8.75249	10.6527	9.6681	10.5749	8.83584	8.48707	9.7511	9.65491	8.83715	10.3344	9.50736	8.68875	9.94061	8.32836	9.5821	7.31795	10.2742	9.57748	9.06201	8.68128	10.2586	8.76499	8.20192	10.2935	9.56988	9.32311	9.93409	10.0175	9.76926	8.96223	10.0238	9.45106	9.61346	9.48875	10.939	9.60187	9.56088	10.7261	9.05033	9.42183	10.3281	10.361	7.88243	9.28955	10.7752	10.6091
hsa-miR-130b-5p	2.63899	0.705442	1.6329	0.906031	3.07157	3.75661	1.99494	3.34358	2.60342	4.84591	1.82094	3.18219	0.994372	-7.16213	-6.92898	1.65422	3.10865	3.01828	1.41191	3.23166	3.46199	3.9254	0.775154	2.96921	3.17793	2.86098	1.65927	2.45506	0.712313	3.75272	3.43806	2.22696	1.45924	3.51243	2.31815	1.96954	2.02506	1.23997	2.95186	2.09808	1.18107	0.53705	4.38124	3.10451	0.706764	4.41166	3.75161	3.09685	1.83678
hsa-miR-130b-3p	6.79231	6.29285	5.68305	6.79669	6.43742	7.80569	4.59934	5.914	6.40155	6.62811	6.76923	5.90788	6.01096	7.272	8.78171	6.49509	5.73835	5.97057	6.25082	5.87313	4.54851	7.22087	5.96015	5.86783	6.82773	8.10311	5.93744	6.43112	6.02157	6.37476	7.94866	6.19615	6.57334	6.44284	5.42128	6.48263	5.8914	5.38546	6.24375	5.62313	5.86879	6.32334	5.53483	5.43589	5.57808	6.38586	6.64006	5.23058	5.04661
hsa-miR-30e-5p	9.10622	10.7213	8.94892	10.179	10.2521	10.2809	8.57735	10.2243	10.3559	9.36373	10.382	9.95436	9.38233	10.4282	10.213	10.2073	10.1866	9.79653	10.7783	9.89256	8.99994	10.2772	10.2491	9.21015	10.3383	11.3212	8.87638	10.6194	9.48624	10.1752	9.91457	9.73874	10.1197	10.2609	10.0461	10.6698	10.5248	9.05131	9.8549	9.82968	9.35186	11.0587	10.8882	8.77136	10.4357	10.1243	9.8504	8.84765	8.40619
hsa-miR-30e-3p	6.00418	5.65099	6.37293	5.86349	5.57217	5.06353	6.55861	7.363	5.24882	5.67136	6.37525	6.37165	7.55581	6.03951	5.57474	6.75425	5.92336	6.94769	5.98461	5.55715	6.81514	5.71624	6.93124	7.74294	5.61493	4.76791	7.43349	7.21897	6.26656	6.32064	6.1699	6.13819	6.13328	4.88155	6.97487	5.88317	7.2966	6.75398	6.77554	6.06314	7.27324	5.58102	5.48492	6.70919	6.17456	5.24021	7.14653	6.4868	6.78979
hsa-miR-361-5p	9.22546	9.52714	9.75184	9.1133	9.29604	9.79399	9.2557	10.01	9.06938	9.74999	9.58602	9.7998	9.45476	9.09213	9.55116	9.57731	9.64038	10.1887	9.20065	9.12279	9.1359	9.62501	9.5054	9.70957	9.09562	8.94408	9.15176	9.59846	9.2827	9.63696	9.99584	8.91022	9.55688	10.229	9.88034	9.75498	9.44218	9.22671	9.76447	9.40207	9.61784	9.53834	9.28741	9.08009	9.14635	9.22113	10.7834	8.98476	9.18571
hsa-miR-361-3p	7.86684	5.7723	7.6882	7.7605	8.33138	9.15369	7.84614	9.22799	9.11563	6.2581	8.49148	8.30742	7.43575	7.88043	7.1174	7.57619	7.70157	8.49602	8.73246	7.55841	8.88621	7.94454	9.61606	8.87058	7.95224	7.59994	7.89117	7.92684	8.16771	7.74975	7.88944	7.58407	7.35541	7.20673	8.1108	8.37941	8.88913	7.93756	7.78881	8.57826	7.71794	8.33046	7.57123	6.81807	7.99239	7.10088	8.98936	6.75322	7.7075
hsa-miR-363-3p	8.44335	9.34523	7.89048	8.89955	8.27879	9.59435	8.1327	8.89629	9.57673	8.01121	8.89859	8.63182	7.87406	9.37219	8.46062	7.61323	10.0342	8.29974	9.93907	8.08904	8.8496	8.67673	9.65348	6.73351	9.21751	11.2071	8.37709	8.0603	8.56926	8.18563	7.92599	8.80437	8.59516	7.94485	8.89917	9.78469	9.18751	7.79859	8.11741	7.97758	8.1218	8.86142	9.27136	7.7528	8.53478	9.19819	8.30694	8.1931	7.3433
hsa-miR-369-5p	2.82375	4.98575	8.09424	4.89582	6.24457	-1.78921	6.05424	4.18869	2.25612	5.99729	5.95446	7.12437	6.40042	5.31041	6.17328	5.96388	5.94698	6.31561	1.08515	4.65764	6.48844	3.53623	3.85513	4.29343	2.98279	4.89761	7.13969	4.93332	5.53729	6.5572	-1.89848	6.02662	3.07774	4.88625	4.16256	3.09818	5.95656	7.65719	6.05921	5.30448	2.96094	7.07359	2.21403	5.82833	5.00247	4.92916	3.65016	6.50114	7.00746
hsa-miR-370-3p	6.01781	6.92892	8.56828	5.89023	8.02801	5.78077	6.81342	6.17944	5.64775	6.73372	6.69229	7.77235	7.67673	7.26881	7.41124	7.94235	6.14056	7.71132	4.56526	6.25924	7.95311	6.64635	6.50623	6.75415	6.0553	6.05448	8.32481	7.24105	7.45875	6.6896	2.77223	7.53002	1.40755	7.34572	6.39993	5.85066	7.58303	8.94997	7.96802	7.0628	6.43068	7.43175	6.16015	7.03229	6.94871	6.15698	6.60042	8.43447	8.26858
hsa-miR-374a-5p	7.01136	7.46673	7.19763	6.44818	5.72109	8.11928	6.6926	7.56478	7.13646	7.23229	7.14037	7.15313	7.42239	6.90378	7.08962	7.68161	8.06719	7.00584	7.85437	6.3465	7.97455	6.25568	7.37224	6.76588	6.68098	6.38514	7.14669	8.25902	6.79477	6.09444	7.6363	7.30396	7.67182	6.5303	7.21736	7.46132	7.01356	7.16234	7.18279	6.20493	8.14935	6.12873	8.28476	7.1949	7.36338	6.78705	6.79801	7.35696	6.85378
hsa-miR-374a-3p	3.36186	2.09128	2.04546	4.351	3.11397	3.86247	2.25403	1.63202	4.32585	-6.71989	1.77885	3.58893	4.25705	3.98171	-5.15277	3.94644	3.56627	2.99565	1.50019	3.28276	3.81902	0.668391	3.53254	3.24852	4.6318	3.6153	3.53745	4.47858	3.47546	1.23304	3.40094	2.1042	4.06766	2.6898	2.94865	4.56048	4.13087	3.08953	3.67746	3.3053	5.3932	0.879772	5.67596	3.90328	4.46441	1.79836	2.70908	3.04797	2.53028
hsa-miR-375-3p	8.58487	8.77356	9.19312	10.1861	8.71306	8.82944	6.19536	7.90403	8.55715	9.89057	9.21098	6.70752	11.0378	8.99682	8.57998	9.89997	7.28045	9.17795	7.60503	10.8346	7.56732	8.70284	7.29234	9.46522	7.59437	5.70722	8.90625	8.95733	7.07187	13.1478	5.87367	9.47251	9.82105	8.5479	9.05141	8.8047	7.92225	8.17369	9.51924	8.31895	8.62651	7.9144	7.98295	9.30036	10.7224	8.71366	8.08699	8.77272	7.59057
hsa-miR-378a-3p	8.30256	7.31854	7.27762	8.27334	7.80703	8.00183	6.87417	8.02682	8.06645	7.44788	8.19008	7.23612	7.8888	9.15783	7.77676	8.42798	7.81113	9.3369	8.15682	7.61862	6.82108	7.74248	8.73387	7.76737	8.08677	9.8009	7.58866	8.86192	8.01114	7.66714	7.36337	6.68707	7.32519	8.22997	8.17352	8.69487	8.28602	7.50781	8.19833	8.16007	7.19721	7.97238	7.67237	7.57041	7.6647	7.4524	9.26298	6.71931	7.76367
hsa-miR-379-5p	3.75453	6.87056	8.17625	5.99639	8.87811	4.8188	7.87549	5.22398	4.24371	7.91507	5.64611	8.17762	7.56353	8.11279	7.54321	8.33349	6.11573	8.18703	1.67127	5.34849	8.49738	5.9248	4.80315	6.81449	5.14936	6.01889	9.5188	7.48871	7.6377	7.11251	5.74605	7.60745	4.7403	7.27268	4.157	4.13701	7.66774	10.7968	7.51312	6.86629	5.46356	7.06449	4.44427	8.60414	6.98737	5.33522	5.83182	8.99056	9.95235
hsa-miR-381-3p	3.63682	6.38778	8.82083	5.56346	7.75914	4.19896	6.56165	6.29729	3.47679	6.3665	6.14346	8.02262	7.35881	6.83788	7.85874	8.17513	6.55169	7.4284	-2.57652	6.02102	7.31564	5.645	3.71853	5.5342	4.78457	4.84277	8.14779	5.93998	6.49603	6.17662	3.88367	7.16796	4.52327	5.32603	5.40981	3.49892	7.14199	8.60052	7.51735	5.95886	5.23286	8.09524	5.94013	6.46731	6.55796	4.74189	5.72395	7.92311	7.66337
hsa-miR-382-5p	7.87387	9.98717	11.8854	9.46613	10.2818	6.92486	10.1773	8.86347	7.43308	10.9191	9.66839	11.5657	10.7825	9.76669	10.103	10.5064	9.95695	10.0656	5.88031	9.52895	10.3158	9.10807	7.74255	9.11838	7.90923	8.76995	11.871	9.4374	9.77761	11.0953	8.62331	10.2956	8.25953	9.61602	8.42781	7.41184	9.9623	11.5963	10.4833	9.44003	8.77168	11.3206	7.02556	9.65792	9.95965	9.6324	8.82516	11.2226	10.9498
hsa-miR-340-5p	7.25298	8.1223	7.91972	7.85114	6.73663	6.20366	6.96712	6.84038	4.82104	6.69157	6.92462	7.6881	7.33224	7.5611	8.39264	8.41489	7.15623	7.34023	6.98072	5.98136	7.78228	7.18323	6.99274	7.60797	6.08791	6.25398	8.28381	9.12302	6.55881	7.32974	5.70942	7.03358	7.95453	7.43358	7.07608	7.52238	7.32919	7.24372	7.84626	7.57326	7.70457	7.38843	8.36486	7.29425	7.0366	6.016	7.3147	6.33352	6.70782
hsa-miR-328-3p	10.2928	10.4474	11.3565	9.88675	10.1935	9.92343	11.1785	9.56088	8.9181	9.95018	10.3799	10.1245	10.8124	9.1696	10.2709	9.93338	9.65344	9.94716	9.12042	10.5545	10.3708	8.7997	8.30404	10.6147	9.69276	8.77837	9.87414	9.50551	9.24094	10.5056	10.6283	10.0454	10.2013	10.9713	10.0729	9.43592	9.71746	10.4922	10.0985	8.9803	10.5278	10.0785	9.71069	10.4667	9.28862	10.5725	9.48281	10.5218	10.8487
hsa-miR-342-3p	11.33	10.9615	11.5948	11.6363	13.0207	13.1767	12.7525	11.8158	13.0521	11.9741	13.5181	12.8573	12.0845	12.0224	10.3016	11.3992	11.0687	12.0331	11.743	11.9987	12.724	11.1551	13.5132	12.2128	11.4111	10.5238	11.3128	11.6338	11.744	11.6246	13.5109	11.7696	12.5187	12.3627	12.083	11.1975	11.3778	11.0751	12.8575	12.3959	11.7366	11.3275	11.6224	10.905	13.0708	11.6372	12.2407	12.1379	10.8897
hsa-miR-151a-5p	6.97381	6.55197	7.42618	6.13236	5.88086	4.45222	6.86583	5.94682	5.63444	6.77569	6.09739	6.28064	7.75698	5.36763	6.84237	7.58854	6.02567	5.46337	5.08604	7.78525	7.54801	6.10389	5.32939	6.23725	5.9909	6.1193	7.7211	6.27175	6.42414	6.68998	5.77763	6.37145	7.32776	7.05066	5.91798	6.30929	6.65737	7.73647	6.83545	5.85838	7.58067	5.21323	6.49281	7.76054	7.27622	6.92676	5.60264	7.30184	7.35693
hsa-miR-151a-3p	12.0544	11.8896	12.6081	12.0732	10.7972	9.95136	12.271	10.8211	10.6005	11.5521	10.3059	11.2834	12.2934	11.1461	11.837	11.8706	10.9545	10.9867	10.0367	11.3671	11.8497	11.2713	10.6922	11.6574	11.0001	11.1162	12.4472	11.5735	11.4293	12.0552	11.0193	10.4336	11.2073	11.2678	11.4765	11.2572	10.9282	12.5343	11.8379	11.7384	12.4394	10.0322	11.1258	12.4125	11.5408	11.8195	11.234	11.6331	12.023
hsa-miR-148b-3p	10.2698	10.6185	10.8704	10.5735	9.51006	9.81841	10.9874	10.194	9.54189	10.5973	9.7284	10.7599	10.1676	9.65619	11.1554	10.4733	10.6818	9.70153	10.0015	10.2394	10.2393	10.3093	9.8396	10.4066	10.44	11.059	10.3629	9.93176	9.70096	10.3796	10.1572	10.0234	10.5945	10.3456	10.5243	10.0335	10.5219	10.4815	9.99017	9.98122	10.7898	10.583	10.6985	10.5866	10.3604	10.7126	9.81681	10.1996	9.95035
hsa-miR-331-3p	4.97007	5.29781	4.30283	4.07698	5.75388	6.27098	5.36612	4.55233	4.53458	2.92672	5.01484	4.72935	4.67948	3.67983	-1.26946	4.55703	4.62909	3.21956	0.77403	4.92698	5.09577	4.07696	4.41991	4.86138	4.64791	2.72166	5.36518	4.37236	4.87213	4.45981	3.51072	3.60784	5.41714	4.6369	4.43016	4.44724	5.48675	5.0837	3.8363	3.73422	6.2261	5.29678	5.89115	5.33962	4.52509	3.57852	4.85157	5.37078	4.92501
hsa-miR-324-3p	5.87451	5.98233	7.62613	5.41819	5.79848	8.08672	6.48977	7.46225	7.55409	5.83141	6.85269	5.91975	6.08776	7.17821	5.84574	5.50063	6.61011	6.30043	6.51513	7.2656	6.98941	7.79763	6.38761	6.6985	6.22315	7.87152	6.25066	6.68878	6.26972	6.11378	3.49575	5.17168	6.58137	5.77412	5.84006	7.12774	6.30508	5.52775	6.39256	6.0024	7.3049	6.42787	7.811	6.59127	5.34182	5.22028	6.92297	6.86955	6.72256
hsa-miR-339-5p	10.2442	8.26007	9.89339	8.63185	8.91095	9.9354	10.3451	10.4624	8.62388	8.30687	8.26119	10.3488	9.71988	8.14242	8.55297	9.42495	7.85842	10.3356	8.89337	8.96005	10.5256	9.98908	9.62066	11.1156	7.643	9.27236	10.4686	9.09086	10.3029	10.1899	9.38628	9.27531	8.67407	9.39095	9.98996	9.28221	9.37488	10.4977	9.06254	9.71658	10.5524	9.07657	8.99002	10.4978	8.63203	9.19931	10.6966	9.81754	10.3925
hsa-miR-339-3p	6.46684	5.7293	7.39967	5.82774	6.05022	7.4769	7.53976	6.85607	6.78524	5.23954	6.81004	7.25812	5.83825	6.0439	5.69596	5.96778	5.75463	6.45179	6.65042	6.40536	7.01221	6.67338	7.02243	7.18102	5.40864	8.50862	7.6186	5.19666	7.74565	7.26684	6.05148	6.67466	7.10679	6.00371	6.6866	7.44943	7.20798	6.68978	6.15878	6.4056	7.16754	6.07714	6.92975	6.68974	6.48261	7.19614	7.18998	5.74562	6.63511
hsa-miR-335-5p	8.55482	7.62594	8.49466	8.73893	8.23458	7.02124	9.32649	7.90236	7.19964	7.93715	7.46117	8.72261	7.90521	8.31258	8.09598	8.34846	7.54199	8.88282	6.63066	8.3401	8.07795	7.83663	8.2645	8.39664	8.60789	8.46598	8.06858	8.91894	8.94698	8.34429	9.54069	7.78363	7.9584	8.60589	8.53142	7.82563	7.73071	8.58203	8.40008	8.3086	9.00672	7.92982	8.30973	8.92135	8.61992	8.29164	9.27962	8.04904	8.67765
hsa-miR-335-3p	5.34307	3.49719	5.55276	3.47687	3.84392	2.31906	5.68664	4.55852	0.239451	1.5711	3.19399	5.16165	6.05026	3.99415	5.21793	5.79153	3.87873	4.45643	-0.198866	2.5937	7.51405	3.42663	1.90446	0.165457	4.37049	0.216089	6.81601	5.45495	3.64437	3.20647	0.74344	2.15404	1.8559	4.41348	3.60849	3.48056	2.77969	5.08592	6.40622	3.46482	7.39744	3.08023	4.783	4.81188	3.7537	2.77525	4.01437	4.03024	1.76966
hsa-miR-345-5p	5.23553	3.89263	2.43856	2.17031	4.32811	6.81609	2.87115	5.93978	5.43646	4.77984	4.75579	5.33371	4.3455	4.77343	5.6155	4.35551	5.64124	4.67312	4.75434	3.92373	3.12162	5.57644	4.83579	5.06367	4.54047	5.51343	3.91551	5.26058	4.82813	1.17057	7.44672	4.48239	3.62112	5.24983	4.04338	5.03152	5.4757	3.95278	3.68878	4.26836	4.06402	5.38869	5.7702	2.72333	4.79759	5.1357	5.99324	3.98726	4.16914
hsa-miR-196b-5p	7.01454	6.59114	6.6183	5.91968	6.48857	6.48652	6.00046	7.15548	8.27884	6.83637	6.50511	5.79195	6.58454	7.17611	5.72759	5.89243	6.67204	5.8877	7.63635	6.74205	6.8974	6.7162	7.24441	5.26956	6.08279	8.69952	6.78495	5.7926	6.31133	6.40922	4.5061	6.42183	5.61977	6.10193	5.55947	6.69601	7.01444	6.41852	6.25149	6.8877	6.07131	7.20364	5.68658	6.32885	6.27074	7.18479	5.66298	5.69478	5.56992
hsa-miR-423-5p	14.3728	14.358	13.8713	13.9116	13.7569	13.9748	13.2524	14.1129	13.8905	14.4502	14.3551	13.2515	14.1362	14.1784	13.9121	13.9407	14.196	13.1763	14.6312	14.6848	13.9481	14.0055	13.4066	13.5924	13.3834	15.5686	14.3778	13.7285	13.6456	14.8658	13.9665	14.405	14.2801	14.2532	13.2672	13.9761	13.9179	13.8676	14.105	14.0127	13.5784	14.1197	13.1415	13.8571	13.8259	14.6141	12.6487	13.5883	13.3165
hsa-miR-423-3p	11.2083	10.357	10.4364	10.083	8.8515	9.71058	10.3273	11.0802	9.45574	10.6067	10.011	10.5242	11.2535	11.1517	10.4731	10.5513	9.93223	11.1225	10.8519	10.0042	10.8076	9.70439	10.223	10.5257	9.02603	10.3384	11.2409	10.7668	9.77019	10.7047	9.94604	9.55193	10.19	10.7307	10.2761	10.5512	9.93712	10.7745	10.6805	10.2412	11.6892	9.55318	9.28419	10.5197	9.11829	10.16	11.201	10.858	10.527
hsa-miR-425-5p	11.0669	11.202	10.582	11.4267	11.4652	12.145	11.3013	12.1005	12.1069	11.4433	11.2973	12.1986	10.752	11.5562	10.2795	10.8025	11.5262	12.1436	12.9063	11.46	11.0946	11.8456	12.875	11.9287	11.544	12.7365	10.636	11.0609	11.8162	11.3182	11.3953	11.6005	11.4093	10.7347	12.0719	11.991	11.8714	10.8043	10.911	11.8429	11.2506	11.9046	11.1565	10.4054	11.0856	11.5579	12.1682	11.0296	10.6586
hsa-miR-425-3p	6.45821	6.34475	6.51331	5.47842	3.83674	5.53629	5.51127	7.31296	4.70003	5.87318	4.28083	6.65062	5.388	6.72102	5.91605	6.67272	4.93415	7.32576	7.20384	4.01218	7.3069	6.64498	6.75116	7.90983	4.87976	5.27791	6.33144	7.09113	5.81941	5.39572	4.15109	6.34145	5.41728	5.98606	5.72958	6.88507	7.24821	6.43449	6.7614	6.92422	6.63079	7.00624	5.36898	5.69584	5.91816	5.70788	8.36016	5.61226	5.67274
hsa-miR-20b-5p	7.49761	7.34538	6.57207	7.98539	6.99259	8.84661	7.54917	8.29257	9.40336	7.72026	7.75448	7.68909	6.24124	7.92397	6.62023	6.24528	9.38218	7.53484	8.58265	7.55162	7.55552	6.80159	9.53371	6.62253	8.77906	9.38671	7.14519	7.15669	8.3186	6.00283	6.87413	8.32965	7.88434	6.6841	8.01473	8.90678	7.93396	6.7887	6.51394	7.24727	6.61959	7.30535	8.41652	7.20754	8.11226	8.50344	8.86291	7.4848	6.97881
hsa-miR-431-5p	4.73595	8.20211	10.0543	6.86393	8.49075	4.04735	7.8612	7.39169	5.17496	8.03227	6.69719	9.1069	8.42148	8.14491	9.34091	9.0982	7.79712	8.60538	3.51377	6.59269	8.92707	6.76395	5.43839	7.16024	5.3431	6.43586	9.77213	7.11214	8.10911	8.30268	5.549	8.26131	4.92978	6.95374	5.53052	4.69479	8.05554	9.89664	8.93954	7.45561	6.13707	9.63182	5.60398	7.55208	7.48715	6.74496	6.66944	9.46928	9.2923
hsa-miR-451a	12.5288	14.6511	11.4958	12.5057	11.9043	13.9475	12.6061	13.5578	14.1519	12.4935	13.803	13.2628	12.0507	13.6493	12.5116	11.8369	13.2293	12.6141	15.3298	13.2014	12.1534	13.4001	14.111	9.36394	13.5607	14.3429	12.1551	11.6828	13.682	12.4809	10.6612	13.1387	13.2431	11.9977	13.8694	14.2863	13.6082	12.4087	12.4342	13.0087	11.8138	13.2511	13.8334	11.1701	13.057	13.9752	12.1635	12.4076	11.2252
hsa-miR-409-3p	6.34538	7.9106	10.6348	7.73185	9.3337	6.09604	9.27827	7.6421	6.12339	8.92416	8.41734	10.4057	8.53395	8.73283	8.62195	8.82824	8.45295	9.18052	4.63012	7.80706	9.99288	7.03177	6.92825	7.92297	6.17751	7.53316	9.89619	8.00483	8.84585	9.13335	6.6951	8.92344	4.71209	7.75517	6.70026	5.49271	8.81575	10.685	8.76663	8.30724	7.0232	9.16151	5.55501	8.92901	8.00103	7.55982	7.4143	9.90145	10.3248
hsa-miR-484	10.9813	11.6264	10.243	9.97632	10.0755	11.7297	10.4047	11.5183	12.0731	10.0522	11.4294	10.303	10.0924	10.2658	9.63146	9.78782	11.6708	10.4478	12.0174	11.6991	10.5817	10.7349	10.6335	8.84677	11.1844	13.1516	10.0219	9.12369	10.6587	10.7518	10.748	11.0034	10.6271	11.1945	11.0099	11.0388	11.1234	9.81245	10.0224	9.79531	9.84457	11.8015	10.7601	10.1768	10.4826	12.417	10.4277	10.2286	9.87219
hsa-miR-485-3p	5.84052	7.36974	10.834	7.04961	9.80508	5.68501	9.39971	7.71848	5.17115	9.03606	8.01643	10.6985	9.02325	7.76354	8.58153	8.72462	8.58842	9.24143	-0.00776368	8.69164	9.51332	5.96889	6.36008	7.89671	7.10678	5.70504	9.3827	8.42915	8.38172	9.21059	8.69609	9.32442	7.50101	8.62878	7.5195	5.69446	8.86263	10.9261	8.53596	7.1407	7.68894	9.92532	6.06448	8.951	8.39271	8.35922	7.70327	10.3942	10.159
hsa-miR-486-5p	16.9823	17.1998	15.1578	16.7636	16.1869	17.488	17.0583	17.3837	18.3581	16.6615	17.4579	16.511	16.3694	17.1879	14.855	15.226	17.406	16.5807	18.2029	17.5466	16.3887	16.9469	18.1447	15.012	17.4213	19.5901	15.9432	15.1315	17.5163	16.8056	16.3879	17.5028	16.8665	16.1482	17.0815	17.7793	17.139	16.3553	15.9279	16.4183	15.6256	17.3607	16.347	15.974	16.585	18.3082	16.6175	16.1776	15.7771
hsa-miR-486-3p	12.5409	13.3112	10.7091	12.7774	12.3127	13.7899	12.9946	12.942	14.4279	12.7426	13.4591	12.6981	12.1081	13.0875	10.9797	10.8789	13.3491	12.451	14.0272	13.6233	11.7965	13.2391	13.872	10.4464	13.556	15.9297	11.6423	10.7681	13.5238	12.8415	12.9769	12.9291	12.421	12.141	13.2695	13.7593	13.1229	12.3466	11.627	12.2063	11.8456	13.635	12.4977	11.7408	12.5047	14.3826	12.4678	12.2436	11.4738
hsa-miR-146b-5p	10.7464	9.69332	10.9466	11.0537	9.99659	9.07042	11.8563	9.29555	8.75999	9.73649	9.33378	10.4461	10.1317	9.83721	9.39832	10.5927	9.29601	10.7383	8.6542	9.70858	11.0045	9.80244	10.7251	11.217	10.412	10.1118	10.6898	11.1249	10.9843	10.7938	10.8747	9.17815	10.2267	10.4439	10.7346	10.8087	9.51467	10.8868	10.5018	11.2331	12.2497	8.2545	9.48628	11.6449	10.6166	10.5004	11.5305	10.8846	11.5107
hsa-miR-493-5p	1.12235	4.62577	7.45035	4.06708	5.45144	0.202092	5.05011	4.53229	2.68135	5.069	3.94203	5.99299	4.97058	3.15505	5.74717	5.46042	4.74802	5.74705	-3.34698	4.04727	6.55346	3.44057	3.38797	4.91792	2.40685	3.20197	6.15892	4.53884	4.92604	4.72727	-1.59781	5.3982	3.03304	4.43873	2.56562	0.281186	4.83679	7.61364	5.6451	4.53009	2.04417	5.74857	-3.12632	5.47293	5.35915	-3.41072	4.18815	6.52222	6.7092
hsa-miR-493-3p	1.82148	4.31304	6.66889	4.89011	6.029	0.39581	5.11132	3.34851	3.57394	4.20109	-0.679785	5.7149	4.8374	5.0928	4.86883	5.31045	4.42785	5.35105	-1.20949	-1.29256	5.13014	4.29992	2.33239	4.9055	3.70063	3.60923	5.19581	4.51606	5.10319	5.08033	0.327371	5.3552	-1.58946	-1.76597	-1.35689	2.42179	4.54648	6.62228	4.98722	5.23826	3.10678	4.70445	3.10672	5.43254	3.33906	-1.26495	3.38271	5.60613	6.22869
hsa-miR-432-5p	7.62669	9.70494	12.29	9.34258	10.4173	6.41923	10.0881	9.47971	7.7385	10.748	9.94096	11.0039	10.7817	10.8105	10.0108	10.7311	10.0669	10.7755	5.69964	9.63355	11.2958	8.83583	8.24879	9.72056	7.65826	9.10822	11.681	9.89494	10.4818	11.0937	8.40037	10.5712	7.78414	10.2234	8.11656	7.11935	10.3461	12.1354	11.0657	10.1612	8.63393	10.9206	6.56634	10.1026	9.65647	9.57431	9.19772	11.4491	11.2502
hsa-miR-181d-5p	3.1478	4.77379	4.55256	3.66317	2.26552	4.85894	3.20546	3.29176	-0.538003	4.61201	3.98476	4.38371	5.29797	4.51394	4.40856	4.26476	2.81218	4.79651	2.67738	-0.346094	2.43096	1.74213	1.76371	1.74633	-0.75758	3.59315	5.78993	4.38914	2.52837	5.4182	1.27976	0.486397	4.06813	3.63727	0.226523	3.33619	2.91421	3.69764	2.38272	3.6469	5.04005	2.8943	3.37914	1.94737	0.28182	-0.406595	2.83519	3.93756	2.69686
hsa-miR-500a-3p	4.19048	3.23393	4.15023	4.84213	4.7609	4.57286	3.66473	5.52672	5.37949	-1.76016	2.63007	4.40703	4.32398	3.54171	4.81109	3.37942	4.18763	4.86775	5.39521	3.73634	4.60328	5.24779	5.87478	3.97533	4.97692	5.83395	4.91035	3.13236	4.39451	3.53292	5.93799	3.80276	3.52371	5.27311	4.68712	5.6472	4.94327	3.38241	4.87826	4.64979	4.44822	4.63715	-1.6018	4.17699	3.9786	4.13127	5.88161	3.9876	3.99858
hsa-miR-501-3p	7.18427	6.01787	6.00599	7.09067	6.38793	7.46075	6.56475	7.199	7.57965	6.67399	7.05507	6.37457	6.72164	6.59349	4.23515	6.41658	6.34185	7.48293	7.76191	6.30623	6.66204	6.77202	7.576	6.97641	6.82555	9.22959	6.2145	6.27985	6.99441	7.76404	6.34691	5.99421	6.34278	6.99232	6.99592	7.52661	6.84554	5.87531	6.26039	6.72525	6.35801	6.4862	5.76388	6.10211	6.27381	6.7335	7.45382	6.61487	6.28219
hsa-miR-502-3p	5.31403	5.20346	3.94559	5.20883	4.8082	5.40386	4.21029	5.49365	5.69437	4.64229	3.63155	4.97833	3.92286	5.72866	2.95527	5.158	4.6538	5.97724	5.92738	2.3925	3.88611	5.35102	6.52913	4.51356	5.16658	7.30234	4.74204	5.0923	5.06217	4.97524	3.85818	4.3493	5.04629	5.22799	5.0495	6.25784	5.13888	3.52774	4.89023	5.15543	5.25647	4.1586	3.74885	4.34047	3.14717	3.157	5.71891	4.10534	4.17374
hsa-miR-503-5p	5.60913	4.45663	5.14352	4.85037	2.51659	3.75316	4.6365	4.42781	5.56021	5.55273	4.74653	4.96323	4.42878	5.4483	3.73244	4.87567	5.61645	5.11234	5.77349	5.36515	5.31224	6.38122	5.85333	5.14547	6.54113	8.4996	5.27971	4.21522	5.35667	5.17984	3.4238	4.57173	5.62985	5.30041	5.18787	6.08105	5.87878	5.17424	3.83866	5.32125	5.49284	4.2191	6.62127	5.18325	3.67183	6.2863	5.6227	4.67912	4.86414
hsa-miR-532-5p	7.23546	7.81776	7.08555	7.97794	8.04699	8.8346	7.49791	8.78905	8.94615	6.27771	7.99724	8.03774	7.42084	8.07079	7.08225	7.50173	8.38603	8.13582	8.7449	7.67513	7.63385	7.91248	9.25702	8.15428	8.42989	9.39563	7.63119	7.51765	8.09121	7.50231	7.11235	7.71891	7.36306	7.55881	7.89282	8.64459	8.49087	7.09128	7.72533	8.2721	7.31279	7.468	8.26169	7.54853	8.59132	8.07223	8.32075	7.4559	7.24804
hsa-miR-532-3p	6.50989	6.02539	5.38632	6.32519	7.40807	7.50963	6.7823	6.4184	8.01243	6.12745	7.70691	6.06613	6.34061	5.69671	4.85774	5.57042	7.04437	5.97837	7.1937	7.07368	6.2152	6.51492	6.68825	6.0997	6.88354	7.96221	5.40278	5.40793	6.42213	7.17594	8.32333	6.41718	6.55603	7.31351	7.23273	6.84638	6.74726	5.8728	4.94283	5.95127	6.24866	6.70927	6.98576	6.52758	6.69386	7.31175	6.24842	6.25476	5.91367
hsa-miR-92b-3p	7.53007	7.67016	6.65713	6.85821	6.45603	8.69749	6.63556	7.8993	8.06277	5.6385	7.84257	6.75281	7.75945	7.58417	7.34535	6.27638	7.9395	6.7705	8.61	7.77051	6.6082	6.21247	7.63269	5.99197	7.17893	8.80251	6.94012	6.87642	6.62325	8.5472	7.07786	7.4462	6.69341	5.96168	6.52774	8.06779	7.35247	5.90978	6.23431	7.10552	6.69729	6.48705	7.09256	6.44944	6.01819	7.9068	6.651	7.05007	5.8916
hsa-miR-574-3p	6.81102	5.22448	7.77675	6.04243	7.01111	6.27051	7.26916	7.77871	6.17603	7.34828	6.57013	7.71456	7.24122	6.06864	6.45149	6.52177	5.88359	7.11935	6.49623	7.48249	7.81662	6.73226	6.79332	7.76379	7.26055	3.455	6.25054	5.92746	6.91337	6.33377	7.87317	6.52542	6.63888	7.44615	7.01727	6.10024	6.63406	7.47215	6.66914	6.35192	7.46432	5.97326	5.35899	6.78916	7.01414	6.01175	7.77738	6.46346	7.47007
hsa-miR-576-5p	5.49336	6.78552	5.24877	5.6453	5.49455	7.63282	5.79662	6.24439	7.12008	5.70457	5.96295	6.48814	5.42598	5.96886	3.33573	3.21837	6.67916	5.74392	8.01196	5.51037	5.93373	5.22122	6.90008	4.09489	6.7362	7.85157	4.94392	4.24596	5.29654	5.4708	4.65541	5.8463	5.44361	4.59365	6.75803	6.05085	6.46323	4.48623	5.76696	5.67513	5.16036	6.1717	6.81863	5.05529	4.50808	6.27763	4.77191	5.29675	4.33357
hsa-miR-584-5p	11.2417	10.7029	11.3436	11.0109	9.87083	8.57856	11.352	9.74856	9.38425	9.78977	8.90381	10.437	11.1762	10.2981	10.299	9.60039	10.3607	10.2789	9.25277	10.2018	10.4342	10.1806	9.14014	9.85692	9.60451	11.9762	10.987	10.1759	9.93951	10.6577	10.5076	9.62109	10.2687	10.8459	10.4743	9.91635	9.40914	11.2865	10.2668	10.0954	11.3339	9.41872	9.73456	11.4344	9.19152	10.4646	10.2733	10.2403	10.5081
hsa-miR-589-5p	5.19136	4.25309	4.5291	4.0883	3.46446	5.38221	4.13246	5.11254	4.28774	4.8336	4.75771	4.86274	2.86032	3.79438	1.7556	4.21333	4.67864	4.03754	5.98941	4.12968	4.30364	5.30702	5.52563	4.87648	4.59057	5.72405	4.73467	3.53637	4.51577	5.1463	5.44015	3.47368	3.28227	5.1107	4.89309	4.84381	4.86611	4.03081	3.3679	4.70423	4.82236	5.0697	3.37612	4.0824	4.11152	4.42629	5.59717	3.57192	4.06098
hsa-miR-598-3p	2.88686	6.12412	4.84541	3.91114	4.61338	4.4253	4.85497	5.54721	5.67481	1.71224	3.70435	4.69435	4.8529	5.70028	5.35708	5.72484	4.97692	3.19666	6.17193	4.18332	5.02552	5.37944	6.04578	4.99754	5.59283	6.35793	4.64353	4.3899	4.04061	1.59545	5.5588	4.78273	4.18132	4.94009	5.64729	4.71558	5.15633	4.71331	5.07364	5.24255	5.9944	3.34013	5.38114	4.71243	4.77067	5.48422	4.78491	5.04678	4.90823
hsa-miR-625-5p	6.44	6.08772	6.56009	5.88533	4.52232	6.32574	5.35897	7.00148	7.57458	5.35597	6.15055	5.74942	5.45159	4.6515	3.57906	4.73145	6.33191	6.70877	4.49309	4.96493	5.54865	4.71217	6.93807	5.29571	6.97705	5.85742	5.28978	6.09529	6.00258	5.10306	6.33119	5.78235	5.33599	4.66344	5.9283	6.40748	5.1656	5.28907	5.72322	6.03269	6.93515	5.87954	6.6327	6.11721	5.08936	6.3071	6.58502	5.47013	5.18733
hsa-miR-625-3p	9.47338	10.0667	9.68312	9.82871	7.69593	8.43117	10.2862	9.99389	8.7801	9.67891	7.93446	9.37202	8.7676	8.88535	8.74479	8.32187	8.84761	9.81511	7.65587	9.34834	9.7979	7.57058	9.20613	9.01525	10.1047	8.19798	9.91438	9.87567	8.82317	10.5986	8.87204	9.07748	8.98803	8.79741	9.97311	9.3015	7.65334	8.83062	8.46068	9.49408	9.88297	8.33155	8.5802	10.4422	8.68266	10.0243	8.77949	9.75162	9.35674
hsa-miR-628-3p	4.75671	4.70318	5.0975	5.50041	4.66453	3.27295	4.21623	4.20363	4.39241	4.50178	5.38201	3.58021	2.4747	4.27049	5.14798	3.8242	4.02351	4.95823	3.82558	4.58476	3.86208	4.58112	4.44574	4.70471	4.0928	5.72204	4.86975	4.44527	4.88734	4.10925	4.48539	4.30051	4.12325	5.23803	4.62901	4.02252	4.51567	4.97734	3.91705	5.15466	3.64517	5.06137	3.45378	4.86704	3.22261	4.24717	5.57936	3.96827	4.28695
hsa-miR-629-5p	8.10146	8.40542	7.1942	7.4022	6.26071	7.44679	6.38469	7.68619	8.17078	8.59155	7.73542	7.24296	7.61007	7.44991	7.63758	7.08953	8.49591	6.77985	8.79539	8.20151	6.79114	8.38039	7.60628	6.98815	7.57111	10.5098	8.24849	5.76971	6.99178	7.74469	7.60149	7.64836	7.45257	7.68836	7.25865	7.75068	8.15874	7.07893	7.49871	7.18415	6.87137	8.16987	7.02726	6.70678	7.6503	8.81947	7.23378	6.73929	6.38601
hsa-miR-651-5p	3.14541	4.79562	1.49486	3.1321	5.06893	2.73328	2.03527	2.66889	3.01155	3.22181	4.93416	3.21483	3.21681	2.66317	2.9173	0.839356	4.5279	2.37377	4.68984	1.73738	2.38288	4.08778	3.4137	3.0054	2.5397	6.81915	3.01641	4.24999	2.21477	2.75985	4.39922	2.38319	2.58015	1.00477	2.36696	4.80019	3.40055	2.91682	3.31767	3.65749	3.46582	4.49327	5.27334	-0.527302	2.19749	-0.722464	1.46016	2.3655	1.32462
hsa-miR-652-3p	5.41821	3.22084	5.04628	5.31659	4.72483	5.6406	5.16528	5.01215	5.93469	3.95169	3.94205	5.23688	4.24281	6.03625	3.34383	5.21114	5.60202	5.93239	4.99084	3.40376	5.24268	4.70106	6.48474	5.01105	4.41547	5.98092	5.11086	5.0589	5.47217	1.7002	5.00944	4.34426	3.80771	4.58532	4.91665	5.33572	5.78603	5.73448	3.75407	5.86135	7.13962	3.60972	4.62714	5.50795	-1.40802	4.21606	5.26688	5.39158	5.12411
hsa-miR-548d-5p	4.78736	3.27899	2.01754	5.65941	3.59692	3.88158	2.85068	1.54255	6.17702	1.73902	1.98485	3.2527	2.6376	4.66709	1.34834	0.499565	4.4682	3.59926	4.5698	1.79415	3.84652	4.09217	5.64844	2.63029	5.9296	9.80156	3.64941	3.54344	4.20134	0.866465	4.53308	3.23567	0.782905	2.42226	2.83574	4.41219	4.14784	3.37831	3.27208	3.34979	2.30535	3.36841	4.12486	3.69695	1.41193	3.21142	3.4971	3.31716	3.12059
hsa-miR-654-3p	4.66646	6.15299	9.59668	5.75971	8.19576	3.71587	7.6351	6.60879	3.47807	7.36024	5.95514	8.45645	6.69781	7.6	7.42765	7.6374	6.46203	7.69709	1.93853	4.67751	8.63548	6.01213	4.49081	6.42291	5.21127	6.44569	8.39912	6.16489	7.37221	7.41389	5.09059	7.08763	3.74108	6.53517	5.65744	4.02754	7.33228	9.25642	7.20618	6.87931	4.7449	7.92106	3.96688	7.15127	7.01647	6.13148	5.63706	8.52002	8.51222
hsa-miR-660-5p	8.42593	9.10126	6.9021	8.48827	8.60025	9.4323	7.64832	9.08222	9.13545	7.51149	8.44025	8.09209	8.10417	7.80406	8.10373	7.74299	8.48714	8.35873	9.63598	8.52775	8.06432	9.26743	9.4552	7.60129	8.8509	10.2482	7.66698	8.29674	8.55773	9.60535	8.5917	8.62114	8.2438	8.14614	8.84585	9.14017	8.71054	7.58036	8.08832	8.37591	7.85696	8.94746	8.67448	7.85623	8.51285	9.08788	8.37816	8.09678	6.86377
hsa-miR-421	5.57794	5.06236	4.98688	5.81677	5.14102	5.81687	5.4914	6.31499	6.39336	5.8712	5.84192	5.85773	4.6766	5.69218	3.7407	5.91484	5.56178	6.30998	5.27782	5.81548	5.09598	6.01722	6.80817	5.70702	5.9903	7.13014	4.14283	4.89618	6.24987	5.88828	5.23968	5.90063	5.39526	5.88966	6.83326	6.46984	5.83442	5.00507	4.31167	5.48484	5.75319	6.26253	6.34481	5.34497	5.71567	5.60457	7.50314	4.94726	5.60239
hsa-miR-671-3p	5.00991	5.57955	5.50019	4.52018	1.20518	3.32998	4.61781	4.77053	2.0674	3.89689	2.64508	3.58655	6.44917	0.878136	4.70813	0.562137	5.55393	4.9642	4.67552	2.71283	4.89086	5.36043	3.39048	5.83506	4.63264	2.98293	4.74301	3.80423	5.11573	4.71338	3.02866	4.17824	2.34802	5.40046	5.28002	4.89249	5.76082	5.73503	3.41592	5.10355	6.40561	0.90412	3.88483	5.28566	4.88908	2.98227	4.71767	5.14855	5.2358
hsa-miR-320b	10.0368	10.0058	9.41042	10.1051	10.0894	11.2582	8.42309	9.50842	9.74179	9.52669	10.6287	8.79859	10.4316	10.5222	12.794	10.4643	9.0321	9.00009	9.36154	10.0133	9.61839	9.63673	8.86873	9.49797	8.87183	9.75349	9.96299	10.4202	8.37782	12.0075	9.32984	9.73629	10.034	10.3106	9.61026	9.49747	9.44203	9.13551	10.3629	9.5672	9.63022	9.59057	9.2908	9.39127	9.62076	9.57953	8.72034	9.60058	9.00144
hsa-miR-320c	9.74754	9.71116	9.07914	9.92631	9.87055	11.1737	7.94581	8.99601	9.34783	9.29453	10.3459	8.47728	10.1529	10.2946	12.8107	10.2273	8.58914	8.58811	8.94385	9.57787	9.27195	9.39285	8.39797	9.27296	8.52975	9.02424	9.62528	10.2101	7.77913	11.5453	9.12702	9.39377	9.67246	10.0278	9.30132	9.11176	9.15564	8.79066	10.0747	9.24614	9.34091	9.31464	9.15771	9.12742	9.39004	9.2723	8.30028	9.31419	8.65647
hsa-miR-1301-3p	5.59258	3.99859	5.96773	5.41603	5.47345	1.60866	5.77444	5.87414	4.80462	2.13355	5.86686	5.53888	6.67189	4.10124	3.08561	5.47126	3.27179	5.73374	3.97302	5.41685	6.91266	5.80552	4.95753	5.51181	4.89477	3.6281	6.40899	4.88363	5.25554	6.69127	6.01422	5.30047	4.92734	7.52031	5.32845	5.34475	5.22163	6.71071	6.58556	4.65999	6.68343	1.63856	-3.28299	6.27138	5.79431	4.38936	5.86625	6.56693	6.0602
hsa-miR-454-5p	3.89492	1.11911	4.35065	3.30537	5.64598	5.6486	5.62267	4.4892	4.57895	2.92469	4.97824	5.09382	5.08392	3.20954	6.16197	4.13262	3.29677	4.06033	4.85928	1.74122	3.91914	5.31751	4.24105	3.16086	5.36559	6.21502	3.33841	3.33873	4.12161	3.49446	-1.20395	4.69818	4.71469	-1.03057	4.93488	3.33736	3.89926	4.66597	3.35749	3.8213	5.64584	4.8989	3.67099	3.83039	3.61245	3.03753	3.38947	4.49383	3.44582
hsa-miR-769-5p	5.40686	6.72641	6.20191	5.22779	5.33837	5.29365	4.79686	7.31676	2.88923	5.53698	6.06423	6.16387	5.76795	3.95212	7.41543	6.27256	5.89677	5.69123	6.22313	5.62161	6.34548	6.16753	6.62532	6.65366	4.35005	2.11813	5.79088	7.5297	5.66869	6.61418	6.08847	6.28573	6.35176	7.47308	5.49594	6.70969	6.80004	4.10591	4.27742	6.02579	6.07085	6.91015	5.57002	4.3906	5.53721	2.6719	7.44601	5.95656	4.98121
hsa-miR-874-3p	6.07981	4.97522	5.82625	5.63355	6.66611	6.78909	6.37474	5.63867	6.07281	5.51223	6.50672	4.84072	3.08587	-1.42249	5.70976	6.13557	5.44585	5.86913	4.74219	6.60025	5.81986	6.55178	5.66264	6.43923	5.86569	5.58719	5.6984	5.68798	5.08252	5.90437	6.37113	5.05685	3.7631	7.29373	5.71428	5.80594	5.57264	5.25439	1.24075	5.31028	5.75999	6.47397	5.08674	4.44251	5.77645	6.11003	6.02492	5.09371	6.06521
hsa-miR-744-5p	11.2551	10.2567	11.7368	9.99238	8.9051	8.79152	10.9012	10.5909	8.23049	10.8647	9.80237	10.9312	11.8797	9.73294	11.0341	10.8132	9.34956	10.6485	9.29765	10.1103	11.0086	10.0377	9.91792	11.0496	9.76355	7.8363	11.6619	10.2086	10.2863	10.1678	9.89013	9.64025	10.6747	10.8	10.2987	10.0529	10.1712	11.5184	10.5562	10.2566	12.1075	9.03545	10.1205	11.0615	10.0401	10.459	11.2092	11.0784	11.5688
hsa-miR-374b-5p	3.75294	3.20238	3.31761	3.12399	4.01639	4.57387	5.28778	5.35431	2.60684	4.54321	3.33227	5.46947	4.60882	2.71097	3.96734	5.45937	3.59408	5.51061	2.91786	4.0101	6.35857	3.71198	4.68226	4.4354	3.76038	0.761463	4.70427	5.53649	4.62134	2.66694	6.36205	3.7928	5.28802	3.88511	4.93947	4.88275	4.00312	5.81261	3.52511	3.54664	7.05252	1.73087	3.76424	6.35888	3.48912	1.75431	4.91034	6.2316	5.75529
hsa-miR-941	7.00143	6.48486	6.89627	6.15903	6.21926	8.24994	6.91863	8.15625	6.7513	7.25047	7.46649	8.02756	7.96737	7.59922	7.48659	7.31799	6.67788	7.96669	8.30482	7.44344	6.77557	7.18537	7.71663	8.80351	6.50313	6.44063	5.88621	7.5473	7.59746	7.45983	5.88991	6.85769	6.29776	6.95123	7.32127	7.87068	8.33013	7.13359	4.97906	7.8205	5.79002	7.63262	6.86695	6.06195	6.76909	6.19029	8.64424	6.70372	5.92573
hsa-miR-942-5p	5.55739	5.11534	4.17515	5.41951	5.19328	6.13056	5.20615	5.13432	6.60589	5.97892	5.40986	4.59331	4.9042	4.75258	2.62231	3.54297	6.36229	5.08481	6.12426	5.72526	5.17369	6.01416	6.443	4.61692	6.09459	7.48335	4.51404	3.9243	5.68206	5.35768	4.01749	5.34086	5.59375	5.70265	5.7423	6.03749	5.50468	5.53752	2.84296	5.25279	5.21402	6.00998	5.42732	4.23295	4.63066	5.44779	5.57355	5.04425	4.44754
hsa-miR-1180-3p	7.37147	6.73524	6.24375	6.52804	5.42106	7.8566	6.47171	7.61805	8.33985	6.11288	7.3199	6.16577	6.12029	7.66946	6.31865	5.95123	7.52489	6.93718	8.68573	7.34011	7.17358	7.18287	7.50869	5.68314	6.93712	9.61123	7.03367	6.23192	7.19818	7.38831	0.791063	7.00536	6.54097	6.64863	7.24761	7.8197	7.24381	6.34569	6.04272	6.8005	6.29534	6.79114	7.16979	5.48658	6.37528	7.55934	6.3136	6.95324	5.56551
hsa-miR-548j-5p	7.1691	5.39013	4.78179	6.29872	3.53487	4.37005	6.94304	2.00852	3.366	6.2315	4.66262	4.60184	6.47589	5.99978	5.73662	6.02453	2.27348	6.00735	3.57569	5.4698	5.81182	5.77408	5.74084	6.27287	4.46484	5.05602	5.72613	6.55795	5.77432	2.43536	8.16719	5.91471	4.68239	5.62447	5.78707	6.75997	4.70483	7.76712	5.33498	6.16744	7.84362	3.8875	5.38933	7.56743	4.51528	5.39573	6.23559	6.05355	7.34265
hsa-miR-1294	5.29282	4.83212	5.03381	5.37079	4.2218	5.11137	4.73888	4.94274	6.02725	5.22157	5.23602	3.95789	4.44754	5.2814	5.63591	3.37736	5.64021	4.49637	6.07471	5.52055	5.29357	5.08053	5.27678	4.1741	5.4006	7.20516	5.2734	3.58074	4.6942	4.49236	4.18678	5.53216	4.82821	5.16333	4.99074	5.54643	5.43591	5.07647	4.05489	4.97941	3.83964	5.37996	5.11009	4.02938	3.78476	5.63187	4.67013	3.772	4.38554
hsa-miR-1304-3p	5.85233	3.50165	5.85518	3.99187	4.97354	4.4356	4.61635	5.0169	2.74659	5.57115	1.28712	3.76356	5.32665	4.74984	5.00206	1.16468	3.69608	5.0743	3.73674	2.52234	3.09808	4.02482	2.68273	5.38448	4.53572	4.7727	4.38687	3.27074	4.62067	4.42176	6.81703	2.21181	3.30375	4.94215	3.88356	3.97081	4.25951	4.81665	2.1244	5.41349	6.0211	5.7186	1.59253	5.42121	4.92579	3.39191	4.90658	4.47147	4.65967
hsa-miR-1260a	7.22035	6.00812	6.51751	6.14367	6.8232	5.41977	7.05353	6.18817	5.31154	6.6602	6.06365	6.38836	7.02728	3.02084	2.82258	6.27526	4.59569	6.05352	5.50268	6.84763	7.07244	5.95208	6.13267	7.14917	6.97071	6.37946	6.70191	6.45636	5.90616	7.74887	8.92918	5.01625	5.95857	6.1043	6.89679	6.03928	6.45949	6.83029	7.17177	6.11927	7.56227	6.61568	6.52288	6.53833	5.64149	6.60941	7.51767	6.80257	5.91667
hsa-miR-664a-5p	8.347	7.0679	8.31911	8.10614	7.293	6.45543	7.63481	7.45141	6.4354	7.97141	7.72802	7.58804	7.73651	7.88938	6.34826	7.61751	7.01212	7.36958	6.42942	7.52969	7.66049	7.46545	7.15432	7.54399	6.59296	7.731	7.77736	7.59403	7.41267	8.268	7.11723	6.98754	7.56772	7.92274	7.20037	7.24761	7.34067	7.70165	7.78958	7.5654	8.16553	6.41896	6.29878	7.80836	6.84263	7.55122	7.05602	7.47966	7.6601
hsa-miR-1307-5p	2.44474	4.90331	4.2275	3.7263	2.40826	5.44064	2.09364	4.93396	3.68252	2.45684	4.65355	3.62437	1.72344	2.77552	4.42952	5.69073	2.72124	3.42049	4.74675	5.20325	2.52243	4.31836	3.72364	5.0798	2.97493	5.31638	2.78085	5.9334	3.77018	3.62898	-0.445429	3.39208	4.20144	6.1749	5.6188	5.85136	3.52745	2.66807	5.50893	2.43965	3.73336	6.22889	4.5187	3.08673	1.7834	3.95067	5.48514	4.26911	3.18057
hsa-miR-1307-3p	7.17822	6.65515	6.95021	7.06438	6.17606	7.82219	6.40814	8.00149	7.77339	5.89525	7.72237	6.44967	7.32943	6.32483	6.89492	7.50696	6.78713	6.75394	8.34054	7.17915	6.95872	7.16206	7.59858	7.7365	6.55239	7.65213	7.30403	7.54783	6.8827	7.74065	6.55353	6.33681	7.04425	7.27712	6.88263	7.20912	6.75635	6.94267	7.527	7.02687	6.97768	7.28415	4.97677	6.54325	6.90385	6.75325	7.81267	6.36686	6.61972
hsa-miR-103b	12.9249	13.4642	12.0654	13.3988	12.8272	13.1584	13.5416	12.6816	13.7582	13.4273	12.8604	13.1905	13.4671	13.6254	13.2006	13.3506	13.4961	13.3172	13.0725	12.9727	13.1316	13.3116	13.7322	13.1125	13.4112	14.2234	13.5095	13.4126	13.4184	12.3066	13.4727	13.1243	13.2985	12.9314	13.3931	13.8078	13.2216	13.6954	12.9657	12.711	14.3075	12.9438	13.7008	13.9873	13.0965	13.1885	13.7726	13.5871	13.9849
hsa-miR-320d	8.33404	8.29152	7.51136	8.27896	7.99788	10.031	6.16314	7.46363	7.5404	8.11238	8.80337	7.05857	8.58721	8.43259	11.7913	8.58682	7.32642	6.76096	7.49014	7.63704	7.86095	7.86042	6.81004	7.60046	6.64367	7.52865	8.2346	8.45612	6.22082	10.1769	8.04964	7.7855	8.04767	8.48152	7.5748	7.31158	7.68334	7.08186	8.40752	7.68071	7.82599	7.79139	7.44997	7.26026	7.48407	7.55274	6.85546	7.64722	6.95236
hsa-miR-1908-5p	6.99666	5.48865	7.05171	5.66932	5.44507	6.34826	5.92146	5.68516	5.4924	5.67614	5.94471	3.37068	5.77528	6.2004	5.89183	3.68606	6.34714	2.14261	6.77986	7.93131	6.45559	3.86228	4.54041	5.76139	4.23688	6.80911	4.73893	5.37908	4.85721	7.28599	5.29941	5.46141	6.01349	5.11493	3.50297	5.25185	5.63246	6.2984	6.53263	4.83231	5.8568	4.9265	4.63241	4.95625	4.50646	5.28064	3.29999	5.29918	4.3505
hsa-miR-2110	5.58022	4.89071	5.10115	4.88884	5.64195	5.57205	4.38157	5.1351	6.14087	4.69567	5.40164	4.7128	5.1081	5.38888	3.48993	5.27525	5.69562	5.22607	5.53667	6.25619	4.82214	5.2278	5.55237	4.68948	4.7657	6.24268	3.53649	4.62942	5.6089	5.8689	5.10679	4.50722	5.48249	4.97315	5.30962	5.30133	5.76732	4.90894	5.10517	4.40611	5.29856	5.52371	4.88523	4.93042	3.21434	5.96545	5.02404	4.1936	4.34284
hsa-miR-3074-5p	7.70006	8.2772	7.418	7.86924	8.05112	7.55364	6.36016	8.11451	7.30207	8.31581	8.53162	7.67606	7.77665	7.57886	9.0401	8.55097	7.98931	8.34334	7.70262	7.4621	6.57817	8.11214	7.31669	7.9399	7.43802	7.91716	7.58384	8.56082	6.98731	8.13706	8.99334	7.42784	8.04472	8.71174	7.65719	7.66143	8.08956	7.26935	8.16802	7.73398	7.25857	8.87421	8.64236	7.22409	7.80163	7.48853	8.13597	6.70619	7.22951
hsa-miR-1260b	6.20462	5.84957	7.10208	4.67133	5.74201	3.53548	7.46709	6.10565	3.36135	4.39835	6.38336	6.30926	5.84371	2.22353	2.57507	4.78957	3.7249	5.91678	4.34606	5.67559	7.07561	4.66102	5.42755	7.18096	5.96416	4.88379	5.18815	5.83366	5.39453	7.78226	8.79499	3.27749	5.2833	5.42275	7.42153	5.83128	5.43721	6.30025	6.2179	4.68929	7.41079	5.31077	4.26768	6.3942	5.37158	6.2875	7.49269	6.20611	6.27743
hsa-miR-323b-3p	2.2657	5.51563	8.40378	4.86366	7.27797	3.70151	5.91242	6.17431	3.82153	6.2219	4.59431	8.09709	6.69857	5.39779	4.00552	6.40017	6.03823	6.95796	-3.16809	3.94828	6.29507	4.7224	3.59256	5.68471	3.67622	6.45562	7.65206	4.44961	5.85715	7.69075	6.46976	6.59058	3.24925	5.89477	5.03326	2.07612	5.82616	8.08055	6.2008	3.89754	3.1952	7.47202	2.12629	6.28612	5.19872	4.67754	4.35573	7.03311	5.84853
hsa-miR-3184-5p	7.01404	6.74868	6.85892	6.55787	6.33878	8.35033	5.74736	8.34155	7.85466	7.0691	7.46196	6.84032	7.25001	7.1264	7.36433	6.68775	7.1852	7.96398	8.27586	6.39709	6.14825	5.98111	7.48464	7.06792	6.08868	7.70125	6.8393	7.13313	5.30941	6.0885	6.78371	6.82762	6.75378	5.88049	6.80371	6.68012	6.45122	6.0965	7.66469	6.52377	6.79666	6.95708	5.87614	5.65567	6.3392	7.45504	7.78353	6.35293	5.37642
hsa-miR-3184-3p	14.3728	14.358	13.8713	13.9116	13.7569	13.9748	13.2524	14.1129	13.8905	14.4502	14.3551	13.2515	14.1362	14.1784	13.9121	13.9407	14.196	13.1763	14.6312	14.6848	13.9481	14.0055	13.4066	13.5924	13.3834	15.5686	14.3778	13.7285	13.6456	14.8658	13.9665	14.405	14.2801	14.2532	13.2672	13.9761	13.9179	13.8676	14.105	14.0127	13.5784	14.1197	13.1415	13.8571	13.8259	14.6141	12.6487	13.5883	13.3165
hsa-miR-378c	5.44181	3.74298	3.36104	5.51272	3.68407	4.46074	3.16708	5.54833	5.16541	4.6223	5.45517	4.95621	5.39824	7.13088	6.10668	5.77354	5.61412	6.71274	5.89506	5.2092	3.86014	5.89002	6.23744	5.06494	5.07359	6.67623	5.24057	6.58029	5.34124	5.71767	4.29021	4.33925	4.87552	5.53538	5.16908	6.68407	5.77468	4.38864	5.77054	5.72352	4.91149	5.21082	5.5114	3.50638	5.1176	5.43805	7.54757	4.34367	4.64554
hsa-miR-3613-5p	7.81355	6.3833	6.63697	8.10538	7.97279	7.76312	7.2775	7.2355	8.92878	6.13892	8.05411	6.47291	5.97852	7.7068	6.28189	6.0471	7.71148	7.33459	8.02713	7.71815	7.22051	6.82773	8.10503	7.45373	8.70104	10.3513	6.1985	6.70512	7.78169	6.0945	5.95858	7.20065	7.29333	7.37081	6.42076	7.28985	7.61228	7.24775	6.39327	7.60599	6.1938	7.76995	6.71076	7.37073	6.40233	7.98038	6.66719	6.63802	6.99238
hsa-miR-3615	7.81663	7.85117	6.33176	6.03172	6.61222	8.30206	6.61545	8.91001	8.47077	7.32541	7.55611	7.26747	6.58022	6.61822	6.1449	6.66886	8.7996	7.66505	9.57377	7.43135	6.76705	8.02118	8.06406	7.34771	7.28575	10.8176	6.10319	5.92766	7.76951	8.65452	8.81318	7.57184	6.55749	6.85879	7.26362	7.16976	8.97991	7.10757	7.53856	7.46617	5.36585	9.79767	6.77885	5.9846	6.56548	9.16187	7.07439	6.15633	6.45064
hsa-miR-374c-3p	3.75294	3.20238	3.31761	3.12399	4.01639	4.57387	5.28778	5.35431	2.60684	4.54321	3.33227	5.46947	4.60882	2.71097	3.96734	5.45937	3.59408	5.51061	2.91786	4.0101	6.35857	3.71198	4.68226	4.4354	3.76038	0.761463	4.70427	5.53649	4.62134	2.66694	6.36205	3.7928	5.28802	3.88511	4.93947	4.88275	4.00312	5.81261	3.52511	3.54664	7.05252	1.73087	3.76424	6.35888	3.48912	1.75431	4.91034	6.2316	5.75529
hsa-miR-4433a-3p	8.45479	9.09726	9.1903	8.779	5.73874	8.08226	10.2084	7.17642	5.12978	7.38737	7.60167	9.13997	8.21696	7.78873	7.00991	8.8219	6.61852	7.26733	2.64089	7.12018	9.42781	6.91276	5.9366	9.09278	8.07487	6.47166	8.79045	9.51638	7.3913	10.4077	9.79285	8.57577	7.78562	9.7877	9.36046	7.3805	8.48264	7.47819	8.23764	7.61514	10.1626	9.9229	7.25176	8.13704	7.41782	9.7559	8.93267	9.21645	9.7936
hsa-miR-3135b	9.60441	8.66463	6.94472	8.63536	7.646	3.63196	9.2405	7.48766	6.42127	7.49678	6.25475	7.96173	9.45618	9.09794	5.65694	8.15008	6.85725	8.06221	5.07285	7.91654	8.80204	8.17023	6.34846	8.69816	6.86186	6.37068	9.22695	8.6532	8.30755	8.61576	7.74764	8.12076	8.40497	9.50423	7.5493	8.62038	6.66162	9.44102	8.88624	8.24305	9.96376	4.73193	8.02246	9.89023	7.37672	7.35458	8.91333	9.29823	9.91909
hsa-miR-3960	6.10166	6.01297	7.34839	6.06747	4.8915	6.68966	5.27117	3.88556	6.77634	5.6422	8.31503	3.81132	6.02708	6.09237	5.90388	5.44346	7.16172	4.47902	5.73478	6.13079	5.29191	5.76028	5.98847	5.62243	4.46418	7.52845	5.62732	5.24657	4.70427	5.29426	6.02967	5.89086	5.92652	6.55121	5.77435	6.49564	5.89421	5.39952	6.80913	5.6045	4.149	5.90393	6.5372	4.94228	5.44466	7.69149	4.27861	4.60452	4.95072
hsa-miR-3529-3p	8.41021	7.52958	6.87616	8.20107	7.96725	8.69179	8.347	8.43052	8.93961	8.38433	8.34865	7.59327	7.34471	8.64087	7.24645	8.11437	9.14848	7.8833	8.95324	8.71852	7.91215	7.91418	9.80531	7.5359	8.55938	9.23538	7.7468	7.88387	8.78814	7.90318	7.64416	8.87945	8.3663	8.11637	8.54139	8.86624	9.09701	8.36498	7.82419	7.85764	8.14192	8.36757	8.40047	7.70314	8.36918	9.22852	8.4435	7.62752	7.83015
hsa-miR-122b-3p	16.3952	13.6104	13.9367	15.106	15.4931	13.5831	12.1732	14.0409	14.0396	14.0125	16.6385	12.4114	14.8183	16.5763	14.4392	16.0924	14.1296	12.1126	14.0207	16.4304	14.9637	13.3797	12.0695	14.1572	14.0271	13.3688	12.7659	13.8779	11.4472	14.5689	13.5848	13.0765	12.461	15.7614	14.4631	12.5002	15.8748	13.7362	14.1	13.9479	12.774	14.2314	13.986	13.1563	15.0854	13.8964	13.9771	12.7281	12.5069
hsa-miR-6131	9.74279	9.53923	9.4441	9.41209	8.39495	8.81737	8.83686	9.18208	9.6579	8.77771	9.4579	9.04323	9.38579	9.4039	8.80924	8.10281	10.8228	9.20729	10.1207	8.97358	9.5993	8.74237	8.72642	7.71211	9.02851	11.866	9.46445	9.1013	8.98991	8.75989	7.93528	9.53235	8.91287	8.61771	8.86436	9.2242	8.98917	9.61049	9.32623	9.31442	9.32212	8.56813	9.0835	9.1881	8.23494	9.19952	8.8473	8.731	8.78833
hsa-miR-548ay-5p	3.9234	2.10777	1.70937	5.30413	2.90419	3.22145	1.83451	0.830167	5.84389	0.906849	1.7985	2.48926	1.11317	4.38296	-0.419075	0.38332	3.97202	3.19277	4.15859	0.492775	3.01653	3.73007	5.27026	1.37817	5.52349	9.30389	2.12515	2.76895	3.70745	-0.600588	3.46936	3.00372	0.250835	1.72102	2.03193	3.90921	3.61325	2.27311	2.38897	2.97563	1.04913	3.13162	3.50819	2.38913	1.24647	2.82336	2.96116	2.30286	2.02447
hsa-miR-4433b-5p	8.45479	9.09726	9.1903	8.779	5.73874	8.08226	10.2084	7.17642	5.12978	7.38737	7.60167	9.13997	8.21696	7.78873	7.00991	8.8219	6.61852	7.26733	2.64089	7.12018	9.42781	6.91276	5.9366	9.09278	8.07487	6.47166	8.79045	9.51638	7.3913	10.4077	9.79285	8.57577	7.78562	9.7877	9.36046	7.3805	8.48264	7.47819	8.23764	7.61514	10.1626	9.9229	7.25176	8.13704	7.41782	9.7559	8.93267	9.21645	9.7936
hsa-miR-1273h-3p	6.02297	5.39385	4.3708	5.16847	3.12873	2.61904	5.70141	5.66941	-1.10678	3.09575	0.200035	4.49592	4.70825	4.41969	4.71151	5.90342	3.15678	5.54975	4.3699	-2.58447	4.76249	4.16648	3.84268	6.01158	4.05327	2.6074	6.02792	5.89154	4.33041	5.70058	7.15296	3.87231	4.71808	5.66118	2.64537	2.89387	5.06487	7.08703	5.79615	5.32725	5.61361	4.60732	-0.235099	6.33564	5.66865	6.53138	6.18992	5.65474	5.85662
hsa-miR-7847-3p	4.16696	5.33837	0.969396	5.23939	3.89388	6.17756	2.68814	3.79153	4.26342	5.18751	5.63763	3.65518	4.06227	6.17702	5.05202	3.64995	4.25992	3.29783	5.54815	5.01453	1.60916	4.26022	2.01549	3.89329	1.9753	6.96247	4.16551	4.72446	2.64116	4.31654	2.97663	5.28412	4.5522	6.48899	5.0472	4.71525	4.98698	3.15231	3.68666	4.66208	2.34521	5.23163	5.67279	2.75791	3.70988	5.43	0.951272	2.39798	2.16765
hsa-miR-10527-5p	3.54693	1.86516	2.67862	5.28765	2.45482	-1.80025	3.35181	5.08685	3.43456	4.90911	4.55477	4.04997	3.68588	4.48133	3.36823	0.714385	4.04041	3.28391	3.461	2.97966	1.59342	4.25491	4.28558	3.14274	3.84175	6.05719	4.48254	3.64365	3.97742	2.97136	3.5832	2.30905	1.44627	2.33911	3.76809	2.84929	3.55368	2.83695	4.37696	3.86322	2.00632	3.66151	2.0281	3.96622	4.08951	4.15562	3.9989	2.03309	3.06692
hsa-miR-11400	6.47847	6.95741	6.29504	5.26258	4.06628	4.54817	6.84517	4.82297	1.77192	5.14955	4.643	6.28766	7.19595	5.25254	4.91688	6.52632	5.02079	5.64625	2.04059	3.55812	6.761	5.63048	5.10435	6.36123	3.14163	4.41182	7.66695	7.82354	6.08494	5.90217	5.12192	4.51059	5.58218	6.65508	6.03042	6.41348	4.63225	7.10072	5.21231	5.88475	7.2115	5.03526	0.00513975	7.08965	4.59012	5.73428	5.99706	6.34634	6.90066
[truncated: 604 more columns]
