# Supplementary material for: Identification of BRCA1/2 mutation female carriers using circulating microRNA profiles
Source: Nat Commun. 2023 Jun 8;14:3350. doi: 10.1038/s41467-023-38925-4 (PMC10250543; doi:10.1038/s41467-023-38925-4)
Supplement: Supplementary file 14 — Supplementary Code 1 [file 41467_2023_38925_MOESM14_ESM.zip]

Archive with 1 entries (1 files):
- Supplementary Code 1 - Implementation code for the final classification model.RDS
