# Supplementary material for: Identification of BRCA1/2 mutation female carriers using circulating microRNA profiles
Source: Nat Commun. 2023 Jun 8;14:3350. doi: 10.1038/s41467-023-38925-4 (PMC10250543; doi:10.1038/s41467-023-38925-4)
Supplement: Supplementary file 15 — Source Data [file 41467_2023_38925_MOESM15_ESM.xlsx]

## Sheet: Table 1
Table 1
	Sample	Menopausal status	Age	CA-125
	30223-076
	30223-065
	30223-083
	30223-022
	30223-026
	30223-074
	30223-006
	30223-092
	30223-007
	30223-061
	30223-068
	30223-087
	30223-041
	30223-008
	30223-066
	30223-097
	30223-067
	30223-015
	30223-073
	30223-054
	30223-084
	30223-090
	30223-014
	30223-029
	30223-030
	30223-017
	30223-057
	30223-046
	30223-020
	30223-081
	30223-031
	30223-035
	30223-036
	30223-094
	30223-004
	30223-023
	30223-075
	30223-059
	30223-044
	30223-009
	30223-095
	30223-050
	30223-039
	30223-028
	30223-098
	30223-082
	30223-088
	30223-063
	30223-016
	30223-079
	30223-013
	30223-055
	30223-071
	30223-012
	30223-032
	30223-047
	30223-045
	30223-058
	30223-003
	30223-025
	30223-078
	30223-096
	30223-048
	30223-011
	30223-056
	30223-010
	30223-027
	30223-062
	30223-040
	30223-001
	30223-021
	30223-072
	30223-089
	30223-077
	30223-018
	30223-085
	30223-064
	30223-002
	30223-005
	30223-042
	30223-060
	30223-053
	30223-019
	30223-093
	30223-069
	30223-043
	30223-070
	5544-149
	5544-131
	5544-132
	5544-133
	5544-134
	5544-135
	5544-137
	5544-138
	5544-140
	5544-141
	5544-142
	5544-144
	5544-145
	5544-146
	5544-130
	5544-148
	5544-139
	5544-143
	5544-116
	5544-128
	5544-105
	5544-150
	5544-108
	5544-109
	5544-110
	5544-111
	5544-112
	5544-113
	5544-114
	5544-115
	5544-117
	5544-118
	5544-121
	5544-122
	5544-124
	5544-126
	5544-127
	5544-129
	5544-151
	5544-179
	5544-155
	5544-184
	5544-185
	5544-186
	5544-188
	5544-189
	5544-190
	5544-191
	5544-182
	5544-193
	5544-195
	5544-196
	5544-197
	5544-198
	5544-199
	5544-200
	5544-104
	5544-194
	5544-181
	5544-180
	5544-178
	5544-156
	5544-157
	5544-158
	5544-159
	5544-160
	5544-161
	5544-164
	5544-165
	5544-166
	5544-167
	5544-168
	5544-170
	5544-171
	5544-172
	5544-173
	5544-176
	5544-177
	5544-154
	5544-103
	5544-152
	5544-101
	5544-029
	5544-030
	5544-031
	5544-032
	5544-034
	5544-036
	5544-037
	5544-028
	5544-038
	5544-040
	5544-041
	5544-042
	5544-043
	5544-044
	5544-046
	5544-047
	5544-039
	5544-026
	5544-024
	5544-023
	5544-102
	5544-001
	5544-002
	5544-003
	5544-006
	5544-009
	5544-010
	5544-011
	5544-012
	5544-013
	5544-014
	5544-015
	5544-016
	5544-018
	5544-019
	5544-021
	5544-022
	5544-048
	5544-049
	5544-008
	5544-095
	5544-078
	5544-079
	5544-080
	5544-081
	5544-083
	5544-085
	5544-087
	5544-076
	5544-088
	5544-091
	5544-092
	5544-093
	5544-094
	5544-096
	5544-097
	5544-099
	5544-090
	5544-075
	5544-084
	5544-070
	5544-051
	5544-053
	5544-054
	5544-074
	5544-055
	5544-056
	5544-057
	5544-058
	5544-059
	5544-050
	5544-061
	5544-062
	5544-063
	5544-064
	5544-065
	5544-067
	5544-068
	5544-060
	5544-069
	DFCISample52_S2	Pre-menopausal	29	331.8
	DFCISample48_S1	Post-menopausal	45
	DFCISample72_S8
	DFCISample63_S3	Pre-menopausal	36	318
	DFCISample98_S2	Post-menopausal	61	2889
	DFCISample92_S2	Post-menopausal	71
	DFCISample101_S	Pre-menopausal	28	19.22
	DFCISample94_S3	Pre-menopausal
	DFCISample104_S
	DFCISample73_S9
	DFCISample102_S
	DFCISample54_S2
	DFCISample103_S
	DFCISample70_S6
	DFCISample90_S2	Post-menopausal	58	8.55
	DFCISample99_S3
	DFCISample93_S2	Pre-menopausal	29	29.14
	DFCISample71_S7
	DFCISample69_S5
	DFCISample100_S
	20439-041
	20439-040
	20439-037
	20439-036
	20439-031
	20439-032
	20439-030
	20439-029
	20439-042
	20439-033
	20439-043
	20439-055
	20439-045
	20439-046
	20439-047
	20439-048
	20439-049
	20439-050
	20439-052
	20439-056
	20439-057
	20439-058
	20439-028
	20439-044
	20439-027
	20439-034
	20439-025
	20439-026
	20439-001
	20439-002
	20439-003
	20439-004
	20439-005
	20439-007
	20439-008
	20439-009
	20439-010
	20439-011
	20439-012
	20439-006
	20439-014
	20439-013
	20439-023
	20439-022
	20439-021
	20439-019
	20439-020
	20439-024
	20439-018
	20439-017
	20439-016
	20439-015
	20597-183	Pre-menopausal	37
	20597-186	Post-menopausal	55
	20597-185	Pre-menopausal	50
	20597-184	Post-menopausal	56
	20597-187	Pre-menopausal	39
	20597-182	Pre-menopausal	34
	20597-177	Pre-menopausal	40
	20597-180	Post-menopausal	60
	20597-179	Pre-menopausal	26
	20597-178	Pre-menopausal	29
	20597-176	Post-menopausal	54
	20597-188	Pre-menopausal	38
	20597-175	Pre-menopausal	45
	20597-181	Pre-menopausal	32
	20597-189	Pre-menopausal	43
	20597-202	Post-menopausal	59
	20597-191	Post-menopausal	65
	20597-193	Pre-menopausal	48
	20597-194	Post-menopausal	67
	20597-195	Pre-menopausal	38
	20597-196	Post-menopausal	73
	20597-197	Pre-menopausal	33
	20597-198	Post-menopausal	70
	20597-199	Pre-menopausal	46
	20597-200	Post-menopausal	67
	20597-201	Post-menopausal	71
	20597-174	Post-menopausal	52
	20597-203	Post-menopausal	63
	20597-204	Pre-menopausal	50
	20597-205	Post-menopausal	61
	20597-190	Pre-menopausal	36
	20597-173	Post-menopausal	80	3.8
	20597-161	Pre-menopausal	41	52
	20597-171	Post-menopausal	51
	20597-140	Pre-menopausal	50	11
	20597-141	Post-menopausal	62	10.3
	20597-142	Post-menopausal	62
	20597-143	Post-menopausal	59	10.3
	20597-144	Post-menopausal	78	27
	20597-145	Pre-menopausal	47	15
	20597-146	Post-menopausal	56	6
	20597-147	Pre-menopausal	46	3.6
	20597-148	Post-menopausal	54	17.3
	20597-149	Post-menopausal	57	11.6
	20597-150	Pre-menopausal	46	12
	20597-151	Post-menopausal	60	3
	20597-152	Pre-menopausal	49	32.2
	20597-153	Post-menopausal	54	21
	20597-154	Post-menopausal	60	5
	20597-155	Post-menopausal	64	23.6
	20597-156	Post-menopausal	59	13.2
	20597-170	Pre-menopausal	49	30.3
	20597-169	Pre-menopausal	33
	20597-168	Post-menopausal	68
	20597-167	Pre-menopausal	50
	20597-166	Post-menopausal	68	9
	20597-165	Pre-menopausal	50	261
	20597-172	Pre-menopausal	26
	20597-164	Post-menopausal	59	137.7
	20597-162	Pre-menopausal	48	18
	20597-206	Post-menopausal	59
	20597-160	Pre-menopausal	40
	20597-159	Pre-menopausal	39	18.6
	20597-158	Post-menopausal	59
	20597-157	Post-menopausal	53	4
	20597-163	Post-menopausal	59	11.3
	20597-207	Post-menopausal	61
	20597-219	Post-menopausal	57
	20597-209	Pre-menopausal	45
	20597-245	Pre-menopausal	46
	20597-246	Post-menopausal	67
	20597-247	Post-menopausal	51
	20597-248	Post-menopausal	54
	20597-249	Pre-menopausal	46
	20597-250	Pre-menopausal	49
	20597-251	Post-menopausal	68
	20597-252	Pre-menopausal	40
	20597-253	Post-menopausal	54
	20597-254	Pre-menopausal	46
	20597-255	Post-menopausal	75
	20597-256	Post-menopausal	68
	20597-257	Post-menopausal	60
	20597-258	Post-menopausal	51
	20597-259	Post-menopausal	60
	20597-260	Pre-menopausal	49
	20597-261	Pre-menopausal	47
	20597-275	Post-menopausal	78
	20597-274	Post-menopausal	61
	20597-273	Post-menopausal	79
	20597-272	Post-menopausal	78
	20597-271	Post-menopausal	80
	20597-270	Pre-menopausal	47
	20597-244	Post-menopausal	63
	20597-269	Post-menopausal	76
	20597-267	Post-menopausal	75
	20597-266	Post-menopausal	76
	20597-265	Post-menopausal	74
	20597-264	Pre-menopausal	46
	20597-263	Post-menopausal	60
	20597-262	Pre-menopausal	49
	20597-268	Post-menopausal	76
	20597-208	Pre-menopausal	44
	20597-243	Pre-menopausal	44
	20597-241	Post-menopausal	55
	20597-210	Post-menopausal	51
	20597-211	Post-menopausal	60
	20597-212	Post-menopausal	65
	20597-213	Post-menopausal	71
	20597-214	Pre-menopausal	50
	20597-215	Pre-menopausal	50
	20597-216	Post-menopausal	51
	20597-217	Pre-menopausal	50
	20597-218	Post-menopausal	61
	20597-139	Post-menopausal	56	31.2
	20597-220	Pre-menopausal	27
	20597-221	Pre-menopausal	47
	20597-222	Post-menopausal	64
	20597-223	Pre-menopausal	47
	20597-224	Post-menopausal	56
	20597-225	Pre-menopausal	44
	20597-226	Pre-menopausal	50
	20597-240	Pre-menopausal	50
	20597-239	Post-menopausal	65
	20597-238	Pre-menopausal	41
	20597-237	Post-menopausal	57
	20597-236	Pre-menopausal	44
	20597-235	Post-menopausal	54
	20597-242	Post-menopausal	65
	20597-234	Pre-menopausal	50
	20597-232	Post-menopausal	57
	20597-231	Post-menopausal	56
	20597-230	Post-menopausal	69
	20597-229	Pre-menopausal	47
	20597-228	Post-menopausal	68
	20597-227	Post-menopausal	67
	20597-233	Pre-menopausal	46
	20597-138	Post-menopausal	61	13
	20597-192	Post-menopausal	61
	20597-136	Post-menopausal	68	0
	20597-137	Post-menopausal	69	5
	20597-105	Post-menopausal	60	12
	20597-106	Post-menopausal	83	15
	20597-107	Pre-menopausal	41	88
	20597-108	Post-menopausal	69	11
	20597-109	Post-menopausal	73	9.3
	20597-110	Pre-menopausal	45	37
	20597-111	Pre-menopausal	46	17.8
	20597-112	Post-menopausal	52	16.4
	20597-113	Post-menopausal	70	5.2
	20597-114	Post-menopausal	67	7
	20597-115	Post-menopausal	77
	20597-116	Post-menopausal	67	11
	20597-117	Post-menopausal	73	40.9
	20597-118	Post-menopausal	64	53
	20597-119	Post-menopausal	68	16.5
	20597-120	Post-menopausal	65	0
	20597-121	Post-menopausal	69	37
	20597-134	Post-menopausal	60	129.7
	20597-133	Pre-menopausal	48	28
	20597-132	Post-menopausal	53
	20597-131	Post-menopausal	82
	20597-130	Post-menopausal	75	13.4
	20597-104	Pre-menopausal	39	23.3
	20597-129	Post-menopausal	53	11
	20597-127	Post-menopausal	53	13
	20597-126	Pre-menopausal	40	827.6
	20597-125	Pre-menopausal	41	2427
	20597-124	Pre-menopausal	43	59
	20597-123	Post-menopausal	59	29.9
	20597-122	Post-menopausal	62	11
	20597-128	Post-menopausal	80	22
	20597-103	Post-menopausal	78	52
	20597-135	Post-menopausal	55	7
	20597-101	Post-menopausal	74	12
	20597-102	Post-menopausal	68	13.7
	20597-076	Pre-menopausal	32	22
	20597-077	Pre-menopausal	28	11
	20597-079	Post-menopausal	53
	20597-080	Post-menopausal	61
	20597-081	Pre-menopausal	37	19
	20597-082	Pre-menopausal	45	39.6
	20597-083	Post-menopausal	59
	20597-084	Pre-menopausal	48	7.5
	20597-078	Post-menopausal	54	12.4
	20597-086	Pre-menopausal	45
	20597-100	Pre-menopausal	42	28.3
	20597-085	Pre-menopausal	36	231
	20597-098	Pre-menopausal	48	12.6
	20597-097	Pre-menopausal	49	41
	20597-096	Post-menopausal	74
	20597-095	Post-menopausal	60	8
	20597-094	Pre-menopausal	37	18
	20597-099	Post-menopausal	54	15
	20597-092	Pre-menopausal	30	0
	20597-087	Post-menopausal	78	233
	20597-091	Post-menopausal	68	24.5
	20597-090	Pre-menopausal	40	7
	20597-089	Pre-menopausal	45	71
	20597-088	Pre-menopausal	24	40
	20597-093	Post-menopausal	52	15
	30487-052	Post-menopausal	58.6
	30487-177	Pre-menopausal	34.1
	30487-100	Pre-menopausal	45.5
	30487-046	Pre-menopausal	39.7
	30487-121	Pre-menopausal	29.5
	30487-178	Pre-menopausal	34.7
	30487-120	Pre-menopausal	35.4
	30487-054	Pre-menopausal	21.5
	30487-107	Post-menopausal	62.7
	30487-076	Pre-menopausal	34.2
	30487-114	Pre-menopausal	48.3
	30487-173	Post-menopausal	51
	30487-064	Pre-menopausal	42.5
	30487-050	Pre-menopausal	44.6
	30487-113	Pre-menopausal	48
	30487-087	Pre-menopausal	29.4
	30487-065	Pre-menopausal	43.8
	30487-078	Post-menopausal	53.6
	30487-042	Pre-menopausal	39.4
	30487-175	Post-menopausal	57.2
	30487-072	Pre-menopausal	45.5
	30487-084	Pre-menopausal	27.1
	30487-071	Pre-menopausal	45.1
	30487-112	Post-menopausal	53.9
	30487-079	Pre-menopausal	37.7
	30487-093	Pre-menopausal	45.6
	30487-103	Pre-menopausal	45
	30487-088	Pre-menopausal	29.9
	30487-047	Pre-menopausal	35.5
	30487-044	Post-menopausal	63.1
	30487-092	Pre-menopausal	29.2
	30487-060	Pre-menopausal	40.4
	30487-090	Pre-menopausal	49.6
	30487-057	Pre-menopausal	40
	30487-073	Pre-menopausal	35.9
	30487-097	Pre-menopausal	34.9
	30487-089	Pre-menopausal	49
	30487-051	Post-menopausal	58.4
	30487-043	Post-menopausal	63.3
	30487-048	Pre-menopausal	35.9
	30487-085	Pre-menopausal	31.6
	30487-068	Pre-menopausal	28.1
	30487-067	Pre-menopausal	28.3
	30487-059	Pre-menopausal	40.6
	30487-091	Pre-menopausal	29.6
	30487-045	Pre-menopausal	39.3
	30487-041	Pre-menopausal	39.3
	30487-055	Pre-menopausal	37.5
	30487-102	Post-menopausal	51.6
	30487-101	Post-menopausal	51.6
	30487-058	Pre-menopausal	40.6
	30487-119	Pre-menopausal	35.2
	30487-074	Pre-menopausal	35.7
	30487-109	Pre-menopausal	36.3
	30487-108	Post-menopausal	62.3
	30487-105	Pre-menopausal	45.8
	30487-061	Pre-menopausal	38
	30487-086	Pre-menopausal	31.8
	30487-066	Pre-menopausal	43.5
	30487-172	Pre-menopausal	29.7
	30487-104	Pre-menopausal	46
	30487-094	Pre-menopausal	45.5
	30487-077	Post-menopausal	53.9
	30487-049	Pre-menopausal	44.8
	30487-117	Post-menopausal	55.3
	30487-095	Pre-menopausal	34.5
	30487-145	Post-menopausal	72
	30487-056	Pre-menopausal	37.6
	30487-015	Post-menopausal	53
	30487-130	Post-menopausal	51
	30487-035	Post-menopausal	53
	30487-006	Pre-menopausal	37	9
	30487-003	Pre-menopausal	44
	30487-134	Pre-menopausal	34	9
	30487-152	Pre-menopausal	38	12
	30487-013	Pre-menopausal	35
	30487-030	Pre-menopausal	48
	30487-150	Post-menopausal	51
	30487-008	Pre-menopausal	37
	30487-023	Pre-menopausal	38	<7
	30487-028	Pre-menopausal	36
	30487-029	Post-menopausal	55
	30487-020	Pre-menopausal	49
	30487-012	Pre-menopausal	45
	30487-026	Pre-menopausal	45
	30487-011	Pre-menopausal	41
	30487-037	Pre-menopausal	38
	30487-009	Pre-menopausal	43
	30487-139	Pre-menopausal	35
	30487-016	Pre-menopausal	37	16
	30487-007	Pre-menopausal	40
	30487-033	Post-menopausal	61
	30487-039	Post-menopausal	60
	30487-129	Pre-menopausal	39
	30487-083	Pre-menopausal	45.7
	30487-135	Pre-menopausal	46	13
	30487-034	Pre-menopausal	44
	30487-017	Pre-menopausal	31	12
	30487-024	Pre-menopausal	34	47
	30487-070	Pre-menopausal	41.8
	30487-111	Post-menopausal	53.5
	30487-110	Pre-menopausal	36.8
	30487-098	Pre-menopausal	34.4
	30487-116	Post-menopausal	61
	30487-075	Pre-menopausal	34.5
	30487-115	Post-menopausal	60.7
	30487-080	Pre-menopausal	37.5
	30487-106	Pre-menopausal	45.1
	30487-082	Pre-menopausal	31.3
	30487-069	Pre-menopausal	42
	30487-053	Pre-menopausal	21.1
	30487-176	Post-menopausal	57.2
	30487-166	Post-menopausal	52
	30487-128	Pre-menopausal	41	8
	30487-027	Post-menopausal	62	<7
	30487-010	Pre-menopausal	28
	30487-022	Pre-menopausal	45
	30487-149	Post-menopausal	67
	30487-002	Pre-menopausal	39
	30487-004	Post-menopausal	58
	30487-014	Pre-menopausal	34	88
	30487-036	Pre-menopausal	34
	30487-062	Pre-menopausal	37.4
	30487-021	Pre-menopausal	29
	30487-031	Pre-menopausal	35	19
	30487-038	Pre-menopausal	31
	30487-019	Pre-menopausal	29	13
	30487-018	Pre-menopausal	27
	30487-138	Post-menopausal	57
	30487-005	Pre-menopausal	21
	30487-032	Pre-menopausal	42
	30487-096	Pre-menopausal	34.5

## Sheet: Figure 1a
Figure 1a
	Sample	BRCA status
	30223-076	Mutated
	30223-065	Mutated
	30223-083	Mutated
	30223-022	Mutated
	30223-026	Mutated
	30223-074	Mutated
	30223-006	Mutated
	30223-092	Mutated
	30223-007	Mutated
	30223-061	Mutated
	30223-068	Mutated
	30223-087	Mutated
	30223-041	Mutated
	30223-008	Mutated
	30223-066	Mutated
	30223-097	Mutated
	30223-067	Mutated
	30223-015	Mutated
	30223-073	Mutated
	30223-054	Mutated
	30223-084	Mutated
	30223-090	Mutated
	30223-014	Mutated
	30223-029	Mutated
	30223-030	Mutated
	30223-017	Mutated
	30223-057	Mutated
	30223-046	Mutated
	30223-020	Mutated
	30223-081	Mutated
	30223-031	Mutated
	30223-035	Mutated
	30223-036	Mutated
	30223-094	Mutated
	30223-004	Mutated
	30223-023	Mutated
	30223-075	Mutated
	30223-059	Mutated
	30223-044	Mutated
	30223-009	Mutated
	30223-095	Mutated
	30223-050	Mutated
	30223-039	Mutated
	30223-028	Mutated
	30223-098	Mutated
	30223-082	Mutated
	30223-088	Mutated
	30223-063	Mutated
	30223-016	Mutated
	30223-079	Mutated
	30223-013	Mutated
	30223-055	Mutated
	30223-071	Mutated
	30223-012	Mutated
	30223-032	Mutated
	30223-047	Mutated
	30223-045	Mutated
	30223-058	Mutated
	30223-003	Mutated
	30223-025	Mutated
	30223-078	Mutated
	30223-096	Mutated
	30223-048	Mutated
	30223-011	Mutated
	30223-056	Mutated
	30223-010	Mutated
	30223-027	Mutated
	30223-062	Mutated
	30223-040	Mutated
	30223-001	Mutated
	30223-021	Mutated
	30223-072	Mutated
	30223-089	Mutated
	30223-077	Mutated
	30223-018	Mutated
	30223-085	Mutated
	30223-064	Mutated
	30223-002	Mutated
	30223-005	Mutated
	30223-042	Mutated
	30223-060	Mutated
	30223-053	Mutated
	30223-019	Mutated
	30223-093	Mutated
	30223-069	Mutated
	30223-043	Mutated
	30223-070	Mutated
	5544-149	Mutated
	5544-131	Mutated
	5544-132	Mutated
	5544-133	Mutated
	5544-134	Mutated
	5544-135	Mutated
	5544-137	Mutated
	5544-138	Mutated
	5544-140	Mutated
	5544-141	Mutated
	5544-142	Mutated
	5544-144	Mutated
	5544-145	Mutated
	5544-146	Mutated
	5544-130	Mutated
	5544-148	Mutated
	5544-139	Mutated
	5544-143	Mutated
	5544-116	Mutated
	5544-128	Mutated
	5544-105	Mutated
	5544-150	Mutated
	5544-108	Mutated
	5544-109	Mutated
	5544-110	Mutated
	5544-111	Mutated
	5544-112	Mutated
	5544-113	Mutated
	5544-114	Mutated
	5544-115	Mutated
	5544-117	Mutated
	5544-118	Mutated
	5544-121	Mutated
	5544-122	Mutated
	5544-124	Mutated
	5544-126	Mutated
	5544-127	Mutated
	5544-129	Mutated
	5544-151	Mutated
	5544-179	Mutated
	5544-155	Mutated
	5544-184	Mutated
	5544-185	Mutated
	5544-186	Mutated
	5544-188	Mutated
	5544-189	Mutated
	5544-190	Mutated
	5544-191	Mutated
	5544-182	Mutated
	5544-193	Mutated
	5544-195	Mutated
	5544-196	Mutated
	5544-197	Mutated
	5544-198	Mutated
	5544-199	Mutated
	5544-200	Mutated
	5544-104	Mutated
	5544-194	Mutated
	5544-181	Mutated
	5544-180	Mutated
	5544-178	Mutated
	5544-156	Mutated
	5544-157	Mutated
	5544-158	Mutated
	5544-159	Mutated
	5544-160	Mutated
	5544-161	Mutated
	5544-164	Mutated
	5544-165	Mutated
	5544-166	Mutated
	5544-167	Mutated
	5544-168	Mutated
	5544-170	Mutated
	5544-171	Mutated
	5544-172	Mutated
	5544-173	Mutated
	5544-176	Mutated
	5544-177	Mutated
	5544-154	Mutated
	5544-103	Mutated
	5544-152	Mutated
	5544-101	Mutated
	5544-029	Mutated
	5544-030	Mutated
	5544-031	Mutated
	5544-032	Mutated
	5544-034	Mutated
	5544-036	Mutated
	5544-037	Mutated
	5544-028	Mutated
	5544-038	Mutated
	5544-040	Mutated
	5544-041	Mutated
	5544-042	Mutated
	5544-043	Mutated
	5544-044	Mutated
	5544-046	Mutated
	5544-047	Mutated
	5544-039	Mutated
	5544-026	Mutated
	5544-024	Mutated
	5544-023	Mutated
	5544-102	Mutated
	5544-001	Mutated
	5544-002	Mutated
	5544-003	Mutated
	5544-006	Mutated
	5544-009	Mutated
	5544-010	Mutated
	5544-011	Mutated
	5544-012	Mutated
	5544-013	Mutated
	5544-014	Mutated
	5544-015	Mutated
	5544-016	Mutated
	5544-018	Mutated
	5544-019	Mutated
	5544-021	Mutated
	5544-022	Mutated
	5544-048	Mutated
	5544-049	Mutated
	5544-008	Mutated
	5544-095	Mutated
	5544-078	Mutated
	5544-079	Mutated
	5544-080	Mutated
	5544-081	Mutated
	5544-083	Mutated
	5544-085	Mutated
	5544-087	Mutated
	5544-076	Mutated
	5544-088	Mutated
	5544-091	Mutated
	5544-092	Mutated
	5544-093	Mutated
	5544-094	Mutated
	5544-096	Mutated
	5544-097	Mutated
	5544-099	Mutated
	5544-090	Mutated
	5544-075	Mutated
	5544-084	Mutated
	5544-070	Mutated
	5544-051	Mutated
	5544-053	Mutated
	5544-054	Mutated
	5544-074	Mutated
	5544-055	Mutated
	5544-056	Mutated
	5544-057	Mutated
	5544-058	Mutated
	5544-059	Mutated
	5544-050	Mutated
	5544-061	Mutated
	5544-062	Mutated
	5544-063	Mutated
	5544-064	Mutated
	5544-065	Mutated
	5544-067	Mutated
	5544-068	Mutated
	5544-060	Mutated
	5544-069	Mutated
	DFCISample52_S2	Wild-type
	DFCISample48_S1	Wild-type
	DFCISample72_S8	Wild-type
	DFCISample63_S3	Wild-type
	DFCISample98_S2	Wild-type
	DFCISample92_S2	Wild-type
	DFCISample101_S	Wild-type
	DFCISample94_S3	Wild-type
	DFCISample104_S	Wild-type
	DFCISample73_S9	Wild-type
	DFCISample102_S	Wild-type
	DFCISample54_S2	Wild-type
	DFCISample103_S	Wild-type
	DFCISample70_S6	Wild-type
	DFCISample90_S2	Wild-type
	DFCISample99_S3	Wild-type
	DFCISample93_S2	Wild-type
	DFCISample71_S7	Wild-type
	DFCISample69_S5	Wild-type
	DFCISample100_S	Wild-type
	20439-041	Mutated
	20439-040	Mutated
	20439-037	Mutated
	20439-036	Mutated
	20439-031	Mutated
	20439-032	Mutated
	20439-030	Mutated
	20439-029	Mutated
	20439-042	Mutated
	20439-033	Mutated
	20439-043	Mutated
	20439-055	Mutated
	20439-045	Mutated
	20439-046	Mutated
	20439-047	Mutated
	20439-048	Mutated
	20439-049	Mutated
	20439-050	Mutated
	20439-052	Mutated
	20439-056	Mutated
	20439-057	Mutated
	20439-058	Mutated
	20439-028	Mutated
	20439-044	Mutated
	20439-027	Mutated
	20439-034	Mutated
	20439-025	Mutated
	20439-026	Mutated
	20439-001	Mutated
	20439-002	Mutated
	20439-003	Mutated
	20439-004	Mutated
	20439-005	Mutated
	20439-007	Mutated
	20439-008	Mutated
	20439-009	Mutated
	20439-010	Mutated
	20439-011	Mutated
	20439-012	Mutated
	20439-006	Mutated
	20439-014	Mutated
	20439-013	Mutated
	20439-023	Mutated
	20439-022	Mutated
	20439-021	Mutated
	20439-019	Mutated
	20439-020	Mutated
	20439-024	Mutated
	20439-018	Mutated
	20439-017	Mutated
	20439-016	Mutated
	20439-015	Mutated
	20597-183	Wild-type
	20597-186	Wild-type
	20597-185	Wild-type
	20597-184	Wild-type
	20597-187	Wild-type
	20597-182	Wild-type
	20597-177	Wild-type
	20597-180	Wild-type
	20597-179	Wild-type
	20597-178	Wild-type
	20597-176	Wild-type
	20597-188	Wild-type
	20597-175	Wild-type
	20597-181	Wild-type
	20597-189	Wild-type
	20597-202	Wild-type
	20597-191	Wild-type
	20597-193	Wild-type
	20597-194	Wild-type
	20597-195	Wild-type
	20597-196	Wild-type
	20597-197	Wild-type
	20597-198	Wild-type
	20597-199	Wild-type
	20597-200	Wild-type
	20597-201	Wild-type
	20597-174	Wild-type
	20597-203	Wild-type
	20597-204	Wild-type
	20597-205	Wild-type
	20597-190	Wild-type
	20597-173	Wild-type
	20597-161	Wild-type
	20597-171	Wild-type
	20597-140	Wild-type
	20597-141	Wild-type
	20597-142	Wild-type
	20597-143	Wild-type
	20597-144	Wild-type
	20597-145	Wild-type
	20597-146	Wild-type
	20597-147	Wild-type
	20597-148	Wild-type
	20597-149	Wild-type
	20597-150	Wild-type
	20597-151	Wild-type
	20597-152	Wild-type
	20597-153	Wild-type
	20597-154	Wild-type
	20597-155	Wild-type
	20597-156	Wild-type
	20597-170	Wild-type
	20597-169	Wild-type
	20597-168	Wild-type
	20597-167	Wild-type
	20597-166	Wild-type
	20597-165	Wild-type
	20597-172	Wild-type
	20597-164	Wild-type
	20597-162	Wild-type
	20597-206	Wild-type
	20597-160	Wild-type
	20597-159	Wild-type
	20597-158	Wild-type
	20597-157	Wild-type
	20597-163	Wild-type
	20597-207	Wild-type
	20597-219	Wild-type
	20597-209	Wild-type
	20597-245	Wild-type
	20597-246	Wild-type
	20597-247	Wild-type
	20597-248	Wild-type
	20597-249	Wild-type
	20597-250	Wild-type
	20597-251	Wild-type
	20597-252	Wild-type
	20597-253	Wild-type
	20597-254	Wild-type
	20597-255	Wild-type
	20597-256	Wild-type
	20597-257	Wild-type
	20597-258	Wild-type
	20597-259	Wild-type
	20597-260	Wild-type
	20597-261	Wild-type
	20597-275	Wild-type
	20597-274	Wild-type
	20597-273	Wild-type
	20597-272	Wild-type
	20597-271	Wild-type
	20597-270	Wild-type
	20597-244	Wild-type
	20597-269	Wild-type
	20597-267	Wild-type
	20597-266	Wild-type
	20597-265	Wild-type
	20597-264	Wild-type
	20597-263	Wild-type
	20597-262	Wild-type
	20597-268	Wild-type
	20597-208	Wild-type
	20597-243	Wild-type
	20597-241	Wild-type
	20597-210	Wild-type
	20597-211	Wild-type
	20597-212	Wild-type
	20597-213	Wild-type
	20597-214	Wild-type
	20597-215	Wild-type
	20597-216	Wild-type
	20597-217	Wild-type
	20597-218	Wild-type
	20597-139	Wild-type
	20597-220	Wild-type
	20597-221	Wild-type
	20597-222	Wild-type
	20597-223	Wild-type
	20597-224	Wild-type
	20597-225	Wild-type
	20597-226	Wild-type
	20597-240	Wild-type
	20597-239	Wild-type
	20597-238	Wild-type
	20597-237	Wild-type
	20597-236	Wild-type
	20597-235	Wild-type
	20597-242	Wild-type
	20597-234	Wild-type
	20597-232	Wild-type
	20597-231	Wild-type
	20597-230	Wild-type
	20597-229	Wild-type
	20597-228	Wild-type
	20597-227	Wild-type
	20597-233	Wild-type
	20597-138	Wild-type
	20597-192	Wild-type
	20597-136	Wild-type
	20597-137	Wild-type
	20597-105	Wild-type
	20597-106	Wild-type
	20597-107	Wild-type
	20597-108	Wild-type
	20597-109	Wild-type
	20597-110	Wild-type
	20597-111	Wild-type
	20597-112	Wild-type
	20597-113	Wild-type
	20597-114	Wild-type
	20597-115	Wild-type
	20597-116	Wild-type
	20597-117	Wild-type
	20597-118	Wild-type
	20597-119	Wild-type
	20597-120	Wild-type
	20597-121	Wild-type
	20597-134	Wild-type
	20597-133	Wild-type
	20597-132	Wild-type
	20597-131	Wild-type
	20597-130	Wild-type
	20597-104	Wild-type
	20597-129	Wild-type
	20597-127	Wild-type
	20597-126	Wild-type
	20597-125	Wild-type
	20597-124	Wild-type
	20597-123	Wild-type
	20597-122	Wild-type
	20597-128	Wild-type
	20597-103	Wild-type
	20597-135	Wild-type
	20597-101	Wild-type
	20597-102	Wild-type
	20597-076	Wild-type
	20597-077	Wild-type
	20597-079	Wild-type
	20597-080	Wild-type
	20597-081	Wild-type
	20597-082	Wild-type
	20597-083	Wild-type
	20597-084	Wild-type
	20597-078	Wild-type
	20597-086	Wild-type
	20597-100	Wild-type
	20597-085	Wild-type
	20597-098	Wild-type
	20597-097	Wild-type
	20597-096	Wild-type
	20597-095	Wild-type
	20597-094	Wild-type
	20597-099	Wild-type
	20597-092	Wild-type
	20597-087	Wild-type
	20597-091	Wild-type
	20597-090	Wild-type
	20597-089	Wild-type
	20597-088	Wild-type
	20597-093	Wild-type
	30487-052	Wild-type
	30487-177	Wild-type
	30487-100	Wild-type
	30487-046	Wild-type
	30487-121	Wild-type
	30487-178	Wild-type
	30487-120	Wild-type
	30487-054	Wild-type
	30487-107	Wild-type
	30487-076	Wild-type
	30487-114	Wild-type
	30487-173	Wild-type
	30487-064	Wild-type
	30487-050	Wild-type
	30487-113	Wild-type
	30487-087	Wild-type
	30487-065	Wild-type
	30487-078	Wild-type
	30487-042	Wild-type
	30487-175	Wild-type
	30487-072	Wild-type
	30487-084	Wild-type
	30487-071	Wild-type
	30487-112	Wild-type
	30487-079	Wild-type
	30487-093	Wild-type
	30487-103	Wild-type
	30487-088	Wild-type
	30487-047	Wild-type
	30487-044	Wild-type
	30487-092	Wild-type
	30487-060	Wild-type
	30487-090	Wild-type
	30487-057	Wild-type
	30487-073	Wild-type
	30487-097	Wild-type
	30487-089	Wild-type
	30487-051	Wild-type
	30487-043	Wild-type
	30487-048	Wild-type
	30487-085	Wild-type
	30487-068	Wild-type
	30487-067	Wild-type
	30487-059	Wild-type
	30487-091	Wild-type
	30487-045	Wild-type
	30487-041	Wild-type
	30487-055	Wild-type
	30487-102	Wild-type
	30487-101	Wild-type
	30487-058	Wild-type
	30487-119	Wild-type
	30487-074	Wild-type
	30487-109	Wild-type
	30487-108	Wild-type
	30487-105	Wild-type
	30487-061	Wild-type
	30487-086	Wild-type
	30487-066	Wild-type
	30487-172	Wild-type
	30487-104	Wild-type
	30487-094	Wild-type
	30487-077	Wild-type
	30487-049	Wild-type
	30487-117	Wild-type
	30487-095	Wild-type
	30487-145	Mutated
	30487-056	Wild-type
	30487-015	Mutated
	30487-130	Mutated
	30487-035	Mutated
	30487-006	Mutated
	30487-003	Mutated
	30487-134	Mutated
	30487-152	Mutated
	30487-013	Mutated
	30487-030	Mutated
	30487-150	Mutated
	30487-008	Mutated
	30487-023	Mutated
	30487-028	Mutated
	30487-029	Mutated
	30487-020	Mutated
	30487-012	Mutated
	30487-026	Mutated
	30487-011	Mutated
	30487-037	Mutated
	30487-009	Mutated
	30487-139	Mutated
	30487-016	Mutated
	30487-007	Mutated
	30487-033	Mutated
	30487-039	Mutated
	30487-129	Mutated
	30487-083	Wild-type
	30487-135	Mutated
	30487-034	Mutated
	30487-017	Mutated
	30487-024	Mutated
	30487-070	Wild-type
	30487-111	Wild-type
	30487-110	Wild-type
	30487-098	Wild-type
	30487-116	Wild-type
	30487-075	Wild-type
	30487-115	Wild-type
	30487-080	Wild-type
	30487-106	Wild-type
	30487-082	Wild-type
	30487-069	Wild-type
	30487-053	Wild-type
	30487-176	Wild-type
	30487-166	Mutated
	30487-128	Mutated
	30487-027	Mutated
	30487-010	Mutated
	30487-022	Mutated
	30487-149	Mutated
	30487-002	Mutated
	30487-004	Mutated
	30487-014	Mutated
	30487-036	Mutated
	30487-062	Wild-type
	30487-021	Mutated
	30487-031	Mutated
	30487-038	Mutated
	30487-019	Mutated
	30487-018	Mutated
	30487-138	Mutated
	30487-005	Mutated
	30487-032	Mutated
	30487-096	Wild-type

## Sheet: Figure 2a
Figure 2a
	Sample	Cohort	BRCA status	UMAP component 1	UMAP component 2	UMAP component 3
	30223-076	BWH	Mutated	5.909	4.01514	5.24392
	30223-065	BWH	Mutated	6.8007	4.44581	4.1159
	30223-083	BWH	Mutated	6.09215	7.15996	5.06951
	30223-022	BWH	Mutated	6.60887	4.5727	4.94828
	30223-026	BWH	Mutated	5.31936	5.14195	4.25885
	30223-074	BWH	Mutated	4.82167	2.08542	3.76844
	30223-006	BWH	Mutated	6.79761	7.27469	4.21647
	30223-092	BWH	Mutated	4.78071	3.49196	3.91006
	30223-007	BWH	Mutated	5.08677	2.15697	3.20996
	30223-061	BWH	Mutated	6.97587	5.40184	3.69239
	30223-068	BWH	Mutated	5.02359	4.15778	3.31702
	30223-087	BWH	Mutated	5.66847	6.45254	3.77675
	30223-041	BWH	Mutated	6.53965	6.49341	5.67587
	30223-008	BWH	Mutated	6.22772	4.44738	4.85245
	30223-066	BWH	Mutated	6.69039	5.30769	4.9653
	30223-097	BWH	Mutated	5.70242	6.03858	5.56355
	30223-067	BWH	Mutated	6.21437	4.47019	2.36688
	30223-015	BWH	Mutated	6.01835	5.72168	3.92549
	30223-073	BWH	Mutated	4.57439	0.330366	4.23998
	30223-054	BWH	Mutated	5.84829	4.00496	2.81221
	30223-084	BWH	Mutated	5.89337	7.71659	5.26934
	30223-090	BWH	Mutated	6.55905	4.11261	3.99838
	30223-014	BWH	Mutated	5.34392	2.2164	3.39062
	30223-029	BWH	Mutated	5.65144	6.2179	4.14456
	30223-030	BWH	Mutated	6.1039	2.16193	3.70611
	30223-017	BWH	Mutated	4.16673	1.04798	6.29046
	30223-057	BWH	Mutated	6.28713	7.39608	5.69726
	30223-046	BWH	Mutated	5.69507	5.53303	6.01713
	30223-020	BWH	Mutated	6.01164	5.13941	2.8773
	30223-081	BWH	Mutated	4.64459	5.01273	7.07751
	30223-031	BWH	Mutated	6.068	5.7557	4.45927
	30223-035	BWH	Mutated	6.44582	4.81915	2.99004
	30223-036	BWH	Mutated	6.27086	2.78703	4.15485
	30223-094	BWH	Mutated	6.43574	5.06313	5.39776
	30223-004	BWH	Mutated	6.08505	3.88152	4.35176
	30223-023	BWH	Mutated	6.66576	2.88141	3.70011
	30223-075	BWH	Mutated	5.49389	4.4178	3.14978
	30223-059	BWH	Mutated	5.72258	7.82306	5.04339
	30223-044	BWH	Mutated	6.12027	6.28935	5.72917
	30223-009	BWH	Mutated	6.34976	5.12218	4.54278
	30223-095	BWH	Mutated	7.07546	6.59177	4.78684
	30223-050	BWH	Mutated	5.61207	4.5674	3.65747
	30223-039	BWH	Mutated	6.45958	2.49991	4.11819
	30223-028	BWH	Mutated	7.04347	7.21618	5.08984
	30223-098	BWH	Mutated	5.31721	4.94492	4.87354
	30223-082	BWH	Mutated	6.3556	3.30055	2.98972
	30223-088	BWH	Mutated	6.23062	5.06754	3.64565
	30223-063	BWH	Mutated	6.37842	7.54855	4.78843
	30223-016	BWH	Mutated	6.50906	7.7026	4.67019
	30223-079	BWH	Mutated	6.11523	4.571	3.79602
	30223-013	BWH	Mutated	5.51471	2.39107	3.35442
	30223-055	BWH	Mutated	6.41844	5.9806	3.91959
	30223-071	BWH	Mutated	5.02699	1.99008	3.88056
	30223-012	BWH	Mutated	6.2908	6.30531	5.17701
	30223-032	BWH	Mutated	5.08431	6.3698	4.99107
	30223-047	BWH	Mutated	6.60429	5.14708	4.18882
	30223-045	BWH	Mutated	5.11119	4.84696	4.54797
	30223-058	BWH	Mutated	4.58405	-0.211461	5.95012
	30223-003	BWH	Mutated	5.25522	3.57524	4.03099
	30223-025	BWH	Mutated	5.97889	6.9214	4.98611
	30223-078	BWH	Mutated	5.60857	3.86923	3.1519
	30223-096	BWH	Mutated	5.19063	1.11976	3.63953
	30223-048	BWH	Mutated	5.70563	4.74987	3.48917
	30223-011	BWH	Mutated	5.87191	4.35148	5.2861
	30223-056	BWH	Mutated	5.01903	4.39974	4.09879
	30223-010	BWH	Mutated	5.80112	4.65532	4.23159
	30223-027	BWH	Mutated	5.90408	4.2388	2.78537
	30223-062	BWH	Mutated	6.88532	5.70619	5.32146
	30223-040	BWH	Mutated	6.16677	2.93342	3.88494
	30223-001	BWH	Mutated	5.05312	2.63755	3.65784
	30223-021	BWH	Mutated	6.05609	6.34785	3.41474
	30223-072	BWH	Mutated	5.47978	3.54069	3.35186
	30223-089	BWH	Mutated	5.92444	6.64021	5.79457
	30223-077	BWH	Mutated	5.26736	-0.514759	3.98238
	30223-018	BWH	Mutated	5.82814	6.19562	4.56123
	30223-085	BWH	Mutated	5.85084	7.00889	4.80245
	30223-064	BWH	Mutated	5.11714	0.370421	3.94066
	30223-002	BWH	Mutated	5.20786	6.57059	6.10388
	30223-005	BWH	Mutated	6.52939	6.67237	4.4655
	30223-042	BWH	Mutated	5.25926	5.9851	5.581
	30223-060	BWH	Mutated	6.48919	6.09388	4.49028
	30223-053	BWH	Mutated	6.96625	6.09466	5.1545
	30223-019	BWH	Mutated	6.05241	2.71957	3.30085
	30223-093	BWH	Mutated	5.16468	3.97606	5.66036
	30223-069	BWH	Mutated	6.38902	4.31735	2.40581
	30223-043	BWH	Mutated	6.99547	5.36199	5.18762
	30223-070	BWH	Mutated	6.52837	4.10108	3.04209
	5544-149	CCGP	Mutated	3.27555	12.814	5.47555
	5544-131	CCGP	Mutated	3.96557	13.8305	5.3891
	5544-132	CCGP	Mutated	4.24179	13.5569	7.09578
	5544-133	CCGP	Mutated	2.63569	13.0739	7.82765
	5544-134	CCGP	Mutated	3.72981	12.8854	4.82145
	5544-135	CCGP	Mutated	2.52259	13.5952	7.54979
	5544-137	CCGP	Mutated	1.94158	15.2016	3.83569
	5544-138	CCGP	Mutated	3.25635	14.7815	6.83039
	5544-140	CCGP	Mutated	3.23157	13.8321	3.29225
	5544-141	CCGP	Mutated	2.26858	15.7878	5.70707
	5544-142	CCGP	Mutated	3.26445	13.9535	3.26988
	5544-144	CCGP	Mutated	3.39183	13.1794	7.3939
	5544-145	CCGP	Mutated	2.3098	16.2786	5.94709
	5544-146	CCGP	Mutated	3.06942	13.6294	7.77834
	5544-130	CCGP	Mutated	3.56853	13.8679	5.84776
	5544-148	CCGP	Mutated	2.11974	14.2774	3.95365
	5544-139	CCGP	Mutated	3.30323	15.3332	6.59705
	5544-143	CCGP	Mutated	3.10185	13.9133	5.17682
	5544-116	CCGP	Mutated	3.87804	14.4851	7.41488
	5544-128	CCGP	Mutated	2.90641	13.6356	8.26076
	5544-105	CCGP	Mutated	2.00182	14.0747	8.55676
	5544-150	CCGP	Mutated	1.5373	16.7268	6.76586
	5544-108	CCGP	Mutated	2.64501	11.2185	5.80735
	5544-109	CCGP	Mutated	2.91481	11.4656	6.10588
	5544-110	CCGP	Mutated	1.43285	13.6622	8.22934
	5544-111	CCGP	Mutated	1.16863	15.6631	5.21521
	5544-112	CCGP	Mutated	0.978833	14.6815	4.7348
	5544-113	CCGP	Mutated	0.511157	14.4535	5.28462
	5544-114	CCGP	Mutated	1.00364	13.3123	6.90552
	5544-115	CCGP	Mutated	0.580661	13.8841	6.25946
	5544-117	CCGP	Mutated	3.84982	14.0914	6.21296
	5544-118	CCGP	Mutated	0.912556	15.8584	8.7203
	5544-121	CCGP	Mutated	3.36263	12.8222	3.93425
	5544-122	CCGP	Mutated	4.19917	14.1532	7.32515
	5544-124	CCGP	Mutated	1.02703	15.0128	9.01781
	5544-126	CCGP	Mutated	3.69127	13.2414	6.99473
	5544-127	CCGP	Mutated	3.38382	13.3349	4.90433
	5544-129	CCGP	Mutated	3.61375	13.4916	5.69854
	5544-151	CCGP	Mutated	1.50949	16.6697	6.07245
	5544-179	CCGP	Mutated	2.64401	13.4323	4.67396
	5544-155	CCGP	Mutated	2.7777	15.6633	5.63018
	5544-184	CCGP	Mutated	1.80135	15.565	5.6002
	5544-185	CCGP	Mutated	1.12258	14.8841	6.49339
	5544-186	CCGP	Mutated	0.459662	14.7234	6.66858
	5544-188	CCGP	Mutated	1.85753	13.6982	4.35426
	5544-189	CCGP	Mutated	0.959832	14.8965	4.4687
	5544-190	CCGP	Mutated	2.64785	11.92	6.30166
	5544-191	CCGP	Mutated	1.30942	13.9166	4.0209
	5544-182	CCGP	Mutated	2.84607	14.784	5.39099
	5544-193	CCGP	Mutated	2.30579	12.0355	4.05273
	5544-195	CCGP	Mutated	2.7438	12.2215	3.56919
	5544-196	CCGP	Mutated	2.40234	14.6417	4.4529
	5544-197	CCGP	Mutated	0.807438	16.1612	5.09637
	5544-198	CCGP	Mutated	0.746978	15.6775	5.98934
	5544-199	CCGP	Mutated	2.0528	13.6684	6.32417
	5544-200	CCGP	Mutated	3.10984	12.4718	3.32532
	5544-104	CCGP	Mutated	1.56022	12.5102	6.59999
	5544-194	CCGP	Mutated	2.23445	11.5424	5.24201
	5544-181	CCGP	Mutated	3.40438	13.8933	7.48762
	5544-180	CCGP	Mutated	3.19283	14.7572	3.57278
	5544-178	CCGP	Mutated	1.56792	16.0513	7.70125
	5544-156	CCGP	Mutated	2.78447	14.9845	6.38451
	5544-157	CCGP	Mutated	2.87398	16.1824	6.23729
	5544-158	CCGP	Mutated	2.30294	13.8858	7.59645
	5544-159	CCGP	Mutated	1.7552	14.4992	4.51273
	5544-160	CCGP	Mutated	2.00613	14.8724	6.7058
	5544-161	CCGP	Mutated	3.0768	12.7544	3.66598
	5544-164	CCGP	Mutated	2.52712	14.8575	7.2642
	5544-165	CCGP	Mutated	2.8508	14.5634	3.76891
	5544-166	CCGP	Mutated	3.42234	12.097	6.12772
	5544-167	CCGP	Mutated	2.11504	15.0814	7.48313
	5544-168	CCGP	Mutated	1.51314	16.0373	6.57719
	5544-170	CCGP	Mutated	2.3553	16.3812	5.82766
	5544-171	CCGP	Mutated	2.15045	15.2862	4.38874
	5544-172	CCGP	Mutated	3.71	13.6507	4.2792
	5544-173	CCGP	Mutated	2.6351	15.3979	7.04072
	5544-176	CCGP	Mutated	1.90161	14.1117	6.16637
	5544-177	CCGP	Mutated	2.62468	13.4987	6.73827
	5544-154	CCGP	Mutated	2.89504	12.5766	5.45002
	5544-103	CCGP	Mutated	0.260471	15.1179	5.52157
	5544-152	CCGP	Mutated	2.80202	14.5783	7.49396
	5544-101	CCGP	Mutated	0.172244	14.322	5.49686
	5544-029	CCGP	Mutated	1.16212	16.1128	8.06612
	5544-030	CCGP	Mutated	1.22932	16.3926	6.99549
	5544-031	CCGP	Mutated	3.45347	15.402	8.07568
	5544-032	CCGP	Mutated	2.74198	14.6643	7.15296
	5544-034	CCGP	Mutated	1.64251	14.9058	6.65431
	5544-036	CCGP	Mutated	3.28955	12.55	7.54914
	5544-037	CCGP	Mutated	1.06828	15.3831	8.44467
	5544-028	CCGP	Mutated	2.57913	15.9763	6.26045
	5544-038	CCGP	Mutated	2.75764	12.9458	6.10062
	5544-040	CCGP	Mutated	3.43439	14.9488	4.97759
	5544-041	CCGP	Mutated	3.76163	11.4186	6.15329
	5544-042	CCGP	Mutated	3.65163	12.204	5.21234
	5544-043	CCGP	Mutated	3.15521	12.5763	4.677
	5544-044	CCGP	Mutated	4.03755	13.0235	4.6344
	5544-046	CCGP	Mutated	1.8882	14.5012	8.74614
	5544-047	CCGP	Mutated	3.80441	12.4779	5.59171
	5544-039	CCGP	Mutated	3.73787	11.8791	6.71299
	5544-026	CCGP	Mutated	1.52952	16.9823	6.40356
	5544-024	CCGP	Mutated	3.51493	14.5768	7.10285
	5544-023	CCGP	Mutated	0.597012	13.3483	6.77531
	5544-102	CCGP	Mutated	1.66008	15.2073	4.05931
	5544-001	CCGP	Mutated	0.950982	13.7072	6.76834
	5544-002	CCGP	Mutated	1.54565	12.8862	6.24339
	5544-003	CCGP	Mutated	1.72618	12.9721	5.10726
	5544-006	CCGP	Mutated	0.353903	14.9061	5.84907
	5544-009	CCGP	Mutated	1.66728	12.1671	4.32201
	5544-010	CCGP	Mutated	0.969747	12.7587	5.76352
	5544-011	CCGP	Mutated	1.42275	12.7308	5.5049
	5544-012	CCGP	Mutated	0.997829	11.9719	4.36039
	5544-013	CCGP	Mutated	1.0523	12.5546	4.18807
	5544-014	CCGP	Mutated	0.551734	14.3744	6.56126
	5544-015	CCGP	Mutated	0.687243	14.2781	6.56166
	5544-016	CCGP	Mutated	1.88426	13.1009	5.80309
	5544-018	CCGP	Mutated	0.115522	14.3876	5.95173
	5544-019	CCGP	Mutated	1.25987	12.0893	4.9634
	5544-021	CCGP	Mutated	1.43114	12.0294	4.27729
	5544-022	CCGP	Mutated	1.52811	11.968	4.23344
	5544-048	CCGP	Mutated	0.847352	14.2936	8.06241
	5544-049	CCGP	Mutated	3.05034	15.5827	7.7562
	5544-008	CCGP	Mutated	-0.133775	14.5113	6.39081
	5544-095	CCGP	Mutated	2.75585	13.4346	5.03801
	5544-078	CCGP	Mutated	1.71004	15.5492	4.91821
	5544-079	CCGP	Mutated	1.57093	15.2425	6.23406
	5544-080	CCGP	Mutated	2.88891	13.7168	6.23402
	5544-081	CCGP	Mutated	1.21293	15.6159	4.70926
	5544-083	CCGP	Mutated	1.73523	13.6496	7.14527
	5544-085	CCGP	Mutated	2.59109	14.0303	7.05331
	5544-087	CCGP	Mutated	2.81993	12.923	7.34432
	5544-076	CCGP	Mutated	1.05313	15.1185	7.03306
	5544-088	CCGP	Mutated	2.83782	13.2294	4.40008
	5544-091	CCGP	Mutated	3.42777	14.4669	4.66232
	5544-092	CCGP	Mutated	1.43889	14.4161	8.65778
	5544-093	CCGP	Mutated	1.19377	14.2837	7.16918
	5544-094	CCGP	Mutated	1.94452	12.2755	5.88145
	5544-096	CCGP	Mutated	0.692224	15.4109	5.05058
	5544-097	CCGP	Mutated	2.50282	11.8827	5.65159
	5544-099	CCGP	Mutated	1.13533	15.4694	4.45544
	5544-090	CCGP	Mutated	3.42596	13.2929	3.43881
	5544-075	CCGP	Mutated	1.83207	13.3485	7.21014
	5544-084	CCGP	Mutated	3.87748	11.5492	6.08645
	5544-070	CCGP	Mutated	1.70379	14.4482	7.73851
	5544-051	CCGP	Mutated	1.13228	15.1295	4.62453
	5544-053	CCGP	Mutated	3.4306	12.8488	6.6395
	5544-054	CCGP	Mutated	3.69681	15.1732	7.53863
	5544-074	CCGP	Mutated	2.59944	15.7883	7.822
	5544-055	CCGP	Mutated	2.49642	14.355	8.45215
	5544-056	CCGP	Mutated	3.23116	15.0383	8.18742
	5544-057	CCGP	Mutated	1.83139	14.8351	7.30781
	5544-058	CCGP	Mutated	3.60038	13.9905	3.67953
	5544-059	CCGP	Mutated	3.92349	12.1091	6.05037
	5544-050	CCGP	Mutated	3.18585	14.7938	4.80795
	5544-061	CCGP	Mutated	1.15384	14.5105	8.5262
	5544-062	CCGP	Mutated	0.949869	14.4203	7.22972
	5544-063	CCGP	Mutated	3.56906	13.7448	6.85658
	5544-064	CCGP	Mutated	2.76676	13.8578	7.90307
	5544-065	CCGP	Mutated	2.20797	16.0538	7.24872
	5544-067	CCGP	Mutated	1.27527	15.2147	8.79589
	5544-068	CCGP	Mutated	1.78532	13.8378	8.39238
	5544-060	CCGP	Mutated	3.46512	14.18	4.37867
	5544-069	CCGP	Mutated	3.97746	13.4275	6.77945
	DFCISample52_S2	DGO	Wild-type	-2.71636	5.19259	-1.0156
	DFCISample48_S1	DGO	Wild-type	-2.6622	4.56471	-1.98944
	DFCISample72_S8	DGO	Wild-type	-2.89291	4.68195	-1.74452
	DFCISample63_S3	DGO	Wild-type	-4.63972	4.51366	-0.298124
	DFCISample98_S2	DGO	Wild-type	-4.23977	4.18984	0.251168
	DFCISample92_S2	DGO	Wild-type	-4.69076	4.4174	0.151957
	DFCISample101_S	DGO	Wild-type	-4.93771	4.72593	-0.10131
	DFCISample94_S3	DGO	Wild-type	-3.89488	4.33228	-0.564685
	DFCISample104_S	DGO	Wild-type	-2.90816	4.42946	-2.28639
	DFCISample73_S9	DGO	Wild-type	-3.11246	4.25736	-1.93082
	DFCISample102_S	DGO	Wild-type	-3.25776	4.0577	-1.99837
	DFCISample54_S2	DGO	Wild-type	-3.08652	5.03715	-0.588581
	DFCISample103_S	DGO	Wild-type	-3.71292	4.43156	-1.69273
	DFCISample70_S6	DGO	Wild-type	-4.37407	4.52524	0.137906
	DFCISample90_S2	DGO	Wild-type	-4.86716	4.27628	0.219284
	DFCISample99_S3	DGO	Wild-type	-3.6319	4.58194	-1.23756
	DFCISample93_S2	DGO	Wild-type	-3.34244	4.68377	-0.906235
	DFCISample71_S7	DGO	Wild-type	-3.82243	4.63338	-0.344085
	DFCISample69_S5	DGO	Wild-type	-2.81782	4.91382	-1.09195
	DFCISample100_S	DGO	Wild-type	-3.42115	4.51281	-1.5801
	20439-041	IHCC	Mutated	6.36473	8.15877	8.13971
	20439-040	IHCC	Mutated	6.7724	6.21283	8.12095
	20439-037	IHCC	Mutated	5.84674	5.42957	8.58445
	20439-036	IHCC	Mutated	6.71265	9.80191	9.19722
	20439-031	IHCC	Mutated	7.43083	6.82675	8.90004
	20439-032	IHCC	Mutated	6.08759	4.78552	8.73419
	20439-030	IHCC	Mutated	6.43063	5.21962	8.16572
	20439-029	IHCC	Mutated	7.95357	5.7601	9.1933
	20439-042	IHCC	Mutated	6.32175	6.80958	7.79802
	20439-033	IHCC	Mutated	7.00141	8.72668	8.73003
	20439-043	IHCC	Mutated	7.53856	7.38308	7.45918
	20439-055	IHCC	Mutated	7.49968	4.91298	8.12383
	20439-045	IHCC	Mutated	6.25349	4.36727	8.23929
	20439-046	IHCC	Mutated	7.42977	6.03261	9.12971
	20439-047	IHCC	Mutated	6.56863	5.3243	8.22071
	20439-048	IHCC	Mutated	7.09836	4.64457	8.35921
	20439-049	IHCC	Mutated	6.02776	6.96138	8.12501
	20439-050	IHCC	Mutated	6.7475	8.63466	8.00034
	20439-052	IHCC	Mutated	7.12683	5.14	8.33063
	20439-056	IHCC	Mutated	7.49586	5.48428	8.56282
	20439-057	IHCC	Mutated	6.35411	7.35946	6.77162
	20439-058	IHCC	Mutated	6.3983	8.19134	8.81389
	20439-028	IHCC	Mutated	7.45707	6.88538	8.03923
	20439-044	IHCC	Mutated	5.6387	7.14216	7.15602
	20439-027	IHCC	Mutated	6.82748	9.32949	9.40384
	20439-034	IHCC	Mutated	6.81665	9.34415	8.93405
	20439-025	IHCC	Mutated	6.88817	7.28233	7.37959
	20439-026	IHCC	Mutated	6.03841	7.52099	8.03131
	20439-001	IHCC	Mutated	6.9636	6.85213	6.49724
	20439-002	IHCC	Mutated	7.37235	6.79718	8.59806
	20439-003	IHCC	Mutated	7.45593	5.99008	8.56132
	20439-004	IHCC	Mutated	7.25213	6.61699	8.69689
	20439-005	IHCC	Mutated	6.51662	8.75989	8.93013
	20439-007	IHCC	Mutated	7.53351	7.30024	7.83893
	20439-008	IHCC	Mutated	6.12987	8.66302	8.21394
	20439-009	IHCC	Mutated	6.34493	8.41121	7.73509
	20439-010	IHCC	Mutated	6.78277	7.61734	8.39151
	20439-011	IHCC	Mutated	6.57733	9.25994	9.26936
	20439-012	IHCC	Mutated	6.80486	7.56885	8.49782
	20439-006	IHCC	Mutated	7.09057	8.10302	8.18826
	20439-014	IHCC	Mutated	7.26111	8.54808	8.01488
	20439-013	IHCC	Mutated	5.90719	7.94798	7.7688
	20439-023	IHCC	Mutated	7.80202	6.04924	8.97559
	20439-022	IHCC	Mutated	6.86164	6.30283	8.87231
	20439-021	IHCC	Mutated	6.31987	9.4417	9.07251
	20439-019	IHCC	Mutated	7.29032	7.17877	8.04273
	20439-020	IHCC	Mutated	6.68009	6.71195	7.89064
	20439-024	IHCC	Mutated	6.87073	6.68712	8.84733
	20439-018	IHCC	Mutated	6.53008	8.02852	8.18358
	20439-017	IHCC	Mutated	7.21341	7.67715	8.5635
	20439-016	IHCC	Mutated	6.5866	7.64413	6.13421
	20439-015	IHCC	Mutated	4.501	1.29971	8.50478
	20597-183	DFCI	Wild-type	2.80234	3.60224	6.1301
	20597-186	DFCI	Wild-type	5.27157	1.19022	5.76123
	20597-185	DFCI	Wild-type	5.0086	4.3904	6.1668
	20597-184	DFCI	Wild-type	2.83926	0.620663	4.77493
	20597-187	DFCI	Wild-type	5.42639	0.499789	6.1067
	20597-182	DFCI	Wild-type	3.94691	-0.0201258	4.24143
	20597-177	DFCI	Wild-type	4.65851	0.15132	4.86427
	20597-180	DFCI	Wild-type	2.25397	3.45214	4.95363
	20597-179	DFCI	Wild-type	3.38302	2.91067	5.70891
	20597-178	DFCI	Wild-type	2.70782	3.53681	5.41984
	20597-176	DFCI	Wild-type	3.7502	2.71811	6.16152
	20597-188	DFCI	Wild-type	2.55866	1.4891	5.17686
	20597-175	DFCI	Wild-type	7.17206	3.92318	9.52498
	20597-181	DFCI	Wild-type	3.82504	1.83069	6.32558
	20597-189	DFCI	Wild-type	2.64668	0.745709	4.76783
	20597-202	DFCI	Wild-type	3.31096	3.41086	5.57156
	20597-191	DFCI	Wild-type	3.93051	3.54565	7.17254
	20597-193	DFCI	Wild-type	4.01031	3.19838	6.70982
	20597-194	DFCI	Wild-type	4.53522	1.91512	5.77043
	20597-195	DFCI	Wild-type	3.33817	3.28031	5.13329
	20597-196	DFCI	Wild-type	2.67962	3.74236	4.97699
	20597-197	DFCI	Wild-type	4.21953	2.56727	7.69367
	20597-198	DFCI	Wild-type	4.30907	4.10208	6.98687
	20597-199	DFCI	Wild-type	2.81257	2.77411	6.30349
	20597-200	DFCI	Wild-type	4.88715	1.5061	5.7151
	20597-201	DFCI	Wild-type	4.14532	2.5644	5.30933
	20597-174	DFCI	Wild-type	4.00139	2.02216	7.30153
	20597-203	DFCI	Wild-type	5.52152	-0.7884	4.91268
	20597-204	DFCI	Wild-type	5.947	-1.18303	4.50446
	20597-205	DFCI	Wild-type	5.84547	-0.995486	4.32954
	20597-190	DFCI	Wild-type	2.95441	3.75918	5.61056
	20597-173	DFCI	Wild-type	3.73165	1.42726	7.74529
	20597-161	DFCI	Wild-type	6.86642	4.30723	10.2357
	20597-171	DFCI	Wild-type	4.20313	1.59853	7.24796
	20597-140	DFCI	Wild-type	6.04155	1.12223	6.41081
	20597-141	DFCI	Wild-type	6.81863	3.98513	10.3641
	20597-142	DFCI	Wild-type	4.44644	1.52293	8.83801
	20597-143	DFCI	Wild-type	5.46622	0.697751	5.83458
	20597-144	DFCI	Wild-type	7.34098	3.09262	8.79645
	20597-145	DFCI	Wild-type	4.54032	2.02336	8.50575
	20597-146	DFCI	Wild-type	6.48813	2.88794	9.69566
	20597-147	DFCI	Wild-type	5.99224	2.86296	9.444
	20597-148	DFCI	Wild-type	5.49928	2.53329	9.41096
	20597-149	DFCI	Wild-type	6.70191	2.57334	9.94666
	20597-150	DFCI	Wild-type	6.61145	1.99965	8.85665
	20597-151	DFCI	Wild-type	6.0266	1.43667	9.02088
	20597-152	DFCI	Wild-type	4.19741	2.0956	8.33015
	20597-153	DFCI	Wild-type	5.65909	2.88813	9.73794
	20597-154	DFCI	Wild-type	7.23675	3.48354	9.93279
	20597-155	DFCI	Wild-type	6.72169	4.37818	9.59823
	20597-156	DFCI	Wild-type	6.10498	2.00782	8.9412
	20597-170	DFCI	Wild-type	4.62541	0.283296	5.85245
	20597-169	DFCI	Wild-type	3.66953	4.66783	7.32321
	20597-168	DFCI	Wild-type	3.52622	0.672604	6.39467
	20597-167	DFCI	Wild-type	3.57459	4.42189	7.14092
	20597-166	DFCI	Wild-type	6.99366	3.50144	8.20132
	20597-165	DFCI	Wild-type	4.27405	4.17787	8.68033
	20597-172	DFCI	Wild-type	6.14464	4.47099	3.3773
	20597-164	DFCI	Wild-type	7.14492	4.30853	8.55987
	20597-162	DFCI	Wild-type	5.57798	2.94774	8.50556
	20597-206	DFCI	Wild-type	2.57675	1.6261	4.86701
	20597-160	DFCI	Wild-type	5.70879	4.56886	7.05433
	20597-159	DFCI	Wild-type	4.48728	1.83636	8.06391
	20597-158	DFCI	Wild-type	6.21132	3.91275	8.38243
	20597-157	DFCI	Wild-type	6.71014	2.1474	8.80574
	20597-163	DFCI	Wild-type	5.63559	1.53712	7.96444
	20597-207	DFCI	Wild-type	3.1871	4.2858	7.8465
	20597-219	DFCI	Wild-type	4.03209	4.29123	7.78331
	20597-209	DFCI	Wild-type	3.1652	3.66954	7.44411
	20597-245	DFCI	Wild-type	3.45816	4.81199	6.91866
	20597-246	DFCI	Wild-type	2.76692	2.39982	7.39787
	20597-247	DFCI	Wild-type	2.16707	2.4224	7.1486
	20597-248	DFCI	Wild-type	3.76602	-0.312755	6.57398
	20597-249	DFCI	Wild-type	4.74708	4.01985	7.79658
	20597-250	DFCI	Wild-type	3.66781	1.82858	7.86039
	20597-251	DFCI	Wild-type	3.92438	0.240035	6.64068
	20597-252	DFCI	Wild-type	3.1344	1.62051	6.93309
	20597-253	DFCI	Wild-type	2.83537	4.28334	7.50916
	20597-254	DFCI	Wild-type	4.83302	0.497151	5.27584
	20597-255	DFCI	Wild-type	3.12649	3.04372	5.88141
	20597-256	DFCI	Wild-type	2.44846	3.40431	6.66385
	20597-257	DFCI	Wild-type	2.63781	3.56806	7.22756
	20597-258	DFCI	Wild-type	3.15136	1.91006	7.28582
	20597-259	DFCI	Wild-type	3.21257	1.50553	5.30256
	20597-260	DFCI	Wild-type	2.54631	2.63378	7.0336
	20597-261	DFCI	Wild-type	4.3358	-0.41029	4.91813
	20597-275	DFCI	Wild-type	3.57486	0.458871	6.93594
	20597-274	DFCI	Wild-type	4.17962	-0.189986	6.59531
	20597-273	DFCI	Wild-type	4.88303	-0.452682	5.553
	20597-272	DFCI	Wild-type	3.18584	0.457391	5.80804
	20597-271	DFCI	Wild-type	3.60215	-0.322301	5.20363
	20597-270	DFCI	Wild-type	2.79881	0.521129	5.6974
	20597-244	DFCI	Wild-type	4.37127	1.34792	5.41661
	20597-269	DFCI	Wild-type	5.10784	3.48665	7.89026
	20597-267	DFCI	Wild-type	5.29046	0.0679812	5.5246
	20597-266	DFCI	Wild-type	4.75698	-0.645863	5.15469
	20597-265	DFCI	Wild-type	4.85533	-0.665598	4.84431
	20597-264	DFCI	Wild-type	3.59189	0.5313	4.83561
	20597-263	DFCI	Wild-type	3.07612	4.21375	6.45232
	20597-262	DFCI	Wild-type	4.18656	-0.374734	4.58533
	20597-268	DFCI	Wild-type	3.88627	-0.563692	5.85488
	20597-208	DFCI	Wild-type	3.26833	2.56952	6.96323
	20597-243	DFCI	Wild-type	2.5745	3.3	7.44336
	20597-241	DFCI	Wild-type	3.10405	4.16156	6.96947
	20597-210	DFCI	Wild-type	2.73167	2.21794	5.11268
	20597-211	DFCI	Wild-type	4.25007	0.155832	3.91488
	20597-212	DFCI	Wild-type	3.01056	3.21806	6.86015
	20597-213	DFCI	Wild-type	4.34249	0.439952	6.3829
	20597-214	DFCI	Wild-type	4.84508	1.12197	6.28183
	20597-215	DFCI	Wild-type	2.6321	2.94954	6.75438
	20597-216	DFCI	Wild-type	3.66386	3.73351	6.00001
	20597-217	DFCI	Wild-type	3.9048	1.03988	5.15789
	20597-218	DFCI	Wild-type	3.82677	3.45518	8.01933
	20597-139	DFCI	Wild-type	5.73398	1.49887	6.57672
	20597-220	DFCI	Wild-type	3.35642	3.38124	6.08354
	20597-221	DFCI	Wild-type	3.61423	2.93937	6.53993
	20597-222	DFCI	Wild-type	3.94366	3.29643	7.05385
	20597-223	DFCI	Wild-type	2.47287	2.08428	5.91509
	20597-224	DFCI	Wild-type	2.74065	1.78947	5.86403
	20597-225	DFCI	Wild-type	3.31795	4.57922	6.44832
	20597-226	DFCI	Wild-type	3.40279	3.82421	6.89953
	20597-240	DFCI	Wild-type	4.2741	-0.24867	3.98923
	20597-239	DFCI	Wild-type	3.66522	0.395543	4.3856
	20597-238	DFCI	Wild-type	4.20767	1.13181	5.17073
	20597-237	DFCI	Wild-type	3.33144	2.35473	4.77521
	20597-236	DFCI	Wild-type	2.79807	2.58182	5.91374
	20597-235	DFCI	Wild-type	3.91897	4.31979	6.02442
	20597-242	DFCI	Wild-type	2.21421	2.66513	6.41981
	20597-234	DFCI	Wild-type	3.20259	1.39591	5.7788
	20597-232	DFCI	Wild-type	3.65009	3.08901	5.27113
	20597-231	DFCI	Wild-type	5.25826	-0.63913	5.13183
	20597-230	DFCI	Wild-type	3.43321	0.121357	4.245
	20597-229	DFCI	Wild-type	2.38798	2.61148	5.45065
	20597-228	DFCI	Wild-type	4.4627	0.269292	6.38275
	20597-227	DFCI	Wild-type	4.03966	4.21138	6.11175
	20597-233	DFCI	Wild-type	4.42206	4.02058	5.348
	20597-138	DFCI	Wild-type	5.51617	4.40833	8.83538
	20597-192	DFCI	Wild-type	3.90361	0.699233	5.98546
	20597-136	DFCI	Wild-type	7.4239	4.66918	9.07292
	20597-137	DFCI	Wild-type	4.53919	2.75401	8.72623
	20597-105	DFCI	Wild-type	3.94913	3.75319	7.17103
	20597-106	DFCI	Wild-type	7.12907	4.4054	9.14847
	20597-107	DFCI	Wild-type	4.53771	1.79622	9.2028
	20597-108	DFCI	Wild-type	6.90241	3.33373	10.4
	20597-109	DFCI	Wild-type	5.42314	1.59695	6.63313
	20597-110	DFCI	Wild-type	4.39177	2.19298	9.28173
	20597-111	DFCI	Wild-type	5.9259	2.41796	9.90449
	20597-112	DFCI	Wild-type	6.37636	1.97928	9.60529
	20597-113	DFCI	Wild-type	7.29167	4.99441	9.10292
	20597-114	DFCI	Wild-type	7.61158	3.95914	10.0256
	20597-115	DFCI	Wild-type	6.0193	4.48764	9.50087
	20597-116	DFCI	Wild-type	5.45547	2.66843	8.46671
	20597-117	DFCI	Wild-type	7.05021	1.92742	9.06956
	20597-118	DFCI	Wild-type	7.65082	3.81208	8.37087
	20597-119	DFCI	Wild-type	4.06226	1.91392	8.7867
	20597-120	DFCI	Wild-type	7.33078	3.82332	10.6326
	20597-121	DFCI	Wild-type	7.45229	2.88199	9.0783
	20597-134	DFCI	Wild-type	6.52673	4.06444	8.52936
	20597-133	DFCI	Wild-type	5.28156	4.05922	9.15952
	20597-132	DFCI	Wild-type	5.58935	3.43335	8.10088
	20597-131	DFCI	Wild-type	4.80574	2.28132	9.97756
	20597-130	DFCI	Wild-type	6.55359	3.6403	8.67707
	20597-104	DFCI	Wild-type	5.11268	4.0117	9.10614
	20597-129	DFCI	Wild-type	6.71645	4.12253	9.18276
	20597-127	DFCI	Wild-type	5.42781	1.96722	9.95236
	20597-126	DFCI	Wild-type	5.05951	2.48508	9.85677
	20597-125	DFCI	Wild-type	6.50654	2.27393	8.76345
	20597-124	DFCI	Wild-type	4.94248	2.84676	9.26557
	20597-123	DFCI	Wild-type	6.19106	3.71022	10.0678
	20597-122	DFCI	Wild-type	5.52977	1.92343	7.36565
	20597-128	DFCI	Wild-type	5.68175	2.95642	7.53057
	20597-103	DFCI	Wild-type	5.31241	2.62401	8.61628
	20597-135	DFCI	Wild-type	7.5825	3.35157	8.83348
	20597-101	DFCI	Wild-type	5.11387	2.18872	8.15531
	20597-102	DFCI	Wild-type	5.72429	1.29913	9.26893
	20597-076	DFCI	Wild-type	5.91998	0.738026	7.45769
	20597-077	DFCI	Wild-type	5.49888	3.03058	9.28513
	20597-079	DFCI	Wild-type	6.39284	3.12156	7.95175
	20597-080	DFCI	Wild-type	7.61282	3.15482	8.2929
	20597-081	DFCI	Wild-type	5.09817	1.51121	9.57153
	20597-082	DFCI	Wild-type	5.72672	1.05486	7.64086
	20597-083	DFCI	Wild-type	7.14397	3.18603	10.3512
	20597-084	DFCI	Wild-type	6.62758	2.52699	9.79354
	20597-078	DFCI	Wild-type	6.80778	3.11581	9.38419
	20597-086	DFCI	Wild-type	4.17059	1.62256	9.22922
	20597-100	DFCI	Wild-type	4.76513	1.2434	8.77645
	20597-085	DFCI	Wild-type	4.21541	2.22744	9.34244
	20597-098	DFCI	Wild-type	5.07781	1.90765	8.69213
	20597-097	DFCI	Wild-type	5.98269	3.58798	9.9797
	20597-096	DFCI	Wild-type	5.54569	2.46958	8.15603
	20597-095	DFCI	Wild-type	6.96431	4.33713	9.68732
	20597-094	DFCI	Wild-type	6.27993	4.38325	8.97046
	20597-099	DFCI	Wild-type	4.94867	3.33535	9.28363
	20597-092	DFCI	Wild-type	5.74384	0.465145	6.70319
	20597-087	DFCI	Wild-type	5.70556	1.20052	8.26461
	20597-091	DFCI	Wild-type	6.69566	4.76139	8.80993
	20597-090	DFCI	Wild-type	6.64683	2.83251	10.2736
	20597-089	DFCI	Wild-type	5.97813	1.29541	7.07979
	20597-088	DFCI	Wild-type	7.32594	3.72531	10.4535
	20597-093	DFCI	Wild-type	2.25714	3.51016	7.13186
	30487-052	UPenn	Wild-type	14.7554	4.18666	5.76787
	30487-177	UPenn	Wild-type	15.207	3.99278	3.23758
	30487-100	UPenn	Wild-type	14.9619	3.76026	6.51704
	30487-046	UPenn	Wild-type	14.351	5.0059	4.68152
	30487-121	UPenn	Wild-type	14.5757	4.30035	4.1908
	30487-178	UPenn	Wild-type	15.5085	1.59819	4.91757
	30487-120	UPenn	Wild-type	14.7938	4.27143	2.43014
	30487-054	UPenn	Wild-type	15.978	4.37285	4.94554
	30487-107	UPenn	Wild-type	15.4274	4.51743	5.74627
	30487-076	UPenn	Wild-type	14.2313	4.63098	5.69348
	30487-114	UPenn	Wild-type	14.8953	4.32471	3.09094
	30487-173	UPenn	Wild-type	15.6766	1.99133	5.6759
	30487-064	UPenn	Wild-type	14.8211	3.48386	3.69833
	30487-050	UPenn	Wild-type	15.1378	4.84612	5.4689
	30487-113	UPenn	Wild-type	13.6996	4.41635	5.32921
	30487-087	UPenn	Wild-type	13.8689	3.62893	4.66237
	30487-065	UPenn	Wild-type	14.9814	4.90852	4.38472
	30487-078	UPenn	Wild-type	15.2698	3.45413	5.57524
	30487-042	UPenn	Wild-type	14.5038	4.69203	3.31371
	30487-175	UPenn	Wild-type	14.9523	3.373	2.68491
	30487-072	UPenn	Wild-type	13.4802	3.53709	6.01089
	30487-084	UPenn	Wild-type	15.7922	2.8957	5.72183
	30487-071	UPenn	Wild-type	15.1126	4.85319	2.9393
	30487-112	UPenn	Wild-type	14.4614	2.03277	4.00694
	30487-079	UPenn	Wild-type	15.6761	2.8455	2.87418
	30487-093	UPenn	Wild-type	15.1781	4.33734	2.30255
	30487-103	UPenn	Wild-type	15.3574	4.15782	5.94843
	30487-088	UPenn	Wild-type	14.7824	4.94769	5.08922
	30487-047	UPenn	Wild-type	14.3707	4.15419	3.06582
	30487-044	UPenn	Wild-type	15.139	4.97906	3.58365
	30487-092	UPenn	Wild-type	14.9002	4.75363	3.44718
	30487-060	UPenn	Wild-type	15.3122	1.24431	2.35532
	30487-090	UPenn	Wild-type	14.5282	4.5151	4.26071
	30487-057	UPenn	Wild-type	15.7317	4.70424	2.47544
	30487-073	UPenn	Wild-type	16.1193	0.15544	3.15753
	30487-097	UPenn	Wild-type	15.3397	1.68935	3.20773
	30487-089	UPenn	Wild-type	14.9084	2.40269	3.62783
	30487-051	UPenn	Wild-type	15.7052	1.95352	2.8213
	30487-043	UPenn	Wild-type	14.7476	1.79364	3.65643
	30487-048	UPenn	Wild-type	13.546	4.49436	4.90224
	30487-085	UPenn	Wild-type	14.3462	3.50543	5.54357
	30487-068	UPenn	Wild-type	14.4339	2.61253	4.3174
	30487-067	UPenn	Wild-type	14.7847	2.74745	3.43484
	30487-059	UPenn	Wild-type	14.1514	3.53346	4.80047
	30487-091	UPenn	Wild-type	13.5309	3.62851	5.51295
	30487-045	UPenn	Wild-type	13.4052	3.95727	5.77056
	30487-041	UPenn	Wild-type	15.0209	0.809416	2.26351
	30487-055	UPenn	Wild-type	14.6945	0.654828	2.12718
	30487-102	UPenn	Wild-type	14.9147	1.9886	4.62525
	30487-101	UPenn	Wild-type	14.7572	2.6975	4.96302
	30487-058	UPenn	Wild-type	15.772	4.86978	5.02631
	30487-119	UPenn	Wild-type	13.9109	4.81955	4.87396
	30487-074	UPenn	Wild-type	15.6758	3.86511	5.49683
	30487-109	UPenn	Wild-type	16.0142	3.40113	2.2909
	30487-108	UPenn	Wild-type	5.7584	-0.967886	4.44698
	30487-105	UPenn	Wild-type	14.5255	3.66592	5.84447
	30487-061	UPenn	Wild-type	15.0805	2.63814	2.25055
	30487-086	UPenn	Wild-type	15.6824	1.56761	2.31142
	30487-066	UPenn	Wild-type	15.3953	2.97725	2.54169
	30487-172	UPenn	Wild-type	13.3846	3.39651	6.19666
	30487-104	UPenn	Wild-type	14.1317	2.94532	5.08644
	30487-094	UPenn	Wild-type	15.3277	4.89302	3.08042
	30487-077	UPenn	Wild-type	15.2377	0.550449	2.77424
	30487-049	UPenn	Wild-type	15.516	1.56415	4.03992
	30487-117	UPenn	Wild-type	14.7869	0.808608	2.6259
	30487-095	UPenn	Wild-type	13.8288	3.0907	5.68074
	30487-145	UPenn	Mutated	16.6214	2.27725	2.63862
	30487-056	UPenn	Wild-type	16.0539	5.03556	2.55009
	30487-015	UPenn	Mutated	16.7167	1.61811	3.37186
	30487-130	UPenn	Mutated	17.0874	-0.573364	3.6924
	30487-035	UPenn	Mutated	16.3187	4.79081	3.46475
	30487-006	UPenn	Mutated	16.0408	1.80629	4.59842
	30487-003	UPenn	Mutated	16.1266	3.02921	3.16281
	30487-134	UPenn	Mutated	16.5454	0.323294	3.54317
	30487-152	UPenn	Mutated	16.083	4.40084	3.15918
	30487-013	UPenn	Mutated	15.3932	3.82449	5.10824
	30487-030	UPenn	Mutated	15.868	0.528192	3.97861
	30487-150	UPenn	Mutated	15.6961	2.87101	3.62784
	30487-008	UPenn	Mutated	17.0438	2.39308	3.57408
	30487-023	UPenn	Mutated	16.4082	4.51665	4.1771
	30487-028	UPenn	Mutated	16.813	1.86578	2.79089
	30487-029	UPenn	Mutated	15.6856	2.91761	1.99371
	30487-020	UPenn	Mutated	16.9315	2.89347	2.71703
	30487-012	UPenn	Mutated	15.0081	3.89353	6.22413
	30487-026	UPenn	Mutated	16.0723	3.1569	2.42488
	30487-011	UPenn	Mutated	16.5097	2.934	2.82846
	30487-037	UPenn	Mutated	16.0134	0.0483165	3.49025
	30487-009	UPenn	Mutated	17.1016	1.91061	3.50806
	30487-139	UPenn	Mutated	15.8898	3.60145	3.48462
	30487-016	UPenn	Mutated	16.4513	2.12446	2.66392
	30487-007	UPenn	Mutated	15.3294	5.18621	4.52105
	30487-033	UPenn	Mutated	16.883	2.82152	3.31599
	30487-039	UPenn	Mutated	16.5087	3.09168	2.14743
	30487-129	UPenn	Mutated	16.7599	-0.255214	3.61743
	30487-083	UPenn	Wild-type	15.3571	0.801059	3.47091
	30487-135	UPenn	Mutated	15.6092	1.64057	3.53637
	30487-034	UPenn	Mutated	15.5326	5.38675	4.26866
	30487-017	UPenn	Mutated	16.3566	4.31322	2.06116
	30487-024	UPenn	Mutated	16.1604	4.93596	3.49753
	30487-070	UPenn	Wild-type	13.488	3.11665	5.88122
	30487-111	UPenn	Wild-type	14.7157	4.35846	6.09302
	30487-110	UPenn	Wild-type	13.4379	4.25912	5.60386
	30487-098	UPenn	Wild-type	14.9153	2.22835	2.67464
	30487-116	UPenn	Wild-type	15.1091	2.26754	5.44031
	30487-075	UPenn	Wild-type	14.313	3.79325	3.81662
	30487-115	UPenn	Wild-type	15.1752	2.10058	2.02334
	30487-080	UPenn	Wild-type	15.3705	4.68335	3.70271
	30487-106	UPenn	Wild-type	14.3722	2.28231	4.89869
	30487-082	UPenn	Wild-type	15.1794	1.00049	2.23458
	30487-069	UPenn	Wild-type	15.0508	3.30982	3.1145
	30487-053	UPenn	Wild-type	16.0273	2.06569	3.35396
	30487-176	UPenn	Wild-type	14.9674	4.23099	4.6368
	30487-166	UPenn	Mutated	15.5781	2.08538	2.33563
	30487-128	UPenn	Mutated	16.7825	-0.313431	3.36108
	30487-027	UPenn	Mutated	17.125	2.56136	3.0057
	30487-010	UPenn	Mutated	15.8113	2.0763	5.36932
	30487-022	UPenn	Mutated	16.5727	3.91294	3.1069
	30487-149	UPenn	Mutated	16.6782	-0.537021	3.50772
	30487-002	UPenn	Mutated	15.9031	2.92956	3.93074
	30487-004	UPenn	Mutated	14.7784	4.42659	3.46471
	30487-014	UPenn	Mutated	16.4732	3.59106	3.23462
	30487-036	UPenn	Mutated	15.9563	5.01957	4.28791
	30487-062	UPenn	Wild-type	13.218	4.48342	5.426
	30487-021	UPenn	Mutated	16.5224	2.6498	3.50501
	30487-031	UPenn	Mutated	16.2902	4.01564	2.25958
	30487-038	UPenn	Mutated	16.2108	3.38974	3.60852
	30487-019	UPenn	Mutated	15.6736	3.95937	2.78269
	30487-018	UPenn	Mutated	15.6722	4.49721	3.64658
	30487-138	UPenn	Mutated	16.2048	3.92126	3.09743
	30487-005	UPenn	Mutated	16.3778	2.08609	3.36268
	30487-032	UPenn	Mutated	16.3628	4.26463	3.18261
	30487-096	UPenn	Wild-type	15.1186	1.14125	3.63609

## Sheet: Figure 2b
Figure 2b
	Sample	Cohort	BRCA status	UMAP component 1	UMAP component 2	UMAP component 3
	30223-076	BWH	Mutated	6.80838	7.71694	12.0971
	30223-065	BWH	Mutated	7.32341	7.97506	11.4367
	30223-083	BWH	Mutated	7.43165	6.57863	12.7989
	30223-022	BWH	Mutated	7.57906	7.58566	11.7456
	30223-026	BWH	Mutated	8.31429	8.22334	11.6869
	30223-074	BWH	Mutated	6.72797	9.07425	8.94894
	30223-006	BWH	Mutated	7.12463	6.46204	13.2596
	30223-092	BWH	Mutated	6.39254	7.29052	10.4693
	30223-007	BWH	Mutated	4.77452	8.49668	7.53605
	30223-061	BWH	Mutated	6.55309	7.43919	12.647
	30223-068	BWH	Mutated	8.28881	8.52175	11.0505
	30223-087	BWH	Mutated	6.94936	6.2388	11.6442
	30223-041	BWH	Mutated	7.25607	6.97862	13.1365
	30223-008	BWH	Mutated	7.69687	7.66069	11.6586
	30223-066	BWH	Mutated	7.48119	7.40507	12.6807
	30223-097	BWH	Mutated	7.72357	7.19075	12.6333
	30223-067	BWH	Mutated	5.50373	7.19821	9.80597
	30223-015	BWH	Mutated	6.83228	6.82218	11.4042
	30223-073	BWH	Mutated	4.77302	8.78448	7.49395
	30223-054	BWH	Mutated	8.27315	7.8066	10.8263
	30223-084	BWH	Mutated	6.74414	6.9258	13.1082
	30223-090	BWH	Mutated	6.34569	8.16084	10.972
	30223-014	BWH	Mutated	5.30207	7.87081	9.25569
	30223-029	BWH	Mutated	7.30893	6.12312	12.2224
	30223-030	BWH	Mutated	6.67234	8.00145	9.60181
	30223-017	BWH	Mutated	5.64376	7.04644	9.20869
	30223-057	BWH	Mutated	7.28485	6.83791	13.2112
	30223-046	BWH	Mutated	7.60938	6.86314	12.4651
	30223-020	BWH	Mutated	6.19601	6.71984	11.1537
	30223-081	BWH	Mutated	7.82617	7.54659	12.2509
	30223-031	BWH	Mutated	7.44354	7.77444	11.2437
	30223-035	BWH	Mutated	8.10783	7.58304	10.7315
	30223-036	BWH	Mutated	7.76731	8.05217	10.4478
	30223-094	BWH	Mutated	7.92681	7.73274	12.2757
	30223-004	BWH	Mutated	7.14487	7.93358	10.5161
	30223-023	BWH	Mutated	6.79394	8.08014	9.8115
	30223-075	BWH	Mutated	6.33044	8.00592	11.3729
	30223-059	BWH	Mutated	7.14558	6.06859	13.3538
	30223-044	BWH	Mutated	7.4186	7.02596	12.7226
	30223-009	BWH	Mutated	7.51884	7.27935	12.0273
	30223-095	BWH	Mutated	6.80946	6.42122	13.163
	30223-050	BWH	Mutated	6.39031	8.54874	11.1921
	30223-039	BWH	Mutated	7.55516	8.19157	9.6677
	30223-028	BWH	Mutated	7.04554	6.25934	13.3954
	30223-098	BWH	Mutated	8.21308	8.08953	11.0589
	30223-082	BWH	Mutated	6.15657	7.3319	9.69368
	30223-088	BWH	Mutated	6.64123	6.81459	11.0732
	30223-063	BWH	Mutated	7.14229	6.43474	13.4489
	30223-016	BWH	Mutated	7.0996	6.0458	13.4119
	30223-079	BWH	Mutated	6.17516	8.31905	11.4
	30223-013	BWH	Mutated	6.78847	8.73016	8.95009
	30223-055	BWH	Mutated	6.75622	6.64343	12.2386
	30223-071	BWH	Mutated	6.5556	8.98117	8.76846
	30223-012	BWH	Mutated	7.80667	7.21165	12.7796
	30223-032	BWH	Mutated	7.48923	5.97152	12.2001
	30223-047	BWH	Mutated	7.19681	7.38963	12.7256
	30223-045	BWH	Mutated	8.24244	8.14068	11.4626
	30223-058	BWH	Mutated	4.07522	8.2288	6.86035
	30223-003	BWH	Mutated	7.19429	8.60901	10.8784
	30223-025	BWH	Mutated	7.45551	6.52381	13.0607
	30223-078	BWH	Mutated	6.47503	8.25582	10.5486
	30223-096	BWH	Mutated	3.9565	7.91803	7.38798
	30223-048	BWH	Mutated	7.9018	7.49389	10.8603
	30223-011	BWH	Mutated	7.7753	8.01386	11.6944
	30223-056	BWH	Mutated	8.16161	8.53135	11.1519
	30223-010	BWH	Mutated	7.24472	7.85919	11.1773
	30223-027	BWH	Mutated	5.99426	7.04744	11.4764
	30223-062	BWH	Mutated	7.48919	7.37879	13.0521
	30223-040	BWH	Mutated	6.94289	8.0006	9.81291
	30223-001	BWH	Mutated	6.87348	8.91805	9.09024
	30223-021	BWH	Mutated	6.74261	6.65986	12.1204
	30223-072	BWH	Mutated	6.45773	7.05693	10.3303
	30223-089	BWH	Mutated	7.39038	6.81961	13.0683
	30223-077	BWH	Mutated	3.87323	7.66507	6.79343
	30223-018	BWH	Mutated	7.51283	6.57785	12.5293
	30223-085	BWH	Mutated	6.96618	6.84508	13.1979
	30223-064	BWH	Mutated	3.79152	7.80487	7.19695
	30223-002	BWH	Mutated	7.68274	6.38185	12.3401
	30223-005	BWH	Mutated	7.76678	6.93468	12.5565
	30223-042	BWH	Mutated	7.88577	7.19499	12.5557
	30223-060	BWH	Mutated	7.75214	6.6516	13.0985
	30223-053	BWH	Mutated	7.41093	7.21811	13.0923
	30223-019	BWH	Mutated	6.74062	8.3447	9.74404
	30223-093	BWH	Mutated	6.43195	7.30165	12.603
	30223-069	BWH	Mutated	5.2877	7.26132	9.52085
	30223-043	BWH	Mutated	7.60072	7.45992	12.6773
	30223-070	BWH	Mutated	6.12923	7.24666	10.4781
	5544-149	CCGP	Mutated	7.49652	6.81314	12.7297
	5544-131	CCGP	Mutated	7.05573	7.70246	12.7567
	5544-132	CCGP	Mutated	7.89879	8.1553	12.4193
	5544-133	CCGP	Mutated	6.68341	9.34861	10.265
	5544-134	CCGP	Mutated	6.96899	6.0175	12.6307
	5544-135	CCGP	Mutated	7.83868	8.92214	11.0119
	5544-137	CCGP	Mutated	5.4234	8.46587	11.411
	5544-138	CCGP	Mutated	7.59652	8.54571	11.2888
	5544-140	CCGP	Mutated	6.19753	5.80843	12.8122
	5544-141	CCGP	Mutated	6.01645	8.58755	10.8895
	5544-142	CCGP	Mutated	6.15719	5.80497	12.9219
	5544-144	CCGP	Mutated	7.91686	8.1664	11.9511
	5544-145	CCGP	Mutated	5.12253	8.12149	10.4314
	5544-146	CCGP	Mutated	7.91217	8.72062	11.4486
	5544-130	CCGP	Mutated	6.81823	8.00497	12.4687
	5544-148	CCGP	Mutated	6.01847	6.45292	12.5198
	5544-139	CCGP	Mutated	7.36064	8.61254	11.2507
	5544-143	CCGP	Mutated	6.47986	6.20707	12.26
	5544-116	CCGP	Mutated	7.80782	8.24265	11.9723
	5544-128	CCGP	Mutated	6.85945	9.28117	10.3854
	5544-105	CCGP	Mutated	6.87176	8.94567	10.3029
	5544-150	CCGP	Mutated	5.09143	8.23056	10.3556
	5544-108	CCGP	Mutated	7.89685	6.55517	13.5629
	5544-109	CCGP	Mutated	7.9869	6.61298	13.6753
	5544-110	CCGP	Mutated	6.69256	9.21001	10.2681
	5544-111	CCGP	Mutated	6.24567	8.41194	10.5767
	5544-112	CCGP	Mutated	6.05239	7.82717	11.5062
	5544-113	CCGP	Mutated	6.34624	8.61561	11.2515
	5544-114	CCGP	Mutated	7.27804	9.15069	11.1447
	5544-115	CCGP	Mutated	6.9435	9.07405	11.1619
	5544-117	CCGP	Mutated	6.97539	8.10427	12.4628
	5544-118	CCGP	Mutated	5.73494	9.05013	9.72997
	5544-121	CCGP	Mutated	6.81906	5.77483	13.1742
	5544-122	CCGP	Mutated	7.74526	8.20098	12.221
	5544-124	CCGP	Mutated	6.04714	9.2133	9.8022
	5544-126	CCGP	Mutated	7.8296	8.1077	12.3544
	5544-127	CCGP	Mutated	6.90175	6.54657	12.7571
	5544-129	CCGP	Mutated	6.70805	7.5994	12.465
	5544-151	CCGP	Mutated	5.20672	8.33638	10.4777
	5544-179	CCGP	Mutated	6.40975	6.60386	12.5648
	5544-155	CCGP	Mutated	5.18824	7.856	10.5724
	5544-184	CCGP	Mutated	6.27215	8.74941	11.0434
	5544-185	CCGP	Mutated	5.66769	7.60635	9.97631
	5544-186	CCGP	Mutated	7.34522	8.54286	9.79658
	5544-188	CCGP	Mutated	6.57362	6.73498	12.6188
	5544-189	CCGP	Mutated	5.80783	8.74548	11.2899
	5544-190	CCGP	Mutated	8.19825	6.68131	13.3083
	5544-191	CCGP	Mutated	6.0424	6.53647	12.2178
	5544-182	CCGP	Mutated	6.40947	6.37808	10.5231
	5544-193	CCGP	Mutated	7.57213	5.84036	13.2754
	5544-195	CCGP	Mutated	7.15026	5.67362	13.3154
	5544-196	CCGP	Mutated	5.89848	6.61897	11.5162
	5544-197	CCGP	Mutated	5.54003	8.38924	10.3643
	5544-198	CCGP	Mutated	5.39555	8.07262	9.92307
	5544-199	CCGP	Mutated	7.20809	7.54016	12.0628
	5544-200	CCGP	Mutated	6.77533	5.5697	13.2529
	5544-104	CCGP	Mutated	6.75541	8.25014	11.6874
	5544-194	CCGP	Mutated	7.90923	6.47898	13.3203
	5544-181	CCGP	Mutated	7.62935	8.19123	11.5822
	5544-180	CCGP	Mutated	6.06881	5.90485	12.735
	5544-178	CCGP	Mutated	4.5293	8.52732	7.21623
	5544-156	CCGP	Mutated	7.6653	8.34791	10.595
	5544-157	CCGP	Mutated	5.63119	8.3301	10.7523
	5544-158	CCGP	Mutated	8.03623	7.87526	10.745
	5544-159	CCGP	Mutated	5.70505	8.11493	11.7242
	5544-160	CCGP	Mutated	7.74147	8.22391	9.76813
	5544-161	CCGP	Mutated	6.82124	5.68659	13.2224
	5544-164	CCGP	Mutated	8.12276	8.1665	10.56
	5544-165	CCGP	Mutated	5.97581	6.03748	12.6592
	5544-166	CCGP	Mutated	7.70054	6.73857	13.669
	5544-167	CCGP	Mutated	7.84622	8.81404	10.3307
	5544-168	CCGP	Mutated	5.26166	7.88146	10.1726
	5544-170	CCGP	Mutated	5.6729	8.31519	10.7945
	5544-171	CCGP	Mutated	5.35057	8.27313	11.059
	5544-172	CCGP	Mutated	6.49967	5.80034	12.6516
	5544-173	CCGP	Mutated	7.86129	8.52803	10.5442
	5544-176	CCGP	Mutated	7.6887	7.90271	10.9499
	5544-177	CCGP	Mutated	7.40306	7.82586	11.751
	5544-154	CCGP	Mutated	7.4841	6.45421	13.0513
	5544-103	CCGP	Mutated	6.65004	9.14444	8.98555
	5544-152	CCGP	Mutated	7.87322	8.30865	10.8226
	5544-101	CCGP	Mutated	6.63981	9.07014	10.8089
	5544-029	CCGP	Mutated	5.69357	8.95874	9.85949
	5544-030	CCGP	Mutated	5.10142	8.25568	10.2016
	5544-031	CCGP	Mutated	7.23193	8.37046	10.8965
	5544-032	CCGP	Mutated	7.8921	8.6447	10.3691
	5544-034	CCGP	Mutated	7.52285	8.04319	9.92298
	5544-036	CCGP	Mutated	7.85412	7.11409	13.6523
	5544-037	CCGP	Mutated	5.79891	8.8971	9.60655
	5544-028	CCGP	Mutated	5.86011	8.26237	10.7739
	5544-038	CCGP	Mutated	8.13527	7.2557	12.4115
	5544-040	CCGP	Mutated	5.94157	6.40531	11.6969
	5544-041	CCGP	Mutated	7.72136	6.72067	13.8415
	5544-042	CCGP	Mutated	7.39465	6.50206	13.5622
	5544-043	CCGP	Mutated	7.0804	6.25015	13.2465
	5544-044	CCGP	Mutated	6.76444	5.95102	12.6944
	5544-046	CCGP	Mutated	6.38746	9.01266	9.71226
	5544-047	CCGP	Mutated	7.43741	6.62041	13.6471
	5544-039	CCGP	Mutated	7.70687	6.79951	13.8077
	5544-026	CCGP	Mutated	5.06189	8.24785	10.3328
	5544-024	CCGP	Mutated	7.86073	8.48759	11.2804
	5544-023	CCGP	Mutated	7.39616	9.11151	11.1507
	5544-102	CCGP	Mutated	5.46055	8.48779	11.4021
	5544-001	CCGP	Mutated	7.05292	9.17162	10.8558
	5544-002	CCGP	Mutated	8.54332	6.55337	12.2615
	5544-003	CCGP	Mutated	8.25139	6.42594	12.6637
	5544-006	CCGP	Mutated	6.84841	8.6499	10.2021
	5544-009	CCGP	Mutated	7.94996	5.94341	13.1243
	5544-010	CCGP	Mutated	8.55546	6.37864	12.251
	5544-011	CCGP	Mutated	8.45857	6.4522	12.4528
	5544-012	CCGP	Mutated	8.07579	5.87591	13.0152
	5544-013	CCGP	Mutated	8.03805	5.83565	13.0004
	5544-014	CCGP	Mutated	7.43245	8.6848	9.96332
	5544-015	CCGP	Mutated	7.4735	8.66996	10.0545
	5544-016	CCGP	Mutated	8.37954	6.61837	12.4409
	5544-018	CCGP	Mutated	6.98016	8.56618	10.1159
	5544-019	CCGP	Mutated	8.22918	6.15902	12.7823
	5544-021	CCGP	Mutated	8.03737	5.84136	13.0503
	5544-022	CCGP	Mutated	8.00159	5.86677	13.0914
	5544-048	CCGP	Mutated	7.01952	9.12801	9.93494
	5544-049	CCGP	Mutated	7.70901	8.75485	10.6168
	5544-008	CCGP	Mutated	7.1189	8.6061	10.159
	5544-095	CCGP	Mutated	6.3147	6.89248	12.725
	5544-078	CCGP	Mutated	5.75427	8.66588	11.1242
	5544-079	CCGP	Mutated	7.51273	8.00946	9.49805
	5544-080	CCGP	Mutated	6.81907	8.3928	12.0988
	5544-081	CCGP	Mutated	5.77833	8.732	11.0749
	5544-083	CCGP	Mutated	6.91891	8.86981	11.5194
	5544-085	CCGP	Mutated	7.07211	8.60364	11.9538
	5544-087	CCGP	Mutated	7.89575	8.17396	11.9352
	5544-076	CCGP	Mutated	6.11612	7.39835	9.85311
	5544-088	CCGP	Mutated	6.55245	6.61972	12.8768
	5544-091	CCGP	Mutated	6.06352	6.57985	11.8525
	5544-092	CCGP	Mutated	6.3527	9.18803	9.87778
	5544-093	CCGP	Mutated	5.77247	7.13681	9.50089
	5544-094	CCGP	Mutated	7.80818	6.69906	12.9112
	5544-096	CCGP	Mutated	6.00346	8.78517	10.9043
	5544-097	CCGP	Mutated	7.86619	6.56706	13.3502
	5544-099	CCGP	Mutated	5.57241	8.68064	11.2343
	5544-090	CCGP	Mutated	6.40716	5.79191	13.0341
	5544-075	CCGP	Mutated	7.19751	9.03583	11.0097
	5544-084	CCGP	Mutated	7.75452	6.70113	13.7954
	5544-070	CCGP	Mutated	7.60031	9.1222	10.2124
	5544-051	CCGP	Mutated	5.78105	8.66004	11.3125
	5544-053	CCGP	Mutated	7.62964	7.07242	13.1674
	5544-054	CCGP	Mutated	7.75251	8.54223	11.2385
	5544-074	CCGP	Mutated	7.56137	8.82679	10.2938
	5544-055	CCGP	Mutated	6.43123	8.79409	9.83062
	5544-056	CCGP	Mutated	7.68859	8.63938	10.8053
	5544-057	CCGP	Mutated	7.79738	9.10258	10.2953
	5544-058	CCGP	Mutated	6.17066	5.87878	12.8229
	5544-059	CCGP	Mutated	7.61973	6.68556	13.6973
	5544-050	CCGP	Mutated	6.18663	6.05752	12.2548
	5544-061	CCGP	Mutated	6.67713	9.18741	9.75499
	5544-062	CCGP	Mutated	7.48068	9.03248	10.1372
	5544-063	CCGP	Mutated	7.55433	8.39971	12.1009
	5544-064	CCGP	Mutated	7.20973	9.1417	10.7437
	5544-065	CCGP	Mutated	7.73657	8.68455	10.4345
	5544-067	CCGP	Mutated	6.00446	9.13446	9.77096
	5544-068	CCGP	Mutated	6.41988	9.04695	9.97392
	5544-060	CCGP	Mutated	6.23918	6.09894	12.4191
	5544-069	CCGP	Mutated	7.55425	8.01451	12.4918
	DFCISample52_S2	DGO	Wild-type	5.38347	7.21969	7.27333
	DFCISample48_S1	DGO	Wild-type	5.0808	8.0373	8.4174
	DFCISample72_S8	DGO	Wild-type	5.14564	7.93879	8.20486
	DFCISample63_S3	DGO	Wild-type	6.81596	6.20244	8.99894
	DFCISample98_S2	DGO	Wild-type	6.79946	6.09895	9.16231
	DFCISample92_S2	DGO	Wild-type	6.86093	6.05797	9.37427
	DFCISample101_S	DGO	Wild-type	6.78741	5.97897	9.80463
	DFCISample94_S3	DGO	Wild-type	6.88493	7.48131	9.51014
	DFCISample104_S	DGO	Wild-type	5.04741	8.23029	8.17929
	DFCISample73_S9	DGO	Wild-type	5.19396	8.07641	8.4075
	DFCISample102_S	DGO	Wild-type	4.86782	8.01714	8.39738
	DFCISample54_S2	DGO	Wild-type	5.57984	7.08771	7.61776
	DFCISample103_S	DGO	Wild-type	4.85597	7.93031	8.71606
	DFCISample70_S6	DGO	Wild-type	6.75764	6.21488	9.17612
	DFCISample90_S2	DGO	Wild-type	6.77086	6.01406	9.17539
	DFCISample99_S3	DGO	Wild-type	5.02725	7.80513	8.94472
	DFCISample93_S2	DGO	Wild-type	5.16761	7.54258	8.92234
	DFCISample71_S7	DGO	Wild-type	6.66483	6.48939	9.04165
	DFCISample69_S5	DGO	Wild-type	5.39939	7.23967	7.61206
	DFCISample100_S	DGO	Wild-type	4.97812	7.88917	8.62491
	20439-041	IHCC	Mutated	6.96671	8.7827	12.4695
	20439-040	IHCC	Mutated	6.24255	7.55258	11.6979
	20439-037	IHCC	Mutated	6.79706	8.42173	11.5779
	20439-036	IHCC	Mutated	7.31706	9.30155	12.1821
	20439-031	IHCC	Mutated	6.97164	7.28982	12.1672
	20439-032	IHCC	Mutated	6.09776	7.5743	11.1963
	20439-030	IHCC	Mutated	6.14407	7.59684	11.3976
	20439-029	IHCC	Mutated	7.8754	7.37833	12.1382
	20439-042	IHCC	Mutated	6.55948	7.68755	11.2397
	20439-033	IHCC	Mutated	7.01687	8.80331	12.3211
	20439-043	IHCC	Mutated	6.98124	6.87072	12.4191
	20439-055	IHCC	Mutated	7.34347	7.40423	10.6118
	20439-045	IHCC	Mutated	6.13656	7.61439	11.4329
	20439-046	IHCC	Mutated	7.59604	7.32931	12.0372
	20439-047	IHCC	Mutated	6.1374	6.98478	11.8928
	20439-048	IHCC	Mutated	8.06737	7.97656	10.7412
	20439-049	IHCC	Mutated	6.74801	8.0319	10.2818
	20439-050	IHCC	Mutated	6.94105	8.64941	12.2555
	20439-052	IHCC	Mutated	6.40176	7.59984	11.4705
	20439-056	IHCC	Mutated	7.33346	7.44048	10.5085
	20439-057	IHCC	Mutated	6.65354	7.1432	12.121
	20439-058	IHCC	Mutated	6.71621	8.57439	12.4254
	20439-028	IHCC	Mutated	6.60434	6.99409	12.3886
	20439-044	IHCC	Mutated	7.22423	7.67569	10.1742
	20439-027	IHCC	Mutated	7.32361	9.26397	12.1597
	20439-034	IHCC	Mutated	7.27123	9.22843	12.1834
	20439-025	IHCC	Mutated	6.85759	6.9604	12.1966
	20439-026	IHCC	Mutated	6.55686	8.42404	11.9813
	20439-001	IHCC	Mutated	6.25072	7.14587	12.3377
	20439-002	IHCC	Mutated	6.20822	7.03341	12.4647
	20439-003	IHCC	Mutated	6.09889	7.1438	12.2973
	20439-004	IHCC	Mutated	7.57476	7.01997	10.9675
	20439-005	IHCC	Mutated	7.09253	9.02978	12.3397
	20439-007	IHCC	Mutated	6.72117	7.16541	12.694
	20439-008	IHCC	Mutated	7.05623	8.66842	12.3555
	20439-009	IHCC	Mutated	6.99345	8.71166	11.6748
	20439-010	IHCC	Mutated	6.7456	7.95663	12.4814
	20439-011	IHCC	Mutated	7.40077	9.22798	11.8781
	20439-012	IHCC	Mutated	6.69653	7.9799	12.4448
	20439-006	IHCC	Mutated	6.73097	8.2858	12.528
	20439-014	IHCC	Mutated	6.80275	8.56225	12.5265
	20439-013	IHCC	Mutated	6.80991	8.67664	11.599
	20439-023	IHCC	Mutated	7.72216	7.44117	12.098
	20439-022	IHCC	Mutated	7.97396	7.16998	12.0678
	20439-021	IHCC	Mutated	7.34578	9.23503	12.0657
	20439-019	IHCC	Mutated	6.50169	7.45632	12.4164
	20439-020	IHCC	Mutated	6.44228	7.50542	11.8354
	20439-024	IHCC	Mutated	6.72209	7.32473	12.3029
	20439-018	IHCC	Mutated	6.63038	8.23438	12.0746
	20439-017	IHCC	Mutated	6.80802	7.07108	12.7291
	20439-016	IHCC	Mutated	6.65141	7.11797	12.2776
	20439-015	IHCC	Mutated	5.73105	6.84665	9.19284
	20597-183	DFCI	Wild-type	7.03413	7.49848	7.34589
	20597-186	DFCI	Wild-type	4.48674	7.53267	8.03577
	20597-185	DFCI	Wild-type	5.56075	8.17929	8.65684
	20597-184	DFCI	Wild-type	5.31989	7.24562	6.50694
	20597-187	DFCI	Wild-type	4.42496	7.59879	7.43022
	20597-182	DFCI	Wild-type	4.48323	7.22474	6.87795
	20597-177	DFCI	Wild-type	4.42228	7.31436	7.03618
	20597-180	DFCI	Wild-type	6.77609	7.96619	7.4245
	20597-179	DFCI	Wild-type	6.82502	7.89357	7.36434
	20597-178	DFCI	Wild-type	6.905	7.89539	7.38201
	20597-176	DFCI	Wild-type	6.43281	7.76477	7.528
	20597-188	DFCI	Wild-type	5.73341	7.39651	6.78639
	20597-175	DFCI	Wild-type	7.39697	5.88994	11.9453
	20597-181	DFCI	Wild-type	5.21312	8.09943	7.71103
	20597-189	DFCI	Wild-type	5.43665	7.21006	6.56439
	20597-202	DFCI	Wild-type	7.25704	8.18618	8.48343
	20597-191	DFCI	Wild-type	7.25594	7.77331	8.19306
	20597-193	DFCI	Wild-type	5.16546	8.03716	8.76521
	20597-194	DFCI	Wild-type	4.80886	8.23306	7.55935
	20597-195	DFCI	Wild-type	6.5861	7.93146	7.50276
	20597-196	DFCI	Wild-type	6.90151	8.09213	7.92242
	20597-197	DFCI	Wild-type	6.62594	6.04858	9.04162
	20597-198	DFCI	Wild-type	7.3194	7.79015	8.23268
	20597-199	DFCI	Wild-type	6.02068	7.85	8.13444
	20597-200	DFCI	Wild-type	4.42525	7.9155	7.62172
	20597-201	DFCI	Wild-type	5.84197	8.23677	7.70329
	20597-174	DFCI	Wild-type	5.9442	7.02173	7.90772
	20597-203	DFCI	Wild-type	3.8665	8.17068	6.85114
	20597-204	DFCI	Wild-type	3.73418	7.9956	6.74934
	20597-205	DFCI	Wild-type	3.71725	7.96971	6.7581
	20597-190	DFCI	Wild-type	6.6284	7.8998	7.48514
	20597-173	DFCI	Wild-type	5.96872	6.68804	7.51367
	20597-161	DFCI	Wild-type	7.4316	6.23952	11.0395
	20597-171	DFCI	Wild-type	4.94444	8.36663	7.36137
	20597-140	DFCI	Wild-type	4.18409	7.67284	7.84847
	20597-141	DFCI	Wild-type	7.27185	6.30465	10.768
	20597-142	DFCI	Wild-type	5.89016	6.61207	8.87814
	20597-143	DFCI	Wild-type	4.14558	7.76808	7.65002
	20597-144	DFCI	Wild-type	7.54188	7.07273	11.2127
	20597-145	DFCI	Wild-type	5.99023	6.95221	8.87789
	20597-146	DFCI	Wild-type	6.57772	6.43138	10.5744
	20597-147	DFCI	Wild-type	6.46095	6.20803	10.6135
	20597-148	DFCI	Wild-type	6.90613	7.11097	10.0222
	20597-149	DFCI	Wild-type	6.56119	6.44985	10.8172
	20597-150	DFCI	Wild-type	6.32244	6.74352	9.98253
	20597-151	DFCI	Wild-type	6.16085	6.69349	9.44228
	20597-152	DFCI	Wild-type	6.06106	6.6112	8.79509
	20597-153	DFCI	Wild-type	6.37197	6.64849	9.78221
	20597-154	DFCI	Wild-type	7.03548	6.11553	10.9538
	20597-155	DFCI	Wild-type	7.4806	6.38932	10.8467
	20597-156	DFCI	Wild-type	6.27475	6.77416	9.76395
	20597-170	DFCI	Wild-type	4.4851	7.54105	6.58008
	20597-169	DFCI	Wild-type	7.54312	7.27946	7.63035
	20597-168	DFCI	Wild-type	5.0079	7.1468	6.62587
	20597-167	DFCI	Wild-type	7.22268	7.25127	7.42995
	20597-166	DFCI	Wild-type	7.7229	7.36909	10.4849
	20597-165	DFCI	Wild-type	6.91938	8.6695	9.07637
	20597-172	DFCI	Wild-type	6.02973	6.60804	7.59712
	20597-164	DFCI	Wild-type	7.73592	7.01928	10.6071
	20597-162	DFCI	Wild-type	7.11115	7.70332	9.18708
	20597-206	DFCI	Wild-type	5.65927	7.33173	6.65914
	20597-160	DFCI	Wild-type	6.48112	6.39281	11.4737
	20597-159	DFCI	Wild-type	5.81475	6.87666	8.42695
	20597-158	DFCI	Wild-type	7.81815	8.04072	10.0523
	20597-157	DFCI	Wild-type	6.52963	6.78256	10.2404
	20597-163	DFCI	Wild-type	5.23687	7.23804	8.9137
	20597-207	DFCI	Wild-type	7.39786	7.38628	7.24165
	20597-219	DFCI	Wild-type	7.43157	7.56482	8.3599
	20597-209	DFCI	Wild-type	7.03999	7.14171	7.22907
	20597-245	DFCI	Wild-type	7.41847	7.13804	7.49029
	20597-246	DFCI	Wild-type	6.55139	7.10557	7.38048
	20597-247	DFCI	Wild-type	6.78488	7.00401	7.11851
	20597-248	DFCI	Wild-type	4.61606	8.29231	6.6057
	20597-249	DFCI	Wild-type	7.36365	7.40573	8.48319
	20597-250	DFCI	Wild-type	6.06269	6.95353	7.81621
	20597-251	DFCI	Wild-type	4.546	8.14788	6.77913
	20597-252	DFCI	Wild-type	6.03127	6.90929	7.24404
	20597-253	DFCI	Wild-type	7.48096	7.23138	7.60577
	20597-254	DFCI	Wild-type	4.41385	7.50325	6.89219
	20597-255	DFCI	Wild-type	7.21729	7.48853	7.1503
	20597-256	DFCI	Wild-type	7.00832	7.56838	6.97701
	20597-257	DFCI	Wild-type	7.08522	7.29234	7.00208
	20597-258	DFCI	Wild-type	6.11799	6.70037	7.60029
	20597-259	DFCI	Wild-type	5.42041	7.13819	6.96777
	20597-260	DFCI	Wild-type	6.59468	6.84328	7.13016
	20597-261	DFCI	Wild-type	4.40854	7.7351	6.68968
	20597-275	DFCI	Wild-type	4.60223	8.1906	6.60533
	20597-274	DFCI	Wild-type	4.33535	8.25034	6.75925
	20597-273	DFCI	Wild-type	4.10512	7.93483	6.88317
	20597-272	DFCI	Wild-type	5.05834	7.22842	6.60695
	20597-271	DFCI	Wild-type	4.7168	7.64037	6.56274
	20597-270	DFCI	Wild-type	5.40736	7.19554	6.55704
	20597-244	DFCI	Wild-type	4.72495	7.33777	7.13292
	20597-269	DFCI	Wild-type	7.12806	7.17185	8.84455
	20597-267	DFCI	Wild-type	4.25393	7.60845	7.11659
	20597-266	DFCI	Wild-type	4.39367	7.95067	6.76273
	20597-265	DFCI	Wild-type	4.26389	8.02172	6.76027
	20597-264	DFCI	Wild-type	4.8793	7.10894	6.86608
	20597-263	DFCI	Wild-type	7.51429	7.45977	7.52868
	20597-262	DFCI	Wild-type	4.46196	7.32295	6.86259
	20597-268	DFCI	Wild-type	4.53531	8.23639	6.65497
	20597-208	DFCI	Wild-type	6.71304	7.17274	7.1811
	20597-243	DFCI	Wild-type	6.85223	7.05575	7.09235
	20597-241	DFCI	Wild-type	7.08556	7.34008	7.42744
	20597-210	DFCI	Wild-type	5.81822	7.37899	6.77048
	20597-211	DFCI	Wild-type	3.99713	7.51687	7.13962
	20597-212	DFCI	Wild-type	6.71045	7.30185	7.36022
	20597-213	DFCI	Wild-type	4.22948	8.27224	6.90601
	20597-214	DFCI	Wild-type	4.49309	8.08004	7.44511
	20597-215	DFCI	Wild-type	6.66098	7.30554	7.15029
	20597-216	DFCI	Wild-type	6.56923	7.66292	7.40031
	20597-217	DFCI	Wild-type	4.85704	7.26949	7.00115
	20597-218	DFCI	Wild-type	6.63321	7.61153	8.57914
	20597-139	DFCI	Wild-type	4.24733	7.74983	7.94746
	20597-220	DFCI	Wild-type	6.66063	7.43355	7.36993
	20597-221	DFCI	Wild-type	6.57041	7.5017	7.27874
	20597-222	DFCI	Wild-type	6.87295	7.50733	7.54783
	20597-223	DFCI	Wild-type	6.12257	7.38047	6.95052
	20597-224	DFCI	Wild-type	5.85191	7.35387	6.89534
	20597-225	DFCI	Wild-type	7.16265	7.37853	7.29086
	20597-226	DFCI	Wild-type	6.97302	7.01467	7.33895
	20597-240	DFCI	Wild-type	4.06505	7.40806	6.96546
	20597-239	DFCI	Wild-type	4.23647	7.3116	7.05807
	20597-238	DFCI	Wild-type	5.21091	7.3082	6.91887
	20597-237	DFCI	Wild-type	6.06396	7.61264	6.98814
	20597-236	DFCI	Wild-type	6.22818	7.51716	7.18417
	20597-235	DFCI	Wild-type	7.44821	7.51942	7.61782
	20597-242	DFCI	Wild-type	6.68201	7.19288	6.93627
	20597-234	DFCI	Wild-type	5.61542	7.10406	6.939
	20597-232	DFCI	Wild-type	6.5684	7.91778	7.44123
	20597-231	DFCI	Wild-type	4.05573	7.71077	6.76061
	20597-230	DFCI	Wild-type	4.35634	7.22995	6.88914
	20597-229	DFCI	Wild-type	6.37679	7.55541	6.93904
	20597-228	DFCI	Wild-type	4.25032	8.28789	7.05824
	20597-227	DFCI	Wild-type	7.21227	7.51216	7.3497
	20597-233	DFCI	Wild-type	7.31077	7.56009	7.43461
	20597-138	DFCI	Wild-type	6.54072	7.83903	10.4192
	20597-192	DFCI	Wild-type	4.59215	7.66963	6.95664
	20597-136	DFCI	Wild-type	7.68707	6.77949	10.8457
	20597-137	DFCI	Wild-type	6.2407	6.87992	8.75398
	20597-105	DFCI	Wild-type	6.48187	7.60042	11.5851
	20597-106	DFCI	Wild-type	7.65201	7.05442	10.8288
	20597-107	DFCI	Wild-type	5.97598	7.06288	8.56823
	20597-108	DFCI	Wild-type	7.08483	6.25845	10.7032
	20597-109	DFCI	Wild-type	4.56036	8.1479	7.67382
	20597-110	DFCI	Wild-type	6.0243	6.77087	8.85131
	20597-111	DFCI	Wild-type	6.50132	6.6345	9.85414
	20597-112	DFCI	Wild-type	6.45319	6.50798	10.0783
	20597-113	DFCI	Wild-type	7.5255	7.36283	12.9583
	20597-114	DFCI	Wild-type	7.34422	6.16084	11.2755
	20597-115	DFCI	Wild-type	7.37856	6.99229	10.2647
	20597-116	DFCI	Wild-type	6.58527	6.70656	9.09002
	20597-117	DFCI	Wild-type	6.42992	6.74737	10.069
	20597-118	DFCI	Wild-type	7.71146	7.31923	11.6735
	20597-119	DFCI	Wild-type	6.10885	6.67181	8.80415
	20597-120	DFCI	Wild-type	7.1201	5.87913	11.3687
	20597-121	DFCI	Wild-type	6.86956	6.56582	10.4721
	20597-134	DFCI	Wild-type	7.86291	6.92626	10.5827
	20597-133	DFCI	Wild-type	6.50668	8.08022	10.4971
	20597-132	DFCI	Wild-type	7.16222	7.47525	9.40028
	20597-131	DFCI	Wild-type	6.57171	7.49066	9.52477
	20597-130	DFCI	Wild-type	7.59505	7.30847	10.3699
	20597-104	DFCI	Wild-type	6.29145	8.25308	10.5094
	20597-129	DFCI	Wild-type	7.27544	7.27005	10.8305
	20597-127	DFCI	Wild-type	6.70367	7.23899	9.73123
	20597-126	DFCI	Wild-type	6.71595	6.9596	9.96626
	20597-125	DFCI	Wild-type	6.45574	6.74005	10.0269
	20597-124	DFCI	Wild-type	6.87769	6.97154	10.2702
	20597-123	DFCI	Wild-type	7.29173	6.18447	10.721
	20597-122	DFCI	Wild-type	4.87316	7.52554	8.75191
	20597-128	DFCI	Wild-type	5.20947	7.31325	9.32358
	20597-103	DFCI	Wild-type	6.40946	7.01842	9.11601
	20597-135	DFCI	Wild-type	7.50016	7.23121	11.4267
	20597-101	DFCI	Wild-type	6.38408	6.81362	8.80185
	20597-102	DFCI	Wild-type	6.16248	6.70235	9.38621
	20597-076	DFCI	Wild-type	4.9722	7.21195	8.88474
	20597-077	DFCI	Wild-type	6.58101	6.06217	10.312
	20597-079	DFCI	Wild-type	7.45787	7.53223	9.75108
	20597-080	DFCI	Wild-type	7.48113	6.86564	10.6271
	20597-081	DFCI	Wild-type	5.88306	6.76142	9.09156
	20597-082	DFCI	Wild-type	4.95938	7.44479	8.65948
	20597-083	DFCI	Wild-type	7.04208	6.01071	10.854
	20597-084	DFCI	Wild-type	6.51158	6.30032	10.4074
	20597-078	DFCI	Wild-type	6.52778	6.39673	10.3723
	20597-086	DFCI	Wild-type	6.10536	6.69731	8.71507
	20597-100	DFCI	Wild-type	5.87538	6.75989	8.97488
	20597-085	DFCI	Wild-type	6.32481	7.18941	8.92236
	20597-098	DFCI	Wild-type	6.07467	6.82369	8.93145
	20597-097	DFCI	Wild-type	6.40089	7.04183	9.11549
	20597-096	DFCI	Wild-type	6.51904	6.93922	8.95324
	20597-095	DFCI	Wild-type	7.47971	6.39163	10.9423
	20597-094	DFCI	Wild-type	7.78492	7.43777	11.6347
	20597-099	DFCI	Wild-type	6.69474	7.31683	9.15583
	20597-092	DFCI	Wild-type	4.29287	7.71803	7.83617
	20597-087	DFCI	Wild-type	5.25781	7.12764	8.89255
	20597-091	DFCI	Wild-type	7.77425	6.88239	10.6566
	20597-090	DFCI	Wild-type	6.54844	6.89922	10.684
	20597-089	DFCI	Wild-type	4.55134	7.56814	8.34661
	20597-088	DFCI	Wild-type	7.11343	5.98052	11.0336
	20597-093	DFCI	Wild-type	7.26993	7.25285	7.77779
	30487-052	UPenn	Wild-type	4.83003	8.5202	7.28756
	30487-177	UPenn	Wild-type	7.12965	8.0575	9.17049
	30487-100	UPenn	Wild-type	5.00696	8.46897	7.00795
	30487-046	UPenn	Wild-type	5.74732	8.42461	8.11246
	30487-121	UPenn	Wild-type	5.88752	8.38463	8.00516
	30487-178	UPenn	Wild-type	5.54531	6.60389	7.20997
	30487-120	UPenn	Wild-type	5.57154	8.10506	8.5898
	30487-054	UPenn	Wild-type	5.6609	8.21121	7.29531
	30487-107	UPenn	Wild-type	5.61302	7.88931	7.15415
	30487-076	UPenn	Wild-type	4.83995	8.67379	7.50383
	30487-114	UPenn	Wild-type	7.1897	7.79667	8.88121
	30487-173	UPenn	Wild-type	5.41752	6.74823	7.04072
	30487-064	UPenn	Wild-type	6.09726	7.09115	8.67623
	30487-050	UPenn	Wild-type	5.67214	8.01792	7.33265
	30487-113	UPenn	Wild-type	4.56412	8.31508	7.24421
	30487-087	UPenn	Wild-type	5.54912	7.58078	7.74574
	30487-065	UPenn	Wild-type	6.02432	8.47762	8.19383
	30487-078	UPenn	Wild-type	5.44778	7.80608	7.02302
	30487-042	UPenn	Wild-type	6.53444	7.46209	7.42202
	30487-175	UPenn	Wild-type	5.41161	7.80037	8.78086
	30487-072	UPenn	Wild-type	4.61011	7.81108	8.28774
	30487-084	UPenn	Wild-type	5.34028	7.06466	7.04945
	30487-071	UPenn	Wild-type	6.29267	8.20986	8.77152
	30487-112	UPenn	Wild-type	6.83115	7.07825	7.24901
	30487-079	UPenn	Wild-type	7.24549	7.49855	9.58249
	30487-093	UPenn	Wild-type	5.58806	7.98577	8.92198
	30487-103	UPenn	Wild-type	5.03012	8.36146	6.93282
	30487-088	UPenn	Wild-type	5.95285	8.07037	7.74249
	30487-047	UPenn	Wild-type	5.04394	7.83432	8.66872
	30487-044	UPenn	Wild-type	7.01748	8.23447	8.93021
	30487-092	UPenn	Wild-type	6.85143	7.87982	8.76711
	30487-060	UPenn	Wild-type	7.31326	6.03714	11.3658
	30487-090	UPenn	Wild-type	6.13932	8.17408	8.30189
	30487-057	UPenn	Wild-type	6.79188	8.45631	8.89688
	30487-073	UPenn	Wild-type	6.8179	5.28438	12.9417
	30487-097	UPenn	Wild-type	6.9552	5.89534	11.3622
	30487-089	UPenn	Wild-type	6.07851	6.44941	11.2059
	30487-051	UPenn	Wild-type	7.59269	6.55974	11.283
	30487-043	UPenn	Wild-type	6.63813	6.02852	11.1134
	30487-048	UPenn	Wild-type	4.67564	8.08412	7.47128
	30487-085	UPenn	Wild-type	4.73062	8.32454	7.19761
	30487-068	UPenn	Wild-type	6.70359	7.10952	7.42316
	30487-067	UPenn	Wild-type	6.3173	6.16914	10.988
	30487-059	UPenn	Wild-type	5.43978	7.83832	7.70166
	30487-091	UPenn	Wild-type	4.12546	8.26301	7.0244
	30487-045	UPenn	Wild-type	4.09802	8.1477	7.28011
	30487-041	UPenn	Wild-type	7.27281	5.74279	11.8293
	30487-055	UPenn	Wild-type	7.33288	5.8032	11.6606
	30487-102	UPenn	Wild-type	6.04313	6.64416	8.13942
	30487-101	UPenn	Wild-type	6.07735	6.60428	8.12016
	30487-058	UPenn	Wild-type	6.77612	8.83477	8.93333
	30487-119	UPenn	Wild-type	5.01936	8.21328	7.69517
	30487-074	UPenn	Wild-type	5.29549	7.95591	7.05326
	30487-109	UPenn	Wild-type	7.93721	7.85502	10.9951
	30487-108	UPenn	Wild-type	3.72891	8.00562	6.81819
	30487-105	UPenn	Wild-type	4.74095	7.44229	6.58014
	30487-061	UPenn	Wild-type	7.4372	6.67284	10.5937
	30487-086	UPenn	Wild-type	7.66064	6.51446	11.3591
	30487-066	UPenn	Wild-type	7.88218	7.49503	10.389
	30487-172	UPenn	Wild-type	4.53261	7.94402	8.14019
	30487-104	UPenn	Wild-type	5.77309	6.96332	8.43025
	30487-094	UPenn	Wild-type	7.08632	8.18713	8.75398
	30487-077	UPenn	Wild-type	7.18019	5.83414	12.054
	30487-049	UPenn	Wild-type	6.87235	5.72087	11.0257
	30487-117	UPenn	Wild-type	7.41161	5.72929	12.0487
	30487-095	UPenn	Wild-type	5.0266	8.04651	7.71806
	30487-145	UPenn	Mutated	6.67635	7.75257	12.51
	30487-056	UPenn	Wild-type	8.2748	8.6394	10.9594
	30487-015	UPenn	Mutated	7.06269	6.8141	12.8627
	30487-130	UPenn	Mutated	6.69862	4.88838	13.1407
	30487-035	UPenn	Mutated	7.67334	8.54358	9.90784
	30487-006	UPenn	Mutated	7.29194	7.53555	11.3729
	30487-003	UPenn	Mutated	6.57807	8.10845	11.9998
	30487-134	UPenn	Mutated	6.84404	5.09566	13.2295
	30487-152	UPenn	Mutated	7.25859	7.77257	10.31
	30487-013	UPenn	Mutated	5.73673	8.20235	9.40272
	30487-030	UPenn	Mutated	6.90492	5.22292	13.1656
	30487-150	UPenn	Mutated	6.54537	7.44841	11.1093
	30487-008	UPenn	Mutated	6.60671	7.71222	11.9949
	30487-023	UPenn	Mutated	6.66106	8.98086	8.95657
	30487-028	UPenn	Mutated	6.80956	7.03937	12.6905
	30487-029	UPenn	Mutated	7.54341	8.49767	11.7437
	30487-020	UPenn	Mutated	7.53395	8.08831	12.1598
	30487-012	UPenn	Mutated	4.95306	8.53439	7.07932
	30487-026	UPenn	Mutated	6.75344	8.04652	11.1199
	30487-011	UPenn	Mutated	6.97534	8.17823	11.5926
	30487-037	UPenn	Mutated	6.98725	5.28805	13.2957
	30487-009	UPenn	Mutated	6.81924	6.99976	12.702
	30487-139	UPenn	Mutated	7.72275	8.01481	10.7451
	30487-016	UPenn	Mutated	6.68323	7.06289	12.8021
	30487-007	UPenn	Mutated	6.85697	8.85538	9.021
	30487-033	UPenn	Mutated	6.52541	7.36269	12.2569
	30487-039	UPenn	Mutated	8.32178	8.11566	11.556
	30487-129	UPenn	Mutated	6.70469	4.8671	13.1655
	30487-083	UPenn	Wild-type	6.91334	5.78565	11.6857
	30487-135	UPenn	Mutated	6.39046	6.23109	12.0193
	30487-034	UPenn	Mutated	6.78444	8.86981	9.11726
	30487-017	UPenn	Mutated	8.11007	8.59518	10.7388
	30487-024	UPenn	Mutated	6.88683	8.62317	8.90809
	30487-070	UPenn	Wild-type	4.70811	7.89715	8.4346
	30487-111	UPenn	Wild-type	5.17967	7.86112	7.25142
	30487-110	UPenn	Wild-type	4.56979	7.92785	7.17314
	30487-098	UPenn	Wild-type	7.65079	6.19438	11.0856
	30487-116	UPenn	Wild-type	5.42957	6.92979	6.95834
	30487-075	UPenn	Wild-type	6.16447	7.22547	7.57453
	30487-115	UPenn	Wild-type	7.12678	5.97002	11.4086
	30487-080	UPenn	Wild-type	6.994	7.77376	9.00717
	30487-106	UPenn	Wild-type	5.90956	6.68147	8.05673
	30487-082	UPenn	Wild-type	7.29177	5.96084	11.6653
	30487-069	UPenn	Wild-type	7.2311	8.0095	9.55084
	30487-053	UPenn	Wild-type	7.04316	6.39655	11.4681
	30487-176	UPenn	Wild-type	5.38356	7.38548	8.43547
	30487-166	UPenn	Mutated	7.27236	6.08416	11.3425
	30487-128	UPenn	Mutated	6.75652	4.9557	13.1713
	30487-027	UPenn	Mutated	7.32502	7.64829	11.9896
	30487-010	UPenn	Mutated	5.42762	6.74883	7.13984
	30487-022	UPenn	Mutated	7.01517	8.03021	10.8783
	30487-149	UPenn	Mutated	6.74577	4.94389	13.1835
	30487-002	UPenn	Mutated	6.86996	7.8263	11.1338
	30487-004	UPenn	Mutated	6.96759	8.23128	9.6304
	30487-014	UPenn	Mutated	7.16674	7.98372	12.149
	30487-036	UPenn	Mutated	6.67081	8.52467	9.24498
	30487-062	UPenn	Wild-type	4.71685	8.2897	7.44788
	30487-021	UPenn	Mutated	6.6915	7.89264	12.043
	30487-031	UPenn	Mutated	8.14108	8.57724	10.8125
	30487-038	UPenn	Mutated	7.36006	7.90979	11.0326
	30487-019	UPenn	Mutated	7.22038	8.21661	8.61056
	30487-018	UPenn	Mutated	6.92021	8.39541	8.9013
	30487-138	UPenn	Mutated	7.69935	7.93371	10.1564
	30487-005	UPenn	Mutated	6.66472	6.96628	12.7114
	30487-032	UPenn	Mutated	6.83122	8.00296	10.7689
	30487-096	UPenn	Wild-type	6.89665	5.84325	11.5343

## Sheet: Figure 2c
Figure 2c
	miRNA	FC log2-transformed	-(p-value LOG10-transformed)
	miR-151a-3p	1.72189	70.3284
	miR-15b-5p	-3.27987	68.9582
	miR-145-5p	-3.57213	58.5456
	miR-15a-5p	-4.05127	58.2407
	miR-660-5p	-2.31244	57.2081
	miR-30e-5p	-2.10599	56.9132
	miR-425-5p	-1.45978	55.7549
	miR-342-3p	-2.84104	53.7446
	miR-29c-3p	-4.31079	52.5556
	miR-27a-3p	1.7479	51.998
	miR-103a-3p	-2.0165	51.8221
	miR-103b	-2.0165	51.8221
	miR-361-5p	-2.04716	51.7969
	miR-339-5p	-1.88287	50.8083
	miR-93-5p	-2.12758	49.7333
	miR-10a-5p	2.10733	47.1745
	miR-100-5p	3.01175	46.9069
	miR-107	-1.78982	46.8055
	miR-16-5p	-4.40704	43.8811
	miR-99a-5p	3.57526	41.8212
	miR-10b-5p	2.77045	39.2171
	miR-32-5p	-2.6381	37.7089
	miR-532-3p	-2.13658	36.3697
	miR-199a-3p	-2.16185	36.1954
	miR-199b-3p	-2.16185	36.1954
	miR-28-3p	1.29143	35.5196
	miR-15b-3p	-2.19747	35.3572
	miR-200b-3p	2.45701	34.5773
	miR-128-3p	1.82836	34.2152
	miR-126-5p	-1.88076	32.4561
	miR-150-5p	-1.70675	32.3763
	miR-425-3p	-1.83285	32.2308
	miR-142-5p	-1.87687	32.0133
	miR-144-3p	-2.2039	31.3127
	miR-99b-5p	1.50941	30.4212
	miR-423-3p	1.59175	30.403
	miR-3613-5p	-1.73554	29.8502
	let-7d-5p	-0.905147	29.7882
	miR-576-5p	-1.90498	29.7162
	miR-148a-3p	1.3079	29.4405
	miR-223-3p	-2.67394	29.1723
	miR-7847-3p	-2.80042	28.5101
	miR-23a-3p	-1.75829	28.2862
	miR-378a-3p	1.12667	28.1917
	miR-196b-5p	-1.83174	27.8118
	miR-130b-3p	-1.67222	27.1554
	miR-22-5p	2.08328	27.014
	miR-224-5p	1.56707	26.9082
	miR-3074-5p	1.03524	26.5995
	miR-29a-3p	-1.38491	26.4886
	miR-335-5p	-1.86203	25.8826
	miR-1294	-1.76434	25.8395
	miR-26b-5p	-1.10634	25.7449
	miR-146b-5p	1.26307	24.6721
	miR-151a-5p	-1.81871	24.4765
	miR-532-5p	2.01318	24.4502
	miR-1307-5p	-1.25693	24.1678
	miR-106b-5p	-1.25523	24.1727
	miR-744-5p	1.08169	24.1049
	miR-431-5p	-2.48699	24.0906
	let-7c-5p	0.830344	24.0479
	miR-139-5p	1.89302	23.9585
	miR-1307-3p	2.04745	23.8565
	let-7a-5p	-1.22135	23.3617
	miR-21-5p	-0.897995	23.3389
	miR-23b-3p	-1.6845	23.2362
	miR-130a-3p	-1.62745	23.1671
	miR-195-5p	1.96959	22.234
	miR-370-3p	1.94805	21.7735
	miR-142-3p	-2.77654	21.3825
	miR-24-3p	0.720069	21.3723
	miR-625-3p	0.853112	20.9018
	miR-30a-3p	1.40972	20.3372
	miR-18a-5p	-1.51149	19.72
	miR-200c-3p	1.33207	19.67
	miR-221-3p	-1.00621	19.5141
	miR-199a-5p	1.49156	19.3607
	miR-328-3p	1.36636	19.1864
	miR-3184-5p	2.06528	18.9626
	miR-454-5p	-1.33773	18.8887
	miR-324-3p	-1.15511	18.8096
	miR-29b-3p	-2.09986	18.5236
	miR-409-3p	1.76289	17.7976
	miR-130b-5p	1.90869	17.7293
	miR-143-3p	0.923454	17.5348
	miR-30d-5p	-0.679414	17.2845
	miR-19b-3p	-0.982987	17.2765
	let-7i-3p	-1.39707	17.2255
	let-7f-5p	-0.893686	17.0874
	miR-374a-5p	-1.18878	16.9092
	miR-381-3p	1.31288	16.8074
	miR-144-5p	-1.34288	16.4345
	miR-223-5p	2.39442	15.9934
	miR-22-3p	0.874707	15.9861
	miR-589-5p	-1.15625	15.8203
	miR-182-5p	-0.971874	15.4447
	miR-96-5p	-1.6878	14.785
	miR-125b-5p	1.045	14.4127
	miR-181a-3p	-0.86723	14.0874
	miR-320a-3p	0.764632	13.773
	miR-651-5p	-1.15556	13.4219
	miR-486-3p	1.34412	13.3323
	miR-484	-0.710708	13.0611
	miR-375-3p	1.43769	12.8079
	miR-146a-5p	-0.527907	12.7801
	miR-598-3p	-1.19912	12.6694
	miR-30e-3p	0.908404	12.6465
	miR-125a-5p	0.829354	12.4713
	let-7d-3p	0.937404	12.3256
	miR-548ay-5p	-1.24462	12.2052
	miR-7-5p	0.762912	12.1749
	miR-3529-3p	0.762912	12.1749
	miR-27b-3p	0.640941	12.0207
	miR-548d-5p	-1.06944	11.9039
	miR-20b-5p	-0.995754	11.9075
	miR-30b-5p	-1.07215	11.5123
	miR-92a-3p	-0.546883	11.0849
	miR-139-3p	0.882308	10.8034
	let-7b-5p	-0.644222	10.4222
	miR-941	1.27732	10.2016
	miR-1301-3p	1.32622	9.9553
	miR-874-3p	-1.09317	9.92067
	miR-320b	0.736833	9.56614
	miR-17-5p	-0.548741	9.12038
	miR-3960	-0.804687	9.11776
	miR-134-5p	0.911625	8.77338
	miR-1273h-3p	1.08634	8.71892
	miR-132-3p	-0.794186	7.67923
	miR-4433b-5p	0.979034	7.66386
	miR-4433a-3p	0.979034	7.66386
	miR-155-5p	-0.501078	7.36973
	miR-628-3p	-0.814462	7.3458
	miR-493-3p	1.29723	7.29218
	miR-122-5p	1.01776	7.0149
	let-7b-3p	0.81304	6.75665
	miR-335-3p	0.894547	6.63009
	miR-11400	0.957988	6.42981
	miR-122b-3p	0.967894	6.15277
	miR-152-3p	0.366263	6.11422
	miR-421	-0.538266	6.08647
	let-7g-5p	0.377218	5.59451
	miR-30c-5p	0.449041	5.29823
	miR-20a-5p	-0.466443	5.20873
	miR-92b-3p	0.584285	4.88828
	miR-769-5p	0.608074	4.72782
	miR-26a-5p	0.290195	4.69683
	miR-629-5p	0.407205	4.62918
	miR-942-5p	-0.589152	4.51618
	miR-30a-5p	-0.43693	4.50506
	miR-378c	0.487802	4.42882
	miR-6131	0.597252	4.42591
	miR-2110	0.829184	4.35363
	miR-3615	-0.612852	4.32246
	miR-181b-5p	-0.340067	4.17073
	miR-3135b	0.60566	4.10431
	miR-493-5p	0.843562	4.00643
	miR-181a-5p	0.33129	3.96877
	miR-501-3p	0.532014	3.91027
	miR-1304-3p	0.580377	3.8361
	miR-331-3p	0.593501	3.82903
	miR-500a-3p	-0.674178	3.80236
	miR-320d	-0.59471	3.78596
	miR-192-5p	0.447531	3.74707
	miR-671-3p	0.672914	3.637
	miR-18a-3p	0.701744	3.62954
	miR-374b-5p	-0.512844	3.33359
	miR-374c-3p	-0.512844	3.33359
	miR-664a-5p	-0.290292	3.22077
	miR-485-3p	0.735154	3.11221
	miR-654-3p	0.517341	2.99371
	let-7e-5p	-0.416424	2.96306
	miR-374a-3p	-0.536946	2.88988
	miR-382-5p	-0.505416	2.80493
	miR-19a-3p	-0.343407	2.77437
	miR-361-3p	0.409939	2.77265
	miR-625-5p	0.380702	2.69089
	miR-574-3p	-0.34416	2.18449
	miR-181d-5p	0.30649	2.05429
	miR-379-5p	0.42227	1.92071
	miR-423-5p	0.272077	1.90802
	miR-3184-3p	0.272077	1.90802
	miR-323b-3p	0.463486	1.88445
	miR-126-3p	0.172034	1.80515
	miR-106a-5p	-0.258583	1.76027
	miR-451a	0.381449	1.74402
	miR-185-3p	-0.31376	1.61174
	miR-1908-5p	0.307072	1.53008
	miR-186-5p	0.224791	1.49913
	miR-339-3p	-0.199581	1.26454
	miR-25-3p	0.205988	1.15097
	miR-140-3p	0.26854	1.14051
	let-7i-5p	0.0929444	1.13123
	miR-106b-3p	0.253606	1.12184
	miR-584-5p	-0.155716	0.998535
	miR-199b-5p	-0.28907	0.927469
	miR-101-3p	-0.152002	0.867937
	miR-222-3p	-0.100931	0.808863
	miR-503-5p	0.148196	0.721325
	miR-548j-5p	-0.182843	0.64051
	miR-1260a	-0.137063	0.590812
	miR-340-5p	0.079485	0.548801
	miR-369-5p	-0.189376	0.542146
	miR-1-3p	0.215092	0.536033
	miR-95-3p	-0.165978	0.531458
	miR-191-3p	0.113246	0.503932
	miR-197-3p	0.0906395	0.502055
	miR-181a-2-3p	0.0890478	0.455781
	miR-185-5p	-0.0928068	0.437031
	miR-320c	-0.11708	0.417553
	miR-10527-5p	-0.139173	0.405457
	miR-502-3p	-0.109213	0.397365
	miR-140-5p	0.083844	0.395271
	miR-652-3p	-0.10839	0.383487
	miR-210-3p	0.11486	0.345426
	miR-363-3p	-0.102141	0.331126
	miR-193a-5p	0.101675	0.301006
	miR-148b-3p	-0.0329816	0.297009
	miR-191-5p	-0.0377939	0.266844
	miR-345-5p	-0.102777	0.263171
	miR-194-5p	-0.0651555	0.251037
	miR-1180-3p	0.0932299	0.238693
	miR-150-3p	-0.104703	0.237987
	miR-98-5p	0.0452062	0.19188
	miR-183-5p	0.0532103	0.188892
	miR-432-5p	-0.0430043	0.101136
	miR-486-5p	0.0293395	0.0819104
	miR-1260b	-0.0268774	0.0641381

## Sheet: Figure 2d
Figure 2d
	miRNA	FC log2-transformed	-(p-value LOG10-transformed)
	miR-142-3p	1.52153	67.3628
	miR-3135b	2.31675	60.3512
	let-7f-5p	0.86703	41.131
	miR-186-5p	-0.87298	40.2553
	miR-106b-3p	-0.963886	35.553
	miR-155-5p	0.751824	33.7929
	miR-93-5p	-0.64764	32.0658
	miR-20b-5p	-1.24153	31.562
	miR-19b-3p	-0.925284	30.7235
	miR-106a-5p	-0.877819	30.3701
	miR-185-5p	-0.746553	29.6257
	miR-7-5p	-0.818613	29.5969
	miR-3529-3p	-0.818613	29.5969
	let-7b-5p	-0.567974	27.8505
	miR-548j-5p	2.01089	26.8005
	miR-25-3p	-0.763645	26.5579
	miR-181a-5p	0.513227	26.494
	miR-140-3p	-0.741341	26.4226
	miR-221-3p	0.507288	26.2134
	miR-20a-5p	-0.615915	25.9862
	miR-26b-5p	-0.695185	25.9342
	miR-99b-5p	0.857463	25.2682
	let-7a-5p	0.540378	24.9888
	miR-126-3p	0.57969	23.1811
	miR-1260a	0.921968	20.5333
	miR-19a-3p	-0.745588	20.3773
	let-7e-5p	0.835966	20.1445
	miR-30d-5p	-0.530802	19.8365
	miR-101-3p	-0.713384	19.756
	miR-15b-3p	-0.88898	19.6163
	miR-183-5p	-0.962429	18.6308
	miR-192-5p	-0.691811	18.1684
	miR-451a	-1.01113	17.8727
	miR-30c-5p	-0.448105	17.2928
	miR-664a-5p	0.528171	17.1474
	miR-320b	0.659896	16.9295
	miR-425-5p	-0.582356	16.9024
	miR-320c	0.743287	16.7431
	miR-196b-5p	-0.674397	16.6037
	miR-139-3p	0.690037	16.5369
	miR-744-5p	0.706096	16.3908
	miR-17-5p	-0.665077	15.0433
	miR-182-5p	-0.670423	14.9569
	miR-320d	0.741037	14.2566
	miR-16-5p	-0.579055	14.1091
	miR-96-5p	-1.03969	13.5826
	miR-576-5p	-0.806668	13.4042
	miR-26a-5p	0.377804	12.8764
	miR-18a-3p	-0.989458	12.8687
	miR-139-5p	0.80501	12.7911
	miR-423-3p	0.458519	12.758
	miR-375-3p	1.13427	12.5802
	miR-370-3p	0.926706	12.2503
	miR-532-5p	-0.481195	12.1113
	miR-532-3p	-0.55961	12.0325
	miR-361-5p	0.276117	12.0319
	miR-197-3p	0.430556	11.7678
	miR-421	-0.540397	11.5353
	miR-23b-3p	0.381244	11.301
	miR-3613-5p	-0.609025	11.2681
	miR-144-5p	-0.891487	10.5498
	miR-106b-5p	-0.984586	10.5423
	miR-195-5p	-0.602711	10.4632
	miR-379-5p	1.21868	10.2551
	miR-339-5p	0.499902	10.2315
	miR-320a-3p	0.316997	9.99605
	miR-23a-3p	0.290175	9.82261
	miR-589-5p	-0.768403	9.76714
	miR-150-3p	0.907721	9.69602
	miR-134-5p	0.947507	9.46648
	miR-146a-5p	0.390548	9.09759
	miR-10a-5p	0.378071	9.07034
	miR-24-3p	0.270099	9.05484
	miR-18a-5p	-0.492518	8.91137
	miR-1260b	0.788539	8.7865
	miR-194-5p	-0.506886	8.54508
	miR-2110	-0.556547	8.41209
	miR-598-3p	-0.572602	8.40254
	miR-144-3p	-0.597433	8.36658
	miR-98-5p	0.397554	8.35289
	miR-181a-3p	0.642562	8.34884
	miR-4433a-3p	0.838116	8.24682
	miR-4433b-5p	0.838116	8.24682
	miR-584-5p	0.446027	8.05509
	miR-15a-5p	-0.489735	7.86911
	miR-29b-3p	-0.356236	7.6976
	miR-432-5p	0.837168	7.60049
	miR-125a-5p	0.34883	7.59403
	miR-15b-5p	-0.356619	7.39757
	miR-27a-3p	0.253144	7.37119
	miR-199a-3p	0.371059	7.33568
	miR-199b-3p	0.371059	7.33568
	miR-148a-3p	-0.282307	7.1849
	miR-660-5p	-0.391427	7.18354
	miR-363-3p	-0.459895	7.15238
	miR-1294	-0.656428	7.09792
	miR-3184-3p	0.259861	7.08375
	miR-199b-5p	-0.794764	7.08095
	miR-423-5p	0.259861	7.08375
	miR-222-3p	0.266054	7.07302
	let-7g-5p	-0.242026	6.92564
	miR-181a-2-3p	0.580904	6.82548
	miR-28-3p	0.43644	6.76472
	miR-30e-5p	-0.329881	6.23331
	miR-625-5p	-0.393694	6.189
	miR-484	-0.442183	6.10039
	miR-181d-5p	0.848827	6.03127
	miR-382-5p	0.661299	6.02302
	miR-107	-0.359744	5.82329
	miR-210-3p	-0.657725	5.63242
	miR-1273h-3p	0.783904	5.61398
	miR-502-3p	-0.555571	5.50577
	miR-374a-3p	0.847323	5.494
	miR-128-3p	-0.148042	5.0913
	let-7c-5p	0.254802	5.02494
	miR-3184-5p	-0.337928	4.92639
	miR-181b-5p	0.302317	4.81837
	miR-140-5p	-0.224221	4.79871
	miR-328-3p	0.303934	4.77419
	miR-942-5p	-0.451723	4.77123
	miR-485-3p	0.723304	4.70026
	miR-500a-3p	-0.626761	4.66571
	miR-345-5p	-0.486418	4.65805
	miR-1301-3p	0.574949	4.64092
	miR-339-3p	-0.305759	4.52286
	miR-548ay-5p	-0.725036	4.47427
	miR-103b	0.201252	4.44876
	miR-103a-3p	0.201252	4.44876
	let-7i-5p	0.164684	4.30579
	miR-941	-0.299233	4.20296
	miR-1180-3p	-0.411491	4.09965
	miR-3615	-0.421653	3.94813
	miR-431-5p	0.594803	3.56646
	miR-29c-3p	-0.225877	3.51818
	miR-7847-3p	-0.487863	3.51532
	miR-486-5p	-0.359213	3.50122
	miR-193a-5p	0.32456	3.48493
	miR-361-3p	-0.252195	3.47237
	miR-10527-5p	-0.540743	3.46945
	miR-493-5p	0.775026	3.46269
	miR-199a-5p	0.368429	3.34061
	miR-503-5p	-0.328916	3.34113
	miR-95-3p	0.400669	3.32733
	miR-152-3p	0.217166	3.24332
	miR-1304-3p	0.511447	3.21004
	miR-3074-5p	0.195365	3.20656
	miR-146b-5p	0.26144	3.17782
	miR-224-5p	0.436454	3.01407
	let-7d-5p	0.175842	2.99105
	miR-493-3p	0.683967	2.89697
	miR-10b-5p	0.280974	2.82065
	miR-378c	-0.285568	2.79434
	miR-200b-3p	0.559457	2.59255
	miR-130a-3p	-0.198708	2.55936
	miR-32-5p	-0.258222	2.46715
	miR-143-3p	-0.215422	2.46289
	miR-125b-5p	-0.23046	2.41331
	miR-501-3p	-0.211195	2.39467
	miR-151a-5p	0.218628	2.34154
	miR-628-3p	0.344158	2.33569
	miR-150-5p	0.293174	2.27853
	miR-625-3p	0.202026	2.21542
	miR-378a-3p	-0.17128	2.16358
	miR-486-3p	-0.281676	2.14716
	miR-27b-3p	0.155255	2.09121
	miR-381-3p	0.432117	2.02302
	miR-409-3p	0.380472	2.0157
	miR-11400	0.396389	1.98976
	miR-22-3p	-0.128532	1.95237
	miR-335-3p	0.438868	1.87805
	miR-548d-5p	-0.379423	1.71497
	let-7d-3p	0.084737	1.63209
	miR-574-3p	-0.150044	1.57448
	miR-30b-5p	-0.175588	1.49766
	miR-671-3p	0.328211	1.40888
	miR-374b-5p	0.293141	1.40872
	miR-374c-3p	0.293141	1.40872
	miR-132-3p	0.311193	1.3074
	miR-151a-3p	0.123749	1.2283
	miR-22-5p	0.256583	1.17228
	miR-323b-3p	0.335878	1.13647
	miR-92b-3p	-0.132014	1.04067
	miR-374a-5p	-0.100253	0.747446
	miR-3960	-0.132049	0.747265
	miR-369-5p	0.255564	0.713204
	miR-29a-3p	0.0964483	0.698873
	miR-340-5p	0.102874	0.685889
	miR-342-3p	0.111792	0.667036
	miR-92a-3p	-0.0790332	0.589334
	miR-191-5p	-0.0615752	0.588527
	miR-324-3p	0.0962295	0.577616
	miR-874-3p	0.12371	0.556029
	miR-130b-5p	-0.190975	0.534514
	miR-145-5p	0.0908702	0.510612
	miR-148b-3p	-0.0408565	0.498031
	miR-1307-3p	-0.0552019	0.49529
	miR-769-5p	0.0949778	0.464752
	miR-223-3p	-0.0655367	0.456071
	miR-425-3p	0.0853876	0.424193
	let-7i-3p	-0.137263	0.421249
	miR-30e-3p	0.0636573	0.39585
	miR-122b-3p	0.108447	0.355374
	miR-30a-5p	-0.0642555	0.320242
	let-7b-3p	-0.0732303	0.310884
	miR-223-5p	-0.0736553	0.288924
	miR-1307-5p	-0.086107	0.270983
	miR-142-5p	-0.0265255	0.252471
	miR-1-3p	-0.0925268	0.242912
	miR-6131	-0.0316861	0.228361
	miR-126-5p	-0.0272045	0.226232
	miR-100-5p	-0.0599203	0.224434
	miR-122-5p	-0.0728123	0.220637
	miR-651-5p	0.0794843	0.183141
	miR-335-5p	0.0271002	0.184282
	miR-99a-5p	-0.0379517	0.160096
	miR-21-5p	0.0167554	0.141978
	miR-331-3p	0.0424695	0.139527
	miR-652-3p	0.0417874	0.129437
	miR-654-3p	0.0510919	0.12348
	miR-130b-3p	-0.0225475	0.121353
	miR-30a-3p	0.0319973	0.110754
	miR-185-3p	0.0205285	0.0948793
	miR-1908-5p	0.0243473	0.0850897
	miR-200c-3p	0.0233973	0.0795401
	miR-191-3p	0.0280799	0.0776173
	miR-454-5p	-0.000486159	0.00119798
	miR-629-5p	0.000152778	0.000701404

## Sheet: Figure 2e
Figure 2e
	Sample	Cohort	BRCA status	BRCA status detailed	Ovaries at testing	miR-493-5p	miR-139-3p	miR-20b-5p	miR-4433b-5p	miR-320b	miR-421	miR-106b-5p	let-7b-5p	miR-19b-3p	miR-134-5p	miR-4433a-3p	miR-182-5p	miR-500a-3p	miR-485-3p	miR-30d-5p	miR-1304-3p	miR-17-5p	miR-375-3p	miR-1273h-3p
	30223-076	BWH	Mutated	Mutated	yes	-1.05131	1.88574	-0.653514	0.483881	0.81546	-0.518395	-0.318196	-0.519043	-1.00276	-0.455135	0.483881	-1.03432	-0.122253	-1.12642	-1.10747	1.22016	-0.462703	0.378033	0.960661
	30223-065	BWH	Mutated	Mutated	yes	0.470047	0.474532	-0.780198	0.900306	0.779513	-1.13329	-0.661619	-0.450639	-0.928986	0.393274	0.900306	-0.739944	-0.73095	-0.279697	-0.616382	-0.261778	-0.767489	0.488941	0.606855
	30223-083	BWH	Mutated	Mutated	no	1.69663	1.40248	-1.42375	0.96061	0.0896779	-1.22331	-1.02812	-0.774412	-1.15264	1.83288	0.96061	-1.23113	-0.147867	1.63843	-1.42407	1.22196	0.0755427	0.735543	0.031518
	30223-022	BWH	Mutated	Mutated	yes	0.227437	1.37049	-0.247579	0.694023	0.894627	-0.233568	-0.44001	-0.517	-0.42365	0.0675225	0.694023	-0.450666	0.292423	-0.456953	-1.16089	0.0472752	-1.0635	1.31917	0.480107
	30223-026	BWH	Mutated	Mutated	no	0.828596	0.32544	-1.0738	-1.27656	0.876388	-1.03947	-0.984346	-1.00345	-0.93286	0.908478	-1.27656	-0.869837	0.240728	1.06874	-0.0206528	0.666146	-2.26909	0.453381	-0.666992
	30223-074	BWH	Mutated	Mutated	no	-1.45094	-0.75362	0.469139	0.242421	2.2308	-0.233444	0.270526	0.270688	0.0933753	-1.71792	0.242421	1.70189	0.121071	-1.21253	0.589067	0.327016	-0.0499181	0.521786	-0.953628
	30223-006	BWH	Mutated	Mutated	yes	0.65432	1.02512	-0.610603	1.62048	-1.05438	-0.6216	-0.80591	-1.43276	-0.513184	0.77975	1.62048	-0.0777682	-0.456811	0.844289	-1.31426	0.440966	-0.911261	-1.02644	0.779824
	30223-092	BWH	Mutated	Mutated	no	0.429455	0.357363	0.00806402	-0.344714	0.203235	0.360624	-0.270741	0.251144	-0.0782594	0.0776786	-0.344714	-0.686491	0.728053	-0.0866043	0.739203	0.693482	0.100671	-0.0221427	0.761824
	30223-007	BWH	Mutated	Mutated	no	-0.374317	-0.629402	0.932468	-1.67126	0.473645	0.454092	1.4637	0.583135	0.547073	-0.790701	-1.67126	0.507485	0.634364	-1.49705	0.503477	-0.737788	0.581594	0.36174	-3.04893
	30223-061	BWH	Mutated	Mutated	yes	0.662522	0.684544	-0.468218	-0.207982	0.224397	-0.16865	-0.0369086	0.0732504	-1.16227	0.612178	-0.207982	0.0669529	-3.90891	0.642935	-1.15724	1.0429	-0.417824	1.14548	-0.685534
	30223-068	BWH	Mutated	Mutated	yes	0.173133	0.899475	-0.43974	-0.0690773	1.50139	-0.203572	0.220891	0.619978	-0.710798	0.157856	-0.0690773	0.354322	-1.11521	0.0783696	0.129351	-1.65788	-0.209638	0.746038	-2.31401
	30223-087	BWH	Mutated	Mutated	yes	1.06377	-0.725495	-0.494165	0.927988	-0.619273	-0.184709	-0.44658	-1.1639	-0.440662	1.65043	0.927988	-1.16772	0.015546	1.56342	-0.22601	-0.0966589	-0.883957	-0.725407	0.101885
	30223-041	BWH	Mutated	Mutated	yes	0.619782	1.03033	-1.69907	0.329727	1.27297	-1.59335	-1.92602	-0.265318	-2.18519	1.09515	0.329727	-1.16474	-0.0373007	0.635844	-1.09771	0.888757	-0.140545	1.8198	0.221295
	30223-008	BWH	Mutated	Mutated	yes	-0.168612	-0.215654	-0.298692	0.0521639	1.37789	-0.382148	0.337864	0.436058	0.302035	1.04856	0.0521639	-0.232602	-0.535097	-0.061652	-0.711013	0.525122	-1.40323	0.620165	0.0590145
	30223-066	BWH	Mutated	Mutated	no	0.957019	0.0742566	-1.38368	-0.452639	4.01033	-2.70951	-0.480391	-1.35399	-0.50052	0.675371	-0.452639	-0.0114339	0.272668	0.391268	-1.77671	0.684128	0.275071	0.375161	0.223125
	30223-097	BWH	Mutated	Mutated	no	0.832496	0.37709	-1.69571	0.721825	1.31087	-0.116609	-1.14623	-1.10761	-0.840222	0.868338	0.721825	-1.40862	-0.638368	0.470494	-1.20148	-1.73507	-0.422695	1.151	0.893425
	30223-067	BWH	Mutated	Mutated	no	0.523137	-0.420412	0.914844	-0.706319	-0.348703	-0.537663	0.598784	0.914904	-0.422685	0.278789	-0.706319	0.550965	-0.124071	0.395083	-0.624322	-0.139203	0.933687	-0.388658	-0.651216
	30223-015	BWH	Mutated	Mutated	yes	0.956964	0.609171	-0.62253	-0.285785	-0.38579	0.35465	-0.677869	-1.09033	-0.0611603	1.07659	-0.285785	-0.387145	0.308721	0.756647	0.255917	0.729671	-1.1912	0.726624	0.694532
	30223-073	BWH	Mutated	Mutated	no	-2.99213	-1.06458	0.249471	-3.28447	0.0330423	-0.876325	1.27128	0.880784	0.260812	-1.95238	-3.28447	0.978331	0.644371	-4.36459	1.04761	-0.113569	0.521766	-0.197883	0.0310157
	30223-054	BWH	Mutated	Mutated	no	0.218832	1.1656	-0.608568	-0.381163	0.788286	-0.235104	0.480772	0.741091	-0.621548	-0.126323	-0.381163	-0.68163	-0.411244	0.452233	-0.166031	-0.879161	0.867672	1.70035	-3.87995
	30223-084	BWH	Mutated	Mutated	yes	1.30715	0.430808	-0.605318	1.11455	0.330655	-1.09319	-0.523058	0.298825	-1.0112	1.00074	1.11455	0.0426445	0.140427	0.907191	-0.614525	-0.516201	-0.150179	-0.220045	0.251794
	30223-090	BWH	Mutated	Mutated	yes	-0.0446283	-0.150884	-1.23274	-0.515606	0.351908	0.00549073	-0.4038	-0.931327	-0.604779	-0.168203	-0.515606	-0.656334	0.550558	-1.05534	-0.0479674	0.0680462	-1.55954	0.447371	-0.0833858
	30223-014	BWH	Mutated	Mutated	no	-0.0674685	-0.836735	1.04095	-1.14832	-0.538007	0.948789	0.13998	0.485052	0.785453	-0.799227	-1.14832	1.26411	0.949543	-0.838741	1.81741	-0.778049	0.0916738	-0.38167	-0.265482
	30223-029	BWH	Mutated	Mutated	yes	0.596916	1.1558	-1.38177	0.8974	0.19112	-0.364451	-1.55492	-1.60331	-0.713246	0.122983	0.8974	-0.864881	-0.259162	0.0120841	-0.236609	0.925219	-1.13081	0.895473	0.954252
	30223-030	BWH	Mutated	Mutated	no	-0.493522	0.840685	0.412919	0.237628	-0.534406	-0.0266141	0.79072	-0.84824	0.893539	-0.523377	0.237628	0.779616	0.378193	-0.425297	-0.202598	0.390132	-0.401588	-0.204147	-0.147049
	30223-017	BWH	Mutated	Mutated	no	-0.148238	-0.444054	0.918614	-0.80151	0.487205	1.33278	1.25883	0.96674	1.48863	0.316024	-0.80151	-0.0542815	0.923561	-1.20143	0.97734	0.539533	-0.5587	-1.31335	-0.96017
	30223-057	BWH	Mutated	Mutated	no	1.13582	0.803105	-0.946799	0.701442	0.729966	-2.22993	-0.813858	0.309456	-1.56873	1.59616	0.701442	-0.142655	0.335831	0.834871	-1.45103	0.296294	0.400944	0.566929	0.96344
	30223-046	BWH	Mutated	Mutated	no	0.432297	1.15122	-0.937226	1.17196	1.2597	-1.33147	-1.43845	-0.738997	-0.179906	0.523296	1.17196	-1.94679	-0.795584	0.306896	-1.10184	-0.407351	-1.76829	0.59695	0.886747
	30223-020	BWH	Mutated	Mutated	no	0.600439	0.0717249	0.0297266	-0.205431	-1.10683	0.28296	0.35383	-0.0583866	-0.0817251	0.833686	-0.205431	-0.313472	0.00758174	0.28063	-0.277793	0.443685	-0.273767	-0.511256	0.00880526
	30223-081	BWH	Mutated	Mutated	yes	0.514124	1.26905	-1.89748	1.7497	3.09897	-0.148275	-1.52232	0.0654058	-2.32879	0.853052	1.7497	-1.84247	-0.540687	0.739571	0.659286	0.31829	-0.791111	3.05995	0.779355
	30223-031	BWH	Mutated	Mutated	yes	-2.23255	-2.18109	-1.17238	1.35116	-0.00369791	-0.921814	-2.7745	-1.38421	-0.45658	0.10541	1.35116	-0.629796	0.989766	0.454698	-0.332564	1.82834	-1.50238	-1.21551	1.59614
	30223-035	BWH	Mutated	Mutated	yes	0.805477	-0.406936	0.038918	0.562291	0.467279	-0.133545	0.262806	0.829964	-0.0338864	0.302578	0.562291	0.25504	-0.368979	0.802602	-0.790095	-1.07493	0.798736	0.899757	-0.248819
	30223-036	BWH	Mutated	Mutated	no	-0.221598	0.495686	-0.331668	0.0501473	0.812277	-0.736263	-0.37965	0.136431	-0.375441	-1.07173	0.0501473	-0.169486	-0.546548	-0.207017	-1.04885	-0.386538	0.447602	1.10462	0.226822
	30223-094	BWH	Mutated	Mutated	yes	0.388827	2.24715	-1.33052	1.34782	1.13273	-0.146632	-0.935637	-0.46135	-1.05789	0.241802	1.34782	-0.681873	0.566673	0.417427	-0.629811	0.64636	-0.82732	0.356307	0.757197
	30223-004	BWH	Mutated	Mutated	yes	-0.424573	0.623115	-0.223163	1.0709	0.321239	0.978717	-0.0995509	-1.2621	-0.0696082	-0.517919	1.0709	-0.369897	0.19378	-0.196778	0.144934	-0.0210097	-1.55493	0.652252	-0.938819
	30223-023	BWH	Mutated	Mutated	no	-1.41659	0.0241662	0.519213	-0.212432	0.190542	0.545293	-0.104816	-0.131993	1.13375	-1.08655	-0.212432	-0.729275	0.804722	-1.20729	-0.326754	0.0339963	-0.962695	0.507244	-0.79907
	30223-075	BWH	Mutated	Mutated	yes	0.561683	-0.127244	-0.290379	0.501929	0.126303	-0.212512	0.150491	-0.0216617	-0.355044	0.674659	0.501929	-1.00963	0.356779	0.546907	0.27581	0.215999	-0.0486826	-0.011432	0.42185
	30223-059	BWH	Mutated	Mutated	no	1.76753	0.992449	-1.24347	-0.149113	-0.228869	-1.20161	-0.836813	-0.639466	-1.20379	1.97004	-0.149113	-0.679636	-0.636468	1.68945	-1.236	0.567237	-0.740045	0.136357	1.55906
	30223-044	BWH	Mutated	Mutated	yes	0.912692	0.654773	-1.47213	0.343129	1.19336	-2.02857	-0.76946	-0.317276	-1.07377	0.658275	0.343129	-1.81789	0.315411	0.366031	-1.10029	-1.13003	-0.312941	0.927224	0.833104
	30223-009	BWH	Mutated	Mutated	no	0.4285	0.490766	-0.861847	-0.0603486	0.271345	-0.629424	-0.183206	-0.371996	-0.475013	0.605128	-0.0603486	-0.653766	0.170025	-0.406516	-0.355629	0.943503	-0.855548	0.221737	0.569401
	30223-095	BWH	Mutated	Mutated	no	-0.651014	1.5364	-1.38421	1.5908	0.344372	-0.309387	-1.69987	-1.08556	-1.24126	-0.179761	1.5908	-0.883427	0.0417544	-0.102956	-1.41732	1.32656	-1.42485	0.402508	0.730445
	30223-050	BWH	Mutated	Mutated	yes	0.957624	0.623366	-0.813512	1.43545	0.298424	0.298055	-0.360447	-0.956447	-0.243364	1.24244	1.43545	-0.711106	0.161984	1.13531	0.577778	1.13586	-1.68611	-0.0160434	0.164532
	30223-039	BWH	Mutated	Mutated	yes	-2.89631	-0.223756	0.111216	-0.295876	-0.0489382	0.396179	0.912052	-1.44808	0.531243	-2.56623	-0.295876	0.348752	-3.80814	-1.00242	-0.89036	-1.46534	-0.0374942	0.0242472	-2.55872
	30223-028	BWH	Mutated	Mutated	no	0.837927	1.26676	-0.894912	0.277924	0.0674919	-0.796236	-0.662812	-1.40415	-0.545392	0.688854	0.277924	-1.09263	-0.130842	0.595841	-2.09221	0.948375	-0.677046	0.798572	1.1365
	30223-098	BWH	Mutated	Mutated	yes	0.78852	0.511501	-0.141991	-0.188244	0.333403	-0.354135	-0.027952	-0.239594	-0.10902	0.239826	-0.188244	-0.194363	-0.257081	0.286716	-0.259883	0.636043	0.282191	1.63439	0.761399
	30223-082	BWH	Mutated	Mutated	no	-3.0198	1.15183	0.183546	1.32721	0.285626	-0.486633	0.531675	0.569902	-0.255968	-0.0841308	1.32721	-0.710153	-0.15993	0.268176	-0.479316	-0.330962	0.457714	0.453732	1.24658
	30223-088	BWH	Mutated	Mutated	yes	0.280011	0.100129	0.482699	0.793626	-0.709948	1.77763	-1.07826	-1.53315	-0.500427	0.251448	0.793626	-0.722092	0.953887	-0.0950247	1.74524	0.623933	-1.29924	0.0853991	1.05455
	30223-063	BWH	Mutated	Mutated	no	1.29359	0.742733	-0.66417	0.977557	0.310017	-1.27055	-0.58806	-0.897003	-1.20656	1.18652	0.977557	-0.56671	-0.251357	1.39496	-1.45009	0.349625	-0.778142	0.488448	0.753573
	30223-016	BWH	Mutated	Mutated	no	1.37478	1.09697	-1.08526	1.35164	-0.384225	-0.489231	-0.805908	-1.57307	-1.25007	1.55759	1.35164	-1.28347	-0.244366	1.2647	-1.4576	0.468273	-1.00427	-0.20638	0.867106
	30223-079	BWH	Mutated	Mutated	no	0.191675	-0.474187	-0.688361	-0.611352	0.228978	-0.847869	0.538332	-0.33509	-0.27982	0.474586	-0.611352	-0.482462	-0.292016	-0.315194	-0.2878	-1.17001	-0.416675	-0.116442	-0.122766
	30223-013	BWH	Mutated	Mutated	no	-0.241471	-0.555211	0.503645	-0.742626	0.641543	0.794124	0.31598	-0.201067	-0.417702	-0.615734	-0.742626	-0.247362	-0.0603135	-0.49262	-0.419904	0.202224	-0.141915	0.935532	-0.0353656
	30223-055	BWH	Mutated	Mutated	yes	0.179343	1.05411	-0.513853	0.883935	-0.547826	-0.224413	-0.511882	-1.14055	-0.594004	0.27812	0.883935	-0.972285	-0.112035	0.197789	-0.548404	0.296653	-0.759358	-0.730044	0.738235
	30223-071	BWH	Mutated	Mutated	yes	-1.38837	-0.184988	0.202159	-1.1527	1.16694	0.69144	0.532388	0.417817	-0.0937936	-1.58361	-1.1527	0.613862	0.130248	-1.08215	0.619001	-0.127945	-0.272701	0.352975	-0.268492
	30223-012	BWH	Mutated	Mutated	no	0.696335	2.05488	-1.20403	1.35315	0.895089	-0.526086	-1.66103	-0.960026	-1.50192	0.879779	1.35315	-1.25288	0.624209	0.816054	-0.746381	0.274071	-1.44602	0.854898	-0.736735
	30223-032	BWH	Mutated	Mutated	no	0.919871	0.86682	-1.88134	0.27089	0.793801	0.279317	-1.14961	-2.27919	-0.272352	1.14771	0.27089	-2.13863	-0.160257	0.862306	-0.0136775	1.62286	-1.41437	-0.293751	0.969813
	30223-047	BWH	Mutated	Mutated	yes	0.129274	0.185368	0.0319619	-1.6384	0.487804	-1.17349	0.391392	-0.158287	-0.913208	1.18173	-1.6384	-0.333099	-0.0879559	1.16912	-1.45998	-0.225287	0.557885	1.56652	0.37487
	30223-045	BWH	Mutated	Mutated	no	0.649212	1.30842	-0.672041	-0.572287	1.31712	-0.524228	-0.921997	-0.524653	-0.97322	1.09611	-0.572287	-0.928271	0.060341	1.36563	-0.151276	1.103	-0.653673	2.22592	0.534718
	30223-058	BWH	Mutated	Mutated	yes	0.0688722	-1.37436	2.09157	-0.210424	-0.437096	2.12076	1.80566	2.03193	1.50064	-1.70517	-0.210424	2.46889	0.716827	-0.834099	2.17452	-0.000765038	1.7441	-1.19752	0.653875
	30223-003	BWH	Mutated	Mutated	no	0.279955	0.35107	0.172728	-0.0677804	0.253134	0.29716	-0.493085	-0.959755	-0.0573848	-0.249083	-0.0677804	-0.0191504	0.665639	0.342739	0.728226	-0.699204	-1.0876	1.07037	0.0651971
	30223-025	BWH	Mutated	Mutated	yes	1.33729	0.818381	-1.01051	0.524233	-0.0978526	-0.893599	-1.22242	-1.06532	-1.22175	1.64137	0.524233	-0.70853	0.427186	1.37631	-1.13192	0.846383	-0.746992	0.328284	0.349691
	30223-078	BWH	Mutated	Mutated	yes	0.6627	0.146232	0.147446	-0.671606	0.0136731	0.960269	0.227018	0.335954	0.24678	0.432537	-0.671606	-0.148489	0.389661	0.43852	0.203828	-0.748772	0.35007	-0.0427832	0.561109
	30223-096	BWH	Mutated	Mutated	yes	-2.47059	-1.29037	1.13566	-0.673672	-1.12997	0.880085	1.1487	0.472001	0.838587	-0.219306	-0.673672	1.73697	0.779245	-0.42091	0.914091	-0.466503	0.450804	-1.42556	-0.788188
	30223-048	BWH	Mutated	Mutated	no	0.60352	0.245692	-0.162396	0.495849	0.827076	-0.0514354	0.41522	-0.365568	-0.468272	0.562741	0.495849	-0.732384	0.432022	0.631241	-0.337746	-0.449242	0.173629	1.00126	0.427711
	30223-011	BWH	Mutated	Mutated	no	-0.577543	0.612982	-0.537726	0.963475	1.34819	-0.990082	-0.563429	-1.02273	-0.488268	0.273898	0.963475	-1.41491	-0.668332	0.00154416	-1.04704	0.108118	-1.74423	1.06792	-0.406852
	30223-056	BWH	Mutated	Mutated	yes	0.578831	0.1774	-0.244897	0.330542	0.87481	-0.921546	0.644706	-0.369868	-0.226573	0.19022	0.330542	0.0165548	0.650138	0.681354	-0.362393	-0.560483	-0.222484	0.700686	-0.450571
	30223-010	BWH	Mutated	Mutated	yes	0.550769	0.272315	-0.558727	0.540537	0.423539	0.633499	0.130914	-1.14429	0.0821858	0.562556	0.540537	-0.285971	0.00348745	0.612999	0.0400985	0.763334	-1.49662	-1.24657	-0.0601558
	30223-027	BWH	Mutated	Mutated	no	0.282849	1.0953	0.266323	0.785012	0.156926	-0.106317	0.29906	0.648069	0.140915	0.233263	0.785012	0.852147	-0.0467244	0.0750411	0.0616718	0.427656	0.216891	0.440141	0.305264
	30223-062	BWH	Mutated	Mutated	yes	1.135	0.22814	-1.39691	0.247783	2.89889	-3.60739	0.411415	0.585041	-2.08008	0.640877	0.247783	-0.99682	-3.68957	1.02868	-1.92867	-0.229564	1.64665	1.525	1.45891
	30223-040	BWH	Mutated	Mutated	no	-1.04947	0.503866	0.605766	-0.60614	0.128671	0.877365	0.153599	-0.718938	0.255971	-1.18087	-0.60614	-0.760926	0.0166065	-0.992398	-0.0173577	0.473789	0.0457688	0.0541813	0.746358
	30223-001	BWH	Mutated	Mutated	no	-0.545557	0.689544	0.33308	-0.948131	0.422117	0.190542	0.46335	-0.0916616	0.388245	-0.662394	-0.948131	0.404472	0.0445193	-0.647087	0.329889	0.562193	-0.613491	1.33049	0.486176
	30223-021	BWH	Mutated	Mutated	yes	1.06473	0.0064744	-0.0563568	0.49049	-0.710565	0.0680766	-0.540512	-0.765521	-0.0162444	0.854764	0.49049	-0.138922	-0.0392535	1.00094	-0.416773	1.03586	-0.558575	-0.529894	0.767686
	30223-072	BWH	Mutated	Mutated	no	-0.291263	-0.199095	-0.434685	-0.326274	0.327327	1.35018	-0.43674	-0.482216	0.371005	-0.774169	-0.326274	-0.897095	0.265945	-1.30753	1.99603	1.05576	-1.01477	-0.352888	0.559514
	30223-089	BWH	Mutated	Mutated	no	0.860766	1.56063	-2.06184	1.44839	0.815456	-0.462031	-2.13551	-0.101501	-2.61209	1.51727	1.44839	-1.48867	-1.1054	1.6044	-0.480732	-0.208234	-0.438047	1.43079	0.818759
	30223-077	BWH	Mutated	Mutated	yes	-1.65352	-3.56667	1.30066	-3.25545	-1.68421	0.988241	1.45779	2.09158	1.61408	-2.49832	-3.25545	2.27705	1.0269	-2.69114	2.63541	-0.932128	1.68503	-3.18393	-0.906064
	30223-018	BWH	Mutated	Mutated	no	0.88983	0.503561	-1.09294	1.24955	-0.0932444	0.12146	-1.38179	-1.52214	-0.30691	1.32671	1.24955	-1.35079	0.215324	0.524039	-0.264326	0.505675	-1.39524	0.389013	-0.855543
	30223-085	BWH	Mutated	Mutated	yes	1.29264	0.848913	-1.1254	1.37105	0.0286674	-0.779563	-1.01771	-0.376074	-0.994733	0.826458	1.37105	0.247197	0.244276	1.39827	-0.855689	0.0999307	-0.333465	0.284811	0.685669
	30223-064	BWH	Mutated	Mutated	no	-1.74742	-1.69265	1.62601	-2.37908	-1.21636	1.36265	2.79766	0.294695	2.00817	-2.68471	-2.37908	2.47586	0.46983	-2.05578	0.80144	-2.40215	2.2803	-1.86153	-1.55032
	30223-002	BWH	Mutated	Mutated	no	0.590445	0.275027	-2.05355	0.599073	1.1715	-1.0447	-2.02292	-3.83237	-1.07112	-0.083538	0.599073	-2.13583	0.300889	0.560207	-0.502387	0.459454	-2.29927	0.306006	0.294921
	30223-005	BWH	Mutated	Mutated	yes	0.281096	1.21556	-0.70693	0.589124	-0.488835	-0.313167	-1.10818	-1.40865	-0.713622	1.20266	0.589124	-0.559859	-0.448162	0.5516	-1.09839	1.70968	-1.32417	-0.128273	0.707625
	30223-042	BWH	Mutated	Mutated	no	0.355481	0.358699	-1.22273	0.738086	1.57501	-0.245514	-0.703996	-0.963931	-0.912645	0.0948073	0.738086	-1.47186	0.161885	0.444921	-0.716826	-0.0220915	-0.13569	0.512638	0.920142
	30223-060	BWH	Mutated	Mutated	no	0.806745	1.18775	-0.809143	0.341327	0.522535	-0.287212	-1.53983	-0.222633	-1.53285	0.887787	0.341327	-1.2575	-0.176594	0.811945	-0.494316	0.455592	-0.498849	0.689265	1.63347
	30223-053	BWH	Mutated	Mutated	no	0.429455	-1.37802	-1.99241	-0.74241	1.58822	-0.444317	-0.840063	0.216051	-2.21904	1.41501	-0.74241	-0.982143	-3.69697	0.102699	-1.03712	-5.0131	1.78639	0.736258	0.479003
	30223-019	BWH	Mutated	Mutated	no	-0.637808	0.864074	0.481981	-0.8924	0.0132686	0.619627	0.0660027	0.0841143	0.398148	-0.453364	-0.8924	0.124709	0.675373	-1.50736	0.147685	-0.299652	-0.242754	0.820171	-2.23208
	30223-093	BWH	Mutated	Mutated	yes	-0.60931	0.791463	-0.734909	0.393577	0.22786	-1.45823	0.49146	0.17514	-0.725588	-0.084922	0.393577	-0.986383	-0.545558	0.223289	-1.12612	0.6032	0.54128	0.705789	1.26525
	30223-069	BWH	Mutated	Mutated	no	0.246232	-0.308316	0.550396	0.0939289	-1.61422	-0.948999	1.34003	0.857661	0.239488	-0.418298	0.0939289	1.45193	-3.52484	0.138634	-0.985851	-0.224909	1.57013	-1.46835	1.12763
	30223-043	BWH	Mutated	Mutated	yes	-0.371635	0.932261	-1.07813	0.378496	1.31312	0.291466	-0.858682	-0.451221	-1.10355	0.209202	0.378496	-0.231693	0.540101	0.140284	-0.941796	1.7782	0.471736	1.77997	1.00792
	30223-070	BWH	Mutated	Mutated	no	0.376143	1.33005	-0.272485	0.146446	0.684483	-0.196279	0.563281	0.286939	-0.122517	0.339183	0.146446	0.507234	-0.557571	0.526651	-1.07434	-0.247356	0.236832	-0.0404279	0.758454
	5544-149	CCGP	Mutated	BRCA2	yes	1.09131	-0.0373971	-1.94085	1.06094	-0.281968	-1.12945	-0.867278	-1.4294	-0.982138	1.23503	1.06094	-1.6432	-0.511576	1.11303	-1.10028	-1.0335	-0.591356	0.996859	0.515566
	5544-131	CCGP	Mutated	BRCA2	yes	0.617538	-1.057	-1.08717	0.183515	-0.677697	-0.463168	-1.01603	-0.598126	-1.4503	0.915054	0.183515	1.73319	0.606604	0.389981	-0.675702	0.956017	-1.93398	-1.01512	1.1447
	5544-132	CCGP	Mutated	BRCA1	no	0.61775	1.166	-2.40142	-0.119873	1.73935	-1.2019	-2.16333	-0.472646	-3.1899	0.442714	-0.119873	-0.722399	0.247301	-0.689408	0.102076	-0.0630856	-4.15094	0.42752	0.849739
	5544-133	CCGP	Mutated	BRCA2	yes	0.387665	0.520492	-0.288758	-0.811796	1.62125	0.509085	-0.348551	1.03522	-1.00169	0.440442	-0.811796	0.564438	-0.311711	0.474609	0.649962	0.162054	-1.73344	-0.321797	-0.256097
	5544-134	CCGP	Mutated	BRCA1	yes	1.18079	0.532382	-1.80708	0.351719	-0.464014	0.468372	-1.44422	-1.63169	-0.272965	1.15559	0.351719	-1.72123	-0.245435	0.59861	-0.0115248	0.125473	-0.792031	1.04355	1.17742
	5544-135	CCGP	Mutated	BRCA2	yes	-0.646413	1.13028	-0.363234	0.0352548	0.64603	-1.87247	-0.232449	0.0944655	-0.770227	-0.718542	0.0352548	0.51946	0.208632	0.93236	-0.979209	-0.945742	-0.687544	1.60566	-0.813685
	5544-137	CCGP	Mutated	BRCA1	no	1.47905	-1.42068	0.2492	0.234868	-0.686623	1.05591	0.261538	-2.05346	0.0392183	1.81044	0.234868	1.04738	1.68298	-0.874254	-0.878503	0.784574	0.614316	-2.03357	-0.246712
	5544-138	CCGP	Mutated	BRCA1	no	-1.24312	0.874902	-0.802351	0.156045	1.24583	0.14812	-0.467294	-0.0769341	-0.472226	-1.11253	0.156045	-0.321728	0.522431	-0.288056	-0.287772	-0.281871	-1.26014	0.498621	-0.203792
	5544-140	CCGP	Mutated	BRCA1	yes	1.69471	0.661786	-0.832423	0.542608	-1.04458	0.924364	-0.546554	-1.07055	-0.0279472	1.57734	0.542608	-1.09502	-0.829583	0.376886	-0.532857	0.379268	-0.172284	-0.862208	0.841335
	5544-141	CCGP	Mutated	BRCA1	no	-0.592532	0.185446	-0.416515	-0.0680308	0.179447	0.205797	-0.358342	-0.494515	0.0900709	-0.651179	-0.0680308	-0.028285	0.374693	-1.20597	-0.743576	0.321147	-0.61423	0.633735	0.444002
	5544-142	CCGP	Mutated	BRCA2	yes	1.26242	0.429319	-0.382457	1.29758	-1.58279	0.0294144	0.209993	-1.18559	0.453829	1.81242	1.29758	-0.154132	-0.804753	0.839658	-1.30004	-0.435783	0.729044	-0.854148	0.883738
	5544-144	CCGP	Mutated	BRCA2	yes	-0.803138	0.885157	-0.690865	0.610512	0.87334	-0.178379	-1.06423	-0.618746	-0.863462	-0.112146	0.610512	0.583513	-1.43995	-0.00795271	-0.437031	-1.55244	-0.797727	1.63511	-0.0554347
	5544-145	CCGP	Mutated	BRCA2	yes	0.11818	-0.481314	0.380032	0.560756	-0.0476522	0.932226	0.672762	-0.0834109	0.382475	0.0856569	0.560756	-0.711926	0.741192	-1.39321	-0.415041	0.612244	0.546585	-1.60325	-0.520342
	5544-146	CCGP	Mutated	BRCA2	yes	-1.34837	1.58822	-1.25539	-0.279089	0.622641	-1.39107	-0.959085	-0.64662	-2.46182	-1.52855	-0.279089	-0.514061	-1.72253	-0.938211	-0.955015	-3.24435	-1.292	1.45705	-0.53343
	5544-130	CCGP	Mutated	BRCA1	yes	0.967985	-0.216168	-1.74822	-0.121983	0.0466091	-0.130386	-0.0895514	1.08102	-1.15523	-0.290218	-0.121983	0.094786	-0.281386	0.0987694	0.537712	0.796418	-1.56661	0.115354	1.42561
	5544-148	CCGP	Mutated	BRCA1	yes	0.580028	0.745287	-0.122628	1.07809	0.0878395	0.464925	0.609689	-1.05984	0.6968	0.238767	1.07809	-0.858261	0.045055	-0.303938	-0.934593	-0.495369	0.772816	-0.173586	0.846821
	5544-139	CCGP	Mutated	BRCA2	yes	0.433179	-1.01649	-0.546495	-0.671292	-0.212485	-0.406353	-0.764444	-0.1604	-0.854352	-0.271313	-0.671292	-0.352246	-0.316763	-0.463614	-0.846107	-1.04045	-0.358748	-0.927799	0.540416
	5544-143	CCGP	Mutated	BRCA2	yes	-0.141382	0.388972	-1.21597	1.04809	-0.816415	0.0590039	-0.102696	-0.849261	-0.278682	1.35069	1.04809	-0.573753	-0.621981	0.470226	-0.894604	-0.340972	-0.445773	0.721225	0.168003
	5544-116	CCGP	Mutated	BRCA1	yes	-1.32458	0.342586	-1.48469	-0.649391	4.37979	-1.10061	-2.98121	-1.7161	-1.91429	-1.77688	-0.649391	-1.06925	1.25579	-1.02741	-0.214915	1.82004	-2.50191	3.43972	0.267267
	5544-128	CCGP	Mutated	BRCA1	no	0.288557	0.704335	-0.873826	-0.0245574	0.218443	-1.27238	-1.50554	2.03626	-1.40403	-0.182293	-0.0245574	0.141572	0.455753	0.219596	1.10093	0.72398	-1.98136	1.66856	0.593285
	5544-105	CCGP	Mutated	BRCA2	yes	-0.0913283	0.418922	-0.0780617	0.320385	1.06001	-0.10222	-0.770751	-0.316181	-0.0643321	0.055592	0.320385	0.862554	-0.143432	0.706925	-0.139564	0.518688	0.0777344	1.02838	0.148367
	5544-150	CCGP	Mutated	BRCA1	yes	-0.13359	-2.35245	0.0440078	-0.325235	0.0723186	0.668094	0.528469	-0.397582	0.435023	-0.418054	-0.325235	0.809871	0.741265	-0.857242	-0.986037	0.991948	0.665558	-1.44732	-0.82513
	5544-108	CCGP	Mutated	BRCA2	no	0.382138	2.05268	-5.63973	2.5146	1.38089	-2.14798	-1.37256	-1.59104	-2.89536	1.88412	2.5146	-2.0841	-3.77304	2.45049	-1.26516	-0.400374	-2.85544	-0.10533	2.41706
	5544-109	CCGP	Mutated	BRCA2	yes	-2.97399	2.53135	-3.67848	1.509	0.404029	-3.47217	-1.92373	-0.485742	-2.40661	0.134489	1.509	-2.4245	-4.13733	1.35722	-0.808656	1.06692	-2.23133	1.00935	1.30987
	5544-110	CCGP	Mutated	BRCA1	yes	0.541774	0.868902	-0.0367523	0.176546	1.96344	-1.68938	-0.0460745	0.877779	-0.260639	-0.426708	0.176546	1.15765	0.613071	-0.651313	1.07584	0.533445	-0.360145	1.6112	0.420839
	5544-111	CCGP	Mutated	BRCA1	yes	-0.385995	-0.524951	0.0997374	-0.827613	0.712638	-1.55057	-0.0240835	-0.563855	-0.580867	0.00242488	-0.827613	-0.183656	0.940451	-0.7753	0.3156	-0.396475	-0.310065	-0.258671	0.169806
	5544-112	CCGP	Mutated	BRCA2	yes	-0.308905	0.323466	-0.165652	0.391372	0.594441	-0.544301	-0.0251619	-0.516195	-0.0781692	-0.135174	0.391372	1.32937	-0.0843352	-0.00260667	-0.51165	1.43174	0.308088	-0.531175	-0.38171
	5544-113	CCGP	Mutated	BRCA2	yes	-0.132223	0.676947	-0.0973942	0.0924623	1.3823	-0.256006	0.306952	-0.361582	-0.0515524	0.423971	0.0924623	0.967231	0.372162	0.112511	0.28376	0.860209	-0.426935	0.321504	0.73389
	5544-114	CCGP	Mutated	BRCA1	yes	0.898935	0.251748	9.15415e-05	-0.356619	2.19073	-0.627084	-0.221924	0.043374	-0.349014	1.10255	-0.356619	-0.714584	-0.0870443	0.966017	0.774371	0.798231	-1.16275	2.66698	-0.987326
	5544-115	CCGP	Mutated	BRCA2	yes	0.341041	0.900479	0.507785	-0.937882	1.3788	-0.748627	-0.0917432	0.479828	0.112748	0.800063	-0.937882	-0.313469	-0.0549892	0.771291	0.125322	1.46482	-0.106311	1.65325	-0.123471
	5544-117	CCGP	Mutated	BRCA1	yes	0.173638	0.129618	-1.00007	0.563741	-0.192263	-0.564525	-0.355806	0.125223	-1.37029	-0.353451	0.563741	0.686945	-0.0448107	-0.425381	0.09626	1.15053	-1.37704	-0.291617	0.476801
	5544-118	CCGP	Mutated	BRCA1	yes	-0.480734	-1.49635	0.570056	-1.15719	1.10873	2.07938	0.826911	0.874999	1.9757	-1.09486	-1.15719	0.59672	1.75688	-2.4856	2.31326	1.92827	0.674279	-0.530365	-2.96139
	5544-121	CCGP	Mutated	BRCA1	yes	1.45818	-0.326188	-0.902815	0.499683	-0.045918	0.198136	-1.83349	-1.24615	-1.16987	1.84937	0.499683	-0.409775	0.843591	0.168494	-0.493401	1.51569	-0.5813	-1.47182	1.40097
	5544-122	CCGP	Mutated	BRCA2	yes	0.717663	0.0743125	-1.84235	0.580732	1.20884	-0.80943	-2.77837	-1.08886	-1.5959	0.288102	0.580732	-0.912171	0.702594	-1.10771	1.46854	-0.26215	-3.02203	1.19549	0.822441
	5544-124	CCGP	Mutated	BRCA2	no	-0.815588	-0.0065336	0.603649	-1.24358	1.65706	0.417239	0.50939	2.27851	0.252092	-1.11722	-1.24358	-0.366821	0.491987	-1.32585	3.05153	2.89773	0.130452	0.116196	-1.32122
	5544-126	CCGP	Mutated	BRCA2	yes	1.13165	0.642595	-1.15746	0.133654	0.684389	-0.723884	-1.72095	-0.279186	-1.79696	0.743935	0.133654	0.7305	-0.433123	0.187764	-0.0965747	-0.306874	-2.11806	0.152523	1.0464
	5544-127	CCGP	Mutated	BRCA2	yes	1.04078	0.0460237	-0.978106	1.05674	0.105318	0.284684	-0.905362	-0.235672	-1.17111	0.574524	1.05674	0.0450055	0.0437446	0.581631	0.252748	1.30208	-0.989126	0.0537871	1.12265
	5544-129	CCGP	Mutated	BRCA1	no	1.03106	0.0811041	-0.767189	0.756956	0.835326	-0.437643	-0.559043	-0.110435	-0.807283	0.656759	0.756956	-0.506497	-0.131959	0.0416063	0.649085	1.85296	-1.58823	-0.905314	1.05142
	5544-151	CCGP	Mutated	BRCA2	yes	-0.744395	-2.68813	0.551988	0.433037	-0.216592	0.61874	1.33537	-0.244709	0.917789	-0.971581	0.433037	1.08988	0.536237	-0.734198	-1.11525	-0.0118443	0.889984	-0.0472928	-1.05572
	5544-179	CCGP	Mutated	BRCA1	yes	1.03747	0.424888	-0.458979	0.459331	-0.208134	0.149501	0.0555141	-0.498086	0.0647302	0.837859	0.459331	-1.71115	-0.97996	0.918578	-0.175174	-2.02068	0.000300087	-0.575617	0.347014
	5544-155	CCGP	Mutated	BRCA2	no	-0.0685682	0.112768	0.0851225	1.06934	-0.250757	0.137705	0.499607	-0.239127	-0.189675	-0.572354	1.06934	0.647778	0.262599	-0.535985	-1.39837	-0.347854	0.465821	-0.516087	-0.149911
	5544-184	CCGP	Mutated	BRCA2	yes	-0.367274	0.108642	-1.23847	-0.458217	0.66938	1.05859	0.257908	-0.842042	0.582505	0.311542	-0.458217	-0.746116	0.330552	-1.06246	-0.261511	0.468942	0.000973531	-0.653704	-0.667666
	5544-185	CCGP	Mutated	BRCA1	yes	0.707138	-0.729122	0.746663	-1.13835	0.450286	0.338135	1.34211	-0.182302	0.880077	0.932986	-1.13835	0.000287562	-0.338761	0.917188	-0.671831	1.02079	0.789844	0.313401	-1.20277
	5544-186	CCGP	Mutated	BRCA2	yes	-2.04563	-0.174842	0.738637	-0.0843969	1.30288	0.810862	1.02846	-0.171521	0.497245	-0.352126	-0.0843969	0.14326	-0.612959	0.326851	-0.00600251	0.620444	1.02974	0.692527	-0.714018
	5544-188	CCGP	Mutated	BRCA1	no	-0.637658	1.12427	-0.655406	-0.626217	0.515326	0.257809	-0.53263	-1.2492	0.0745228	-0.118395	-0.626217	-0.319923	-1.33981	-0.100139	-0.389579	-0.263313	0.175933	0.00785331	0.776544
	5544-189	CCGP	Mutated	BRCA1	yes	0.697062	-0.770262	0.347734	-0.678651	0.335204	1.33555	0.812187	-0.879512	0.977984	0.884546	-0.678651	-0.141915	0.797643	0.407068	0.363272	0.785411	0.3601	0.490915	-0.0288215
	5544-190	CCGP	Mutated	BRCA2	yes	-2.61126	2.26536	-1.06771	-0.582983	1.18829	-0.873072	-1.62416	-1.23354	-1.8646	1.24866	-0.582983	-0.944652	-0.357147	1.86752	-0.64587	0.921333	-0.218726	0.894425	0.840964
	5544-191	CCGP	Mutated	BRCA2	yes	-0.896594	0.806057	0.573458	0.984393	-0.442199	0.465246	-0.302748	-2.12217	-0.127519	-0.703085	0.984393	-0.479707	0.957004	-0.245824	-0.810144	0.460915	0.913863	-0.7707	-0.0187126
	5544-182	CCGP	Mutated	BRCA1	yes	0.632787	-1.43957	-1.08857	-1.26808	-0.978361	1.50381	-1.29427	-2.02969	-0.684498	0.489967	-1.26808	0.0893567	0.831778	-0.258399	-0.937237	1.65406	0.0477262	-0.523735	-0.364426
	5544-193	CCGP	Mutated	BRCA1	yes	1.18065	1.28071	-0.577126	1.55889	0.640003	-0.307822	-1.23527	-1.2519	-1.11173	1.65007	1.55889	-1.75545	-0.836387	1.52264	-1.00611	0.0163398	-0.200203	-0.235267	1.24472
	5544-195	CCGP	Mutated	BRCA1	yes	1.5637	-0.0329481	-0.875013	1.94567	0.293759	0.24166	-1.08592	-1.16355	-0.665153	2.20883	1.94567	-1.67959	-1.82959	1.86289	-0.514111	0.678051	0.239049	0.0264451	1.48285
	5544-196	CCGP	Mutated	BRCA1	yes	0.678713	-0.81484	0.463744	0.948143	0.710152	0.973768	0.791318	-0.00683186	-0.437043	1.07721	0.948143	0.636219	0.994657	-0.506046	-0.491804	1.20049	1.18892	-2.31599	-0.286973
	5544-197	CCGP	Mutated	BRCA2	no	-2.22313	-1.51397	0.958763	-1.06476	0.598017	0.377119	1.17827	-1.09811	0.822007	-1.26674	-1.06476	0.0215775	1.23524	-1.627	-0.385261	0.851712	1.45463	0.00695522	-0.778681
	5544-198	CCGP	Mutated	BRCA2	yes	-0.231798	-0.513892	1.09701	-0.638478	1.37727	0.655133	2.15309	0.00297481	1.26278	-0.0624341	-0.638478	0.378234	0.461108	-0.595375	0.166953	-0.108762	1.22675	1.71892	-2.15956
	5544-199	CCGP	Mutated	BRCA2	yes	1.3982	1.47636	-0.841986	-2.51706	0.888859	-0.0397319	-0.412367	-1.144	-0.687918	1.07946	-2.51706	-0.766648	-0.453131	0.709365	-1.32503	-0.553303	-0.293257	1.17958	-0.375439
	5544-200	CCGP	Mutated	BRCA2	yes	1.38314	1.36505	-0.91434	1.46732	-1.20821	0.214324	-1.19573	-2.75438	-0.852812	1.66608	1.46732	-1.22955	0.254621	0.95617	-1.69036	0.0761004	1.07912	-0.751631	0.967463
	5544-104	CCGP	Mutated	BRCA2	no	0.753018	1.48842	0.15353	-0.328453	2.11632	-1.16923	-0.330594	0.419868	-0.621978	1.70349	-0.328453	-0.677517	0.902045	1.29182	-0.201346	2.15852	-0.499242	1.83203	0.665313
	5544-194	CCGP	Mutated	BRCA2	yes	0.57551	1.20943	-0.98742	1.24244	0.906894	0.141497	-1.27097	-1.275	-1.58503	1.24894	1.24244	-1.32972	-0.591666	1.16971	-1.03831	0.0415471	-0.338082	0.438347	1.05869
	5544-181	CCGP	Mutated	BRCA1	no	0.0967373	-0.568783	-0.711139	0.605222	0.257169	-0.287517	-0.755999	-0.967476	-0.319436	-0.27058	0.605222	-0.842054	-0.0958259	-0.01181	0.195904	0.491745	-1.30802	1.44866	0.740406
	5544-180	CCGP	Mutated	BRCA2	yes	2.03566	-0.535752	-0.473612	1.30905	-1.49778	0.710376	0.245188	-1.72324	0.117447	1.89261	1.30905	-1.53416	-0.331413	0.836403	-1.33066	-0.0370096	0.579689	-0.917734	0.916266
	5544-178	CCGP	Mutated	BRCA2	yes	-1.07071	-0.184388	0.72193	-0.887086	-0.00828849	-0.224984	1.15438	1.21537	0.61544	-1.50343	-0.887086	1.6232	0.329033	-0.556072	0.747803	0.00405889	1.36846	-0.3839	-1.25932
	5544-156	CCGP	Mutated	BRCA1	yes	0.350694	0.0228554	-0.307524	-0.381111	-0.28858	-0.634807	-0.638277	-0.626669	-0.240277	0.207849	-0.381111	-1.48239	0.243746	-0.327643	-0.523586	0.871326	-0.584461	-0.101298	-1.11216
	5544-157	CCGP	Mutated	BRCA1	yes	0.772035	-0.271649	-0.403183	0.145269	-0.60161	-0.0308812	0.328747	-0.353807	0.156999	-0.0479855	0.145269	-2.17157	-0.114788	-0.757964	-0.76706	0.591131	-0.204797	0.363591	-0.275194
	5544-158	CCGP	Mutated	BRCA2	yes	0.563157	0.50112	0.0521873	0.0154795	0.0707782	-1.5002	0.220061	-0.459754	-0.156335	0.174799	0.0154795	0.690675	-0.363397	0.470131	-1.48882	0.00847289	0.536241	0.4144	0.0513736
	5544-159	CCGP	Mutated	BRCA2	yes	0.42912	0.23878	-0.493475	-0.076098	-0.477377	-0.165096	0.456173	-1.55501	-0.221459	-0.130552	-0.076098	-0.202778	-0.303382	-0.626687	-1.61889	0.344597	0.310594	0.753959	-0.877438
	5544-160	CCGP	Mutated	BRCA2	no	-1.83412	-0.103204	-0.0772825	0.208814	0.216512	-0.16005	0.238674	-0.652016	0.139246	-2.36771	0.208814	-0.585775	-0.0315232	-1.54871	-0.518371	-0.886823	0.0874531	1.54876	-0.410908
	5544-161	CCGP	Mutated	BRCA2	no	1.83319	0.267237	-0.537296	-0.776499	-0.783772	-0.111244	-0.763275	-1.19533	-0.766277	1.68084	-0.776499	-0.972835	-1.1686	1.26124	-0.878925	0.4935	0.302434	-0.365842	0.649591
	5544-164	CCGP	Mutated	BRCA1	yes	-0.184132	0.574419	0.408954	0.00846826	-1.16762	-0.0663141	0.319048	0.155401	0.256864	-0.251225	0.00846826	-0.536205	0.119679	0.0431511	-0.815953	-0.812596	0.97717	0.287362	-0.346656
	5544-165	CCGP	Mutated	BRCA2	yes	0.985804	-0.661989	-0.320205	0.55671	-1.69809	-0.595933	0.0112172	-1.53573	-0.0506991	0.416195	0.55671	-0.230702	-0.215708	-0.644224	-1.61968	-0.326197	0.562705	-0.145323	0.172791
	5544-166	CCGP	Mutated	BRCA1	yes	-0.142913	0.494628	-0.670949	0.336779	-0.689656	-0.193437	-2.53821	-1.30356	-1.25868	-0.385223	0.336779	-1.664	-1.31583	0.373355	-0.349003	0.443849	-1.04356	0.461955	1.17436
	5544-167	CCGP	Mutated	BRCA1	yes	-0.221136	0.849366	-0.0647835	-0.589384	-0.0957457	-0.549165	0.227315	-0.648026	0.24263	-0.721516	-0.589384	-0.537247	-0.551332	-0.726449	-1.16464	-0.577324	-0.329329	0.461296	0.293551
	5544-168	CCGP	Mutated	BRCA1	yes	0.224772	-0.713854	0.906199	-0.413854	-0.356527	0.458752	1.12585	-0.422603	0.101167	0.133185	-0.413854	-0.903408	0.7915	-0.301053	-0.7061	0.734916	1.18609	-1.25045	-0.522641
	5544-170	CCGP	Mutated	BRCA1	yes	-1.09056	-0.520336	-0.381101	-0.0533702	-0.104334	-0.891476	0.747268	-1.07173	0.254274	-0.830195	-0.0533702	-0.402547	0.601365	-1.09394	-0.551858	0.166073	-0.32863	0.392669	0.628576
	5544-171	CCGP	Mutated	BRCA1	no	0.648266	-1.56181	0.0169669	0.327858	-0.894003	-0.197479	0.929228	-0.504545	0.810583	-0.339278	0.327858	-0.0218217	-0.450499	-0.54282	-0.910959	-0.827778	0.33842	0.165898	-0.154129
	5544-172	CCGP	Mutated	BRCA1	yes	-0.92268	2.21062	-0.736103	1.41967	-0.663785	1.27308	-0.949388	-1.3561	-0.177913	0.342509	1.41967	-1.62794	-1.64556	0.2036	1.18864	1.85712	0.8863	0.213048	1.88883
	5544-173	CCGP	Mutated	BRCA1	yes	-0.321916	-0.134088	0.218195	0.421919	-0.334887	-0.490939	0.521081	0.0194993	0.237688	-7.86598e-05	0.421919	-0.50298	-1.44768	-0.31543	-0.784735	-0.578856	0.432165	1.43935	-0.0902642
	5544-176	CCGP	Mutated	BRCA2	yes	0.669424	0.0035559	-0.348545	-0.0554007	-0.178998	-0.612364	0.0010606	-0.908962	-0.270225	0.237666	-0.0554007	-0.947394	-0.108981	-0.148311	-1.31791	-0.688101	0.0871744	-0.520088	-0.131915
	5544-177	CCGP	Mutated	BRCA2	yes	0.646407	0.498879	-0.236731	0.810171	0.545462	-0.367412	-0.460509	-0.622548	-0.333749	0.403568	0.810171	-1.39176	-0.510206	0.673762	0.162105	-0.259067	-0.590692	-0.251493	0.750414
	5544-154	CCGP	Mutated	BRCA2	yes	0.818027	-0.0442233	-0.931289	0.996411	0.169724	0.10234	-1.28013	-1.66783	-0.648329	1.10436	0.996411	-1.13232	-0.473775	0.771083	-1.00409	0.482609	-0.362441	0.557946	0.744445
	5544-103	CCGP	Mutated	BRCA1	yes	-1.27764	-0.565919	0.731919	-0.996042	1.88412	-0.139633	1.43286	1.18867	-0.182372	-2.08749	-0.996042	0.668586	0.368149	-2.62246	0.923209	0.0714065	0.0759227	0.955715	-1.06257
	5544-152	CCGP	Mutated	BRCA2	yes	-0.328369	0.512011	-0.319029	-0.188257	-0.177892	-0.226869	0.294822	-0.582311	0.0596736	-0.651805	-0.188257	-0.137508	-0.173857	-0.166798	-0.489727	-0.288974	0.141026	0.380281	-0.230922
	5544-101	CCGP	Mutated	BRCA1	yes	-1.28065	-0.225239	1.2115	0.078263	1.8201	1.12404	1.49795	0.681977	0.311126	-0.536174	0.078263	0.137318	0.451577	-0.0464246	0.733572	2.31916	1.02872	0.710649	0.398727
	5544-029	CCGP	Mutated	BRCA1	yes	-0.363536	-1.36717	0.583194	-0.953713	1.31132	0.973032	0.936791	-0.162065	1.16344	-0.0640885	-0.953713	-0.0357937	1.41344	-1.16642	1.03571	1.11604	0.666318	-0.117159	-0.62988
	5544-030	CCGP	Mutated	BRCA2	yes	0.143008	-1.79822	0.462158	-0.921918	-0.193471	0.223194	1.34897	0.0444505	0.829513	-0.314044	-0.921918	0.0697789	0.0248688	-1.09055	-0.839717	-0.225818	0.309307	-1.13155	-1.51959
	5544-031	CCGP	Mutated	BRCA2	yes	-0.541288	0.608695	-0.752629	-0.752675	0.0256916	1.38585	-0.762315	-0.793751	-1.53067	-2.6751	-0.752675	1.25836	0.255071	-1.61216	-0.889677	1.07005	-1.20495	-0.463969	0.963075
	5544-032	CCGP	Mutated	BRCA1	yes	-3.79366	0.505085	-1.13242	-1.23286	0.659059	-2.54475	-0.840157	-1.09544	-0.70275	-1.76942	-1.23286	-0.363875	0.302534	-0.626773	-0.437488	-0.00275422	-0.964418	1.3158	0.213789
	5544-034	CCGP	Mutated	BRCA2	yes	-0.0682241	-0.0999315	-0.0732305	-0.399668	-0.217285	-0.200023	0.156524	-0.618684	0.370327	-0.114797	-0.399668	0.47057	-0.269439	-0.322413	-0.879258	-1.22029	-0.0862257	-0.0166581	-0.340368
	5544-036	CCGP	Mutated	BRCA1	yes	0.434184	0.8045	-0.657281	0.66011	0.141492	-3.24404	-1.96661	0.540223	-1.66725	-0.048996	0.66011	-2.16867	-0.491354	1.47008	1.40893	0.904741	-1.10058	1.76411	1.42228
	5544-037	CCGP	Mutated	BRCA1	no	0.0178214	-0.0804999	0.958085	-1.43409	0.504772	0.533059	1.53697	1.25485	1.32539	-0.412258	-1.43409	0.343135	0.158895	-0.654064	0.910888	-0.00151269	0.964956	0.505789	-1.4127
	5544-028	CCGP	Mutated	BRCA1	yes	0.287027	0.11566	-0.690018	-0.472661	0.293874	-0.56817	-0.457421	-0.456722	-0.360593	-0.470511	-0.472661	-0.803313	0.211634	-1.56321	0.230939	1.13618	-0.495838	-0.686814	-1.14338
	5544-038	CCGP	Mutated	BRCA1	yes	0.513016	0.303224	-0.653847	0.633414	-0.322718	-1.27052	-0.952798	-2.33369	-0.61006	0.281748	0.633414	-1.52563	-0.646544	0.650979	-1.18706	0.256005	-1.62638	0.184408	0.461091
	5544-040	CCGP	Mutated	BRCA2	yes	-0.189359	-0.458509	-0.288235	0.361814	-0.78963	0.310253	0.113829	-0.38683	-0.454972	-0.380486	0.361814	0.881404	-0.48485	-1.00261	0.0907598	0.580759	0.15448	-0.215622	0.285921
	5544-041	CCGP	Mutated	BRCA1	yes	1.20921	2.6025	-2.24942	1.88779	-0.0910989	-0.130458	-2.56098	-0.653469	-1.86773	1.23801	1.88779	-2.15523	-0.437313	1.74607	0.561278	-0.378025	-2.63596	0.978904	1.86582
	5544-042	CCGP	Mutated	BRCA2	no	1.12845	0.130713	-1.10584	0.864219	-0.146697	-0.460921	-1.21604	-1.55073	-1.1588	1.29369	0.864219	-1.164	-0.0734224	0.819607	0.130471	0.823672	-0.966544	-0.835355	1.54465
	5544-043	CCGP	Mutated	BRCA2	yes	1.2989	0.530794	-1.18245	-0.00514668	-0.49504	-0.71441	-0.689411	-1.42046	-0.679324	1.57028	-0.00514668	-1.51232	0.00308411	1.45946	-0.796133	-0.60774	-0.739267	-0.620969	1.23756
	5544-044	CCGP	Mutated	BRCA1	yes	-0.0528034	0.185333	-2.36047	1.62328	-0.863731	-0.17684	-0.851815	-2.36503	-0.228872	1.13048	1.62328	-0.211984	0.454029	0.802113	-0.787895	-0.00902558	-1.26749	-0.226017	0.920058
	5544-046	CCGP	Mutated	BRCA1	yes	-0.499978	0.0661005	0.583239	0.848496	0.343902	0.126618	0.681615	0.825446	0.532051	-0.256775	0.848496	0.354901	-0.207737	0.662059	2.32633	-0.584108	0.365947	0.127508	0.10182
	5544-047	CCGP	Mutated	BRCA1	yes	1.00952	0.432436	-1.58951	1.3144	-0.42749	-1.15814	-2.25626	-0.519673	-1.17922	0.827033	1.3144	-0.324973	-0.560352	1.31589	-0.97632	-1.02089	-1.49206	-0.144011	1.0733
	5544-039	CCGP	Mutated	BRCA2	yes	0.560057	1.4177	-1.1921	1.2926	-0.12689	-0.0597287	-1.93855	-0.502163	-1.31711	0.861969	1.2926	-1.58836	-0.222704	1.3766	0.365059	-0.19124	-1.2198	0.42608	1.95487
	5544-026	CCGP	Mutated	BRCA2	yes	-0.798477	-0.556238	0.3078	0.355802	0.0366273	0.383784	1.47584	0.121567	0.74154	-1.54774	0.355802	0.782982	1.17325	-2.09881	-0.388713	0.310989	0.9422	-2.0794	-1.45396
	5544-024	CCGP	Mutated	BRCA2	yes	0.55406	0.0889838	-1.2171	-0.440831	-0.135466	-2.7225	-0.627482	-1.04365	-1.10662	0.76311	-0.440831	-0.714493	-0.28961	0.561009	-1.40274	-1.92205	-1.25706	0.956637	0.0584954
	5544-023	CCGP	Mutated	BRCA1	yes	0.262379	1.73218	-0.548067	0.727478	2.10677	-0.543915	-1.61698	0.0346842	-1.35084	0.64121	0.727478	-1.63068	-4.17888	1.4042	-1.15461	0.140328	-1.55729	2.60957	-1.69989
	5544-102	CCGP	Mutated	BRCA1	yes	1.42026	0.226108	-0.0768364	-2.91447	-0.455459	-0.0897238	-0.0113021	-1.54801	-0.0475156	1.249	-2.91447	0.285873	1.2977	-0.41865	-1.53539	1.65098	0.032074	-0.799136	0.653739
	5544-001	CCGP	Mutated	BRCA2	yes	-2.06572	1.23915	-1.5614	0.794137	2.11256	-3.14006	0.664082	1.06696	0.0885843	1.03266	0.794137	-0.538289	0.0162107	1.57513	-1.00584	-0.878125	-0.287366	-0.00150679	0.0074003
	5544-002	CCGP	Mutated	BRCA2	no	0.389771	1.37418	-0.160567	0.844189	0.493302	-1.37196	0.0804867	0.566317	-0.773626	0.608546	0.844189	-0.366452	-2.80103	1.70784	-2.79633	-2.37275	0.0492576	1.18689	0.0658764
	5544-003	CCGP	Mutated	BRCA1	yes	-0.861919	1.87059	-0.0354565	1.72934	0.868769	0.373395	-0.628124	-1.68773	-0.918405	-0.0578825	1.72934	-2.29221	-0.48257	0.622039	-1.87808	-0.0979904	-0.0572791	0.663899	0.422669
	5544-006	CCGP	Mutated	BRCA2	yes	0.139937	0.0797436	0.119809	-0.374526	1.15273	-0.87821	0.757812	-0.818764	1.04683	0.939344	-0.374526	0.233759	-0.312604	0.302861	-0.722753	-0.662966	0.623131	1.38905	0.315923
	5544-009	CCGP	Mutated	BRCA1	yes	0.401523	1.07479	-1.38122	2.17844	0.689029	-0.061658	-0.357705	-1.64687	-1.08721	2.90697	2.17844	-0.201217	-0.170765	2.24988	-1.71375	0.383419	-0.475419	-0.537427	1.30575
	5544-010	CCGP	Mutated	BRCA2	yes	0.60101	1.86606	-0.273708	1.60711	1.46872	-0.168983	0.763551	0.564847	-0.905175	0.976286	1.60711	0.0529272	-1.84587	1.15684	-1.69346	-1.15594	-0.116843	0.82435	-0.720324
	5544-011	CCGP	Mutated	BRCA1	yes	-0.332813	0.77156	-0.142251	2.05318	0.763833	-0.351388	0.400819	-0.500391	-0.0505716	0.483622	2.05318	-0.446522	-1.88507	1.66333	-2.136	-1.96316	0.636703	-0.126308	0.357479
	5544-012	CCGP	Mutated	BRCA2	yes	0.509829	0.673716	-0.172398	1.70004	0.385892	0.430188	-0.925341	-0.407291	-1.42121	0.437203	1.70004	-0.522054	0.061039	0.59682	-1.26447	1.24099	0.374174	0.109237	0.503128
	5544-013	CCGP	Mutated	BRCA2	yes	0.93855	1.29762	0.502032	1.34557	-0.0298339	1.58424	0.0812527	-1.12826	-0.806273	0.869532	1.34557	0.450171	1.10926	0.973484	-1.05344	1.79447	1.26951	-0.948089	1.17446
	5544-014	CCGP	Mutated	BRCA2	yes	-3.35165	1.32478	0.952931	0.784051	1.79151	0.944001	0.460465	0.478672	-0.0348235	-0.653615	0.784051	1.13465	-0.672284	-0.171815	-1.62699	-1.28831	0.923094	1.46257	-0.927621
	5544-015	CCGP	Mutated	BRCA2	yes	-0.270996	0.389506	0.0566249	0.487174	0.998136	0.392253	0.725488	-0.880722	-0.384586	0.3255	0.487174	-0.172102	-0.239772	0.516528	-1.76534	-1.15373	-0.407091	0.645883	-3.62517
	5544-016	CCGP	Mutated	BRCA1	yes	0.667993	1.04487	-0.144476	1.0091	-0.244354	-1.01041	0.01873	-0.694718	-0.334263	1.07729	1.0091	-0.595298	-0.118643	1.68412	-2.07408	-1.53163	-0.240797	0.656882	0.206413
	5544-018	CCGP	Mutated	BRCA1	yes	-0.876506	0.582001	0.310617	1.44231	0.703879	1.24529	0.394205	-0.566937	0.450913	0.00105832	1.44231	-0.0743111	-0.113858	0.552952	-0.861809	0.809188	0.791341	0.504111	0.05913
	5544-019	CCGP	Mutated	BRCA2	yes	1.2668	1.13139	0.0961077	1.02049	0.310484	-0.68926	0.127589	-0.771286	-0.83965	1.50263	1.02049	-0.723346	-0.373609	1.51115	-1.69627	-0.115139	0.164661	-0.0338459	0.0024425
	5544-021	CCGP	Mutated	BRCA1	no	0.397531	1.82004	-0.68382	1.57338	0.605805	1.82229	-0.673097	-0.850591	-0.707592	0.971085	1.57338	-1.79612	-0.0264286	1.45933	-1.19907	0.647201	0.144518	0.632344	0.84953
	5544-022	CCGP	Mutated	BRCA2	yes	1.36389	0.128898	-0.870939	2.2289	-0.0606149	0.168349	-0.759258	-1.43603	-1.47323	1.80619	2.2289	-0.187535	0.329215	2.08446	-1.52276	0.34423	0.645647	0.0233029	0.962472
	5544-048	CCGP	Mutated	BRCA1	no	-0.686173	0.359225	-0.0602072	-0.676735	2.20629	-0.686053	0.0350872	0.183785	0.00221903	0.643242	-0.676735	-0.613407	0.0466469	0.263066	1.20426	-1.11851	-0.873011	2.47803	-1.23424
	5544-049	CCGP	Mutated	BRCA1	yes	-0.634052	0.453009	-0.0764981	-0.863551	0.370332	-1.15419	-0.119457	0.358214	-0.455208	-0.959545	-0.863551	-0.207895	0.0705416	-0.0270325	0.532369	-0.336928	-0.692718	0.0743759	1.15208
	5544-008	CCGP	Mutated	BRCA2	no	0.85246	0.371231	0.386876	1.72002	2.83151	-0.0367596	-0.543177	-0.620596	-0.68881	1.4047	1.72002	0.206425	1.31205	1.31925	-0.930729	0.905204	-0.0752771	0.645055	0.134081
	5544-095	CCGP	Mutated	BRCA2	yes	0.926786	0.648039	-0.583674	-0.07262	0.328403	-0.240813	-0.00311578	0.319071	-0.347428	0.361735	-0.07262	-0.397595	-0.284391	0.256388	-0.399221	0.90779	-0.219432	0.107909	0.848008
	5544-078	CCGP	Mutated	BRCA2	yes	-0.0440951	0.423184	-0.653666	-0.870693	-0.0795421	-1.07672	0.218297	-1.00645	0.260063	-0.31858	-0.870693	-0.462522	0.640321	-1.48148	-0.631605	-0.0670393	-1.00644	0.243004	-0.231138
	5544-079	CCGP	Mutated	BRCA1	yes	0.400725	-0.564624	-0.365661	-0.213168	0.568974	-0.615902	-0.0818663	-0.187741	-0.165728	-0.243997	-0.213168	1.62295	-0.504622	-1.103	0.512636	-0.473991	-0.610067	0.522936	-1.10906
	5544-080	CCGP	Mutated	BRCA2	yes	0.534046	0.751226	-0.489462	0.620108	0.160022	-0.684212	-0.413728	0.842049	-1.05102	0.0156369	0.620108	0.636018	-0.374871	0.619903	0.300015	0.761593	0.102243	1.72706	1.02307
	5544-081	CCGP	Mutated	BRCA1	yes	0.37002	0.0711665	-0.196247	-0.31693	0.465477	-0.205334	0.337855	-1.17319	0.206794	-0.183739	-0.31693	1.14326	0.611408	-0.969151	-0.174501	0.208611	-0.339511	1.76069	0.580687
	5544-083	CCGP	Mutated	BRCA2	yes	0.420992	0.89357	-0.717273	0.575481	0.566662	-0.730783	-0.140777	-0.244772	-0.548883	0.329258	0.575481	0.722916	0.367179	0.627755	0.460741	1.01493	-1.07237	0.271206	0.164944
	5544-085	CCGP	Mutated	BRCA1	yes	-0.849681	1.65543	-1.42922	0.48354	0.382526	-1.70942	-0.448589	0.503449	-0.6019	-1.17992	0.48354	-0.76313	-0.504176	-1.12598	1.11034	-1.47112	-0.926698	1.60044	0.926981
	5544-087	CCGP	Mutated	BRCA1	yes	-0.213346	1.39571	0.20222	0.717968	0.791661	0.1806	-1.87332	0.653346	-1.34405	1.33119	0.717968	-1.89646	-5.0925	1.47838	0.752088	-0.941078	-0.500459	1.49818	1.31076
	5544-076	CCGP	Mutated	BRCA1	yes	-0.201249	0.946071	0.443479	0.432047	-0.264799	-0.583621	0.669424	-0.334316	0.296674	0.0934704	0.432047	-0.300481	0.125284	-0.0706594	-0.351854	0.376448	-0.273353	-0.755836	-0.504267
	5544-088	CCGP	Mutated	BRCA2	yes	1.1341	0.263528	-1.25683	1.00189	-0.412485	-0.510275	-0.731538	-0.608569	-0.467452	0.513336	1.00189	-1.01822	-1.09227	0.403067	-0.184776	-0.588411	-0.399938	0.401907	0.77834
	5544-091	CCGP	Mutated	BRCA1	yes	1.62827	-0.503601	-0.367535	1.06869	-0.486	-0.657733	0.15593	-0.474868	-0.651106	0.824504	1.06869	0.585263	0.532777	0.342023	-0.281974	0.565526	-0.14587	0.262801	0.928945
	5544-092	CCGP	Mutated	BRCA1	yes	0.0277619	0.817855	0.557566	-0.906817	0.742283	-0.0690353	0.753148	0.75872	0.43877	-0.513884	-0.906817	0.951023	0.150532	0.0392214	1.2506	0.157254	0.486089	0.343519	-0.221685
	5544-093	CCGP	Mutated	BRCA1	no	0.740312	1.577	0.0203459	-1.97626	2.88113	0.251022	1.31269	-0.215591	0.221944	2.53703	-1.97626	0.0929857	0.97632	1.53681	0.432416	2.07376	-0.18302	-0.00578507	0.458778
	5544-094	CCGP	Mutated	BRCA2	yes	0.913149	0.483321	-0.154892	1.16953	0.977733	-0.575527	-1.51319	-1.09282	-0.677092	1.6167	1.16953	-0.801917	0.379093	0.91828	0.269455	0.468911	-0.472716	0.394475	0.612705
	5544-096	CCGP	Mutated	BRCA1	yes	-0.0144428	-0.261715	0.163009	0.0301327	1.48795	-0.849437	0.870243	-0.191715	0.425306	0.0164845	0.0301327	-0.301102	0.569056	-0.447819	0.172646	1.6044	-0.079495	0.194291	0.427604
	5544-097	CCGP	Mutated	BRCA1	yes	0.830514	1.36494	-1.02171	0.580056	1.11504	-0.75113	-1.19947	-0.781983	-1.55644	1.05994	0.580056	-1.73621	-0.295579	0.788226	-0.401898	0.219544	-0.852991	0.28442	1.65615
	5544-099	CCGP	Mutated	BRCA2	yes	0.695171	-0.659253	0.576216	-1.14441	0.0388764	0.579932	1.11009	-0.929787	0.371713	0.280707	-1.14441	0.63079	0.821885	-1.90486	-0.289307	1.56086	0.395931	-0.871445	-0.442673
	5544-090	CCGP	Mutated	BRCA1	yes	1.74558	0.317067	-1.01695	1.41662	-1.21764	-0.695437	-0.805828	-1.41842	-0.591149	1.0179	1.41662	0.297865	-0.0797788	0.696728	-0.0793752	0.48301	-0.357133	-0.00592243	1.68323
	5544-075	CCGP	Mutated	BRCA1	yes	0.159912	0.598137	-0.394571	0.139945	0.268832	-1.60182	-0.0929186	0.504326	-0.722206	0.277663	0.139945	0.144488	0.758711	0.780192	0.756632	-0.615294	-0.445129	1.66417	1.08338
	5544-084	CCGP	Mutated	BRCA2	yes	1.09526	1.04545	-1.17509	-0.760328	-0.583817	-1.3838	-1.40865	0.0181474	-2.68124	0.214194	-0.760328	-2.58975	-0.800353	0.920869	0.417865	0.642392	-1.35172	0.251028	1.4363
	5544-070	CCGP	Mutated	BRCA1	yes	-1.14738	0.591737	0.216375	-0.39386	0.0741184	-1.51965	0.541435	0.817277	-0.214152	-0.742826	-0.39386	0.480564	0.426398	0.435733	-0.262886	0.0839583	0.281869	1.35713	0.287232
	5544-051	CCGP	Mutated	BRCA2	yes	0.284793	0.182265	-0.505071	-0.885824	0.230094	0.25092	0.153857	-0.83536	0.926304	0.147418	-0.885824	-0.60858	-0.0459676	0.433003	-0.929516	0.622184	-0.446269	1.14434	-1.1425
	5544-053	CCGP	Mutated	BRCA1	no	0.407157	1.29546	-1.17084	1.60668	0.272444	-0.378552	-1.28677	0.464694	-1.45938	0.673871	1.60668	-1.55335	-0.504453	1.50252	-0.201722	-0.686603	-1.27247	2.10932	1.67157
	5544-054	CCGP	Mutated	BRCA2	yes	0.346617	-0.518411	-1.34778	0.340038	-0.168521	-0.0125773	-1.01018	-0.511542	-0.830106	-0.293467	0.340038	-0.62318	-0.0265756	0.153571	-1.17826	-0.349478	-1.74142	-0.0905671	0.415635
	5544-074	CCGP	Mutated	BRCA2	yes	-1.27033	-0.628492	-0.0658359	-1.06219	-0.336081	-0.589138	0.26967	0.236002	-0.302071	-1.69048	-1.06219	0.540442	0.210148	-0.535045	-0.734611	-0.318313	0.321599	0.411495	-0.541531
	5544-055	CCGP	Mutated	BRCA2	yes	1.00494	0.815281	-0.145386	0.733622	0.263995	-0.4299	-0.840628	1.15251	-1.00158	0.509454	0.733622	-0.105477	-1.43393	1.4097	0.562194	-0.548079	-0.0603295	-0.487292	0.420215
	5544-056	CCGP	Mutated	BRCA2	yes	0.132572	-0.253973	-0.753846	0.377128	-0.401209	-0.638149	-0.23622	0.38029	-0.761148	-0.470845	0.377128	0.15974	-0.709109	-0.894731	0.0237031	-0.38714	-0.544998	0.095375	-0.416989
	5544-057	CCGP	Mutated	BRCA1	yes	-0.134096	0.228964	-0.216178	-0.641295	-0.402565	-1.40436	-0.687201	0.706818	-1.16092	-0.827354	-0.641295	2.27034	-0.137048	0.0672703	-0.968159	-1.09396	-0.821936	0.161798	-0.752837
	5544-058	CCGP	Mutated	BRCA1	yes	1.93115	0.541947	-0.648226	0.273623	-1.21055	0.291965	-0.253471	-1.06827	-0.146568	1.00103	0.273623	0.71892	-0.488551	0.600187	-0.829476	-0.00461695	0.114144	-0.209834	0.898773
	5544-059	CCGP	Mutated	BRCA1	no	-0.205463	2.80651	-0.521968	1.7498	-0.118471	-1.3163	-2.92248	-0.0917803	-2.23485	0.433199	1.7498	-1.22682	-0.239928	1.78836	-0.612825	-0.876702	-0.886472	1.56763	1.96986
	5544-050	CCGP	Mutated	BRCA1	yes	1.35805	-0.173328	-0.281178	1.52336	-0.621147	0.677566	-0.0724473	-0.161956	0.0856789	1.37486	1.52336	-0.58181	-0.426785	-0.113805	0.225783	0.167958	-0.0369002	-1.64289	0.334834
	5544-061	CCGP	Mutated	BRCA2	yes	-1.33867	0.360577	0.606855	0.224505	0.510521	0.5211	0.800494	0.894877	0.412503	-1.15533	0.224505	-0.645423	0.667514	0.465974	0.856297	-0.0919933	0.107514	1.21281	-1.51496
	5544-062	CCGP	Mutated	BRCA2	yes	-0.320109	0.505572	-0.21246	-0.351537	0.521201	-0.958936	0.871852	0.00306475	-0.242064	0.651499	-0.351537	0.20411	0.122375	1.06089	-0.866054	-0.844545	-0.593741	0.33009	-0.383999
	5544-063	CCGP	Mutated	BRCA2	no	0.320231	0.690437	-0.735118	0.867137	0.537429	-0.698275	-1.54215	-0.44383	-0.524357	0.150674	0.867137	-0.3305	-0.675606	-0.420576	-0.295766	-0.697215	-1.95491	0.557745	0.954148
	5544-064	CCGP	Mutated	BRCA2	yes	-0.786623	1.55491	-0.56435	0.0467645	0.680749	-2.88294	-1.28756	0.60847	-0.564879	-0.380986	0.0467645	-1.06239	-1.31455	-0.433052	0.8821	-0.41859	-0.827562	0.715553	-0.570555
	5544-065	CCGP	Mutated	BRCA1	no	0.127644	-0.785152	-0.370939	-1.55357	-0.419266	0.425468	0.557791	0.317721	0.236324	-0.647341	-1.55357	-0.980854	-0.482835	-0.920235	-0.595615	-0.555165	-0.258476	-0.403695	-0.89598
	5544-067	CCGP	Mutated	BRCA1	no	0.281977	-0.48793	0.450969	-1.28744	0.939718	0.497096	0.709304	1.40973	0.424837	-0.99159	-1.28744	0.118579	0.500707	-0.502935	1.42816	0.938915	0.553065	-0.476639	0.0309928
	5544-068	CCGP	Mutated	BRCA2	yes	-0.429245	0.329442	-0.161084	-1.73233	1.2498	0.301679	-0.238791	1.01849	-0.417156	0.097132	-1.73233	-0.0650084	0.226486	0.166626	0.642178	-0.0274689	-0.848779	0.467387	0.142178
	5544-060	CCGP	Mutated	BRCA2	yes	0.463749	-0.854801	-0.913795	1.54956	-0.542992	0.831145	-0.738436	-1.34505	-0.527177	0.486225	1.54956	-0.475728	-0.551454	0.338955	-0.417229	0.39157	-0.61673	0.13942	0.467853
	5544-069	CCGP	Mutated	BRCA2	yes	1.35407	0.686535	-1.11347	0.675481	-0.439321	-1.35679	-1.08263	0.356717	-2.5085	0.0927773	0.675481	1.7102	-0.0521818	0.490777	-0.182868	-0.621457	-1.68894	-0.157239	-0.40851
	DFCISample52_S2	DGO	Wild-type	Wild-type	yes	-1.19756	-0.959121	0.894351	-0.0741218	-0.515141	2.07394	-0.152259	0.805204	0.829856	-0.455135	-0.0741218	-0.646351	0.149348	-0.697861	1.60953	-0.217956	0.325626	-1.49499	-0.179999
	DFCISample48_S1	DGO	Wild-type	Wild-type	yes	-0.944403	-2.11126	1.1883	-1.7311	-2.1777	-0.669786	0.99723	-1.38159	1.78504	-0.742816	-1.7311	1.8361	0.192433	-1.52418	0.569219	-0.393577	0.942743	-2.2729	-1.45924
	DFCISample72_S8	DGO	Wild-type	Wild-type	yes	-0.0460695	-1.80568	1.18554	-0.718351	-1.25977	0.220193	0.581891	0.323812	1.51909	-1.22694	-0.718351	1.83195	0.988806	-1.17901	0.627619	-0.636591	0.488852	-2.56075	-1.09532
	DFCISample63_S3	DGO	Wild-type	Wild-type	yes	0.154355	0.322432	-1.42776	1.24344	-0.412715	-0.185364	-0.22822	0.162229	0.109645	-0.0872616	1.24344	-0.575534	-0.868022	0.930746	-0.35826	-0.290636	0.553743	-0.0685932	0.627791
	DFCISample98_S2	DGO	Wild-type	Wild-type	yes	0.107388	0.485378	0.717642	0.184658	0.713982	-0.692469	-0.442057	1.53088	-0.458234	0.469895	0.184658	-0.740521	0.477735	0.780962	0.914785	0.463416	-0.467254	1.07477	0.641244
	DFCISample92_S2	DGO	Wild-type	Wild-type	yes	0.199666	0.599037	-0.456353	0.826014	0.431424	-0.0648858	-0.556669	1.98816	-0.785841	0.85784	0.826014	-0.217221	-0.281967	1.49105	-0.636898	-0.580915	-0.359398	0.721096	0.857948
	DFCISample101_S	DGO	Wild-type	Wild-type	yes	0.0562855	0.575319	-2.27331	0.133116	-0.21639	-1.67439	-0.269619	2.11012	-1.08247	-1.74848	0.133116	0.892263	-2.38794	0.568541	-1.38584	-0.118608	-1.85591	-0.423702	-1.8482
	DFCISample94_S3	DGO	Wild-type	Wild-type	yes	-1.97692	0.791256	0.451838	0.69751	1.17249	0.732704	0.64717	0.254184	0.994793	-0.84852	0.69751	0.317793	1.04003	-1.67931	0.5137	1.01716	0.721058	0.161332	1.07286
	DFCISample104_S	DGO	Wild-type	Wild-type	yes	-0.637335	-0.479425	1.57911	-1.19271	-1.15068	0.329592	2.0095	1.28214	1.92107	-0.606475	-1.19271	0.451994	-1.51921	-0.198427	-0.59231	-0.38634	2.49877	-0.171393	-0.285122
	DFCISample73_S9	DGO	Wild-type	Wild-type	yes	0.630248	-1.77443	1.03046	-1.19279	-2.14426	0.771274	0.402616	-0.796003	1.80701	0.00583506	-1.19279	0.51328	0.595103	-0.148518	0.696494	-0.910285	0.797992	0.0561872	-0.48265
	DFCISample102_S	DGO	Wild-type	Wild-type	yes	-0.44326	-0.952001	1.06034	-0.687701	-1.52129	0.397182	0.853003	-0.0432782	1.08231	-1.06503	-0.687701	0.781361	0.846726	-0.941821	0.114053	0.221698	0.729045	-0.764635	-1.20012
	DFCISample54_S2	DGO	Wild-type	Wild-type	yes	-0.349562	-0.865546	0.680554	-0.482097	0.107786	2.10341	-0.338664	1.30079	0.466994	-0.499879	-0.482097	-0.758376	0.777222	-0.0139276	2.39986	0.611587	-0.474795	-0.819909	-0.21596
	DFCISample103_S	DGO	Wild-type	Wild-type	yes	-0.831421	-1.06758	0.812257	-1.83969	-1.3757	0.394271	1.33089	-0.228722	0.775123	-1.54636	-1.83969	1.56853	0.738388	-1.81722	0.776604	-0.747061	1.21765	-0.558752	-0.144407
	DFCISample70_S6	DGO	Wild-type	Wild-type	yes	0.554853	0.135898	0.778871	0.936006	0.78874	-0.0599317	-0.600512	1.38957	-0.4246	0.992143	0.936006	-0.0866723	0.681659	0.903301	-0.28214	-0.165765	-0.225946	0.594658	0.464391
	DFCISample90_S2	DGO	Wild-type	Wild-type	yes	0.498243	0.488683	0.381229	0.783593	0.456774	0.126624	-0.454014	1.04444	-0.615995	1.59022	0.783593	0.115461	-0.120628	1.26955	0.622492	0.455724	-0.740817	-0.430554	-0.38526
	DFCISample99_S3	DGO	Wild-type	Wild-type	yes	-0.0566424	-0.431157	0.798603	-0.578674	-0.820726	0.227761	0.814204	0.568383	0.269053	-0.985952	-0.578674	1.1929	0.53483	-0.543457	1.15467	-0.365878	1.10797	0.921327	-0.0420616
	DFCISample93_S2	DGO	Wild-type	Wild-type	yes	0.85081	-0.3651	1.10806	-0.631961	-0.517695	0.80837	0.982326	0.131755	0.758967	0.210869	-0.631961	1.36101	0.51799	0.224014	1.15927	-0.268489	1.18035	-1.0168	-0.369482
	DFCISample71_S7	DGO	Wild-type	Wild-type	yes	-0.33054	0.751673	0.697649	0.0236664	0.0553769	0.36887	0.4623	-0.467766	0.327945	0.0344347	0.0236664	-1.07726	0.359573	-0.105065	0.116649	-0.897482	0.585699	0.0471965	0.620556
	DFCISample69_S5	DGO	Wild-type	Wild-type	yes	-0.352001	-1.98134	1.05507	-0.803599	-0.462361	1.85101	0.368356	0.039803	1.40181	-0.759569	-0.803599	0.319893	1.00504	-0.857132	1.10149	-0.381558	0.693897	-0.755287	-0.0988495
	DFCISample100_S	DGO	Wild-type	Wild-type	yes	0.481607	-1.03918	0.680854	-0.389698	-1.12154	0.604175	0.839745	-0.0348968	0.85453	-0.216855	-0.389698	1.42597	0.66064	-0.759897	0.458595	0.074711	0.899403	-0.753758	-1.51418
	20439-041	IHCC	Mutated	Mutated	yes	0.697189	0.750129	-0.654011	0.774678	0.234275	0.726297	0.132338	-1.08168	0.137837	0.159824	0.774678	-0.191193	0.780836	1.07916	-0.959693	0.805196	0.0516617	-0.344565	0.578156
	20439-040	IHCC	Mutated	Mutated	yes	0.991868	0.537015	0.143864	0.523212	0.774766	-0.481648	-2.85143	0.528795	-0.933193	0.856636	0.523212	-0.32711	-1.11812	0.799937	-0.380924	-1.54342	0.570369	0.986161	0.787722
	20439-037	IHCC	Mutated	Mutated	yes	0.437347	-0.00461834	-0.511162	-1.38866	0.615066	-0.224093	0.457971	-0.294444	-0.888062	0.974825	-1.38866	-1.11287	0.772429	0.326367	0.12479	0.759825	-0.486754	0.872156	-0.856544
	20439-036	IHCC	Mutated	Mutated	yes	-1.36256	-2.50508	-1.24866	-1.48875	-1.76205	0.90801	-2.63098	-2.38236	0.547345	-3.69937	-1.48875	0.517914	-0.930712	-1.62897	-0.337225	1.76897	-4.02149	-2.91564	-0.959269
	20439-031	IHCC	Mutated	Mutated	yes	0.321264	1.18788	-0.311095	-1.25942	1.11803	-0.228824	-0.32624	0.0979401	-0.989255	0.294559	-1.25942	-0.818966	0.797228	0.805394	-0.296796	0.571346	0.115357	1.00904	0.975053
	20439-032	IHCC	Mutated	Mutated	yes	-1.33813	0.460573	-0.423844	-1.46414	1.19215	-3.08387	0.657772	1.16456	0.0622723	0.981647	-1.46414	0.976247	1.1124	-1.60318	0.606929	-0.72619	-1.22659	0.147976	-0.934008
	20439-030	IHCC	Mutated	Mutated	yes	0.768254	-0.517127	0.312281	0.760419	0.779935	-0.302655	0.477608	0.788303	-0.724389	0.836491	0.760419	0.729623	-0.925031	0.839623	-0.0967507	-1.32579	-0.0110512	0.933227	0.833214
	20439-029	IHCC	Mutated	Mutated	yes	1.25705	1.03191	-3.27471	-0.70471	1.26006	-2.7858	-1.73614	0.526237	-1.91364	-0.638242	-0.70471	-0.786313	-0.683798	-1.36231	0.254813	-1.05391	-0.331973	0.785364	1.43797
	20439-042	IHCC	Mutated	Mutated	yes	0.216834	0.977393	-0.240317	0.396455	0.460505	-0.00692752	0.331781	-0.10063	-0.428182	0.750045	0.396455	0.340946	0.898428	0.870959	0.267934	0.529321	-0.425276	0.0611947	1.20713
	20439-033	IHCC	Mutated	Mutated	yes	0.712651	-0.293548	-0.843344	0.141952	0.221501	0.538325	-0.739252	-0.661688	0.0700984	-0.16467	0.141952	-0.0615127	-1.0113	0.722774	-0.445616	-1.42302	-0.561915	0.178168	1.23878
	20439-043	IHCC	Mutated	Mutated	yes	0.915738	0.735764	-0.0659401	0.94705	-0.0177621	0.087343	0.149056	-0.544683	-0.818053	0.425423	0.94705	-2.09089	0.744546	1.51907	-0.542536	1.30749	-0.24105	-0.107888	1.22289
	20439-055	IHCC	Mutated	Mutated	yes	-0.695223	-1.68438	0.410682	0.897509	1.58155	0.0131727	0.0257473	0.0638956	-1.35959	-0.18245	0.897509	-2.18198	0.98831	-0.924277	-0.115676	1.00802	0.498792	0.989908	-0.269023
	20439-045	IHCC	Mutated	Mutated	yes	0.537215	0.552968	0.145568	0.425735	0.495669	-0.666206	0.628613	0.904054	-0.653667	0.0717649	0.425735	0.447677	-0.786565	0.227525	0.345539	0.836804	-0.241608	0.848611	0.69947
	20439-046	IHCC	Mutated	Mutated	yes	0.596595	0.851089	0.158214	0.89004	1.34295	-0.398629	0.194387	0.0960457	-1.53951	-0.163949	0.89004	-1.96779	-0.677894	-1.35593	0.0747358	-1.04726	-0.131811	1.1637	-0.691827
	20439-047	IHCC	Mutated	Mutated	yes	-1.33888	1.04111	-0.305913	0.653333	0.254772	0.136121	0.517395	0.934941	0.360907	0.871882	0.653333	-0.551396	-0.907562	0.962645	0.854144	-1.30611	-0.702394	0.252495	1.09904
	20439-048	IHCC	Mutated	Mutated	yes	-0.542313	-1.49632	-1.3662	1.7872	1.44204	-2.04395	-1.68757	0.819901	-4.06732	1.21721	1.7872	-1.36258	-0.128699	-0.207895	0.937055	-0.428279	-0.107578	1.15654	-0.110861
	20439-049	IHCC	Mutated	Mutated	yes	-1.75718	0.190369	-0.242283	0.425254	0.416225	0.124251	0.264994	-0.0871109	-0.238692	-0.824163	0.425254	0.193212	0.635748	0.186267	-0.194064	-0.114314	0.227691	-0.951977	1.06668
	20439-050	IHCC	Mutated	Mutated	yes	0.951968	0.622807	-0.502812	0.773811	0.425708	0.217118	-1.04622	-0.650942	-0.102328	0.282509	0.773811	-0.162727	0.981632	1.53882	-0.168905	1.09512	-0.114177	0.586885	0.77546
	20439-052	IHCC	Mutated	Mutated	yes	0.336233	0.728818	-0.08294	0.787197	0.983013	-0.809582	-0.306049	0.21436	-0.706523	0.594568	0.787197	-1.0977	-0.8111	0.608689	-0.0144518	1.1918	-0.194269	0.539137	1.13153
	20439-056	IHCC	Mutated	Mutated	yes	-0.841197	0.884888	-0.592929	0.455933	1.38832	-0.831337	0.539395	-0.00177308	-1.20173	0.408536	0.455933	-0.46274	-0.42094	-1.07842	0.263318	-0.757653	-0.551448	1.35359	1.13125
	20439-057	IHCC	Mutated	Mutated	yes	1.03665	-0.268031	-0.332411	0.126465	-0.730492	0.0193202	0.283033	-1.67654	0.153508	0.881065	0.126465	-0.853299	1.05145	-0.3644	-0.34812	0.901818	0.559546	0.181475	0.279373
	20439-058	IHCC	Mutated	Mutated	yes	-0.32581	0.28211	-1.44048	0.359561	0.959399	0.481976	0.291709	-0.494296	0.055082	0.56393	0.359561	0.130291	0.760716	0.426855	-0.593789	1.42433	0.283526	0.719901	-1.51751
	20439-028	IHCC	Mutated	Mutated	yes	0.884999	0.644366	-0.610759	0.501724	-0.276336	-0.239529	0.0272903	-0.436713	-0.767646	0.828332	0.501724	-0.147194	0.610142	0.962822	-1.01788	0.501815	0.24357	0.227586	0.796646
	20439-044	IHCC	Mutated	Mutated	yes	-0.70638	-1.6981	-1.37066	0.857903	-1.04587	-0.00140608	-1.87627	-3.08223	-0.151178	0.336808	0.857903	-0.34205	-0.28912	0.798449	0.324291	1.32203	-0.0811678	-0.222233	-0.280562
	20439-027	IHCC	Mutated	Mutated	yes	1.02273	0.300185	-0.28434	-2.25967	-2.21203	0.271293	-3.51086	-1.73033	0.747259	0.239596	-2.25967	1.28591	-1.67871	0.84166	-0.23213	-2.17523	-0.555986	-3.76271	-1.75053
	20439-034	IHCC	Mutated	Mutated	yes	-1.58702	-0.102319	-1.27184	-1.71495	-1.38078	1.04442	0.104961	-2.02354	0.427827	-0.546068	-1.71495	0.840456	0.669968	0.878566	-0.38874	-1.57956	-0.196138	-0.741264	-1.19144
	20439-025	IHCC	Mutated	Mutated	yes	0.851406	0.610306	-0.602727	0.918352	0.18764	-0.181741	0.0172915	-0.757527	-0.712865	1.00357	0.918352	-0.622092	1.01581	1.09619	-0.106971	-0.193349	-0.102371	0.099442	0.715094
	20439-026	IHCC	Mutated	Mutated	yes	0.721077	0.790804	-0.722199	0.346338	0.627092	0.212252	0.0588241	-0.457315	-0.0740356	0.760873	0.346338	0.109845	1.21229	0.685455	0.101749	0.699655	-0.58348	0.190624	0.593236
	20439-001	IHCC	Mutated	Mutated	yes	1.00319	0.811082	2.7068	1.43578	-0.292047	0.760622	-0.442466	-1.02202	1.73427	0.33047	1.43578	-0.987533	-1.76945	1.07304	-0.760307	-2.2775	0.298184	0.257456	1.21507
	20439-002	IHCC	Mutated	Mutated	yes	1.20932	1.04678	0.117529	1.47603	0.211624	-1.29028	-0.335651	-1.14996	-0.497074	1.12175	1.47603	-1.34033	-1.80769	0.891856	-1.06501	0.600264	-0.076059	0.285777	1.58087
	20439-003	IHCC	Mutated	Mutated	yes	1.19308	1.35609	0.56066	1.11781	-0.0664057	-0.466567	0.353589	-0.64084	-0.481073	1.0194	1.11781	-0.546245	-1.81284	1.1119	-1.1014	0.146459	-0.164275	0.722061	0.769236
	20439-004	IHCC	Mutated	Mutated	yes	-0.186839	1.66722	-1.35184	-0.182787	0.723696	-2.10903	-2.34925	-0.251082	-0.160759	-0.859624	-0.182787	0.177853	-0.691203	-0.557379	1.8616	-0.483164	-3.10828	0.953049	-0.705906
	20439-005	IHCC	Mutated	Mutated	yes	-1.60077	-2.15178	-0.193005	0.423863	-0.262145	0.0881239	0.125993	-1.77669	0.698088	-0.165258	0.423863	1.11802	-1.16363	-1.32561	-0.910698	0.950355	0.183354	-0.77879	-1.20566
	20439-007	IHCC	Mutated	Mutated	yes	1.10241	0.807164	-0.412373	0.946541	0.126458	-0.464242	-0.0332961	-0.510165	-0.672934	0.721632	0.946541	-0.424838	-1.17387	1.10479	-1.20025	0.83677	0.360445	0.408822	-1.2165
	20439-008	IHCC	Mutated	Mutated	yes	-1.71802	0.48836	-1.94535	0.207742	0.493561	0.704565	-0.150316	-0.70184	-0.459523	-1.08307	0.207742	0.0975102	0.831397	0.0720615	-0.731072	0.845855	-0.70435	0.825022	-1.32694
	20439-009	IHCC	Mutated	Mutated	yes	0.34254	1.07895	-0.441595	-2.10545	1.22681	0.47461	0.35825	-0.243776	-0.407066	0.759114	-2.10545	0.253135	0.690068	-0.0555694	-1.17609	0.393814	-0.326346	0.506228	-1.59225
	20439-010	IHCC	Mutated	Mutated	yes	0.528284	0.586512	-0.675501	0.683744	0.442531	0.279949	0.18867	-0.470169	-0.321539	1.01848	0.683744	-0.258346	-1.61908	0.718958	-1.33875	0.91749	0.151313	0.818456	0.565541
	20439-011	IHCC	Mutated	Mutated	yes	1.03317	-0.229785	0.154167	-2.05537	0.278211	0.514569	0.570492	0.588354	0.54715	-0.255272	-2.05537	1.11607	-1.48048	0.318148	-1.04896	1.23831	-1.26856	-0.449469	-0.997315
	20439-012	IHCC	Mutated	Mutated	yes	0.228961	0.592491	-0.217567	0.585248	0.667516	-0.106363	0.00252738	-0.209946	-0.286448	0.336483	0.585248	0.189752	-1.59371	0.168738	-1.53289	0.309751	0.189718	1.1881	-1.11709
	20439-006	IHCC	Mutated	Mutated	yes	0.837319	0.474877	-0.277054	0.353292	-0.0535667	0.398765	-0.528615	-0.872339	-0.239577	0.475511	0.353292	-0.286007	-0.46851	-1.1298	-0.800447	0.0370878	-0.0238581	-0.0269213	1.16026
	20439-014	IHCC	Mutated	Mutated	yes	-1.47306	-0.0416043	-0.578444	1.1666	0.155537	0.141495	0.374292	-1.07055	-0.0576394	-0.104953	1.1666	-0.0426542	0.50266	0.58543	-0.501206	1.32005	-0.0621701	-0.290585	0.809748
	20439-013	IHCC	Mutated	Mutated	yes	0.482658	0.538861	-0.880479	0.23599	0.674711	-0.093453	0.0587131	-0.622905	-0.382436	0.746827	0.23599	-0.0258472	-0.863298	-1.55617	0.0758793	1.13297	-0.75676	0.618905	0.618298
	20439-023	IHCC	Mutated	Mutated	yes	0.423041	-0.0858686	-1.83701	0.840232	2.00718	-3.07233	0.391764	-0.296605	-2.3371	-0.387968	0.840232	-1.62414	-0.898202	-1.59386	0.136329	-1.29556	-0.195233	0.355663	1.48709
	20439-022	IHCC	Mutated	Mutated	yes	-1.26617	0.721297	0.155156	0.851697	1.31312	-2.30316	-2.52012	0.589779	-0.908281	1.08268	0.851697	-0.555931	-0.836468	0.679817	-0.297096	-1.22598	-0.106856	0.745208	-0.859574
	20439-021	IHCC	Mutated	Mutated	yes	-1.18343	-2.28479	-1.74287	-1.30824	-2.33786	1.52807	0.103019	-1.44017	0.651951	-2.74041	-1.30824	1.28177	-0.755568	-1.43982	-4.79463	-1.1348	-3.30576	0.602025	-0.773994
	20439-019	IHCC	Mutated	Mutated	yes	0.562998	0.755551	0.0554251	0.413893	0.255316	-0.65722	0.34204	-0.375748	-0.568744	0.490387	0.413893	-0.335147	-0.904809	0.502277	-0.687006	0.986671	0.526448	0.793219	0.807897
	20439-020	IHCC	Mutated	Mutated	yes	-0.0723906	0.509029	-0.0228532	0.74384	-0.0149184	-0.281477	0.257198	-0.0719057	-0.459499	0.843789	0.74384	0.320612	0.626018	0.786275	-0.450124	0.0895812	0.393025	0.654277	0.877474
	20439-024	IHCC	Mutated	Mutated	yes	0.243521	1.03169	0.0696003	0.564333	0.545201	-0.383413	0.42207	-0.0148245	-0.914531	0.075695	0.564333	-0.733276	0.661945	-1.25379	-1.13107	0.696595	0.481326	1.08582	0.864964
	20439-018	IHCC	Mutated	Mutated	yes	0.472884	1.02682	-0.107364	0.622066	0.141344	0.0606139	0.382539	-0.206476	-0.300984	0.024404	0.622066	0.0717509	0.904192	0.602329	-0.245192	0.455607	0.0987058	0.618679	0.892597
	20439-017	IHCC	Mutated	Mutated	yes	1.03341	0.525391	-1.05267	0.896165	0.0281327	-0.537984	0.0164506	-0.837807	-0.709533	1.33572	0.896165	-0.616568	-1.14138	1.17607	-0.804054	0.662222	0.200535	0.556297	0.00422049
	20439-016	IHCC	Mutated	Mutated	yes	1.1839	0.444173	0.347093	0.831197	0.0247384	-0.264625	0.0168299	-0.968051	-0.125161	0.778332	0.831197	-1.37199	1.04534	-0.307775	-0.362137	0.894935	0.215412	-0.171783	0.878367
	20439-015	IHCC	Mutated	Mutated	yes	0.48963	0.472561	0.507426	0.377781	0.459589	0.119847	0.843661	0.883185	-0.453587	0.601433	0.377781	-0.131174	0.930919	0.725169	1.03873	0.386917	0.551349	-0.929022	-0.802465
	20597-183	DFCI	Wild-type	Wild-type	yes	-0.126045	-0.231601	1.1041	0.631404	-0.887222	0.672416	0.205522	-0.00773001	0.977836	-0.0405778	0.631404	0.98823	0.678652	0.363379	-0.0551037	0.305801	1.02569	0.309964	0.451336
	20597-186	DFCI	Wild-type	Wild-type	yes	-0.319298	-1.24397	1.02498	-1.54421	-0.928495	1.19847	0.930684	1.31159	1.87878	-0.0826507	-1.54421	1.11653	0.558528	-1.05861	0.117642	-0.197511	0.129649	-1.30779	-0.0172276
	20597-185	DFCI	Wild-type	Wild-type	yes	-2.44543	-0.25145	1.07745	-1.21974	-2.16512	0.00381978	-3.76151	0.547569	2.0065	-0.519988	-1.21974	0.93789	0.572701	-0.365822	1.43083	-4.15867	-0.687116	-0.416402	-3.40418
	20597-184	DFCI	Wild-type	Wild-type	yes	-0.84536	-2.10781	0.606708	-1.23505	-1.45187	1.40201	0.436472	-0.19458	1.2682	-1.5532	-1.23505	0.475195	0.970779	-2.16243	1.57878	0.763643	0.220654	-1.00662	-0.192413
	20597-187	DFCI	Wild-type	Wild-type	yes	-0.194792	-0.85101	1.3477	-1.44446	-1.05632	1.08495	1.54925	1.70794	1.31145	-0.299923	-1.44446	2.18077	0.837808	-1.33321	0.950838	0.0175584	1.44592	-1.43372	-0.158677
	20597-182	DFCI	Wild-type	Wild-type	yes	-1.15482	-1.21205	1.24338	-0.629933	-1.85006	0.673201	1.44621	1.03965	1.22118	-2.39199	-0.629933	1.15226	0.804073	-3.12594	1.37292	-0.142969	1.50038	0.28149	-0.265511
	20597-177	DFCI	Wild-type	Wild-type	yes	-0.347717	-0.954982	1.20321	-1.09455	-1.10266	0.445055	1.89949	1.30923	1.22502	-1.83266	-1.09455	2.07633	0.103832	-1.04801	1.27556	-0.66458	1.92342	-0.478162	-0.61159
	20597-180	DFCI	Wild-type	Wild-type	yes	-2.38096	-0.582978	0.791839	0.37157	-0.0984524	-0.391193	0.633657	0.776756	0.871432	-0.80547	0.37157	0.97404	-3.60948	-0.417439	-0.931162	-0.969142	1.1357	0.404198	-0.2415
	20597-179	DFCI	Wild-type	Wild-type	yes	1.09432	-0.341251	0.619426	0.776452	-0.622397	0.875261	0.612152	0.644166	0.664693	-0.185671	0.776452	0.146533	-0.280355	0.0961451	-1.15462	-0.181458	1.57545	0.641467	-0.48123
	20597-178	DFCI	Wild-type	Wild-type	yes	-2.46614	-0.939858	0.446042	0.336539	-0.388883	0.212546	0.967653	0.226504	0.866215	-1.07116	0.336539	0.0757489	1.16384	-0.455727	-0.386126	0.0212407	1.24623	0.537836	-0.236823
	20597-176	DFCI	Wild-type	Wild-type	yes	0.527061	-0.159949	1.27844	-0.397073	-0.243776	1.26597	1.56083	1.06959	1.44358	-0.433183	-0.397073	0.141729	1.08419	0.585014	-0.798106	-0.0256156	1.71051	0.954874	-0.450892
	20597-188	DFCI	Wild-type	Wild-type	yes	0.454658	-0.936292	0.254711	-0.894339	-0.723836	0.558585	0.491231	-0.11353	1.09774	-0.596261	-0.894339	-0.187477	-0.788216	0.0302877	0.246734	0.611484	0.407537	0.00633586	-0.23087
	20597-175	DFCI	Wild-type	Wild-type	yes	0.379098	0.237693	-1.39157	1.13952	-0.173145	0.170096	-1.8425	-1.7877	-0.68313	0.423697	1.13952	-2.19703	0.121806	0.619703	0.447536	0.457816	-0.493253	-1.32465	0.571983
	20597-181	DFCI	Wild-type	Wild-type	yes	-0.181234	-0.890937	0.974261	-0.680971	-0.734369	0.422997	1.55938	0.996038	1.55804	-0.683434	-0.680971	0.389508	0.157885	-0.367076	0.223064	0.224632	1.38854	-0.108799	-0.148098
	20597-189	DFCI	Wild-type	Wild-type	yes	-2.51319	-2.33975	0.742107	-1.86529	-0.539513	0.93893	0.0399684	-0.594669	1.81657	-1.6874	-1.86529	-0.877264	0.398867	-2.67262	0.769071	0.741061	0.0544487	-0.587476	-0.101124
	20597-202	DFCI	Wild-type	Wild-type	yes	0.0494019	-0.417918	0.585652	0.449094	0.203529	0.587039	-0.640951	1.41858	0.631175	-1.36186	0.449094	0.292349	0.682856	-2.52525	-1.43367	0.192408	-0.392807	0.488364	-0.200991
	20597-191	DFCI	Wild-type	Wild-type	yes	0.165916	0.383029	0.410064	-0.504249	1.08606	0.711196	-0.0677915	1.14053	0.988095	0.339955	-0.504249	0.79257	-0.56973	0.482967	-0.0657827	-0.116574	-0.115053	0.405185	0.23012
	20597-193	DFCI	Wild-type	Wild-type	yes	-2.11599	-1.3833	0.884659	-3.78116	-0.735637	1.161	0.0326278	2.6292	1.54664	0.379273	-3.78116	2.08368	-3.23186	0.222801	0.400481	-3.6709	-0.415816	0.0385252	0.627082
	20597-194	DFCI	Wild-type	Wild-type	yes	-1.02257	-0.791867	1.54276	-1.09073	-0.638516	1.17115	0.973895	2.43801	1.35775	-1.77334	-1.09073	1.48328	-1.83702	-0.381578	-0.353465	-2.05194	1.13301	0.262509	-0.416917
	20597-195	DFCI	Wild-type	Wild-type	yes	-2.62901	0.102811	0.622132	0.229343	-0.463665	0.133442	0.245073	1.61626	0.688464	-1.68523	0.229343	1.09635	0.0897121	-0.0449068	-0.923599	0.598832	0.586248	1.00959	-0.21178
	20597-196	DFCI	Wild-type	Wild-type	yes	-1.71374	0.362095	0.132277	0.922531	-0.205524	-0.208868	0.319519	0.640616	0.152252	0.331037	0.922531	1.2154	0.112748	0.445828	-0.77603	-0.468605	-0.229411	0.542369	-2.43011
	20597-197	DFCI	Wild-type	Wild-type	yes	-1.49901	1.16189	-3.64297	-2.91413	1.62748	-3.70857	1.89801	1.14681	0.623917	1.16558	-2.91413	2.51861	-2.3526	-1.7538	0.940009	-2.75737	-0.634771	3.12138	1.33407
	20597-198	DFCI	Wild-type	Wild-type	yes	-0.149812	0.329843	-0.0221321	-0.796679	0.954736	0.144541	0.618083	0.510177	0.761815	-0.185618	-0.796679	0.431475	-3.78886	-2.66686	-0.351736	-0.475571	-0.304114	-0.16759	0.175764
	20597-199	DFCI	Wild-type	Wild-type	yes	0.451335	-0.758426	0.990108	-0.832024	-0.0470954	0.0941692	0.641844	1.70376	1.14136	-0.475257	-0.832024	1.42624	0.385663	-2.83158	-0.618293	-0.215778	0.220976	0.103764	-0.533054
	20597-200	DFCI	Wild-type	Wild-type	yes	-2.53255	-0.816144	1.45773	-0.254925	-0.712721	0.983226	1.43632	2.09259	1.74311	-0.493966	-0.254925	2.6009	-0.405332	-0.00537453	-0.708074	-0.332491	1.65794	-0.183594	-0.382357
	20597-201	DFCI	Wild-type	Wild-type	yes	-0.977067	-0.493738	1.05748	0.293403	-0.636341	1.37767	0.506388	2.06213	1.02569	-2.10993	0.293403	0.268144	-1.60877	-0.597781	-0.558836	-1.98457	0.0174487	0.470708	-1.44941
	20597-174	DFCI	Wild-type	Wild-type	yes	1.00223	-0.16256	1.06695	-0.0871604	-0.55268	0.257238	0.769262	1.0324	0.788482	0.356364	-0.0871604	-0.44147	0.661615	0.621051	0.430863	-0.337285	0.619449	0.170722	-0.235492
	20597-203	DFCI	Wild-type	Wild-type	yes	-1.81869	-3.04111	2.70707	-2.60285	-1.78805	1.58579	2.89404	2.8077	2.07326	-2.35323	-2.60285	1.1471	1.03781	-0.705372	1.73611	-0.534268	2.96815	-0.36351	-2.26237
	20597-204	DFCI	Wild-type	Wild-type	yes	-1.5888	-2.62685	2.9016	-3.85758	-2.00867	2.22718	3.1969	1.9359	3.16938	-3.67273	-3.85758	1.43128	1.95908	-1.28339	3.65926	-0.306202	3.39246	-2.28863	-2.57123
	20597-205	DFCI	Wild-type	Wild-type	yes	-2.28647	-4.45668	2.91707	-5.08041	-2.78225	1.94855	2.50586	2.48281	2.97268	-3.82478	-5.08041	1.78493	1.57721	-3.15037	2.69494	-0.549039	3.20967	-2.97392	-4.19641
	20597-190	DFCI	Wild-type	Wild-type	yes	-0.487827	-0.467968	0.475654	-0.0787536	-1.0799	-0.0315379	1.32628	-0.501172	1.09849	-1.386	-0.0787536	0.0904699	-0.279044	-0.837705	-0.413124	-0.741043	1.27701	0.251079	-0.207259
	20597-173	DFCI	Wild-type	Wild-type	yes	-0.0929946	-0.783926	1.41802	0.366506	-1.21536	0.911421	0.884676	-0.144174	1.03874	-0.0802305	0.366506	0.031927	0.70083	-0.23179	1.69972	0.304295	0.948443	-1.91159	0.0447588
	20597-161	DFCI	Wild-type	Wild-type	yes	0.981368	0.381615	-0.00526977	1.40687	-0.23925	-0.214689	-0.120987	-0.198081	-0.37901	1.62439	1.40687	-0.776015	0.0813218	1.45154	0.116999	-0.270976	0.00584824	0.00360225	-0.28897
	20597-171	DFCI	Wild-type	Wild-type	yes	-0.270454	-0.343633	0.98714	-0.0551441	-0.12638	1.21784	1.51047	1.43897	0.734171	-0.447371	-0.0551441	0.630018	0.739763	0.132995	0.59982	-2.18203	1.58665	-0.151618	-0.0860134
	20597-140	DFCI	Wild-type	Wild-type	yes	-0.770337	-2.34766	0.565634	-0.926991	0.444764	0.170002	1.39344	0.624582	0.347001	-1.74191	-0.926991	1.82889	0.141427	-0.254215	-0.732541	0.256757	1.06705	-2.10453	0.18552
	20597-141	DFCI	Wild-type	Wild-type	yes	1.3817	-0.0990377	0.243984	0.538018	-0.298184	-0.158108	-0.0878375	-0.31188	-0.321111	0.810638	0.538018	-0.0959013	-0.571238	0.8963	-0.187424	0.209887	-0.0582978	0.270736	0.171246
	20597-142	DFCI	Wild-type	Wild-type	yes	0.347729	-0.0297558	0.894353	0.173792	-0.452803	0.701261	0.936005	1.58006	-0.536795	1.15589	0.173792	-0.0204245	-0.15789	0.571818	1.59455	0.580408	-0.0946226	-1.1344	0.437266
	20597-143	DFCI	Wild-type	Wild-type	yes	-1.96794	-0.961709	1.24066	-0.767463	0.675412	0.214009	1.78079	2.17158	0.579785	-1.50168	-0.767463	2.57544	-1.44657	-2.86179	0.33176	-0.18041	1.75318	-0.192139	0.388723
	20597-144	DFCI	Wild-type	Wild-type	yes	0.614822	-0.430973	-0.525624	0.337978	3.24065	-0.395557	0.266414	-0.288199	-0.894878	-0.0498323	0.337978	-0.792726	-0.180073	0.373493	0.0607425	0.406314	-0.452457	-0.596891	0.243421
	20597-145	DFCI	Wild-type	Wild-type	yes	0.54164	-0.284137	0.559395	-0.106735	-0.338404	0.621189	0.794673	0.312466	-0.569039	0.0168286	-0.106735	0.369401	0.35926	0.249836	0.883731	-0.583415	0.446765	-0.87359	0.293986
	20597-146	DFCI	Wild-type	Wild-type	yes	0.670844	-0.119594	0.40257	-0.357584	-0.770402	0.787816	-0.160256	-0.281978	0.200258	0.677304	-0.357584	0.225156	0.369386	0.123026	0.15227	0.205243	0.296391	-0.388924	0.239921
	20597-147	DFCI	Wild-type	Wild-type	yes	-0.128435	-0.879503	0.754596	-0.13777	-0.787561	0.135153	-0.212124	-0.279252	0.0282762	-0.399888	-0.13777	-0.884232	-0.672862	-0.153378	-0.483067	0.0365265	0.712155	0.267289	-0.234609
	20597-148	DFCI	Wild-type	Wild-type	yes	-2.56335	0.477954	0.1959	0.549619	0.512938	-0.103901	-0.70074	-0.154331	-0.222938	-0.95126	0.549619	0.067923	0.542974	-0.297979	0.154335	0.41562	0.220681	-0.478301	0.540315
	20597-149	DFCI	Wild-type	Wild-type	yes	0.661191	-0.214565	0.557347	0.330313	-0.610068	0.367718	-0.487476	-0.32679	-0.0325435	0.0523436	0.330313	0.147081	0.176882	0.132627	0.0584672	0.29461	0.156726	-0.756694	0.958429
	20597-150	DFCI	Wild-type	Wild-type	yes	0.855644	0.254666	-0.0601435	-1.24647	0.932405	0.548187	-0.778764	0.926538	-0.194333	0.529155	-1.24647	-0.196983	0.186468	-0.598341	0.307544	0.766648	-0.491307	-0.973979	0.785053
	20597-151	DFCI	Wild-type	Wild-type	yes	-0.116368	-0.628697	0.39421	-2.08755	-0.036319	0.827122	0.11001	-0.15408	0.12588	0.799627	-2.08755	-1.23885	0.814873	-0.37317	1.50039	0.599629	-0.559212	-1.41376	1.05612
	20597-152	DFCI	Wild-type	Wild-type	yes	-0.0218546	-0.132002	0.304466	0.0253517	-0.193242	0.425045	0.966315	0.0849784	-0.387404	0.663853	0.0253517	-0.61106	0.571622	0.492966	-0.253015	-0.037187	0.199104	-1.93504	0.263419
	20597-153	DFCI	Wild-type	Wild-type	yes	0.878156	-1.06389	0.663589	0.509881	-0.836369	0.542467	-0.292508	-0.21769	0.375082	1.35549	0.509881	-0.658142	0.80893	0.893758	0.632799	0.102796	-0.501289	-0.958584	0.471402
	20597-154	DFCI	Wild-type	Wild-type	yes	0.988786	-0.0758588	0.0899763	0.528585	-0.504358	0.187884	-0.267454	-0.712708	-0.355465	0.84642	0.528585	0.65291	0.358116	0.625853	0.0957811	-0.208752	0.552872	-0.902407	0.74876
	20597-155	DFCI	Wild-type	Wild-type	yes	1.05809	0.312938	-0.337616	0.499135	0.0913101	0.144586	-0.69115	-0.231431	-0.641763	1.25828	0.499135	0.39805	0.393066	0.616253	-0.275048	-0.0519235	-1.04599	0.522817	0.460757
	20597-156	DFCI	Wild-type	Wild-type	yes	0.677653	-0.487167	0.561585	-0.13617	-0.383738	0.784706	0.406427	-0.324104	0.00309525	0.280551	-0.13617	0.37354	0.0610175	-0.402743	0.717563	-0.388519	0.0459789	-0.630547	-0.158966
	20597-170	DFCI	Wild-type	Wild-type	yes	0.068997	-1.43961	2.07252	-1.99389	-2.06666	1.88081	1.76112	0.898495	1.72221	-0.256305	-1.99389	1.59134	1.37178	-0.278539	1.80086	0.0257323	1.85432	-1.51308	-0.700763
	20597-169	DFCI	Wild-type	Wild-type	yes	0.345659	0.413701	0.418581	0.616311	-0.220056	0.509458	0.0468515	-0.906039	0.55982	0.0625443	0.616311	-1.04788	0.711701	0.351329	0.802668	-0.387222	0.326356	-0.0614569	0.122396
	20597-168	DFCI	Wild-type	Wild-type	yes	-0.332964	-0.0389015	1.71732	-0.367592	-2.48835	1.59579	0.714864	0.0615826	1.59823	-0.845181	-0.367592	0.39949	1.2348	-0.898117	2.23027	0.289545	0.726832	-3.41352	0.200095
	20597-167	DFCI	Wild-type	Wild-type	yes	0.499382	-0.0864755	0.625158	0.0135534	-0.652918	0.650113	0.405907	0.0479974	0.69201	0.0097407	0.0135534	-1.37152	0.0779961	0.761781	1.30729	0.000274723	0.430117	0.631502	-0.265427
	20597-166	DFCI	Wild-type	Wild-type	yes	-0.236201	1.38371	-0.155729	0.228597	0.863914	-0.611746	-0.764128	0.784692	-1.45277	-0.0867849	0.228597	0.0635545	-3.62	0.259032	1.43201	-1.84116	0.239524	-0.40712	-0.190388
	20597-165	DFCI	Wild-type	Wild-type	yes	0.178218	0.54928	0.819627	0.364508	0.537172	-1.69522	-0.392504	1.23901	-0.847572	-0.215811	0.364508	0.0312048	0.772645	0.481178	1.48629	-0.123179	-0.250468	0.885582	-0.162203
	20597-172	DFCI	Wild-type	Wild-type	yes	0.537112	-0.727913	0.940447	0.676729	-2.46967	0.762229	0.524266	-1.15108	1.23129	0.301553	0.676729	-1.27651	0.253414	0.622864	-0.0411725	-0.492232	0.575423	-0.692916	0.301999
	20597-164	DFCI	Wild-type	Wild-type	yes	0.344039	0.00904852	0.578597	0.636547	0.202236	-0.651671	-0.586007	-0.175578	-0.833918	0.00639195	0.636547	-0.749296	0.320534	0.464116	-0.616337	-3.80252	0.559307	0.237043	0.701823
	20597-162	DFCI	Wild-type	Wild-type	yes	-0.120452	-0.387421	0.803398	-0.233467	0.60092	0.635313	0.818377	-0.0275667	-0.0138773	-0.316996	-0.233467	0.463751	0.707435	-0.148348	0.734109	-0.93485	0.497199	-0.781255	0.590862
	20597-206	DFCI	Wild-type	Wild-type	yes	-2.23893	-1.52442	0.743876	-1.64101	-1.32358	0.559366	0.568216	-0.590465	1.27799	-0.99215	-1.64101	0.549712	-0.429019	-0.330237	-0.0332801	-0.129733	0.737774	-0.728126	0.119409
	20597-160	DFCI	Wild-type	Wild-type	yes	1.29976	-0.123759	0.703114	0.792353	-0.806553	0.215379	-0.88744	0.49322	1.01242	1.23059	0.792353	-0.659177	-1.06272	0.661178	-0.307931	0.0864729	-1.30294	0.0857677	0.211043
	20597-159	DFCI	Wild-type	Wild-type	yes	0.705657	-0.563254	1.23355	0.0818958	-0.53598	0.700731	0.846618	1.14222	-0.0625097	0.10996	0.0818958	-0.189501	0.707303	0.0961387	1.10249	0.0974134	0.975293	-0.468445	-0.289725
	20597-158	DFCI	Wild-type	Wild-type	yes	0.936972	0.362154	-0.0346908	0.245021	1.69416	-5.82381	-0.788906	0.958593	0.0674457	-1.6157	0.245021	0.148611	1.33838	-0.28449	-0.858355	-4.35188	-1.42505	1.38996	-3.57789
	20597-157	DFCI	Wild-type	Wild-type	yes	0.250855	-0.270525	-0.0417254	-0.455066	0.291288	0.360683	-0.401545	-0.473322	-0.145407	1.01072	-0.455066	-0.777319	0.281125	0.565673	0.915147	-0.897296	-0.707629	-0.890585	0.853106
	20597-163	DFCI	Wild-type	Wild-type	yes	0.718987	-0.248964	1.21711	-0.200138	-0.532722	-0.24549	0.59992	0.708208	-0.124991	0.76329	-0.200138	1.00334	0.339919	-0.137164	1.02217	0.400125	0.557739	0.495298	0.356435
	20597-207	DFCI	Wild-type	Wild-type	yes	-0.375807	0.917945	0.60088	-0.93073	0.203564	0.301524	-0.48533	1.01399	0.823032	-0.538781	-0.93073	-0.218848	0.455101	0.0910828	0.300019	-0.0385187	0.17944	0.517245	0.271743
	20597-219	DFCI	Wild-type	Wild-type	yes	-0.284313	0.815917	-0.226	0.511629	1.05025	-0.42845	0.00469403	-0.0532386	-0.208472	-0.134251	0.511629	-0.954118	-0.325843	0.704806	0.948036	-0.845818	-0.558027	0.69344	-0.0391674
	20597-209	DFCI	Wild-type	Wild-type	yes	-0.0536999	0.610613	0.28736	1.13298	0.0732954	-0.0630914	-0.574237	0.243174	0.910976	-0.407189	1.13298	-0.200812	0.800208	0.765639	-0.348587	-4.23062	0.346484	1.13752	-0.331072
	20597-245	DFCI	Wild-type	Wild-type	yes	0.634044	0.232217	-1.05838	-0.402954	-0.345612	-0.0456335	-0.803999	0.205416	0.914425	0.0315373	-0.402954	-0.393063	0.831077	-0.413044	0.572427	-0.420724	-0.0287473	-0.0568624	0.713298
	20597-246	DFCI	Wild-type	Wild-type	yes	0.47196	-0.27966	1.15027	0.517948	-1.01583	0.510631	0.528747	0.864494	1.20318	-0.348066	0.517948	0.607185	0.848617	0.416771	-0.156324	0.237165	1.36272	0.100921	-0.900691
	20597-247	DFCI	Wild-type	Wild-type	yes	0.127962	0.0196351	0.372857	0.704661	-0.611306	0.598845	-0.490734	1.1377	0.779549	0.0460242	0.704661	-0.184488	0.594863	0.730666	0.0581927	-0.570232	0.6654	0.09661	1.06066
	20597-248	DFCI	Wild-type	Wild-type	yes	-0.887723	-0.306964	2.51252	-0.93866	-1.07753	1.85118	1.70657	1.22995	1.75494	-1.01632	-0.93866	1.28394	1.44442	-0.246142	0.843909	-0.254291	2.46603	-0.0143864	-0.38375
	20597-249	DFCI	Wild-type	Wild-type	yes	-0.125371	0.285302	0.268524	-0.0651545	1.2717	0.266365	-0.554276	0.483819	0.722683	-0.285752	-0.0651545	0.0697947	1.54754	0.476059	1.5212	-0.140086	-0.209569	1.97626	-0.0297052
	20597-250	DFCI	Wild-type	Wild-type	yes	-0.124668	-0.0697628	0.452748	1.27232	-0.456301	0.423197	1.25938	1.49663	1.09261	0.417962	1.27232	1.40506	0.89103	0.429354	0.0827831	0.590537	0.735387	-0.098495	0.405795
	20597-251	DFCI	Wild-type	Wild-type	yes	-1.38107	0.125743	1.14664	0.320693	-1.3901	1.21704	0.521852	1.80141	1.31003	-0.927971	0.320693	1.65646	0.657461	-0.209487	1.4972	0.0380746	1.24058	-1.21175	0.0204674
	20597-252	DFCI	Wild-type	Wild-type	yes	0.753124	-0.893345	1.6295	-0.390336	-1.24005	1.2763	0.281197	1.27256	1.09835	-0.0227636	-0.390336	0.722199	1.09646	1.03126	1.08176	-0.0756811	1.19927	-0.653006	0.065497
	20597-253	DFCI	Wild-type	Wild-type	yes	-0.278032	0.401965	0.241818	1.43916	-0.175647	0.88992	-0.975968	0.147621	0.581311	-0.807974	1.43916	-0.281424	0.0793159	0.0113682	-0.28095	0.932413	-0.221561	0.612742	-0.0112125
	20597-254	DFCI	Wild-type	Wild-type	yes	-0.268186	-1.17577	1.63258	-1.2573	-1.4519	1.30172	1.26068	2.17461	1.45709	-1.10034	-1.2573	1.85728	0.204515	-0.413541	2.37804	0.275577	1.72228	-1.09587	-0.730618
	20597-255	DFCI	Wild-type	Wild-type	yes	-2.40048	0.175905	1.066	0.0812936	-0.0170249	0.86193	0.0789484	1.28237	1.02223	-1.49308	0.0812936	0.474191	0.128797	-0.292362	0.784874	0.26818	0.940848	-0.79167	0.469995
	20597-256	DFCI	Wild-type	Wild-type	yes	0.457731	1.15354	0.52186	-0.270158	-0.423436	0.319939	0.714594	1.4127	0.513595	-1.6776	-0.270158	0.378819	0.681797	0.211804	0.56728	-4.27467	0.440431	0.356591	0.0842187
	20597-257	DFCI	Wild-type	Wild-type	yes	0.339664	0.32704	0.625031	-0.202683	-0.286421	0.294161	0.143627	0.971839	0.593508	-0.489314	-0.202683	0.0366156	0.163553	0.13188	0.866313	-0.560981	0.156553	-0.292919	-1.20482
	20597-258	DFCI	Wild-type	Wild-type	yes	0.676549	-0.283754	1.02353	-0.00340985	-1.43741	0.742411	0.524428	0.701249	1.14231	0.218953	-0.00340985	0.68163	0.322778	0.681537	0.641073	-0.46514	0.946882	0.0165682	-0.103587
	20597-259	DFCI	Wild-type	Wild-type	yes	-0.0491304	-0.696626	0.531897	-0.709914	-1.0355	0.795087	0.456421	0.978925	1.04433	-0.667997	-0.709914	1.26726	0.96763	-0.313347	1.4851	-0.649728	0.57704	-0.0968702	-0.18025
	20597-260	DFCI	Wild-type	Wild-type	yes	0.542669	-0.185623	1.01956	0.394206	-0.925585	0.437895	0.0313711	0.797679	0.974551	-0.0414895	0.394206	0.745747	0.637616	0.493611	0.90534	0.0740593	0.785182	0.170018	-0.0429576
	20597-261	DFCI	Wild-type	Wild-type	yes	-0.895996	-1.01208	2.17028	-0.722273	-1.66553	1.54891	1.28519	1.59266	1.82793	-1.95086	-0.722273	1.50813	1.00655	-1.48855	2.22221	-0.511046	1.79618	-1.00354	-0.0275511
	20597-275	DFCI	Wild-type	Wild-type	yes	0.41097	-0.578509	1.82654	0.277115	-1.84027	1.30349	1.13254	1.16905	1.646	-0.0514781	0.277115	1.16322	0.854126	0.633097	1.47819	0.338714	1.71029	-1.02799	-0.885713
	20597-274	DFCI	Wild-type	Wild-type	yes	-0.430506	-0.773473	1.79268	-0.48463	-2.00494	1.64536	1.65296	1.05178	2.05034	-0.95976	-0.48463	1.61304	0.79315	0.0387834	1.84217	0.451637	1.85466	-1.83728	-2.04879
	20597-273	DFCI	Wild-type	Wild-type	yes	-0.489975	-1.57949	2.10252	-0.277747	-1.49151	1.6152	1.61855	1.73487	1.85197	-1.34924	-0.277747	1.96015	1.01571	-0.93804	2.17706	-0.307668	1.87049	-1.29703	-0.945548
	20597-272	DFCI	Wild-type	Wild-type	yes	-0.191134	-0.393082	1.05755	-0.529864	-1.75177	1.40832	0.0667704	0.18298	1.45199	-0.859174	-0.529864	0.71396	1.24562	-1.00989	1.34448	0.865099	0.55328	-1.41882	-0.0874375
	20597-271	DFCI	Wild-type	Wild-type	yes	-1.86574	-0.834909	1.89462	-0.022434	-1.15026	1.71996	1.30218	0.752055	1.44229	-2.28621	-0.022434	0.674914	1.20199	-1.59575	1.5399	0.64648	1.27645	-0.835569	-0.0436194
	20597-270	DFCI	Wild-type	Wild-type	yes	-1.98772	-0.466524	-0.295753	-0.0508236	-1.13858	1.22608	0.410779	-0.616388	1.36936	-1.07417	-0.0508236	0.0182132	0.834548	-1.28473	1.7801	1.21596	-0.613419	-0.889237	0.282007
	20597-244	DFCI	Wild-type	Wild-type	yes	0.13771	-1.25485	0.888449	-0.842079	-0.977286	0.480345	0.607508	1.50543	1.01142	-0.102868	-0.842079	0.986377	-0.106143	0.0945179	0.680092	-0.194284	0.582861	-0.975301	-0.826989
	20597-269	DFCI	Wild-type	Wild-type	yes	0.440237	-0.121743	0.120978	0.607314	1.88913	1.16805	-1.35765	0.560354	0.0432294	0.655066	0.607314	0.962816	0.78483	0.559432	1.38218	0.163827	-1.03141	0.549979	-0.0928422
	20597-267	DFCI	Wild-type	Wild-type	yes	-0.669697	-0.817966	1.46626	-0.832186	-1.22044	1.21642	0.892985	1.99141	1.32909	-0.494373	-0.832186	2.71318	1.26272	-0.560818	2.26684	-0.0285345	1.27926	-1.00519	-4.11708
	20597-266	DFCI	Wild-type	Wild-type	yes	-0.802699	-1.07708	1.44993	-1.48674	-1.32782	0.903941	0.44095	2.0077	1.39845	-0.250087	-1.48674	1.344	1.25423	-0.616148	2.49781	-0.236188	1.03709	-0.759668	-0.672709
	20597-265	DFCI	Wild-type	Wild-type	yes	-2.09906	-2.75892	2.14354	-1.25409	-1.09791	1.07668	1.16383	2.19306	1.63515	-2.54507	-1.25409	1.05927	0.928243	-1.80713	1.96372	0.558276	1.66549	0.338774	-1.02042
	20597-264	DFCI	Wild-type	Wild-type	yes	-0.100179	-1.45931	1.31387	-0.996608	-1.32073	0.315324	0.346298	0.665361	1.20649	-1.45042	-0.996608	0.526123	0.806572	-0.79413	1.47703	0.188936	0.950914	-0.372648	-0.663759
	20597-263	DFCI	Wild-type	Wild-type	yes	-0.815722	0.166059	0.375185	0.359005	-0.302759	0.459915	0.10312	0.282857	0.75623	-1.16148	0.359005	0.160136	0.867704	-0.300774	1.17654	-0.0407208	-0.0733052	0.501006	0.235995
	20597-262	DFCI	Wild-type	Wild-type	yes	-1.03516	-1.17697	1.58748	-0.854391	-1.38174	1.07182	0.859195	1.31981	1.71732	-1.69307	-0.854391	1.26541	0.979783	-1.45238	2.01571	0.0259966	1.17462	-0.00620817	-1.09234
	20597-268	DFCI	Wild-type	Wild-type	yes	-1.53681	-0.781046	2.45758	-1.66516	-1.5793	2.03791	1.42764	0.300753	2.44576	-2.31462	-1.66516	0.863263	1.19134	-1.50699	1.51328	-0.121008	1.73653	-0.18505	-1.0314
	20597-208	DFCI	Wild-type	Wild-type	yes	0.349977	-0.100395	0.822773	-0.402532	-0.262656	0.0608598	0.333549	1.35972	1.10313	0.0825656	-0.402532	1.60297	-0.673508	0.721922	-0.416429	-0.517221	1.27654	0.271825	-0.0681337
	20597-243	DFCI	Wild-type	Wild-type	yes	1.02108	-0.320959	0.0867968	0.164743	0.0248531	-0.258251	-0.610838	1.05685	0.587821	0.21469	0.164743	0.717375	0.49899	0.705024	0.151236	0.632004	0.284953	0.058814	-0.760527
	20597-241	DFCI	Wild-type	Wild-type	yes	0.53017	-0.0570553	0.633968	0.0279455	-0.646889	0.80644	0.288636	0.353423	0.681906	-0.566172	0.0279455	-0.391671	-1.13638	0.410318	0.0771111	-0.260998	0.367471	-0.238972	0.428643
	20597-210	DFCI	Wild-type	Wild-type	yes	-2.17737	-0.948251	0.13233	-0.843033	-0.754249	0.377848	0.265098	1.05787	0.759172	-1.55969	-0.843033	0.183547	0.158396	0.100508	0.786819	-0.882437	0.745806	0.678519	0.67852
	20597-211	DFCI	Wild-type	Wild-type	yes	-0.411901	-2.24046	1.37428	-1.38643	-1.82347	0.84837	2.4012	0.581069	1.62795	-2.13466	-1.38643	2.1911	0.462747	-3.01432	0.0182789	-0.189457	1.68686	-1.06965	-0.559716
	20597-212	DFCI	Wild-type	Wild-type	yes	0.66393	0.132224	0.848472	0.820273	-0.653185	0.523186	0.275986	1.08969	0.901549	-0.345924	0.820273	0.557053	-1.02884	0.479131	-0.259113	-0.428492	0.824895	0.735662	-1.05418
	20597-213	DFCI	Wild-type	Wild-type	yes	-0.513226	-2.13445	1.76275	-0.556888	-1.5656	1.21573	2.69842	0.587249	2.33989	-1.0464	-0.556888	1.18854	0.518753	0.415227	1.2161	-0.0698104	1.81702	-0.643612	-0.397508
	20597-214	DFCI	Wild-type	Wild-type	yes	-0.572638	-1.79029	1.9935	-0.446819	-0.633844	0.945822	1.92953	1.86895	1.69935	-0.12729	-0.446819	0.936531	0.507252	-0.555071	1.18891	-0.184524	1.76071	0.306378	-0.764505
	20597-215	DFCI	Wild-type	Wild-type	yes	0.522319	-0.114642	0.438571	-1.17388	-0.686333	-0.734416	1.00507	0.636985	0.655752	-0.120685	-1.17388	1.28057	0.13643	0.505263	0.0647076	-0.69051	0.79325	-0.0215785	-0.556624
	20597-216	DFCI	Wild-type	Wild-type	yes	-0.516067	-0.555636	1.22838	-0.424894	-0.285176	0.959129	1.49315	-0.413953	1.12464	-0.456297	-0.424894	0.180245	-0.31215	0.192423	-0.0177005	-3.9087	1.42457	0.543602	-0.590582
	20597-217	DFCI	Wild-type	Wild-type	yes	-0.483936	-0.808875	1.23146	-0.575527	-1.86444	0.359955	1.24439	0.679589	1.52433	-0.638142	-0.575527	1.79041	0.0189885	-0.267048	0.479107	-0.123613	1.57036	-1.02213	-0.318424
	20597-218	DFCI	Wild-type	Wild-type	yes	-1.71552	-4.73835	0.146299	0.154212	-0.562261	0.805288	0.562826	-1.7609	1.45153	0.531728	0.154212	0.010952	1.29363	-0.188154	-0.532372	-0.325813	-0.265375	0.755076	0.644373
	20597-139	DFCI	Wild-type	Wild-type	yes	0.351025	-1.70419	1.41543	-0.781636	-0.184538	0.533931	0.78938	0.336265	0.802491	-0.0299242	-0.781636	0.631964	0.359183	-0.80202	-0.32474	-0.592993	0.814652	-2.48265	-0.955448
	20597-220	DFCI	Wild-type	Wild-type	yes	0.293424	-1.09991	0.777681	-0.355048	-1.38228	0.621423	1.58443	0.19807	1.33029	-0.149057	-0.355048	0.970068	-1.41502	0.160692	-0.129896	-0.594149	0.995046	-0.0347718	-0.411081
	20597-221	DFCI	Wild-type	Wild-type	yes	0.35803	0.344989	1.22543	-0.238664	-0.96564	0.621311	1.26056	1.10942	1.38055	-0.440988	-0.238664	0.136413	-0.24492	0.743171	0.107548	-0.134981	1.53661	1.25291	0.429569
	20597-222	DFCI	Wild-type	Wild-type	yes	0.166326	0.282306	0.570256	-0.164728	0.308937	0.177956	-0.0603143	0.75357	0.528532	0.0900784	-0.164728	0.571971	-0.569146	0.203315	-0.655874	-0.148753	0.993891	1.50466	-0.54355
	20597-223	DFCI	Wild-type	Wild-type	yes	0.42838	-0.113939	0.322599	0.414861	-0.959004	0.609144	-0.576595	1.0604	0.92187	-0.234954	0.414861	1.26545	-0.550953	0.645441	0.598741	0.597375	0.573794	-0.0851201	0.182664
	20597-224	DFCI	Wild-type	Wild-type	yes	-2.80059	-0.607864	0.597114	-0.778025	-0.761006	1.00031	1.10577	0.196658	1.25219	-0.723813	-0.778025	0.601304	0.898894	0.256977	0.796192	0.810657	1.10754	-0.718098	-3.87698
	20597-225	DFCI	Wild-type	Wild-type	yes	0.511698	0.0279158	0.204994	0.829946	-0.54836	-0.0856263	0.170355	0.476451	0.673346	-0.377838	0.829946	-0.25596	0.248852	0.875773	-0.407037	-0.473815	1.15982	1.29788	0.643401
	20597-226	DFCI	Wild-type	Wild-type	yes	0.7336	0.664933	0.414973	0.31575	-0.875405	0.459194	0.279431	0.435453	0.745152	-0.139281	0.31575	-0.577258	0.307333	0.776597	-0.108999	0.501834	1.12345	0.0504482	-0.0977084
	20597-240	DFCI	Wild-type	Wild-type	yes	-1.85763	-2.81962	1.43926	-2.04708	-1.70114	1.24607	1.57586	1.83214	1.77496	-2.14811	-2.04708	2.32884	1.03563	-2.60558	0.957599	0.133743	1.58805	-1.50001	-0.7719
	20597-239	DFCI	Wild-type	Wild-type	yes	-0.638933	-1.94883	1.47215	-2.27243	-1.51821	0.80282	0.811409	1.38362	1.27607	-1.628	-2.27243	1.63906	1.15045	-3.02408	0.702112	-0.12323	0.651953	-1.42313	-1.14579
	20597-238	DFCI	Wild-type	Wild-type	yes	-0.919132	-0.582594	1.6798	-0.631683	-1.39997	1.09389	0.903856	1.84539	1.21827	-0.753092	-0.631683	1.90997	0.689385	-0.018413	1.16178	-0.0173008	1.74482	0.122282	-1.19771
	20597-237	DFCI	Wild-type	Wild-type	yes	-2.05663	-0.470009	1.20324	-0.268385	-0.69644	0.142954	0.772527	1.47974	0.940254	-2.20565	-0.268385	1.62045	0.531821	-1.34716	0.61871	0.0106787	0.740859	0.131916	-0.752639
	20597-236	DFCI	Wild-type	Wild-type	yes	-0.0940134	-0.346363	0.58732	-0.758317	-0.892544	-0.0697794	0.29685	1.06092	1.16243	-0.397932	-0.758317	1.07509	-0.16638	0.330906	0.441922	-0.186379	0.951965	-0.253864	-0.15578
	20597-235	DFCI	Wild-type	Wild-type	yes	-0.973073	0.728422	0.159067	0.653709	-0.101511	0.566295	-0.559431	-0.146666	0.201617	-1.45214	0.653709	-0.492751	-0.458556	-0.304782	-0.581275	0.860021	-0.262161	0.0118305	-0.510567
	20597-242	DFCI	Wild-type	Wild-type	yes	0.802009	-0.0571703	0.199218	0.319463	-0.605894	-0.375072	0.365496	1.3995	0.470281	-0.514441	0.319463	1.11975	0.614223	0.474059	0.79334	-0.292642	0.951325	-0.0504292	0.0718145
	20597-234	DFCI	Wild-type	Wild-type	yes	0.219422	-1.27864	0.842046	-0.478716	-1.36468	0.920294	0.372422	0.543692	1.04298	-0.189496	-0.478716	0.800864	0.747712	0.282291	0.650649	0.609907	0.849867	-0.55153	-0.519908
	20597-232	DFCI	Wild-type	Wild-type	yes	-0.446001	-0.669421	0.957632	0.285415	-1.21166	0.246318	1.07748	1.20602	1.00548	-1.34174	0.285415	0.658321	-0.851948	-0.236609	-1.37164	-2.21304	1.51869	0.234989	0.00388095
	20597-231	DFCI	Wild-type	Wild-type	yes	-0.818363	-2.24067	1.92698	-1.1567	-1.5303	1.44489	2.28327	2.33871	2.15282	-1.36204	-1.1567	2.04775	1.43503	-1.68892	2.87368	-0.000913405	1.79708	-1.1387	-1.63591
	20597-230	DFCI	Wild-type	Wild-type	yes	-1.27412	-2.39315	0.979838	-3.19519	-1.52732	1.28709	0.75221	0.893867	1.65214	-2.9132	-3.19519	1.11648	0.909444	-3.14504	1.61225	0.654687	0.646187	-1.46385	-0.0667976
	20597-229	DFCI	Wild-type	Wild-type	yes	-0.597296	-0.993417	0.836675	-0.199649	-0.598013	0.203052	0.015722	0.679824	1.0013	-0.794714	-0.199649	1.02823	0.24821	-0.558141	0.374768	-0.107813	1.20517	0.435126	-4.08164
	20597-228	DFCI	Wild-type	Wild-type	yes	-0.0754138	-0.522815	1.84539	-0.363242	-1.2208	1.18354	2.02238	2.22849	2.03071	-1.47533	-0.363242	1.53519	1.16892	0.172757	0.988367	-0.53159	2.47509	-1.17716	-0.277643
	20597-227	DFCI	Wild-type	Wild-type	yes	0.0503101	0.892426	0.0438476	1.29667	-0.292311	-0.453514	0.345998	0.36733	0.514672	0.279949	1.29667	0.255707	0.0440425	1.39266	-0.784225	0.162384	0.836241	0.429758	0.295234
	20597-233	DFCI	Wild-type	Wild-type	yes	-0.8092	0.141478	0.536158	-0.0263036	-0.236038	0.123877	-0.586401	0.394436	0.458775	-1.39298	-0.0263036	0.00666399	0.655047	-0.231929	-0.776998	-0.387549	1.23504	1.01657	-0.270191
	20597-138	DFCI	Wild-type	Wild-type	yes	0.803943	-0.578069	0.03464	-0.404101	-0.314002	0.0668901	-0.137517	0.228518	-0.263567	0.846223	-0.404101	-0.259329	0.429687	0.702544	0.392789	-0.983183	0.118161	-1.91261	-0.821804
	20597-192	DFCI	Wild-type	Wild-type	yes	-2.82165	-0.769522	1.29804	-0.131172	-1.42487	0.716819	1.46443	0.303315	1.64705	-0.885035	-0.131172	1.31499	0.657188	-0.107345	0.357333	-0.27515	1.53524	-0.722278	-0.656338
	20597-136	DFCI	Wild-type	Wild-type	yes	0.403326	0.547561	-0.166143	0.566395	0.245391	-0.283131	-1.04726	0.414235	-0.302615	0.984797	0.566395	-0.334084	-0.0293248	0.723952	-0.411417	0.229059	-0.163348	0.208991	1.09346
	20597-137	DFCI	Wild-type	Wild-type	yes	0.282189	-0.836391	0.951873	-0.120937	-0.435027	0.230063	0.481047	0.156983	0.0160198	-0.0724094	-0.120937	-0.618481	0.62166	0.285449	0.837993	0.481236	0.311101	-0.814179	0.0507086
	20597-105	DFCI	Wild-type	Wild-type	yes	1.74134	0.578999	1.58439	1.63949	0.0244248	1.17493	-0.183246	0.0471903	-1.52273	0.991026	1.63949	-1.10822	2.26525	1.18184	2.76195	2.04039	-0.254675	0.222089	2.16947
	20597-106	DFCI	Wild-type	Wild-type	yes	0.143091	0.164599	-0.291977	1.23166	-0.0127529	0.12898	-0.32544	0.127511	-0.316147	0.201583	1.23166	-1.69639	0.0528085	0.19627	-1.14365	-0.194711	0.023117	-0.138343	-0.843987
	20597-107	DFCI	Wild-type	Wild-type	yes	-0.221049	-0.487737	1.20366	0.288091	-0.709125	0.0441619	0.85743	0.753466	0.566082	-0.424407	0.288091	0.516563	0.210603	-0.948219	0.237988	0.590642	0.686263	-0.155444	-0.547505
	20597-108	DFCI	Wild-type	Wild-type	yes	0.73254	-0.537185	-0.606501	-0.179573	-0.374482	-0.594613	0.215051	-0.602634	-0.0492949	0.414965	-0.179573	0.740784	-1.03506	0.15188	-0.475886	0.589083	-0.0539518	-1.32229	1.15047
	20597-109	DFCI	Wild-type	Wild-type	yes	0.183739	-1.05857	0.94502	-0.6171	-0.695185	0.542511	1.07582	0.60273	0.701123	-0.0579345	-0.6171	0.959369	0.425393	-0.319898	1.0621	-0.919867	0.435474	-1.15	-0.688687
	20597-110	DFCI	Wild-type	Wild-type	yes	-0.0792889	-0.348652	0.242639	0.413009	-1.05125	-0.242824	0.15534	0.732021	-0.0371475	-0.514058	0.413009	0.248541	0.673328	-0.392873	0.555699	0.841549	-0.169621	-0.161869	0.243109
	20597-111	DFCI	Wild-type	Wild-type	yes	0.792382	-0.578635	0.495692	0.10139	-0.306675	0.621481	-0.512564	-0.291361	0.600769	0.700764	0.10139	-0.108608	0.461825	0.481907	-0.111789	0.945347	-0.275965	-0.440458	0.427689
	20597-112	DFCI	Wild-type	Wild-type	yes	-0.118643	-1.02052	-0.215826	-0.863961	-0.130322	1.15608	-0.435547	-0.141791	0.0396351	-0.376342	-0.863961	0.334443	0.391191	-0.432093	0.377407	1.24628	-0.585624	-1.84951	-1.31049
	20597-113	DFCI	Wild-type	Wild-type	yes	1.16801	0.201969	-0.781062	-0.428873	0.67167	-0.59471	0.875736	2.07773	-1.55947	0.503682	-0.428873	0.265696	-0.00535625	-0.447234	-0.675514	0.940328	0.968658	-0.52004	0.724942
	20597-114	DFCI	Wild-type	Wild-type	yes	1.34817	0.100437	-0.544604	0.360547	-0.358576	0.169647	-0.0898656	-0.804001	-0.235987	0.968908	0.360547	-0.644237	-0.128592	0.770636	-0.358477	0.127002	-0.370682	0.263842	0.105116
	20597-115	DFCI	Wild-type	Wild-type	yes	0.550711	0.0223567	-0.0997085	0.445643	-0.209412	-0.63262	0.418903	0.470356	-0.835583	0.0935696	0.445643	-0.579931	0.00692193	0.671527	0.820289	0.345286	-0.643601	-0.470613	-3.49626
	20597-116	DFCI	Wild-type	Wild-type	yes	-0.190858	-0.226735	0.848869	0.824821	-0.188789	0.705193	-0.245027	0.442849	-0.106059	0.875531	0.824821	-0.181199	0.978162	0.664131	1.29438	0.136895	0.132877	-0.947017	0.426505
	20597-117	DFCI	Wild-type	Wild-type	yes	-0.107319	-0.704037	-1.3946	-0.120162	-0.311397	0.32551	-0.681539	-1.23496	-0.936933	-0.592664	-0.120162	-0.831439	-0.106881	-0.492977	0.344476	1.10218	-1.00715	-1.3644	1.34174
	20597-118	DFCI	Wild-type	Wild-type	yes	0.628581	0.83959	-1.41021	0.783072	4.28051	-0.563428	-3.35289	0.48309	-2.22671	-0.0871931	0.783072	0.105209	1.09197	0.173722	1.29655	0.127836	-0.503217	0.725026	0.924379
	20597-119	DFCI	Wild-type	Wild-type	yes	-0.721158	-0.599253	0.256257	0.298336	-1.08172	0.495704	0.387035	-0.597709	0.23645	-0.305603	0.298336	-0.502932	0.149822	0.0371986	0.902483	0.869442	-0.24198	-1.62188	-0.0733701
	20597-120	DFCI	Wild-type	Wild-type	yes	1.03452	0.264672	-0.22757	-1.47316	-1.24487	0.57428	-0.0217287	0.31841	-0.046169	-0.101409	-1.47316	0.459108	-0.28578	1.09324	-3.09828	1.73782	0.0403098	-2.05899	0.998872
	20597-121	DFCI	Wild-type	Wild-type	yes	0.879489	-0.236905	-1.0818	0.645794	0.096969	-0.073155	-0.245447	-0.303384	-0.162191	0.596991	0.645794	-0.497448	-0.0376068	0.842691	0.109057	0.895624	-0.475239	-0.660468	0.861815
	20597-134	DFCI	Wild-type	Wild-type	yes	0.44592	1.07746	-0.263348	-0.0453438	0.684992	-0.473722	0.359171	1.287	-0.669624	0.398543	-0.0453438	0.744429	-3.46447	0.59879	0.00188741	-0.299345	-0.158424	-0.427005	-0.317852
	20597-133	DFCI	Wild-type	Wild-type	yes	0.734878	0.0676951	0.147783	0.314499	-0.414137	0.298591	-0.421356	-0.279601	-0.580868	0.401557	0.314499	-0.98352	0.318516	0.428977	1.5448	-0.164153	-0.854873	-0.554773	0.222489
	20597-132	DFCI	Wild-type	Wild-type	yes	-2.01739	0.712002	0.0893217	0.186998	0.821407	-6.20786	0.43554	0.608661	-1.03299	-0.968887	0.186998	-0.0971956	1.85452	-0.129521	-0.0872487	-3.5249	0.179217	0.250861	-0.0524191
	20597-131	DFCI	Wild-type	Wild-type	yes	-0.752298	-0.431636	1.05111	0.212858	-0.761432	0.246603	0.22192	-0.515408	0.274499	-1.09137	0.212858	-0.0252939	0.357671	-0.759656	0.640329	0.283467	0.185271	-1.23217	0.302856
	20597-130	DFCI	Wild-type	Wild-type	yes	-0.925299	0.683369	-0.545185	0.139039	0.0549066	-0.643068	-0.767128	0.114092	-0.54473	-0.000525261	0.139039	-0.888042	0.107972	0.051928	0.316018	-0.570826	-0.290075	-0.676135	0.242765
	20597-104	DFCI	Wild-type	Wild-type	yes	-0.302674	-0.832614	0.737528	-2.78533	-0.316276	0.514701	-0.133358	-0.108571	0.437874	-0.229616	-2.78533	-0.757233	0.987291	-2.67158	1.42489	-0.767427	-0.60977	-1.46814	0.376036
	20597-129	DFCI	Wild-type	Wild-type	yes	0.563083	0.475969	0.0630776	0.331219	0.0966062	-0.19679	-0.0589256	-0.190262	-0.470154	0.224922	0.331219	-0.84894	0.405407	0.0172772	0.395819	0.108087	-0.224698	0.696461	0.191055
	20597-127	DFCI	Wild-type	Wild-type	yes	-1.43085	0.0512478	0.727939	-0.773213	-0.0172841	0.74074	-0.0142869	0.0697662	-0.368351	-1.14496	-0.773213	-0.490868	0.348999	-1.16517	0.939939	0.693038	-0.286427	-0.527209	0.636961
	20597-126	DFCI	Wild-type	Wild-type	yes	-2.18866	-0.271655	0.522069	0.143166	-0.490713	1.03786	-0.0241175	0.936432	-0.827757	0.164983	0.143166	0.811745	-0.686504	0.0155623	-0.11837	0.176674	-0.434287	-1.12141	0.882734
	20597-125	DFCI	Wild-type	Wild-type	yes	1.05716	-0.275586	-0.347453	-0.493072	0.867013	0.225048	-0.734987	-0.671113	-0.699945	0.278353	-0.493072	-0.261617	0.810115	0.268982	0.824369	0.950641	-1.22395	-0.830043	0.652576
	20597-124	DFCI	Wild-type	Wild-type	yes	-0.151713	0.790068	0.318393	0.260329	-0.515317	-0.17947	-0.257729	0.224126	-0.530904	-0.244455	0.260329	-1.12476	-0.432554	0.475584	0.988096	0.188166	-0.319327	-0.0110275	-0.476893
	20597-123	DFCI	Wild-type	Wild-type	yes	0.547527	-0.0263248	0.0441902	0.941512	0.482048	0.242395	-0.449365	-1.07785	0.273404	0.839659	0.941512	-0.52676	-0.255176	0.960015	-0.136248	0.210235	-0.563118	0.470109	0.990722
	20597-122	DFCI	Wild-type	Wild-type	yes	0.515109	-0.671942	1.33406	0.608193	-0.921814	0.115564	0.796091	0.371794	0.655204	0.795942	0.608193	1.20879	0.177607	1.0612	0.0193528	-0.0326417	1.12249	-0.716939	-1.40889
	20597-128	DFCI	Wild-type	Wild-type	yes	0.687019	-0.039316	0.549728	0.173681	0.19707	0.607282	0.93208	1.64947	0.280575	0.729625	0.173681	1.21949	-1.157	0.6179	-0.259002	-0.398698	1.51428	-0.347853	-0.604673
	20597-103	DFCI	Wild-type	Wild-type	yes	-0.30055	0.556938	-0.221044	-0.606236	-0.0598809	-1.12936	0.1755	-0.39538	0.125071	0.840982	-0.606236	-0.607334	0.688878	-0.0652285	0.165109	0.354199	0.421083	-0.455056	-0.0493964
	20597-135	DFCI	Wild-type	Wild-type	yes	0.826677	-0.214946	-0.993796	1.13147	1.32785	-0.42754	-1.41074	-0.822903	-1.00805	0.36553	1.13147	-1.31202	0.751344	0.617245	1.22144	0.0755613	-0.985522	-0.131576	0.890886
	20597-101	DFCI	Wild-type	Wild-type	yes	-2.05468	0.339154	0.572516	0.0589023	0.141738	0.0922255	0.0737542	0.78226	0.011844	2.16867	0.0589023	0.626923	0.275685	0.764797	0.402117	-1.34712	-0.12059	-0.640229	-2.88398
	20597-102	DFCI	Wild-type	Wild-type	yes	-0.491201	-0.127727	0.409754	-0.340428	-0.578502	0.510801	-0.0633487	-0.265716	0.531859	0.34096	-0.340428	-0.113734	1.25863	-0.448213	1.34143	0.433502	-0.837907	-1.20355	0.041934
	20597-076	DFCI	Wild-type	Wild-type	yes	0.427511	-1.12027	1.2038	-1.24042	-0.716891	0.648514	0.55704	0.97835	0.937374	0.531804	-1.24042	1.64238	0.729656	-0.674791	-0.270209	0.0378251	0.324269	-0.91746	0.0927333
	20597-077	DFCI	Wild-type	Wild-type	yes	0.345833	-0.551856	0.156506	0.416268	-0.298707	0.520905	0.466033	-0.257311	-0.112401	-0.612095	0.416268	-0.366824	-0.84066	-0.583406	-0.194374	0.334477	-0.330075	-0.593734	-1.19865
	20597-079	DFCI	Wild-type	Wild-type	yes	0.471085	0.564978	-1.05418	-0.410291	1.24425	-0.653134	0.0487883	0.352233	0.173351	-0.117934	-0.410291	1.3674	-2.6936	-1.97058	1.18887	-0.0175784	-1.68099	-0.139956	0.884772
	20597-080	DFCI	Wild-type	Wild-type	yes	0.343691	1.29566	-1.03422	0.589202	0.775436	-0.293061	-1.87018	0.256235	-0.476786	0.844411	0.589202	-0.656906	0.27345	0.801746	0.687461	0.532044	-1.28594	-0.436793	-0.190554
	20597-081	DFCI	Wild-type	Wild-type	yes	-0.977053	-1.19271	0.390679	-2.67335	-0.331724	-0.282812	0.965824	0.369428	0.470788	-1.86034	-2.67335	1.10664	0.805461	-2.28174	1.27494	-0.198076	-0.325525	-1.07344	0.328672
	20597-082	DFCI	Wild-type	Wild-type	yes	-0.196969	-0.172876	0.853717	-0.29657	-0.83495	0.847408	0.34402	1.01059	0.965966	0.028339	-0.29657	1.84404	-0.0181886	-0.455392	0.27286	0.618676	0.29799	-0.915464	-0.23633
	20597-083	DFCI	Wild-type	Wild-type	yes	0.0964726	0.195713	-0.283554	0.530822	-0.817266	-0.726824	-0.590268	-0.790882	0.114986	0.203408	0.530822	-1.25268	0.30462	-0.0318273	0.353111	0.636706	-1.02899	-0.912649	0.287188
	20597-084	DFCI	Wild-type	Wild-type	yes	0.269431	-0.14951	0.264448	-0.714729	-0.684499	0.58528	-0.129767	-0.464111	0.569941	-0.174999	-0.714729	-0.529259	-1.84166	-1.06348	-0.193745	1.0924	-0.121752	-0.253368	0.209989
	20597-078	DFCI	Wild-type	Wild-type	yes	0.633147	0.0550911	-0.258338	-0.794484	0.158447	-0.421989	-0.314635	-0.438968	0.321785	0.966543	-0.794484	0.400812	0.156639	-0.841795	-0.333831	0.688133	-0.573407	-0.355766	0.772556
	20597-086	DFCI	Wild-type	Wild-type	yes	0.808938	-3.3869	0.883522	-1.16645	-0.948984	-0.299616	-0.17447	-0.474311	-0.501026	-0.286285	-1.16645	0.849837	-2.48369	-1.83714	-0.149598	0.0987939	-0.322249	-5.38651	0.20776
	20597-100	DFCI	Wild-type	Wild-type	yes	0.489096	-0.816188	0.314247	-0.664793	-0.648958	0.422998	0.0620258	0.511389	0.0380234	1.68954	-0.664793	0.891949	0.717934	0.62441	1.00851	0.322815	-0.546952	-1.67703	0.209191
	20597-085	DFCI	Wild-type	Wild-type	yes	0.156685	-0.325238	0.774945	0.529032	-0.0885851	-0.231271	-0.616282	0.69791	-0.0163477	-0.0611404	0.529032	0.11015	0.00694569	0.256717	0.0364947	-2.74283	-0.880087	0.745959	-0.660554
	20597-098	DFCI	Wild-type	Wild-type	yes	0.257016	-0.335563	-0.0544692	-0.478563	-0.522222	0.974425	-0.0501389	0.41838	0.123306	0.228337	-0.478563	0.767241	0.474463	-0.162902	0.854854	-0.00306714	-0.0121557	-1.36532	-0.314147
	20597-097	DFCI	Wild-type	Wild-type	yes	1.09707	-0.368463	-0.259652	0.055323	-1.34556	-0.090518	0.815011	-0.546217	-0.116373	0.752834	0.055323	-0.0535721	0.975899	1.21701	0.304976	0.0118911	0.377015	-0.465934	-0.841591
	20597-096	DFCI	Wild-type	Wild-type	yes	-0.319941	-0.5059	-0.0864904	0.232275	0.068307	0.34603	-0.664288	-0.217789	0.120452	-0.474261	0.232275	0.293081	0.746055	-0.422658	0.0992372	-0.450551	-0.98041	-0.72778	-1.48702
	20597-095	DFCI	Wild-type	Wild-type	yes	0.91454	0.855369	-1.34067	0.316468	-0.268983	-0.520019	-0.373882	-0.271019	-0.387863	0.280346	0.316468	0.566501	0.727277	0.731008	-0.136216	0.187092	-0.117358	-1.43787	0.411697
	20597-094	DFCI	Wild-type	Wild-type	yes	0.601467	0.0849987	-0.676661	0.10657	0.593644	-1.85642	0.170749	-0.571717	-0.354019	0.927016	0.10657	-0.318749	-1.50845	0.0494508	-0.457285	-2.99683	-2.08538	-0.184057	-0.581477
	20597-099	DFCI	Wild-type	Wild-type	yes	0.58814	-0.692902	0.391507	-0.311241	-0.661141	0.101479	-0.567852	-1.25219	0.678394	0.0796213	-0.311241	-0.99323	1.10433	0.29536	0.413251	0.207689	-0.987213	0.144525	-0.544157
	20597-092	DFCI	Wild-type	Wild-type	yes	-0.975865	-0.386222	1.62789	-0.0837161	-0.928997	1.04752	0.862053	1.99536	1.24292	-0.142158	-0.0837161	2.30771	0.997396	-1.64536	-0.302568	0.322824	1.3779	-0.603293	-0.673599
	20597-087	DFCI	Wild-type	Wild-type	yes	0.513052	-1.04076	0.355065	-1.63901	0.384781	0.661623	0.506134	1.90965	0.388849	0.180661	-1.63901	1.67536	0.127048	-0.473085	0.406384	0.422323	-0.515878	-0.554841	-0.538536
	20597-091	DFCI	Wild-type	Wild-type	yes	0.881597	-0.212782	-0.90991	-0.0746296	0.693741	-0.513753	-0.319052	0.066106	-0.786879	0.491206	-0.0746296	-0.00489102	-1.19253	0.0767771	0.367627	-0.00120737	-0.533258	-0.25804	0.410036
	20597-090	DFCI	Wild-type	Wild-type	yes	0.79374	-0.823015	0.219013	-0.442301	0.259559	-0.103729	0.0657734	-0.395152	0.188319	0.634725	-0.442301	0.84387	-1.04296	0.546823	-0.982049	-0.0399816	0.242307	-1.24517	0.298984
	20597-089	DFCI	Wild-type	Wild-type	yes	-0.153886	-1.07689	0.685079	-0.37329	0.265912	-0.157222	1.73869	0.533398	1.16947	0.0444031	-0.37329	1.06462	0.453362	-2.58464	-1.03256	0.245073	1.23644	-1.77997	0.715596
	20597-088	DFCI	Wild-type	Wild-type	yes	0.964114	0.785764	-0.35336	0.509187	-0.363465	0.197859	-0.519344	0.278497	-0.0397665	0.773703	0.509187	-0.91631	0.931428	0.657597	-0.463154	0.670995	-0.262044	-0.77817	-0.532387
	20597-093	DFCI	Wild-type	Wild-type	yes	0.298226	-0.0487644	0.53138	-0.0544913	-1.5466	0.600117	-0.126626	0.767107	0.370219	-0.427433	-0.0544913	1.33986	0.721731	-0.0840965	-0.116399	0.896078	0.154611	-0.251099	-2.82853

## Sheet: Figure 3a
Figure 3a
	Sample.ID	Class	Predicted Probability of BRCAmt	Split set
	30223-076	BRCAmut	0.95464	Training
	30223-065	BRCAmut	0.913364	Training
	30223-083	BRCAmut	0.954126	Training
	30223-026	BRCAmut	0.943257	Training
	30223-074	BRCAmut	0.85551	Training
	30223-006	BRCAmut	0.865993	Training
	30223-007	BRCAmut	0.321882	Training
	30223-061	BRCAmut	0.928401	Training
	30223-068	BRCAmut	0.862055	Training
	30223-041	BRCAmut	0.987857	Training
	30223-008	BRCAmut	0.758218	Training
	30223-066	BRCAmut	0.998001	Training
	30223-067	BRCAmut	0.269993	Training
	30223-015	BRCAmut	0.839097	Training
	30223-073	BRCAmut	0.131181	Training
	30223-084	BRCAmut	0.743127	Training
	30223-090	BRCAmut	0.911284	Training
	30223-014	BRCAmut	0.0860972	Training
	30223-030	BRCAmut	0.612742	Training
	30223-017	BRCAmut	0.0567853	Training
	30223-057	BRCAmut	0.917233	Training
	30223-020	BRCAmut	0.331742	Training
	30223-081	BRCAmut	0.99557	Training
	30223-031	BRCAmut	0.767207	Training
	30223-036	BRCAmut	0.87714	Training
	30223-094	BRCAmut	0.970091	Training
	30223-004	BRCAmut	0.927045	Training
	30223-075	BRCAmut	0.505576	Training
	30223-059	BRCAmut	0.915391	Training
	30223-044	BRCAmut	0.936492	Training
	30223-095	BRCAmut	0.98114	Training
	30223-050	BRCAmut	0.831501	Training
	30223-039	BRCAmut	0.891752	Training
	30223-098	BRCAmut	0.841521	Training
	30223-082	BRCAmut	0.548032	Training
	30223-088	BRCAmut	0.721244	Training
	30223-016	BRCAmut	0.964698	Training
	30223-079	BRCAmut	0.681912	Training
	30223-013	BRCAmut	0.855009	Training
	30223-071	BRCAmut	0.694792	Training
	30223-012	BRCAmut	0.984371	Training
	30223-032	BRCAmut	0.972488	Training
	30223-045	BRCAmut	0.975257	Training
	30223-058	BRCAmut	0.00733335	Training
	30223-003	BRCAmut	0.853553	Training
	30223-078	BRCAmut	0.410368	Training
	30223-096	BRCAmut	0.0567262	Training
	30223-048	BRCAmut	0.887906	Training
	30223-056	BRCAmut	0.868098	Training
	30223-010	BRCAmut	0.819412	Training
	30223-027	BRCAmut	0.508387	Training
	30223-040	BRCAmut	0.702543	Training
	30223-001	BRCAmut	0.738191	Training
	30223-021	BRCAmut	0.622691	Training
	30223-089	BRCAmut	0.982112	Training
	30223-077	BRCAmut	0.000385609	Training
	30223-018	BRCAmut	0.91767	Training
	30223-064	BRCAmut	0.02767	Training
	30223-002	BRCAmut	0.998429	Training
	30223-005	BRCAmut	0.938052	Training
	30223-060	BRCAmut	0.925504	Training
	30223-053	BRCAmut	0.968763	Training
	30223-019	BRCAmut	0.587128	Training
	30223-069	BRCAmut	0.081849	Training
	30223-043	BRCAmut	0.987441	Training
	30223-070	BRCAmut	0.823198	Training
	5544-131	BRCAmut	0.875362	Training
	5544-132	BRCAmut	0.993717	Training
	5544-133	BRCAmut	0.744701	Training
	5544-135	BRCAmut	0.924754	Training
	5544-137	BRCAmut	0.860914	Training
	5544-138	BRCAmut	0.913998	Training
	5544-141	BRCAmut	0.852224	Training
	5544-142	BRCAmut	0.598324	Training
	5544-144	BRCAmut	0.978019	Training
	5544-146	BRCAmut	0.990186	Training
	5544-130	BRCAmut	0.498785	Training
	5544-148	BRCAmut	0.799518	Training
	5544-143	BRCAmut	0.853454	Training
	5544-116	BRCAmut	0.999836	Training
	5544-128	BRCAmut	0.332826	Training
	5544-150	BRCAmut	0.550625	Training
	5544-108	BRCAmut	0.998664	Training
	5544-109	BRCAmut	0.971812	Training
	5544-111	BRCAmut	0.721407	Training
	5544-112	BRCAmut	0.858222	Training
	5544-113	BRCAmut	0.90075	Training
	5544-115	BRCAmut	0.747714	Training
	5544-117	BRCAmut	0.755025	Training
	5544-118	BRCAmut	0.0624186	Training
	5544-122	BRCAmut	0.967046	Training
	5544-124	BRCAmut	0.0385366	Training
	5544-126	BRCAmut	0.956454	Training
	5544-129	BRCAmut	0.681552	Training
	5544-151	BRCAmut	0.508599	Training
	5544-179	BRCAmut	0.49785	Training
	5544-184	BRCAmut	0.810213	Training
	5544-185	BRCAmut	0.583822	Training
	5544-186	BRCAmut	0.798106	Training
	5544-189	BRCAmut	0.689463	Training
	5544-190	BRCAmut	0.992705	Training
	5544-191	BRCAmut	0.91917	Training
	5544-193	BRCAmut	0.958535	Training
	5544-195	BRCAmut	0.902072	Training
	5544-196	BRCAmut	0.605927	Training
	5544-198	BRCAmut	0.714528	Training
	5544-199	BRCAmut	0.986285	Training
	5544-200	BRCAmut	0.97691	Training
	5544-194	BRCAmut	0.988156	Training
	5544-181	BRCAmut	0.884556	Training
	5544-180	BRCAmut	0.697021	Training
	5544-156	BRCAmut	0.623018	Training
	5544-157	BRCAmut	0.459939	Training
	5544-158	BRCAmut	0.864724	Training
	5544-160	BRCAmut	0.852467	Training
	5544-161	BRCAmut	0.83597	Training
	5544-164	BRCAmut	0.312723	Training
	5544-166	BRCAmut	0.89443	Training
	5544-167	BRCAmut	0.804992	Training
	5544-168	BRCAmut	0.374999	Training
	5544-171	BRCAmut	0.409047	Training
	5544-172	BRCAmut	0.754133	Training
	5544-173	BRCAmut	0.598406	Training
	5544-177	BRCAmut	0.724243	Training
	5544-154	BRCAmut	0.968388	Training
	5544-103	BRCAmut	0.561875	Training
	5544-101	BRCAmut	0.613972	Training
	5544-029	BRCAmut	0.424854	Training
	5544-030	BRCAmut	0.246522	Training
	5544-032	BRCAmut	0.952932	Training
	5544-034	BRCAmut	0.742486	Training
	5544-036	BRCAmut	0.413218	Training
	5544-028	BRCAmut	0.632135	Training
	5544-038	BRCAmut	0.96335	Training
	5544-040	BRCAmut	0.63127	Training
	5544-042	BRCAmut	0.887775	Training
	5544-043	BRCAmut	0.85911	Training
	5544-044	BRCAmut	0.965146	Training
	5544-047	BRCAmut	0.872825	Training
	5544-039	BRCAmut	0.840977	Training
	5544-026	BRCAmut	0.254266	Training
	5544-023	BRCAmut	0.989158	Training
	5544-102	BRCAmut	0.909046	Training
	5544-001	BRCAmut	0.689861	Training
	5544-003	BRCAmut	0.989676	Training
	5544-006	BRCAmut	0.897016	Training
	5544-009	BRCAmut	0.99088	Training
	5544-011	BRCAmut	0.923092	Training
	5544-012	BRCAmut	0.945893	Training
	5544-013	BRCAmut	0.947037	Training
	5544-015	BRCAmut	0.976177	Training
	5544-016	BRCAmut	0.909038	Training
	5544-018	BRCAmut	0.890361	Training
	5544-021	BRCAmut	0.97089	Training
	5544-022	BRCAmut	0.981292	Training
	5544-048	BRCAmut	0.87216	Training
	5544-008	BRCAmut	0.989735	Training
	5544-095	BRCAmut	0.663009	Training
	5544-078	BRCAmut	0.804633	Training
	5544-080	BRCAmut	0.738902	Training
	5544-081	BRCAmut	0.957752	Training
	5544-083	BRCAmut	0.841367	Training
	5544-087	BRCAmut	0.712841	Training
	5544-076	BRCAmut	0.454602	Training
	5544-088	BRCAmut	0.744729	Training
	5544-092	BRCAmut	0.341156	Training
	5544-093	BRCAmut	0.941057	Training
	5544-094	BRCAmut	0.923396	Training
	5544-097	BRCAmut	0.962558	Training
	5544-099	BRCAmut	0.702409	Training
	5544-090	BRCAmut	0.831122	Training
	5544-084	BRCAmut	0.689863	Training
	5544-070	BRCAmut	0.511286	Training
	5544-051	BRCAmut	0.849937	Training
	5544-054	BRCAmut	0.874628	Training
	5544-074	BRCAmut	0.590699	Training
	5544-055	BRCAmut	0.328122	Training
	5544-057	BRCAmut	0.749157	Training
	5544-058	BRCAmut	0.822432	Training
	5544-059	BRCAmut	0.94608	Training
	5544-061	BRCAmut	0.29207	Training
	5544-062	BRCAmut	0.805477	Training
	5544-063	BRCAmut	0.885376	Training
	5544-065	BRCAmut	0.29444	Training
	5544-067	BRCAmut	0.105508	Training
	5544-068	BRCAmut	0.583669	Training
	5544-069	BRCAmut	0.884864	Training
	DFCISample52_S2	BRCAwt	0.0278458	Training
	DFCISample48_S1	BRCAwt	0.0503687	Training
	DFCISample63_S3	BRCAwt	0.471096	Training
	DFCISample98_S2	BRCAwt	0.22334	Training
	DFCISample92_S2	BRCAwt	0.404703	Training
	DFCISample94_S3	BRCAwt	0.548243	Training
	DFCISample104_S	BRCAwt	0.02242	Training
	DFCISample73_S9	BRCAwt	0.0684031	Training
	DFCISample54_S2	BRCAwt	0.0313952	Training
	DFCISample103_S	BRCAwt	0.147907	Training
	DFCISample70_S6	BRCAwt	0.429231	Training
	DFCISample99_S3	BRCAwt	0.191975	Training
	DFCISample93_S2	BRCAwt	0.142726	Training
	DFCISample71_S7	BRCAwt	0.533756	Training
	DFCISample100_S	BRCAwt	0.156165	Training
	20439-041	BRCAmut	0.912751	Training
	20439-040	BRCAmut	0.792845	Training
	20439-036	BRCAmut	0.588788	Training
	20439-031	BRCAmut	0.907568	Training
	20439-032	BRCAmut	0.324115	Training
	20439-029	BRCAmut	0.905116	Training
	20439-042	BRCAmut	0.77796	Training
	20439-033	BRCAmut	0.845113	Training
	20439-055	BRCAmut	0.836012	Training
	20439-045	BRCAmut	0.565736	Training
	20439-046	BRCAmut	0.890251	Training
	20439-048	BRCAmut	0.915759	Training
	20439-049	BRCAmut	0.656679	Training
	20439-050	BRCAmut	0.878233	Training
	20439-056	BRCAmut	0.932626	Training
	20439-057	BRCAmut	0.804307	Training
	20439-058	BRCAmut	0.939047	Training
	20439-044	BRCAmut	0.933102	Training
	20439-027	BRCAmut	0.259748	Training
	20439-034	BRCAmut	0.866542	Training
	20439-026	BRCAmut	0.853435	Training
	20439-001	BRCAmut	0.428783	Training
	20439-002	BRCAmut	0.897206	Training
	20439-004	BRCAmut	0.708807	Training
	20439-005	BRCAmut	0.846617	Training
	20439-007	BRCAmut	0.901983	Training
	20439-009	BRCAmut	0.961218	Training
	20439-010	BRCAmut	0.937968	Training
	20439-011	BRCAmut	0.547267	Training
	20439-006	BRCAmut	0.873772	Training
	20439-014	BRCAmut	0.870397	Training
	20439-013	BRCAmut	0.908924	Training
	20439-022	BRCAmut	0.739764	Training
	20439-021	BRCAmut	0.968886	Training
	20439-019	BRCAmut	0.860872	Training
	20439-024	BRCAmut	0.905122	Training
	20439-018	BRCAmut	0.809875	Training
	20439-017	BRCAmut	0.917987	Training
	20439-015	BRCAmut	0.22277	Training
	20597-183	BRCAwt	0.284126	Training
	20597-186	BRCAwt	0.0182258	Training
	20597-184	BRCAwt	0.0413512	Training
	20597-187	BRCAwt	0.0125799	Training
	20597-182	BRCAwt	0.015753	Training
	20597-180	BRCAwt	0.296831	Training
	20597-179	BRCAwt	0.344222	Training
	20597-178	BRCAwt	0.297321	Training
	20597-188	BRCAwt	0.192898	Training
	20597-175	BRCAwt	0.806964	Training
	20597-181	BRCAwt	0.04082	Training
	20597-202	BRCAwt	0.32702	Training
	20597-191	BRCAwt	0.414695	Training
	20597-193	BRCAwt	0.0133443	Training
	20597-195	BRCAwt	0.20613	Training
	20597-196	BRCAwt	0.566635	Training
	20597-197	BRCAwt	0.851099	Training
	20597-199	BRCAwt	0.101048	Training
	20597-200	BRCAwt	0.0377367	Training
	20597-201	BRCAwt	0.0516157	Training
	20597-203	BRCAwt	0.000381887	Training
	20597-204	BRCAwt	7.31716e-05	Training
	20597-205	BRCAwt	2.17768e-05	Training
	20597-173	BRCAwt	0.0273336	Training
	20597-161	BRCAwt	0.541061	Training
	20597-171	BRCAwt	0.0817119	Training
	20597-141	BRCAwt	0.646763	Training
	20597-142	BRCAwt	0.04135	Training
	20597-143	BRCAwt	0.106116	Training
	20597-145	BRCAwt	0.292352	Training
	20597-146	BRCAwt	0.402925	Training
	20597-147	BRCAwt	0.388144	Training
	20597-149	BRCAwt	0.414717	Training
	20597-150	BRCAwt	0.38011	Training
	20597-151	BRCAwt	0.15131	Training
	20597-153	BRCAwt	0.141747	Training
	20597-154	BRCAwt	0.648599	Training
	20597-155	BRCAwt	0.852792	Training
	20597-170	BRCAwt	0.0045596	Training
	20597-169	BRCAwt	0.468439	Training
	20597-168	BRCAwt	0.002868	Training
	20597-166	BRCAwt	0.54982	Training
	20597-165	BRCAwt	0.237246	Training
	20597-172	BRCAwt	0.0859718	Training
	20597-162	BRCAwt	0.486788	Training
	20597-206	BRCAwt	0.159803	Training
	20597-160	BRCAwt	0.126669	Training
	20597-158	BRCAwt	0.550543	Training
	20597-157	BRCAwt	0.482069	Training
	20597-163	BRCAwt	0.19238	Training
	20597-219	BRCAwt	0.69171	Training
	20597-209	BRCAwt	0.486244	Training
	20597-245	BRCAwt	0.228954	Training
	20597-247	BRCAwt	0.0948541	Training
	20597-248	BRCAwt	0.0222244	Training
	20597-249	BRCAwt	0.558912	Training
	20597-251	BRCAwt	0.0078129	Training
	20597-252	BRCAwt	0.0161287	Training
	20597-253	BRCAwt	0.505602	Training
	20597-255	BRCAwt	0.0577751	Training
	20597-256	BRCAwt	0.113194	Training
	20597-257	BRCAwt	0.0931378	Training
	20597-259	BRCAwt	0.0425018	Training
	20597-260	BRCAwt	0.0681533	Training
	20597-261	BRCAwt	0.00245611	Training
	20597-274	BRCAwt	0.00310266	Training
	20597-273	BRCAwt	0.00227644	Training
	20597-272	BRCAwt	0.0240719	Training
	20597-270	BRCAwt	0.105602	Training
	20597-244	BRCAwt	0.0180212	Training
	20597-269	BRCAwt	0.751899	Training
	20597-266	BRCAwt	0.00253751	Training
	20597-265	BRCAwt	0.00251798	Training
	20597-264	BRCAwt	0.018291	Training
	20597-262	BRCAwt	0.00760697	Training
	20597-268	BRCAwt	0.014378	Training
	20597-208	BRCAwt	0.145277	Training
	20597-241	BRCAwt	0.175109	Training
	20597-210	BRCAwt	0.0776012	Training
	20597-211	BRCAwt	0.0276658	Training
	20597-213	BRCAwt	0.00885113	Training
	20597-214	BRCAwt	0.00910642	Training
	20597-215	BRCAwt	0.174772	Training
	20597-217	BRCAwt	0.0218247	Training
	20597-218	BRCAwt	0.635586	Training
	20597-139	BRCAwt	0.0907094	Training
	20597-221	BRCAwt	0.075347	Training
	20597-222	BRCAwt	0.583703	Training
	20597-223	BRCAwt	0.0814276	Training
	20597-225	BRCAwt	0.329758	Training
	20597-226	BRCAwt	0.165355	Training
	20597-240	BRCAwt	0.00317053	Training
	20597-238	BRCAwt	0.0137396	Training
	20597-237	BRCAwt	0.0511188	Training
	20597-236	BRCAwt	0.0517434	Training
	20597-242	BRCAwt	0.07086	Training
	20597-234	BRCAwt	0.0495825	Training
	20597-232	BRCAwt	0.0978438	Training
	20597-230	BRCAwt	0.0069567	Training
	20597-229	BRCAwt	0.129605	Training
	20597-228	BRCAwt	0.00287787	Training
	20597-233	BRCAwt	0.491024	Training
	20597-138	BRCAwt	0.186127	Training
	20597-192	BRCAwt	0.0484519	Training
	20597-137	BRCAwt	0.138852	Training
	20597-105	BRCAwt	0.357317	Training
	20597-106	BRCAwt	0.586434	Training
	20597-108	BRCAwt	0.606254	Training
	20597-109	BRCAwt	0.0606257	Training
	20597-110	BRCAwt	0.118814	Training
	20597-112	BRCAwt	0.357883	Training
	20597-113	BRCAwt	0.427996	Training
	20597-114	BRCAwt	0.786266	Training
	20597-116	BRCAwt	0.147906	Training
	20597-117	BRCAwt	0.778646	Training
	20597-118	BRCAwt	0.991401	Training
	20597-120	BRCAwt	0.514172	Training
	20597-121	BRCAwt	0.598564	Training
	20597-134	BRCAwt	0.488595	Training
	20597-132	BRCAwt	0.388135	Training
	20597-131	BRCAwt	0.216598	Training
	20597-130	BRCAwt	0.448593	Training
	20597-129	BRCAwt	0.655786	Training
	20597-127	BRCAwt	0.357755	Training
	20597-126	BRCAwt	0.314302	Training
	20597-124	BRCAwt	0.260066	Training
	20597-123	BRCAwt	0.857179	Training
	20597-122	BRCAwt	0.131154	Training
	20597-103	BRCAwt	0.458835	Training
	20597-135	BRCAwt	0.864798	Training
	20597-101	BRCAwt	0.2719	Training
	20597-076	BRCAwt	0.0904954	Training
	20597-077	BRCAwt	0.501449	Training
	20597-079	BRCAwt	0.663106	Training
	20597-081	BRCAwt	0.108832	Training
	20597-082	BRCAwt	0.0864164	Training
	20597-083	BRCAwt	0.31919	Training
	20597-078	BRCAwt	0.676699	Training
	20597-086	BRCAwt	0.0598839	Training
	20597-100	BRCAwt	0.106612	Training
	20597-098	BRCAwt	0.18561	Training
	20597-097	BRCAwt	0.342825	Training
	20597-096	BRCAwt	0.537247	Training
	20597-094	BRCAwt	0.808178	Training
	20597-099	BRCAwt	0.474042	Training
	20597-092	BRCAwt	0.0326898	Training
	20597-091	BRCAwt	0.726615	Training
	20597-090	BRCAwt	0.675169	Training
	20597-089	BRCAwt	0.192097	Training
	20597-093	BRCAwt	0.139853	Training

## Sheet: Figure 3b
Figure 3b
	Sample ID	Split set	BRCA status detailed	Predicted Probability of BRCAmt
	30223-076	Training	Unspecified BRCA1/2-MT	0.95
	30223-065	Training	Unspecified BRCA1/2-MT	0.91
	30223-083	Training	Unspecified BRCA1/2-MT	0.95
	30223-026	Training	Unspecified BRCA1/2-MT	0.94
	30223-074	Training	Unspecified BRCA1/2-MT	0.86
	30223-006	Training	Unspecified BRCA1/2-MT	0.87
	30223-007	Training	Unspecified BRCA1/2-MT	0.32
	30223-061	Training	Unspecified BRCA1/2-MT	0.93
	30223-068	Training	Unspecified BRCA1/2-MT	0.86
	30223-041	Training	Unspecified BRCA1/2-MT	0.99
	30223-008	Training	Unspecified BRCA1/2-MT	0.76
	30223-066	Training	Unspecified BRCA1/2-MT	1
	30223-067	Training	Unspecified BRCA1/2-MT	0.27
	30223-015	Training	Unspecified BRCA1/2-MT	0.84
	30223-073	Training	Unspecified BRCA1/2-MT	0.13
	30223-084	Training	Unspecified BRCA1/2-MT	0.74
	30223-090	Training	Unspecified BRCA1/2-MT	0.91
	30223-014	Training	Unspecified BRCA1/2-MT	0.09
	30223-030	Training	Unspecified BRCA1/2-MT	0.61
	30223-017	Training	Unspecified BRCA1/2-MT	0.06
	30223-057	Training	Unspecified BRCA1/2-MT	0.92
	30223-020	Training	Unspecified BRCA1/2-MT	0.33
	30223-081	Training	Unspecified BRCA1/2-MT	1
	30223-031	Training	Unspecified BRCA1/2-MT	0.77
	30223-036	Training	Unspecified BRCA1/2-MT	0.88
	30223-094	Training	Unspecified BRCA1/2-MT	0.97
	30223-004	Training	Unspecified BRCA1/2-MT	0.93
	30223-075	Training	Unspecified BRCA1/2-MT	0.51
	30223-059	Training	Unspecified BRCA1/2-MT	0.92
	30223-044	Training	Unspecified BRCA1/2-MT	0.94
	30223-095	Training	Unspecified BRCA1/2-MT	0.98
	30223-050	Training	Unspecified BRCA1/2-MT	0.83
	30223-039	Training	Unspecified BRCA1/2-MT	0.89
	30223-098	Training	Unspecified BRCA1/2-MT	0.84
	30223-082	Training	Unspecified BRCA1/2-MT	0.55
	30223-088	Training	Unspecified BRCA1/2-MT	0.72
	30223-016	Training	Unspecified BRCA1/2-MT	0.96
	30223-079	Training	Unspecified BRCA1/2-MT	0.68
	30223-013	Training	Unspecified BRCA1/2-MT	0.86
	30223-071	Training	Unspecified BRCA1/2-MT	0.69
	30223-012	Training	Unspecified BRCA1/2-MT	0.98
	30223-032	Training	Unspecified BRCA1/2-MT	0.97
	30223-045	Training	Unspecified BRCA1/2-MT	0.98
	30223-058	Training	Unspecified BRCA1/2-MT	0.01
	30223-003	Training	Unspecified BRCA1/2-MT	0.85
	30223-078	Training	Unspecified BRCA1/2-MT	0.41
	30223-096	Training	Unspecified BRCA1/2-MT	0.06
	30223-048	Training	Unspecified BRCA1/2-MT	0.89
	30223-056	Training	Unspecified BRCA1/2-MT	0.87
	30223-010	Training	Unspecified BRCA1/2-MT	0.82
	30223-027	Training	Unspecified BRCA1/2-MT	0.51
	30223-040	Training	Unspecified BRCA1/2-MT	0.7
	30223-001	Training	Unspecified BRCA1/2-MT	0.74
	30223-021	Training	Unspecified BRCA1/2-MT	0.62
	30223-089	Training	Unspecified BRCA1/2-MT	0.98
	30223-077	Training	Unspecified BRCA1/2-MT	0
	30223-018	Training	Unspecified BRCA1/2-MT	0.92
	30223-064	Training	Unspecified BRCA1/2-MT	0.03
	30223-002	Training	Unspecified BRCA1/2-MT	1
	30223-005	Training	Unspecified BRCA1/2-MT	0.94
	30223-060	Training	Unspecified BRCA1/2-MT	0.93
	30223-053	Training	Unspecified BRCA1/2-MT	0.97
	30223-019	Training	Unspecified BRCA1/2-MT	0.59
	30223-069	Training	Unspecified BRCA1/2-MT	0.08
	30223-043	Training	Unspecified BRCA1/2-MT	0.99
	30223-070	Training	Unspecified BRCA1/2-MT	0.82
	5544-131	Training	BRCA2-MT	0.88
	5544-132	Training	BRCA1-MT	0.99
	5544-133	Training	BRCA2-MT	0.74
	5544-135	Training	BRCA2-MT	0.92
	5544-137	Training	BRCA1-MT	0.86
	5544-138	Training	BRCA1-MT	0.91
	5544-141	Training	BRCA1-MT	0.85
	5544-142	Training	BRCA2-MT	0.6
	5544-144	Training	BRCA2-MT	0.98
	5544-146	Training	BRCA2-MT	0.99
	5544-130	Training	BRCA1-MT	0.5
	5544-148	Training	BRCA1-MT	0.8
	5544-143	Training	BRCA2-MT	0.85
	5544-116	Training	BRCA1-MT	1
	5544-128	Training	BRCA1-MT	0.33
	5544-150	Training	BRCA1-MT	0.55
	5544-108	Training	BRCA2-MT	1
	5544-109	Training	BRCA2-MT	0.97
	5544-111	Training	BRCA1-MT	0.72
	5544-112	Training	BRCA2-MT	0.86
	5544-113	Training	BRCA2-MT	0.9
	5544-115	Training	BRCA2-MT	0.75
	5544-117	Training	BRCA1-MT	0.76
	5544-118	Training	BRCA1-MT	0.06
	5544-122	Training	BRCA2-MT	0.97
	5544-124	Training	BRCA2-MT	0.04
	5544-126	Training	BRCA2-MT	0.96
	5544-129	Training	BRCA1-MT	0.68
	5544-151	Training	BRCA2-MT	0.51
	5544-179	Training	BRCA1-MT	0.5
	5544-184	Training	BRCA2-MT	0.81
	5544-185	Training	BRCA1-MT	0.58
	5544-186	Training	BRCA2-MT	0.8
	5544-189	Training	BRCA1-MT	0.69
	5544-190	Training	BRCA2-MT	0.99
	5544-191	Training	BRCA2-MT	0.92
	5544-193	Training	BRCA1-MT	0.96
	5544-195	Training	BRCA1-MT	0.9
	5544-196	Training	BRCA1-MT	0.61
	5544-198	Training	BRCA2-MT	0.71
	5544-199	Training	BRCA2-MT	0.99
	5544-200	Training	BRCA2-MT	0.98
	5544-194	Training	BRCA2-MT	0.99
	5544-181	Training	BRCA1-MT	0.88
	5544-180	Training	BRCA2-MT	0.7
	5544-156	Training	BRCA1-MT	0.62
	5544-157	Training	BRCA1-MT	0.46
	5544-158	Training	BRCA2-MT	0.86
	5544-160	Training	BRCA2-MT	0.85
	5544-161	Training	BRCA2-MT	0.84
	5544-164	Training	BRCA1-MT	0.31
	5544-166	Training	BRCA1-MT	0.89
	5544-167	Training	BRCA1-MT	0.8
	5544-168	Training	BRCA1-MT	0.37
	5544-171	Training	BRCA1-MT	0.41
	5544-172	Training	BRCA1-MT	0.75
	5544-173	Training	BRCA1-MT	0.6
	5544-177	Training	BRCA2-MT	0.72
	5544-154	Training	BRCA2-MT	0.97
	5544-103	Training	BRCA1-MT	0.56
	5544-101	Training	BRCA1-MT	0.61
	5544-029	Training	BRCA1-MT	0.42
	5544-030	Training	BRCA2-MT	0.25
	5544-032	Training	BRCA1-MT	0.95
	5544-034	Training	BRCA2-MT	0.74
	5544-036	Training	BRCA1-MT	0.41
	5544-028	Training	BRCA1-MT	0.63
	5544-038	Training	BRCA1-MT	0.96
	5544-040	Training	BRCA2-MT	0.63
	5544-042	Training	BRCA2-MT	0.89
	5544-043	Training	BRCA2-MT	0.86
	5544-044	Training	BRCA1-MT	0.97
	5544-047	Training	BRCA1-MT	0.87
	5544-039	Training	BRCA2-MT	0.84
	5544-026	Training	BRCA2-MT	0.25
	5544-023	Training	BRCA1-MT	0.99
	5544-102	Training	BRCA1-MT	0.91
	5544-001	Training	BRCA2-MT	0.69
	5544-003	Training	BRCA1-MT	0.99
	5544-006	Training	BRCA2-MT	0.9
	5544-009	Training	BRCA1-MT	0.99
	5544-011	Training	BRCA1-MT	0.92
	5544-012	Training	BRCA2-MT	0.95
	5544-013	Training	BRCA2-MT	0.95
	5544-015	Training	BRCA2-MT	0.98
	5544-016	Training	BRCA1-MT	0.91
	5544-018	Training	BRCA1-MT	0.89
	5544-021	Training	BRCA1-MT	0.97
	5544-022	Training	BRCA2-MT	0.98
	5544-048	Training	BRCA1-MT	0.87
	5544-008	Training	BRCA2-MT	0.99
	5544-095	Training	BRCA2-MT	0.66
	5544-078	Training	BRCA2-MT	0.8
	5544-080	Training	BRCA2-MT	0.74
	5544-081	Training	BRCA1-MT	0.96
	5544-083	Training	BRCA2-MT	0.84
	5544-087	Training	BRCA1-MT	0.71
	5544-076	Training	BRCA1-MT	0.45
	5544-088	Training	BRCA2-MT	0.74
	5544-092	Training	BRCA1-MT	0.34
	5544-093	Training	BRCA1-MT	0.94
	5544-094	Training	BRCA2-MT	0.92
	5544-097	Training	BRCA1-MT	0.96
	5544-099	Training	BRCA2-MT	0.7
	5544-090	Training	BRCA1-MT	0.83
	5544-084	Training	BRCA2-MT	0.69
	5544-070	Training	BRCA1-MT	0.51
	5544-051	Training	BRCA2-MT	0.85
	5544-054	Training	BRCA2-MT	0.87
	5544-074	Training	BRCA2-MT	0.59
	5544-055	Training	BRCA2-MT	0.33
	5544-057	Training	BRCA1-MT	0.75
	5544-058	Training	BRCA1-MT	0.82
	5544-059	Training	BRCA1-MT	0.95
	5544-061	Training	BRCA2-MT	0.29
	5544-062	Training	BRCA2-MT	0.81
	5544-063	Training	BRCA2-MT	0.89
	5544-065	Training	BRCA1-MT	0.29
	5544-067	Training	BRCA1-MT	0.11
	5544-068	Training	BRCA2-MT	0.58
	5544-069	Training	BRCA2-MT	0.88
	DFCISample52_S2	Training	BRCA1/2-WT	0.03
	DFCISample48_S1	Training	BRCA1/2-WT	0.05
	DFCISample63_S3	Training	BRCA1/2-WT	0.47
	DFCISample98_S2	Training	BRCA1/2-WT	0.22
	DFCISample92_S2	Training	BRCA1/2-WT	0.4
	DFCISample94_S3	Training	BRCA1/2-WT	0.55
	DFCISample104_S	Training	BRCA1/2-WT	0.02
	DFCISample73_S9	Training	BRCA1/2-WT	0.07
	DFCISample54_S2	Training	BRCA1/2-WT	0.03
	DFCISample103_S	Training	BRCA1/2-WT	0.15
	DFCISample70_S6	Training	BRCA1/2-WT	0.43
	DFCISample99_S3	Training	BRCA1/2-WT	0.19
	DFCISample93_S2	Training	BRCA1/2-WT	0.14
	DFCISample71_S7	Training	BRCA1/2-WT	0.53
	DFCISample100_S	Training	BRCA1/2-WT	0.16
	20439-041	Training	Unspecified BRCA1/2-MT	0.91
	20439-040	Training	Unspecified BRCA1/2-MT	0.79
	20439-036	Training	Unspecified BRCA1/2-MT	0.59
	20439-031	Training	Unspecified BRCA1/2-MT	0.91
	20439-032	Training	Unspecified BRCA1/2-MT	0.32
	20439-029	Training	Unspecified BRCA1/2-MT	0.91
	20439-042	Training	Unspecified BRCA1/2-MT	0.78
	20439-033	Training	Unspecified BRCA1/2-MT	0.85
	20439-055	Training	Unspecified BRCA1/2-MT	0.84
	20439-045	Training	Unspecified BRCA1/2-MT	0.57
	20439-046	Training	Unspecified BRCA1/2-MT	0.89
	20439-048	Training	Unspecified BRCA1/2-MT	0.92
	20439-049	Training	Unspecified BRCA1/2-MT	0.66
	20439-050	Training	Unspecified BRCA1/2-MT	0.88
	20439-056	Training	Unspecified BRCA1/2-MT	0.93
	20439-057	Training	Unspecified BRCA1/2-MT	0.8
	20439-058	Training	Unspecified BRCA1/2-MT	0.94
	20439-044	Training	Unspecified BRCA1/2-MT	0.93
	20439-027	Training	Unspecified BRCA1/2-MT	0.26
	20439-034	Training	Unspecified BRCA1/2-MT	0.87
	20439-026	Training	Unspecified BRCA1/2-MT	0.85
	20439-001	Training	Unspecified BRCA1/2-MT	0.43
	20439-002	Training	Unspecified BRCA1/2-MT	0.9
	20439-004	Training	Unspecified BRCA1/2-MT	0.71
	20439-005	Training	Unspecified BRCA1/2-MT	0.85
	20439-007	Training	Unspecified BRCA1/2-MT	0.9
	20439-009	Training	Unspecified BRCA1/2-MT	0.96
	20439-010	Training	Unspecified BRCA1/2-MT	0.94
	20439-011	Training	Unspecified BRCA1/2-MT	0.55
	20439-006	Training	Unspecified BRCA1/2-MT	0.87
	20439-014	Training	Unspecified BRCA1/2-MT	0.87
	20439-013	Training	Unspecified BRCA1/2-MT	0.91
	20439-022	Training	Unspecified BRCA1/2-MT	0.74
	20439-021	Training	Unspecified BRCA1/2-MT	0.97
	20439-019	Training	Unspecified BRCA1/2-MT	0.86
	20439-024	Training	Unspecified BRCA1/2-MT	0.91
	20439-018	Training	Unspecified BRCA1/2-MT	0.81
	20439-017	Training	Unspecified BRCA1/2-MT	0.92
	20439-015	Training	Unspecified BRCA1/2-MT	0.22
	20597-183	Training	BRCA1/2-WT	0.28
	20597-186	Training	BRCA1/2-WT	0.02
	20597-184	Training	BRCA1/2-WT	0.04
	20597-187	Training	BRCA1/2-WT	0.01
	20597-182	Training	BRCA1/2-WT	0.02
	20597-180	Training	BRCA1/2-WT	0.3
	20597-179	Training	BRCA1/2-WT	0.34
	20597-178	Training	BRCA1/2-WT	0.3
	20597-188	Training	BRCA1/2-WT	0.19
	20597-175	Training	BRCA1/2-WT	0.81
	20597-181	Training	BRCA1/2-WT	0.04
	20597-202	Training	BRCA1/2-WT	0.33
	20597-191	Training	BRCA1/2-WT	0.41
	20597-193	Training	BRCA1/2-WT	0.01
	20597-195	Training	BRCA1/2-WT	0.21
	20597-196	Training	BRCA1/2-WT	0.57
	20597-197	Training	BRCA1/2-WT	0.85
	20597-199	Training	BRCA1/2-WT	0.1
	20597-200	Training	BRCA1/2-WT	0.04
	20597-201	Training	BRCA1/2-WT	0.05
	20597-203	Training	BRCA1/2-WT	0
	20597-204	Training	BRCA1/2-WT	0
	20597-205	Training	BRCA1/2-WT	0
	20597-173	Training	BRCA1/2-WT	0.03
	20597-161	Training	BRCA1/2-WT	0.54
	20597-171	Training	BRCA1/2-WT	0.08
	20597-141	Training	BRCA1/2-WT	0.65
	20597-142	Training	BRCA1/2-WT	0.04
	20597-143	Training	BRCA1/2-WT	0.11
	20597-145	Training	BRCA1/2-WT	0.29
	20597-146	Training	BRCA1/2-WT	0.4
	20597-147	Training	BRCA1/2-WT	0.39
	20597-149	Training	BRCA1/2-WT	0.41
	20597-150	Training	BRCA1/2-WT	0.38
	20597-151	Training	BRCA1/2-WT	0.15
	20597-153	Training	BRCA1/2-WT	0.14
	20597-154	Training	BRCA1/2-WT	0.65
	20597-155	Training	BRCA1/2-WT	0.85
	20597-170	Training	BRCA1/2-WT	0
	20597-169	Training	BRCA1/2-WT	0.47
	20597-168	Training	BRCA1/2-WT	0
	20597-166	Training	BRCA1/2-WT	0.55
	20597-165	Training	BRCA1/2-WT	0.24
	20597-172	Training	BRCA1/2-WT	0.09
	20597-162	Training	BRCA1/2-WT	0.49
	20597-206	Training	BRCA1/2-WT	0.16
	20597-160	Training	BRCA1/2-WT	0.13
	20597-158	Training	BRCA1/2-WT	0.55
	20597-157	Training	BRCA1/2-WT	0.48
	20597-163	Training	BRCA1/2-WT	0.19
	20597-219	Training	BRCA1/2-WT	0.69
	20597-209	Training	BRCA1/2-WT	0.49
	20597-245	Training	BRCA1/2-WT	0.23
	20597-247	Training	BRCA1/2-WT	0.09
	20597-248	Training	BRCA1/2-WT	0.02
	20597-249	Training	BRCA1/2-WT	0.56
	20597-251	Training	BRCA1/2-WT	0.01
	20597-252	Training	BRCA1/2-WT	0.02
	20597-253	Training	BRCA1/2-WT	0.51
	20597-255	Training	BRCA1/2-WT	0.06
	20597-256	Training	BRCA1/2-WT	0.11
	20597-257	Training	BRCA1/2-WT	0.09
	20597-259	Training	BRCA1/2-WT	0.04
	20597-260	Training	BRCA1/2-WT	0.07
	20597-261	Training	BRCA1/2-WT	0
	20597-274	Training	BRCA1/2-WT	0
	20597-273	Training	BRCA1/2-WT	0
	20597-272	Training	BRCA1/2-WT	0.02
	20597-270	Training	BRCA1/2-WT	0.11
	20597-244	Training	BRCA1/2-WT	0.02
	20597-269	Training	BRCA1/2-WT	0.75
	20597-266	Training	BRCA1/2-WT	0
	20597-265	Training	BRCA1/2-WT	0
	20597-264	Training	BRCA1/2-WT	0.02
	20597-262	Training	BRCA1/2-WT	0.01
	20597-268	Training	BRCA1/2-WT	0.01
	20597-208	Training	BRCA1/2-WT	0.15
	20597-241	Training	BRCA1/2-WT	0.18
	20597-210	Training	BRCA1/2-WT	0.08
	20597-211	Training	BRCA1/2-WT	0.03
	20597-213	Training	BRCA1/2-WT	0.01
	20597-214	Training	BRCA1/2-WT	0.01
	20597-215	Training	BRCA1/2-WT	0.17
	20597-217	Training	BRCA1/2-WT	0.02
	20597-218	Training	BRCA1/2-WT	0.64
	20597-139	Training	BRCA1/2-WT	0.09
	20597-221	Training	BRCA1/2-WT	0.08
	20597-222	Training	BRCA1/2-WT	0.58
	20597-223	Training	BRCA1/2-WT	0.08
	20597-225	Training	BRCA1/2-WT	0.33
	20597-226	Training	BRCA1/2-WT	0.17
	20597-240	Training	BRCA1/2-WT	0
	20597-238	Training	BRCA1/2-WT	0.01
	20597-237	Training	BRCA1/2-WT	0.05
	20597-236	Training	BRCA1/2-WT	0.05
	20597-242	Training	BRCA1/2-WT	0.07
	20597-234	Training	BRCA1/2-WT	0.05
	20597-232	Training	BRCA1/2-WT	0.1
	20597-230	Training	BRCA1/2-WT	0.01
	20597-229	Training	BRCA1/2-WT	0.13
	20597-228	Training	BRCA1/2-WT	0
	20597-233	Training	BRCA1/2-WT	0.49
	20597-138	Training	BRCA1/2-WT	0.19
	20597-192	Training	BRCA1/2-WT	0.05
	20597-137	Training	BRCA1/2-WT	0.14
	20597-105	Training	BRCA1/2-WT	0.36
	20597-106	Training	BRCA1/2-WT	0.59
	20597-108	Training	BRCA1/2-WT	0.61
	20597-109	Training	BRCA1/2-WT	0.06
	20597-110	Training	BRCA1/2-WT	0.12
	20597-112	Training	BRCA1/2-WT	0.36
	20597-113	Training	BRCA1/2-WT	0.43
	20597-114	Training	BRCA1/2-WT	0.79
	20597-116	Training	BRCA1/2-WT	0.15
	20597-117	Training	BRCA1/2-WT	0.78
	20597-118	Training	BRCA1/2-WT	0.99
	20597-120	Training	BRCA1/2-WT	0.51
	20597-121	Training	BRCA1/2-WT	0.6
	20597-134	Training	BRCA1/2-WT	0.49
	20597-132	Training	BRCA1/2-WT	0.39
	20597-131	Training	BRCA1/2-WT	0.22
	20597-130	Training	BRCA1/2-WT	0.45
	20597-129	Training	BRCA1/2-WT	0.66
	20597-127	Training	BRCA1/2-WT	0.36
	20597-126	Training	BRCA1/2-WT	0.31
	20597-124	Training	BRCA1/2-WT	0.26
	20597-123	Training	BRCA1/2-WT	0.86
	20597-122	Training	BRCA1/2-WT	0.13
	20597-103	Training	BRCA1/2-WT	0.46
	20597-135	Training	BRCA1/2-WT	0.86
	20597-101	Training	BRCA1/2-WT	0.27
	20597-076	Training	BRCA1/2-WT	0.09
	20597-077	Training	BRCA1/2-WT	0.5
	20597-079	Training	BRCA1/2-WT	0.66
	20597-081	Training	BRCA1/2-WT	0.11
	20597-082	Training	BRCA1/2-WT	0.09
	20597-083	Training	BRCA1/2-WT	0.32
	20597-078	Training	BRCA1/2-WT	0.68
	20597-086	Training	BRCA1/2-WT	0.06
	20597-100	Training	BRCA1/2-WT	0.11
	20597-098	Training	BRCA1/2-WT	0.19
	20597-097	Training	BRCA1/2-WT	0.34
	20597-096	Training	BRCA1/2-WT	0.54
	20597-094	Training	BRCA1/2-WT	0.81
	20597-099	Training	BRCA1/2-WT	0.47
	20597-092	Training	BRCA1/2-WT	0.03
	20597-091	Training	BRCA1/2-WT	0.73
	20597-090	Training	BRCA1/2-WT	0.68
	20597-089	Training	BRCA1/2-WT	0.19
	20597-093	Training	BRCA1/2-WT	0.14
	30223-022	Testing	Unspecified BRCA1/2-MT	0.96
	30223-092	Testing	Unspecified BRCA1/2-MT	0.4
	30223-087	Testing	Unspecified BRCA1/2-MT	0.67
	30223-097	Testing	Unspecified BRCA1/2-MT	0.99
	30223-054	Testing	Unspecified BRCA1/2-MT	0.79
	30223-029	Testing	Unspecified BRCA1/2-MT	0.97
	30223-046	Testing	Unspecified BRCA1/2-MT	0.93
	30223-035	Testing	Unspecified BRCA1/2-MT	0.6
	30223-023	Testing	Unspecified BRCA1/2-MT	0.46
	30223-009	Testing	Unspecified BRCA1/2-MT	0.81
	30223-028	Testing	Unspecified BRCA1/2-MT	0.98
	30223-063	Testing	Unspecified BRCA1/2-MT	0.96
	30223-055	Testing	Unspecified BRCA1/2-MT	0.81
	30223-047	Testing	Unspecified BRCA1/2-MT	0.93
	30223-025	Testing	Unspecified BRCA1/2-MT	0.95
	30223-011	Testing	Unspecified BRCA1/2-MT	0.97
	30223-062	Testing	Unspecified BRCA1/2-MT	0.99
	30223-072	Testing	Unspecified BRCA1/2-MT	0.39
	30223-085	Testing	Unspecified BRCA1/2-MT	0.91
	30223-042	Testing	Unspecified BRCA1/2-MT	0.98
	30223-093	Testing	Unspecified BRCA1/2-MT	0.78
	5544-149	Testing	BRCA2-MT	0.95
	5544-134	Testing	BRCA1-MT	0.92
	5544-140	Testing	BRCA1-MT	0.67
	5544-145	Testing	BRCA2-MT	0.31
	5544-139	Testing	BRCA2-MT	0.64
	5544-105	Testing	BRCA2-MT	0.92
	5544-110	Testing	BRCA1-MT	0.78
	5544-114	Testing	BRCA1-MT	0.93
	5544-121	Testing	BRCA1-MT	0.89
	5544-127	Testing	BRCA2-MT	0.84
	5544-155	Testing	BRCA2-MT	0.77
	5544-188	Testing	BRCA1-MT	0.93
	5544-182	Testing	BRCA1-MT	0.95
	5544-197	Testing	BRCA2-MT	0.74
	5544-104	Testing	BRCA2-MT	0.93
	5544-178	Testing	BRCA2-MT	0.11
	5544-159	Testing	BRCA2-MT	0.96
	5544-165	Testing	BRCA2-MT	0.76
	5544-170	Testing	BRCA1-MT	0.78
	5544-176	Testing	BRCA2-MT	0.8
	5544-152	Testing	BRCA2-MT	0.77
	5544-031	Testing	BRCA2-MT	0.98
	5544-037	Testing	BRCA1-MT	0.1
	5544-041	Testing	BRCA1-MT	0.94
	5544-046	Testing	BRCA1-MT	0.1
	5544-024	Testing	BRCA2-MT	0.94
	5544-002	Testing	BRCA2-MT	0.92
	5544-010	Testing	BRCA2-MT	0.96
	5544-014	Testing	BRCA2-MT	0.97
	5544-019	Testing	BRCA2-MT	0.93
	5544-049	Testing	BRCA1-MT	0.47
	5544-079	Testing	BRCA1-MT	0.79
	5544-085	Testing	BRCA1-MT	0.61
	5544-091	Testing	BRCA1-MT	0.76
	5544-096	Testing	BRCA1-MT	0.7
	5544-075	Testing	BRCA1-MT	0.63
	5544-053	Testing	BRCA1-MT	0.88
	5544-056	Testing	BRCA2-MT	0.51
	5544-050	Testing	BRCA1-MT	0.25
	5544-064	Testing	BRCA2-MT	0.41
	5544-060	Testing	BRCA2-MT	0.89
	DFCISample72_S8	Testing	BRCA1/2-WT	0.02
	DFCISample101_S	Testing	BRCA1/2-WT	0.39
	DFCISample102_S	Testing	BRCA1/2-WT	0.09
	DFCISample90_S2	Testing	BRCA1/2-WT	0.34
	DFCISample69_S5	Testing	BRCA1/2-WT	0.08
	20439-037	Testing	Unspecified BRCA1/2-MT	0.84
	20439-030	Testing	Unspecified BRCA1/2-MT	0.71
	20439-043	Testing	Unspecified BRCA1/2-MT	0.75
	20439-047	Testing	Unspecified BRCA1/2-MT	0.23
	20439-052	Testing	Unspecified BRCA1/2-MT	0.74
	20439-028	Testing	Unspecified BRCA1/2-MT	0.87
	20439-025	Testing	Unspecified BRCA1/2-MT	0.86
	20439-003	Testing	Unspecified BRCA1/2-MT	0.88
	20439-008	Testing	Unspecified BRCA1/2-MT	0.97
	20439-012	Testing	Unspecified BRCA1/2-MT	0.94
	20439-023	Testing	Unspecified BRCA1/2-MT	0.95
	20439-020	Testing	Unspecified BRCA1/2-MT	0.78
	20439-016	Testing	Unspecified BRCA1/2-MT	0.73
	20597-185	Testing	BRCA1/2-WT	0.01
	20597-177	Testing	BRCA1/2-WT	0.02
	20597-176	Testing	BRCA1/2-WT	0.18
	20597-189	Testing	BRCA1/2-WT	0.09
	20597-194	Testing	BRCA1/2-WT	0.03
	20597-198	Testing	BRCA1/2-WT	0.55
	20597-174	Testing	BRCA1/2-WT	0.07
	20597-190	Testing	BRCA1/2-WT	0.31
	20597-140	Testing	BRCA1/2-WT	0.27
	20597-144	Testing	BRCA1/2-WT	0.96
	20597-148	Testing	BRCA1/2-WT	0.66
	20597-152	Testing	BRCA1/2-WT	0.32
	20597-156	Testing	BRCA1/2-WT	0.41
	20597-167	Testing	BRCA1/2-WT	0.13
	20597-164	Testing	BRCA1/2-WT	0.73
	20597-159	Testing	BRCA1/2-WT	0.06
	20597-207	Testing	BRCA1/2-WT	0.2
	20597-246	Testing	BRCA1/2-WT	0.08
	20597-250	Testing	BRCA1/2-WT	0.08
	20597-254	Testing	BRCA1/2-WT	0
	20597-258	Testing	BRCA1/2-WT	0.05
	20597-275	Testing	BRCA1/2-WT	0.01
	20597-271	Testing	BRCA1/2-WT	0.02
	20597-267	Testing	BRCA1/2-WT	0.01
	20597-263	Testing	BRCA1/2-WT	0.22
	20597-243	Testing	BRCA1/2-WT	0.19
	20597-212	Testing	BRCA1/2-WT	0.15
	20597-216	Testing	BRCA1/2-WT	0.42
	20597-220	Testing	BRCA1/2-WT	0.11
	20597-224	Testing	BRCA1/2-WT	0.1
	20597-239	Testing	BRCA1/2-WT	0.01
	20597-235	Testing	BRCA1/2-WT	0.63
	20597-231	Testing	BRCA1/2-WT	0
	20597-227	Testing	BRCA1/2-WT	0.47
	20597-136	Testing	BRCA1/2-WT	0.6
	20597-107	Testing	BRCA1/2-WT	0.1
	20597-111	Testing	BRCA1/2-WT	0.39
	20597-115	Testing	BRCA1/2-WT	0.28
	20597-119	Testing	BRCA1/2-WT	0.16
	20597-133	Testing	BRCA1/2-WT	0.31
	20597-104	Testing	BRCA1/2-WT	0.1
	20597-125	Testing	BRCA1/2-WT	0.8
	20597-128	Testing	BRCA1/2-WT	0.19
	20597-102	Testing	BRCA1/2-WT	0.15
	20597-080	Testing	BRCA1/2-WT	0.63
	20597-084	Testing	BRCA1/2-WT	0.4
	20597-085	Testing	BRCA1/2-WT	0.35
	20597-095	Testing	BRCA1/2-WT	0.64
	20597-087	Testing	BRCA1/2-WT	0.11
	20597-088	Testing	BRCA1/2-WT	0.37
	30487-052	Validation	BRCA1/2-WT	0.03
	30487-177	Validation	BRCA1/2-WT	0.68
	30487-100	Validation	BRCA1/2-WT	0.13
	30487-046	Validation	BRCA1/2-WT	0.11
	30487-121	Validation	BRCA1/2-WT	0.08
	30487-178	Validation	BRCA1/2-WT	0.15
	30487-120	Validation	BRCA1/2-WT	0.18
	30487-054	Validation	BRCA1/2-WT	0.45
	30487-107	Validation	BRCA1/2-WT	0.18
	30487-076	Validation	BRCA1/2-WT	0.08
	30487-114	Validation	BRCA1/2-WT	0.45
	30487-173	Validation	BRCA1/2-WT	0.13
	30487-064	Validation	BRCA1/2-WT	0.11
	30487-050	Validation	BRCA1/2-WT	0.41
	30487-113	Validation	BRCA1/2-WT	0.01
	30487-087	Validation	BRCA1/2-WT	0.08
	30487-065	Validation	BRCA1/2-WT	0.54
	30487-078	Validation	BRCA1/2-WT	0.12
	30487-042	Validation	BRCA1/2-WT	0.16
	30487-175	Validation	BRCA1/2-WT	0.1
	30487-072	Validation	BRCA1/2-WT	0
	30487-084	Validation	BRCA1/2-WT	0.14
	30487-071	Validation	BRCA1/2-WT	0.19
	30487-112	Validation	BRCA1/2-WT	0
	30487-079	Validation	BRCA1/2-WT	0.36
	30487-093	Validation	BRCA1/2-WT	0.33
	30487-103	Validation	BRCA1/2-WT	0
	30487-088	Validation	BRCA1/2-WT	0.06
	30487-047	Validation	BRCA1/2-WT	0.03
	30487-044	Validation	BRCA1/2-WT	0.4
	30487-092	Validation	BRCA1/2-WT	0.38
	30487-060	Validation	BRCA1/2-WT	0.86
	30487-090	Validation	BRCA1/2-WT	0.23
	30487-057	Validation	BRCA1/2-WT	0.6
	30487-073	Validation	BRCA1/2-WT	0.6
	30487-097	Validation	BRCA1/2-WT	0.49
	30487-089	Validation	BRCA1/2-WT	0.33
	30487-051	Validation	BRCA1/2-WT	0.34
	30487-043	Validation	BRCA1/2-WT	0.18
	30487-048	Validation	BRCA1/2-WT	0
	30487-085	Validation	BRCA1/2-WT	0.01
	30487-068	Validation	BRCA1/2-WT	0.26
	30487-067	Validation	BRCA1/2-WT	0.29
	30487-059	Validation	BRCA1/2-WT	0.1
	30487-091	Validation	BRCA1/2-WT	0
	30487-045	Validation	BRCA1/2-WT	0.01
	30487-041	Validation	BRCA1/2-WT	0.89
	30487-055	Validation	BRCA1/2-WT	0.58
	30487-102	Validation	BRCA1/2-WT	0.04
	30487-101	Validation	BRCA1/2-WT	0.03
	30487-058	Validation	BRCA1/2-WT	0.68
	30487-119	Validation	BRCA1/2-WT	0.13
	30487-074	Validation	BRCA1/2-WT	0.03
	30487-109	Validation	BRCA1/2-WT	0.7
	30487-108	Validation	BRCA1/2-WT	0
	30487-105	Validation	BRCA1/2-WT	0.01
	30487-061	Validation	BRCA1/2-WT	0.37
	30487-086	Validation	BRCA1/2-WT	0.6
	30487-066	Validation	BRCA1/2-WT	0.32
	30487-172	Validation	BRCA1/2-WT	0
	30487-104	Validation	BRCA1/2-WT	0.12
	30487-094	Validation	BRCA1/2-WT	0.23
	30487-077	Validation	BRCA1/2-WT	0.73
	30487-049	Validation	BRCA1/2-WT	0.28
	30487-117	Validation	BRCA1/2-WT	0.74
	30487-095	Validation	BRCA1/2-WT	0.04
	30487-145	Validation	BRCA2-MT	0.99
	30487-056	Validation	BRCA1/2-WT	0.83
	30487-015	Validation	BRCA1-MT	0.9
	30487-130	Validation	BRCA1-MT	0.87
	30487-035	Validation	BRCA1-MT	0.98
	30487-006	Validation	BRCA2-MT	0.75
	30487-003	Validation	BRCA1-MT	0.83
	30487-134	Validation	BRCA2-MT	0.92
	30487-152	Validation	BRCA2-MT	0.89
	30487-013	Validation	BRCA1-MT	0.22
	30487-030	Validation	BRCA2-MT	0.87
	30487-150	Validation	BRCA1-MT	0.64
	30487-008	Validation	BRCA2-MT	0.73
	30487-023	Validation	BRCA1-MT	0.88
	30487-028	Validation	BRCA1-MT	0.97
	30487-029	Validation	BRCA1-MT	0.88
	30487-020	Validation	BRCA1-MT	0.94
	30487-012	Validation	BRCA2-MT	0.03
	30487-026	Validation	BRCA1-MT	0.62
	30487-011	Validation	BRCA1-MT	0.79
	30487-037	Validation	BRCA2-MT	0.98
	30487-009	Validation	BRCA2-MT	0.93
	30487-139	Validation	BRCA1-MT	0.91
	30487-016	Validation	BRCA1-MT	0.94
	30487-007	Validation	BRCA2-MT	0.67
	30487-033	Validation	BRCA2-MT	0.74
	30487-039	Validation	BRCA2-MT	0.86
	30487-129	Validation	BRCA2-MT	0.88
	30487-083	Validation	BRCA1/2-WT	0.66
	30487-135	Validation	BRCA1-MT	0.24
	30487-034	Validation	BRCA2-MT	0.76
	30487-017	Validation	BRCA1-MT	0.87
	30487-024	Validation	BRCA2-MT	0.54
	30487-070	Validation	BRCA1/2-WT	0.08
	30487-111	Validation	BRCA1/2-WT	0.02
	30487-110	Validation	BRCA1/2-WT	0.05
	30487-098	Validation	BRCA1/2-WT	0.44
	30487-116	Validation	BRCA1/2-WT	0.05
	30487-075	Validation	BRCA1/2-WT	0.26
	30487-115	Validation	BRCA1/2-WT	0.02
	30487-080	Validation	BRCA1/2-WT	0.43
	30487-106	Validation	BRCA1/2-WT	0.04
	30487-082	Validation	BRCA1/2-WT	0.77
	30487-069	Validation	BRCA1/2-WT	0.43
	30487-053	Validation	BRCA1/2-WT	0.56
	30487-176	Validation	BRCA1/2-WT	0.08
	30487-166	Validation	BRCA1-MT	0.58
	30487-128	Validation	BRCA1-MT	0.83
	30487-027	Validation	BRCA2-MT	0.84
	30487-010	Validation	BRCA2-MT	0.52
	30487-022	Validation	BRCA2-MT	0.83
	30487-149	Validation	BRCA2-MT	0.88
	30487-002	Validation	BRCA1-MT	0.84
	30487-004	Validation	BRCA2-MT	0.83
	30487-014	Validation	BRCA2-MT	0.91
	30487-036	Validation	BRCA2-MT	0.68
	30487-062	Validation	BRCA1/2-WT	0.02
	30487-021	Validation	BRCA2-MT	0.95
	30487-031	Validation	BRCA1-MT	0.9
	30487-038	Validation	BRCA2-MT	0.96
	30487-019	Validation	BRCA2-MT	0.66
	30487-018	Validation	BRCA2-MT	0.63
	30487-138	Validation	BRCA2-MT	0.88
	30487-005	Validation	BRCA2-MT	0.74
	30487-032	Validation	BRCA2-MT	0.79
	30487-096	Validation	BRCA1/2-WT	0.36

## Sheet: Figure 3c
Figure 3c
	Sample ID	Menopausal status	BRCA status detailed	Predicted Probability of BRCAmt
	30223-076	Unknown menopausal status	Unspecified BRCA1/2-MT	0.95
	30223-065	Unknown menopausal status	Unspecified BRCA1/2-MT	0.91
	30223-083	Unknown menopausal status	Unspecified BRCA1/2-MT	0.95
	30223-026	Unknown menopausal status	Unspecified BRCA1/2-MT	0.94
	30223-074	Unknown menopausal status	Unspecified BRCA1/2-MT	0.86
	30223-006	Unknown menopausal status	Unspecified BRCA1/2-MT	0.87
	30223-007	Unknown menopausal status	Unspecified BRCA1/2-MT	0.32
	30223-061	Unknown menopausal status	Unspecified BRCA1/2-MT	0.93
	30223-068	Unknown menopausal status	Unspecified BRCA1/2-MT	0.86
	30223-041	Unknown menopausal status	Unspecified BRCA1/2-MT	0.99
	30223-008	Unknown menopausal status	Unspecified BRCA1/2-MT	0.76
	30223-066	Unknown menopausal status	Unspecified BRCA1/2-MT	1
	30223-067	Unknown menopausal status	Unspecified BRCA1/2-MT	0.27
	30223-015	Unknown menopausal status	Unspecified BRCA1/2-MT	0.84
	30223-073	Unknown menopausal status	Unspecified BRCA1/2-MT	0.13
	30223-084	Unknown menopausal status	Unspecified BRCA1/2-MT	0.74
	30223-090	Unknown menopausal status	Unspecified BRCA1/2-MT	0.91
	30223-014	Unknown menopausal status	Unspecified BRCA1/2-MT	0.09
	30223-030	Unknown menopausal status	Unspecified BRCA1/2-MT	0.61
	30223-017	Unknown menopausal status	Unspecified BRCA1/2-MT	0.06
	30223-057	Unknown menopausal status	Unspecified BRCA1/2-MT	0.92
	30223-020	Unknown menopausal status	Unspecified BRCA1/2-MT	0.33
	30223-081	Unknown menopausal status	Unspecified BRCA1/2-MT	1
	30223-031	Unknown menopausal status	Unspecified BRCA1/2-MT	0.77
	30223-036	Unknown menopausal status	Unspecified BRCA1/2-MT	0.88
	30223-094	Unknown menopausal status	Unspecified BRCA1/2-MT	0.97
	30223-004	Unknown menopausal status	Unspecified BRCA1/2-MT	0.93
	30223-075	Unknown menopausal status	Unspecified BRCA1/2-MT	0.51
	30223-059	Unknown menopausal status	Unspecified BRCA1/2-MT	0.92
	30223-044	Unknown menopausal status	Unspecified BRCA1/2-MT	0.94
	30223-095	Unknown menopausal status	Unspecified BRCA1/2-MT	0.98
	30223-050	Unknown menopausal status	Unspecified BRCA1/2-MT	0.83
	30223-039	Unknown menopausal status	Unspecified BRCA1/2-MT	0.89
	30223-098	Unknown menopausal status	Unspecified BRCA1/2-MT	0.84
	30223-082	Unknown menopausal status	Unspecified BRCA1/2-MT	0.55
	30223-088	Unknown menopausal status	Unspecified BRCA1/2-MT	0.72
	30223-016	Unknown menopausal status	Unspecified BRCA1/2-MT	0.96
	30223-079	Unknown menopausal status	Unspecified BRCA1/2-MT	0.68
	30223-013	Unknown menopausal status	Unspecified BRCA1/2-MT	0.86
	30223-071	Unknown menopausal status	Unspecified BRCA1/2-MT	0.69
	30223-012	Unknown menopausal status	Unspecified BRCA1/2-MT	0.98
	30223-032	Unknown menopausal status	Unspecified BRCA1/2-MT	0.97
	30223-045	Unknown menopausal status	Unspecified BRCA1/2-MT	0.98
	30223-058	Unknown menopausal status	Unspecified BRCA1/2-MT	0.01
	30223-003	Unknown menopausal status	Unspecified BRCA1/2-MT	0.85
	30223-078	Unknown menopausal status	Unspecified BRCA1/2-MT	0.41
	30223-096	Unknown menopausal status	Unspecified BRCA1/2-MT	0.06
	30223-048	Unknown menopausal status	Unspecified BRCA1/2-MT	0.89
	30223-056	Unknown menopausal status	Unspecified BRCA1/2-MT	0.87
	30223-010	Unknown menopausal status	Unspecified BRCA1/2-MT	0.82
	30223-027	Unknown menopausal status	Unspecified BRCA1/2-MT	0.51
	30223-040	Unknown menopausal status	Unspecified BRCA1/2-MT	0.7
	30223-001	Unknown menopausal status	Unspecified BRCA1/2-MT	0.74
	30223-021	Unknown menopausal status	Unspecified BRCA1/2-MT	0.62
	30223-089	Unknown menopausal status	Unspecified BRCA1/2-MT	0.98
	30223-077	Unknown menopausal status	Unspecified BRCA1/2-MT	0
	30223-018	Unknown menopausal status	Unspecified BRCA1/2-MT	0.92
	30223-064	Unknown menopausal status	Unspecified BRCA1/2-MT	0.03
	30223-002	Unknown menopausal status	Unspecified BRCA1/2-MT	1
	30223-005	Unknown menopausal status	Unspecified BRCA1/2-MT	0.94
	30223-060	Unknown menopausal status	Unspecified BRCA1/2-MT	0.93
	30223-053	Unknown menopausal status	Unspecified BRCA1/2-MT	0.97
	30223-019	Unknown menopausal status	Unspecified BRCA1/2-MT	0.59
	30223-069	Unknown menopausal status	Unspecified BRCA1/2-MT	0.08
	30223-043	Unknown menopausal status	Unspecified BRCA1/2-MT	0.99
	30223-070	Unknown menopausal status	Unspecified BRCA1/2-MT	0.82
	5544-131	Unknown menopausal status	BRCA2-MT	0.88
	5544-132	Unknown menopausal status	BRCA1-MT	0.99
	5544-133	Unknown menopausal status	BRCA2-MT	0.74
	5544-135	Unknown menopausal status	BRCA2-MT	0.92
	5544-137	Unknown menopausal status	BRCA1-MT	0.86
	5544-138	Unknown menopausal status	BRCA1-MT	0.91
	5544-141	Unknown menopausal status	BRCA1-MT	0.85
	5544-142	Unknown menopausal status	BRCA2-MT	0.6
	5544-144	Unknown menopausal status	BRCA2-MT	0.98
	5544-146	Unknown menopausal status	BRCA2-MT	0.99
	5544-130	Unknown menopausal status	BRCA1-MT	0.5
	5544-148	Unknown menopausal status	BRCA1-MT	0.8
	5544-143	Unknown menopausal status	BRCA2-MT	0.85
	5544-116	Unknown menopausal status	BRCA1-MT	1
	5544-128	Unknown menopausal status	BRCA1-MT	0.33
	5544-150	Unknown menopausal status	BRCA1-MT	0.55
	5544-108	Unknown menopausal status	BRCA2-MT	1
	5544-109	Unknown menopausal status	BRCA2-MT	0.97
	5544-111	Unknown menopausal status	BRCA1-MT	0.72
	5544-112	Unknown menopausal status	BRCA2-MT	0.86
	5544-113	Unknown menopausal status	BRCA2-MT	0.9
	5544-115	Unknown menopausal status	BRCA2-MT	0.75
	5544-117	Unknown menopausal status	BRCA1-MT	0.76
	5544-118	Unknown menopausal status	BRCA1-MT	0.06
	5544-122	Unknown menopausal status	BRCA2-MT	0.97
	5544-124	Unknown menopausal status	BRCA2-MT	0.04
	5544-126	Unknown menopausal status	BRCA2-MT	0.96
	5544-129	Unknown menopausal status	BRCA1-MT	0.68
	5544-151	Unknown menopausal status	BRCA2-MT	0.51
	5544-179	Unknown menopausal status	BRCA1-MT	0.5
	5544-184	Unknown menopausal status	BRCA2-MT	0.81
	5544-185	Unknown menopausal status	BRCA1-MT	0.58
	5544-186	Unknown menopausal status	BRCA2-MT	0.8
	5544-189	Unknown menopausal status	BRCA1-MT	0.69
	5544-190	Unknown menopausal status	BRCA2-MT	0.99
	5544-191	Unknown menopausal status	BRCA2-MT	0.92
	5544-193	Unknown menopausal status	BRCA1-MT	0.96
	5544-195	Unknown menopausal status	BRCA1-MT	0.9
	5544-196	Unknown menopausal status	BRCA1-MT	0.61
	5544-198	Unknown menopausal status	BRCA2-MT	0.71
	5544-199	Unknown menopausal status	BRCA2-MT	0.99
	5544-200	Unknown menopausal status	BRCA2-MT	0.98
	5544-194	Unknown menopausal status	BRCA2-MT	0.99
	5544-181	Unknown menopausal status	BRCA1-MT	0.88
	5544-180	Unknown menopausal status	BRCA2-MT	0.7
	5544-156	Unknown menopausal status	BRCA1-MT	0.62
	5544-157	Unknown menopausal status	BRCA1-MT	0.46
	5544-158	Unknown menopausal status	BRCA2-MT	0.86
	5544-160	Unknown menopausal status	BRCA2-MT	0.85
	5544-161	Unknown menopausal status	BRCA2-MT	0.84
	5544-164	Unknown menopausal status	BRCA1-MT	0.31
	5544-166	Unknown menopausal status	BRCA1-MT	0.89
	5544-167	Unknown menopausal status	BRCA1-MT	0.8
	5544-168	Unknown menopausal status	BRCA1-MT	0.37
	5544-171	Unknown menopausal status	BRCA1-MT	0.41
	5544-172	Unknown menopausal status	BRCA1-MT	0.75
	5544-173	Unknown menopausal status	BRCA1-MT	0.6
	5544-177	Unknown menopausal status	BRCA2-MT	0.72
	5544-154	Unknown menopausal status	BRCA2-MT	0.97
	5544-103	Unknown menopausal status	BRCA1-MT	0.56
	5544-101	Unknown menopausal status	BRCA1-MT	0.61
	5544-029	Unknown menopausal status	BRCA1-MT	0.42
	5544-030	Unknown menopausal status	BRCA2-MT	0.25
	5544-032	Unknown menopausal status	BRCA1-MT	0.95
	5544-034	Unknown menopausal status	BRCA2-MT	0.74
	5544-036	Unknown menopausal status	BRCA1-MT	0.41
	5544-028	Unknown menopausal status	BRCA1-MT	0.63
	5544-038	Unknown menopausal status	BRCA1-MT	0.96
	5544-040	Unknown menopausal status	BRCA2-MT	0.63
	5544-042	Unknown menopausal status	BRCA2-MT	0.89
	5544-043	Unknown menopausal status	BRCA2-MT	0.86
	5544-044	Unknown menopausal status	BRCA1-MT	0.97
	5544-047	Unknown menopausal status	BRCA1-MT	0.87
	5544-039	Unknown menopausal status	BRCA2-MT	0.84
	5544-026	Unknown menopausal status	BRCA2-MT	0.25
	5544-023	Unknown menopausal status	BRCA1-MT	0.99
	5544-102	Unknown menopausal status	BRCA1-MT	0.91
	5544-001	Unknown menopausal status	BRCA2-MT	0.69
	5544-003	Unknown menopausal status	BRCA1-MT	0.99
	5544-006	Unknown menopausal status	BRCA2-MT	0.9
	5544-009	Unknown menopausal status	BRCA1-MT	0.99
	5544-011	Unknown menopausal status	BRCA1-MT	0.92
	5544-012	Unknown menopausal status	BRCA2-MT	0.95
	5544-013	Unknown menopausal status	BRCA2-MT	0.95
	5544-015	Unknown menopausal status	BRCA2-MT	0.98
	5544-016	Unknown menopausal status	BRCA1-MT	0.91
	5544-018	Unknown menopausal status	BRCA1-MT	0.89
	5544-021	Unknown menopausal status	BRCA1-MT	0.97
	5544-022	Unknown menopausal status	BRCA2-MT	0.98
	5544-048	Unknown menopausal status	BRCA1-MT	0.87
	5544-008	Unknown menopausal status	BRCA2-MT	0.99
	5544-095	Unknown menopausal status	BRCA2-MT	0.66
	5544-078	Unknown menopausal status	BRCA2-MT	0.8
	5544-080	Unknown menopausal status	BRCA2-MT	0.74
	5544-081	Unknown menopausal status	BRCA1-MT	0.96
	5544-083	Unknown menopausal status	BRCA2-MT	0.84
	5544-087	Unknown menopausal status	BRCA1-MT	0.71
	5544-076	Unknown menopausal status	BRCA1-MT	0.45
	5544-088	Unknown menopausal status	BRCA2-MT	0.74
	5544-092	Unknown menopausal status	BRCA1-MT	0.34
	5544-093	Unknown menopausal status	BRCA1-MT	0.94
	5544-094	Unknown menopausal status	BRCA2-MT	0.92
	5544-097	Unknown menopausal status	BRCA1-MT	0.96
	5544-099	Unknown menopausal status	BRCA2-MT	0.7
	5544-090	Unknown menopausal status	BRCA1-MT	0.83
	5544-084	Unknown menopausal status	BRCA2-MT	0.69
	5544-070	Unknown menopausal status	BRCA1-MT	0.51
	5544-051	Unknown menopausal status	BRCA2-MT	0.85
	5544-054	Unknown menopausal status	BRCA2-MT	0.87
	5544-074	Unknown menopausal status	BRCA2-MT	0.59
	5544-055	Unknown menopausal status	BRCA2-MT	0.33
	5544-057	Unknown menopausal status	BRCA1-MT	0.75
	5544-058	Unknown menopausal status	BRCA1-MT	0.82
	5544-059	Unknown menopausal status	BRCA1-MT	0.95
	5544-061	Unknown menopausal status	BRCA2-MT	0.29
	5544-062	Unknown menopausal status	BRCA2-MT	0.81
	5544-063	Unknown menopausal status	BRCA2-MT	0.89
	5544-065	Unknown menopausal status	BRCA1-MT	0.29
	5544-067	Unknown menopausal status	BRCA1-MT	0.11
	5544-068	Unknown menopausal status	BRCA2-MT	0.58
	5544-069	Unknown menopausal status	BRCA2-MT	0.88
	DFCISample52_S2	Unknown menopausal status	BRCA1/2-WT	0.03
	DFCISample48_S1	Unknown menopausal status	BRCA1/2-WT	0.05
	DFCISample63_S3	Unknown menopausal status	BRCA1/2-WT	0.47
	DFCISample98_S2	Unknown menopausal status	BRCA1/2-WT	0.22
	DFCISample92_S2	Unknown menopausal status	BRCA1/2-WT	0.4
	DFCISample94_S3	Unknown menopausal status	BRCA1/2-WT	0.55
	DFCISample104_S	Unknown menopausal status	BRCA1/2-WT	0.02
	DFCISample73_S9	Unknown menopausal status	BRCA1/2-WT	0.07
	DFCISample54_S2	Unknown menopausal status	BRCA1/2-WT	0.03
	DFCISample103_S	Unknown menopausal status	BRCA1/2-WT	0.15
	DFCISample70_S6	Unknown menopausal status	BRCA1/2-WT	0.43
	DFCISample99_S3	Unknown menopausal status	BRCA1/2-WT	0.19
	DFCISample93_S2	Unknown menopausal status	BRCA1/2-WT	0.14
	DFCISample71_S7	Unknown menopausal status	BRCA1/2-WT	0.53
	DFCISample100_S	Unknown menopausal status	BRCA1/2-WT	0.16
	20439-041	Unknown menopausal status	Unspecified BRCA1/2-MT	0.91
	20439-040	Unknown menopausal status	Unspecified BRCA1/2-MT	0.79
	20439-036	Unknown menopausal status	Unspecified BRCA1/2-MT	0.59
	20439-031	Unknown menopausal status	Unspecified BRCA1/2-MT	0.91
	20439-032	Unknown menopausal status	Unspecified BRCA1/2-MT	0.32
	20439-029	Unknown menopausal status	Unspecified BRCA1/2-MT	0.91
	20439-042	Unknown menopausal status	Unspecified BRCA1/2-MT	0.78
	20439-033	Unknown menopausal status	Unspecified BRCA1/2-MT	0.85
	20439-055	Unknown menopausal status	Unspecified BRCA1/2-MT	0.84
	20439-045	Unknown menopausal status	Unspecified BRCA1/2-MT	0.57
	20439-046	Unknown menopausal status	Unspecified BRCA1/2-MT	0.89
	20439-048	Unknown menopausal status	Unspecified BRCA1/2-MT	0.92
	20439-049	Unknown menopausal status	Unspecified BRCA1/2-MT	0.66
	20439-050	Unknown menopausal status	Unspecified BRCA1/2-MT	0.88
	20439-056	Unknown menopausal status	Unspecified BRCA1/2-MT	0.93
	20439-057	Unknown menopausal status	Unspecified BRCA1/2-MT	0.8
	20439-058	Unknown menopausal status	Unspecified BRCA1/2-MT	0.94
	20439-044	Unknown menopausal status	Unspecified BRCA1/2-MT	0.93
	20439-027	Unknown menopausal status	Unspecified BRCA1/2-MT	0.26
	20439-034	Unknown menopausal status	Unspecified BRCA1/2-MT	0.87
	20439-026	Unknown menopausal status	Unspecified BRCA1/2-MT	0.85
	20439-001	Unknown menopausal status	Unspecified BRCA1/2-MT	0.43
	20439-002	Unknown menopausal status	Unspecified BRCA1/2-MT	0.9
	20439-004	Unknown menopausal status	Unspecified BRCA1/2-MT	0.71
	20439-005	Unknown menopausal status	Unspecified BRCA1/2-MT	0.85
	20439-007	Unknown menopausal status	Unspecified BRCA1/2-MT	0.9
	20439-009	Unknown menopausal status	Unspecified BRCA1/2-MT	0.96
	20439-010	Unknown menopausal status	Unspecified BRCA1/2-MT	0.94
	20439-011	Unknown menopausal status	Unspecified BRCA1/2-MT	0.55
	20439-006	Unknown menopausal status	Unspecified BRCA1/2-MT	0.87
	20439-014	Unknown menopausal status	Unspecified BRCA1/2-MT	0.87
	20439-013	Unknown menopausal status	Unspecified BRCA1/2-MT	0.91
	20439-022	Unknown menopausal status	Unspecified BRCA1/2-MT	0.74
	20439-021	Unknown menopausal status	Unspecified BRCA1/2-MT	0.97
	20439-019	Unknown menopausal status	Unspecified BRCA1/2-MT	0.86
	20439-024	Unknown menopausal status	Unspecified BRCA1/2-MT	0.91
	20439-018	Unknown menopausal status	Unspecified BRCA1/2-MT	0.81
	20439-017	Unknown menopausal status	Unspecified BRCA1/2-MT	0.92
	20439-015	Unknown menopausal status	Unspecified BRCA1/2-MT	0.22
	20597-183	Unknown menopausal status	BRCA1/2-WT	0.28
	20597-186	Unknown menopausal status	BRCA1/2-WT	0.02
	20597-184	Unknown menopausal status	BRCA1/2-WT	0.04
	20597-187	Unknown menopausal status	BRCA1/2-WT	0.01
	20597-182	Unknown menopausal status	BRCA1/2-WT	0.02
	20597-180	Unknown menopausal status	BRCA1/2-WT	0.3
	20597-179	Unknown menopausal status	BRCA1/2-WT	0.34
	20597-178	Unknown menopausal status	BRCA1/2-WT	0.3
	20597-188	Unknown menopausal status	BRCA1/2-WT	0.19
	20597-175	Unknown menopausal status	BRCA1/2-WT	0.81
	20597-181	Unknown menopausal status	BRCA1/2-WT	0.04
	20597-202	Postmenopausal	BRCA1/2-WT	0.33
	20597-191	Premenopausal	BRCA1/2-WT	0.41
	20597-193	Unknown menopausal status	BRCA1/2-WT	0.01
	20597-195	Unknown menopausal status	BRCA1/2-WT	0.21
	20597-196	Premenopausal	BRCA1/2-WT	0.57
	20597-197	Postmenopausal	BRCA1/2-WT	0.85
	20597-199	Postmenopausal	BRCA1/2-WT	0.1
	20597-200	Premenopausal	BRCA1/2-WT	0.04
	20597-201	Premenopausal	BRCA1/2-WT	0.05
	20597-203	Unknown menopausal status	BRCA1/2-WT	0
	20597-204	Unknown menopausal status	BRCA1/2-WT	0
	20597-205	Unknown menopausal status	BRCA1/2-WT	0
	20597-173	Unknown menopausal status	BRCA1/2-WT	0.03
	20597-161	Unknown menopausal status	BRCA1/2-WT	0.54
	20597-171	Unknown menopausal status	BRCA1/2-WT	0.08
	20597-141	Postmenopausal	BRCA1/2-WT	0.65
	20597-142	Premenopausal	BRCA1/2-WT	0.04
	20597-143	Unknown menopausal status	BRCA1/2-WT	0.11
	20597-145	Unknown menopausal status	BRCA1/2-WT	0.29
	20597-146	Unknown menopausal status	BRCA1/2-WT	0.4
	20597-147	Unknown menopausal status	BRCA1/2-WT	0.39
	20597-149	Unknown menopausal status	BRCA1/2-WT	0.41
	20597-150	Unknown menopausal status	BRCA1/2-WT	0.38
	20597-151	Unknown menopausal status	BRCA1/2-WT	0.15
	20597-153	Unknown menopausal status	BRCA1/2-WT	0.14
	20597-154	Unknown menopausal status	BRCA1/2-WT	0.65
	20597-155	Unknown menopausal status	BRCA1/2-WT	0.85
	20597-170	Unknown menopausal status	BRCA1/2-WT	0
	20597-169	Unknown menopausal status	BRCA1/2-WT	0.47
	20597-168	Unknown menopausal status	BRCA1/2-WT	0
	20597-166	Unknown menopausal status	BRCA1/2-WT	0.55
	20597-165	Unknown menopausal status	BRCA1/2-WT	0.24
	20597-172	Unknown menopausal status	BRCA1/2-WT	0.09
	20597-162	Unknown menopausal status	BRCA1/2-WT	0.49
	20597-206	Unknown menopausal status	BRCA1/2-WT	0.16
	20597-160	Unknown menopausal status	BRCA1/2-WT	0.13
	20597-158	Unknown menopausal status	BRCA1/2-WT	0.55
	20597-157	Unknown menopausal status	BRCA1/2-WT	0.48
	20597-163	Unknown menopausal status	BRCA1/2-WT	0.19
	20597-219	Unknown menopausal status	BRCA1/2-WT	0.69
	20597-209	Unknown menopausal status	BRCA1/2-WT	0.49
	20597-245	Unknown menopausal status	BRCA1/2-WT	0.23
	20597-247	Unknown menopausal status	BRCA1/2-WT	0.09
	20597-248	Unknown menopausal status	BRCA1/2-WT	0.02
	20597-249	Unknown menopausal status	BRCA1/2-WT	0.56
	20597-251	Unknown menopausal status	BRCA1/2-WT	0.01
	20597-252	Unknown menopausal status	BRCA1/2-WT	0.02
	20597-253	Unknown menopausal status	BRCA1/2-WT	0.51
	20597-255	Unknown menopausal status	BRCA1/2-WT	0.06
	20597-256	Unknown menopausal status	BRCA1/2-WT	0.11
	20597-257	Unknown menopausal status	BRCA1/2-WT	0.09
	20597-259	Unknown menopausal status	BRCA1/2-WT	0.04
	20597-260	Unknown menopausal status	BRCA1/2-WT	0.07
	20597-261	Unknown menopausal status	BRCA1/2-WT	0
	20597-274	Unknown menopausal status	BRCA1/2-WT	0
	20597-273	Unknown menopausal status	BRCA1/2-WT	0
	20597-272	Unknown menopausal status	BRCA1/2-WT	0.02
	20597-270	Unknown menopausal status	BRCA1/2-WT	0.11
	20597-244	Unknown menopausal status	BRCA1/2-WT	0.02
	20597-269	Unknown menopausal status	BRCA1/2-WT	0.75
	20597-266	Unknown menopausal status	BRCA1/2-WT	0
	20597-265	Unknown menopausal status	BRCA1/2-WT	0
	20597-264	Unknown menopausal status	BRCA1/2-WT	0.02
	20597-262	Unknown menopausal status	BRCA1/2-WT	0.01
	20597-268	Unknown menopausal status	BRCA1/2-WT	0.01
	20597-208	Unknown menopausal status	BRCA1/2-WT	0.15
	20597-241	Unknown menopausal status	BRCA1/2-WT	0.18
	20597-210	Unknown menopausal status	BRCA1/2-WT	0.08
	20597-211	Unknown menopausal status	BRCA1/2-WT	0.03
	20597-213	Premenopausal	BRCA1/2-WT	0.01
	20597-214	Premenopausal	BRCA1/2-WT	0.01
	20597-215	Postmenopausal	BRCA1/2-WT	0.17
	20597-217	Postmenopausal	BRCA1/2-WT	0.02
	20597-218	Postmenopausal	BRCA1/2-WT	0.64
	20597-139	Premenopausal	BRCA1/2-WT	0.09
	20597-221	Premenopausal	BRCA1/2-WT	0.08
	20597-222	Postmenopausal	BRCA1/2-WT	0.58
	20597-223	Premenopausal	BRCA1/2-WT	0.08
	20597-225	Premenopausal	BRCA1/2-WT	0.33
	20597-226	Premenopausal	BRCA1/2-WT	0.17
	20597-240	Postmenopausal	BRCA1/2-WT	0
	20597-238	Premenopausal	BRCA1/2-WT	0.01
	20597-237	Premenopausal	BRCA1/2-WT	0.05
	20597-236	Premenopausal	BRCA1/2-WT	0.05
	20597-242	Postmenopausal	BRCA1/2-WT	0.07
	20597-234	Premenopausal	BRCA1/2-WT	0.05
	20597-232	Postmenopausal	BRCA1/2-WT	0.1
	20597-230	Premenopausal	BRCA1/2-WT	0.01
	20597-229	Postmenopausal	BRCA1/2-WT	0.13
	20597-228	Postmenopausal	BRCA1/2-WT	0
	20597-233	Premenopausal	BRCA1/2-WT	0.49
	20597-138	Premenopausal	BRCA1/2-WT	0.19
	20597-192	Postmenopausal	BRCA1/2-WT	0.05
	20597-137	Premenopausal	BRCA1/2-WT	0.14
	20597-105	Postmenopausal	BRCA1/2-WT	0.36
	20597-106	Postmenopausal	BRCA1/2-WT	0.59
	20597-108	Postmenopausal	BRCA1/2-WT	0.61
	20597-109	Premenopausal	BRCA1/2-WT	0.06
	20597-110	Postmenopausal	BRCA1/2-WT	0.12
	20597-112	Postmenopausal	BRCA1/2-WT	0.36
	20597-113	Premenopausal	BRCA1/2-WT	0.43
	20597-114	Postmenopausal	BRCA1/2-WT	0.79
	20597-116	Postmenopausal	BRCA1/2-WT	0.15
	20597-117	Premenopausal	BRCA1/2-WT	0.78
	20597-118	Premenopausal	BRCA1/2-WT	0.99
	20597-120	Postmenopausal	BRCA1/2-WT	0.51
	20597-121	Postmenopausal	BRCA1/2-WT	0.6
	20597-134	Postmenopausal	BRCA1/2-WT	0.49
	20597-132	Postmenopausal	BRCA1/2-WT	0.39
	20597-131	Postmenopausal	BRCA1/2-WT	0.22
	20597-130	Postmenopausal	BRCA1/2-WT	0.45
	20597-129	Postmenopausal	BRCA1/2-WT	0.66
	20597-127	Postmenopausal	BRCA1/2-WT	0.36
	20597-126	Postmenopausal	BRCA1/2-WT	0.31
	20597-124	Postmenopausal	BRCA1/2-WT	0.26
	20597-123	Postmenopausal	BRCA1/2-WT	0.86
	20597-122	Postmenopausal	BRCA1/2-WT	0.13
	20597-103	Premenopausal	BRCA1/2-WT	0.46
	20597-135	Premenopausal	BRCA1/2-WT	0.86
	20597-101	Premenopausal	BRCA1/2-WT	0.27
	20597-076	Postmenopausal	BRCA1/2-WT	0.09
	20597-077	Postmenopausal	BRCA1/2-WT	0.5
	20597-079	Postmenopausal	BRCA1/2-WT	0.66
	20597-081	Postmenopausal	BRCA1/2-WT	0.11
	20597-082	Postmenopausal	BRCA1/2-WT	0.09
	20597-083	Postmenopausal	BRCA1/2-WT	0.32
	20597-078	Premenopausal	BRCA1/2-WT	0.68
	20597-086	Postmenopausal	BRCA1/2-WT	0.06
	20597-100	Postmenopausal	BRCA1/2-WT	0.11
	20597-098	Postmenopausal	BRCA1/2-WT	0.19
	20597-097	Postmenopausal	BRCA1/2-WT	0.34
	20597-096	Postmenopausal	BRCA1/2-WT	0.54
	20597-094	Postmenopausal	BRCA1/2-WT	0.81
	20597-099	Premenopausal	BRCA1/2-WT	0.47
	20597-092	Postmenopausal	BRCA1/2-WT	0.03
	20597-091	Postmenopausal	BRCA1/2-WT	0.73
	20597-090	Postmenopausal	BRCA1/2-WT	0.68
	20597-089	Postmenopausal	BRCA1/2-WT	0.19
	20597-093	Premenopausal	BRCA1/2-WT	0.14
	30223-022	Postmenopausal	Unspecified BRCA1/2-MT	0.96
	30223-092	Premenopausal	Unspecified BRCA1/2-MT	0.4
	30223-087	Postmenopausal	Unspecified BRCA1/2-MT	0.67
	30223-097	Postmenopausal	Unspecified BRCA1/2-MT	0.99
	30223-054	Premenopausal	Unspecified BRCA1/2-MT	0.79
	30223-029	Postmenopausal	Unspecified BRCA1/2-MT	0.97
	30223-046	Premenopausal	Unspecified BRCA1/2-MT	0.93
	30223-035	Postmenopausal	Unspecified BRCA1/2-MT	0.6
	30223-023	Postmenopausal	Unspecified BRCA1/2-MT	0.46
	30223-009	Postmenopausal	Unspecified BRCA1/2-MT	0.81
	30223-028	Postmenopausal	Unspecified BRCA1/2-MT	0.98
	30223-063	Postmenopausal	Unspecified BRCA1/2-MT	0.96
	30223-055	Postmenopausal	Unspecified BRCA1/2-MT	0.81
	30223-047	Premenopausal	Unspecified BRCA1/2-MT	0.93
	30223-025	Premenopausal	Unspecified BRCA1/2-MT	0.95
	30223-011	Premenopausal	Unspecified BRCA1/2-MT	0.97
	30223-062	Premenopausal	Unspecified BRCA1/2-MT	0.99
	30223-072	Postmenopausal	Unspecified BRCA1/2-MT	0.39
	30223-085	Postmenopausal	Unspecified BRCA1/2-MT	0.91
	30223-042	Premenopausal	Unspecified BRCA1/2-MT	0.98
	30223-093	Postmenopausal	Unspecified BRCA1/2-MT	0.78
	5544-149	Premenopausal	BRCA2-MT	0.95
	5544-134	Postmenopausal	BRCA1-MT	0.92
	5544-140	Premenopausal	BRCA1-MT	0.67
	5544-145	Premenopausal	BRCA2-MT	0.31
	5544-139	Postmenopausal	BRCA2-MT	0.64
	5544-105	Premenopausal	BRCA2-MT	0.92
	5544-110	Postmenopausal	BRCA1-MT	0.78
	5544-114	Postmenopausal	BRCA1-MT	0.93
	5544-121	Premenopausal	BRCA1-MT	0.89
	5544-127	Postmenopausal	BRCA2-MT	0.84
	5544-155	Premenopausal	BRCA2-MT	0.77
	5544-188	Premenopausal	BRCA1-MT	0.93
	5544-182	Premenopausal	BRCA1-MT	0.95
	5544-197	Postmenopausal	BRCA2-MT	0.74
	5544-104	Premenopausal	BRCA2-MT	0.93
	5544-178	Premenopausal	BRCA2-MT	0.11
	5544-159	Premenopausal	BRCA2-MT	0.96
	5544-165	Postmenopausal	BRCA2-MT	0.76
	5544-170	Premenopausal	BRCA1-MT	0.78
	5544-176	Postmenopausal	BRCA2-MT	0.8
	5544-152	Premenopausal	BRCA2-MT	0.77
	5544-031	Premenopausal	BRCA2-MT	0.98
	5544-037	Premenopausal	BRCA1-MT	0.1
	5544-041	Premenopausal	BRCA1-MT	0.94
	5544-046	Postmenopausal	BRCA1-MT	0.1
	5544-024	Postmenopausal	BRCA2-MT	0.94
	5544-002	Premenopausal	BRCA2-MT	0.92
	5544-010	Postmenopausal	BRCA2-MT	0.96
	5544-014	Premenopausal	BRCA2-MT	0.97
	5544-019	Postmenopausal	BRCA2-MT	0.93
	5544-049	Premenopausal	BRCA1-MT	0.47
	5544-079	Postmenopausal	BRCA1-MT	0.79
	5544-085	Premenopausal	BRCA1-MT	0.61
	5544-091	Postmenopausal	BRCA1-MT	0.76
	5544-096	Postmenopausal	BRCA1-MT	0.7
	5544-075	Postmenopausal	BRCA1-MT	0.63
	5544-053	Postmenopausal	BRCA1-MT	0.88
	5544-056	Premenopausal	BRCA2-MT	0.51
	5544-050	Postmenopausal	BRCA1-MT	0.25
	5544-064	Postmenopausal	BRCA2-MT	0.41
	5544-060	Postmenopausal	BRCA2-MT	0.89
	DFCISample72_S8	Premenopausal	BRCA1/2-WT	0.02
	DFCISample101_S	Premenopausal	BRCA1/2-WT	0.39
	DFCISample102_S	Postmenopausal	BRCA1/2-WT	0.09
	DFCISample90_S2	Postmenopausal	BRCA1/2-WT	0.34
	DFCISample69_S5	Postmenopausal	BRCA1/2-WT	0.08
	20439-037	Postmenopausal	Unspecified BRCA1/2-MT	0.84
	20439-030	Premenopausal	Unspecified BRCA1/2-MT	0.71
	20439-043	Premenopausal	Unspecified BRCA1/2-MT	0.75
	20439-047	Postmenopausal	Unspecified BRCA1/2-MT	0.23
	20439-052	Premenopausal	Unspecified BRCA1/2-MT	0.74
	20439-028	Postmenopausal	Unspecified BRCA1/2-MT	0.87
	20439-025	Postmenopausal	Unspecified BRCA1/2-MT	0.86
	20439-003	Premenopausal	Unspecified BRCA1/2-MT	0.88
	20439-008	Premenopausal	Unspecified BRCA1/2-MT	0.97
	20439-012	Postmenopausal	Unspecified BRCA1/2-MT	0.94
	20439-023	Premenopausal	Unspecified BRCA1/2-MT	0.95
	20439-020	Postmenopausal	Unspecified BRCA1/2-MT	0.78
	20439-016	Premenopausal	Unspecified BRCA1/2-MT	0.73
	20597-185	Premenopausal	BRCA1/2-WT	0.01
	20597-177	Postmenopausal	BRCA1/2-WT	0.02
	20597-176	Postmenopausal	BRCA1/2-WT	0.18
	20597-189	Premenopausal	BRCA1/2-WT	0.09
	20597-194	Postmenopausal	BRCA1/2-WT	0.03
	20597-198	Postmenopausal	BRCA1/2-WT	0.55
	20597-174	Postmenopausal	BRCA1/2-WT	0.07
	20597-190	Premenopausal	BRCA1/2-WT	0.31
	20597-140	Premenopausal	BRCA1/2-WT	0.27
	20597-144	Postmenopausal	BRCA1/2-WT	0.96
	20597-148	Premenopausal	BRCA1/2-WT	0.66
	20597-152	Postmenopausal	BRCA1/2-WT	0.32
	20597-156	Premenopausal	BRCA1/2-WT	0.41
	20597-167	Postmenopausal	BRCA1/2-WT	0.13
	20597-164	Premenopausal	BRCA1/2-WT	0.73
	20597-159	Postmenopausal	BRCA1/2-WT	0.06
	20597-207	Postmenopausal	BRCA1/2-WT	0.2
	20597-246	Premenopausal	BRCA1/2-WT	0.08
	20597-250	Postmenopausal	BRCA1/2-WT	0.08
	20597-254	Premenopausal	BRCA1/2-WT	0
	20597-258	Postmenopausal	BRCA1/2-WT	0.05
	20597-275	Postmenopausal	BRCA1/2-WT	0.01
	20597-271	Postmenopausal	BRCA1/2-WT	0.02
	20597-267	Premenopausal	BRCA1/2-WT	0.01
	20597-263	Premenopausal	BRCA1/2-WT	0.22
	20597-243	Postmenopausal	BRCA1/2-WT	0.19
	20597-212	Premenopausal	BRCA1/2-WT	0.15
	20597-216	Postmenopausal	BRCA1/2-WT	0.42
	20597-220	Premenopausal	BRCA1/2-WT	0.11
	20597-224	Postmenopausal	BRCA1/2-WT	0.1
	20597-239	Postmenopausal	BRCA1/2-WT	0.01
	20597-235	Postmenopausal	BRCA1/2-WT	0.63
	20597-231	Postmenopausal	BRCA1/2-WT	0
	20597-227	Postmenopausal	BRCA1/2-WT	0.47
	20597-136	Premenopausal	BRCA1/2-WT	0.6
	20597-107	Premenopausal	BRCA1/2-WT	0.1
	20597-111	Premenopausal	BRCA1/2-WT	0.39
	20597-115	Postmenopausal	BRCA1/2-WT	0.28
	20597-119	Premenopausal	BRCA1/2-WT	0.16
	20597-133	Postmenopausal	BRCA1/2-WT	0.31
	20597-104	Postmenopausal	BRCA1/2-WT	0.1
	20597-125	Postmenopausal	BRCA1/2-WT	0.8
	20597-128	Postmenopausal	BRCA1/2-WT	0.19
	20597-102	Postmenopausal	BRCA1/2-WT	0.15
	20597-080	Premenopausal	BRCA1/2-WT	0.63
	20597-084	Postmenopausal	BRCA1/2-WT	0.4
	20597-085	Postmenopausal	BRCA1/2-WT	0.35
	20597-095	Postmenopausal	BRCA1/2-WT	0.64
	20597-087	Postmenopausal	BRCA1/2-WT	0.11
	20597-088	Postmenopausal	BRCA1/2-WT	0.37
	30487-052	Premenopausal	BRCA1/2-WT	0.03
	30487-177	Postmenopausal	BRCA1/2-WT	0.68
	30487-100	Postmenopausal	BRCA1/2-WT	0.13
	30487-046	Premenopausal	BRCA1/2-WT	0.11
	30487-121	Premenopausal	BRCA1/2-WT	0.08
	30487-178	Premenopausal	BRCA1/2-WT	0.15
	30487-120	Premenopausal	BRCA1/2-WT	0.18
	30487-054	Premenopausal	BRCA1/2-WT	0.45
	30487-107	Premenopausal	BRCA1/2-WT	0.18
	30487-076	Premenopausal	BRCA1/2-WT	0.08
	30487-114	Premenopausal	BRCA1/2-WT	0.45
	30487-173	Premenopausal	BRCA1/2-WT	0.13
	30487-064	Postmenopausal	BRCA1/2-WT	0.11
	30487-050	Premenopausal	BRCA1/2-WT	0.41
	30487-113	Premenopausal	BRCA1/2-WT	0.01
	30487-087	Premenopausal	BRCA1/2-WT	0.08
	30487-065	Postmenopausal	BRCA1/2-WT	0.54
	30487-078	Premenopausal	BRCA1/2-WT	0.12
	30487-042	Premenopausal	BRCA1/2-WT	0.16
	30487-175	Premenopausal	BRCA1/2-WT	0.1
	30487-072	Premenopausal	BRCA1/2-WT	0
	30487-084	Premenopausal	BRCA1/2-WT	0.14
	30487-071	Premenopausal	BRCA1/2-WT	0.19
	30487-112	Postmenopausal	BRCA1/2-WT	0
	30487-079	Postmenopausal	BRCA1/2-WT	0.36
	30487-093	Postmenopausal	BRCA1/2-WT	0.33
	30487-103	Premenopausal	BRCA1/2-WT	0
	30487-088	Premenopausal	BRCA1/2-WT	0.06
	30487-047	Premenopausal	BRCA1/2-WT	0.03
	30487-044	Premenopausal	BRCA1/2-WT	0.4
	30487-092	Postmenopausal	BRCA1/2-WT	0.38
	30487-060	Premenopausal	BRCA1/2-WT	0.86
	30487-090	Postmenopausal	BRCA1/2-WT	0.23
	30487-057	Premenopausal	BRCA1/2-WT	0.6
	30487-073	Postmenopausal	BRCA1/2-WT	0.6
	30487-097	Premenopausal	BRCA1/2-WT	0.49
	30487-089	Premenopausal	BRCA1/2-WT	0.33
	30487-051	Premenopausal	BRCA1/2-WT	0.34
	30487-043	Premenopausal	BRCA1/2-WT	0.18
	30487-048	Premenopausal	BRCA1/2-WT	0
	30487-085	Premenopausal	BRCA1/2-WT	0.01
	30487-068	Premenopausal	BRCA1/2-WT	0.26
	30487-067	Premenopausal	BRCA1/2-WT	0.29
	30487-059	Postmenopausal	BRCA1/2-WT	0.1
	30487-091	Premenopausal	BRCA1/2-WT	0
	30487-045	Premenopausal	BRCA1/2-WT	0.01
	30487-041	Postmenopausal	BRCA1/2-WT	0.89
	30487-055	Premenopausal	BRCA1/2-WT	0.58
	30487-102	Postmenopausal	BRCA1/2-WT	0.04
	30487-101	Postmenopausal	BRCA1/2-WT	0.03
	30487-058	Premenopausal	BRCA1/2-WT	0.68
	30487-119	Premenopausal	BRCA1/2-WT	0.13
	30487-074	Premenopausal	BRCA1/2-WT	0.03
	30487-109	Premenopausal	BRCA1/2-WT	0.7
	30487-108	Premenopausal	BRCA1/2-WT	0
	30487-105	Postmenopausal	BRCA1/2-WT	0.01
	30487-061	Premenopausal	BRCA1/2-WT	0.37
	30487-086	Postmenopausal	BRCA1/2-WT	0.6
	30487-066	Premenopausal	BRCA1/2-WT	0.32
	30487-172	Premenopausal	BRCA1/2-WT	0
	30487-104	Postmenopausal	BRCA1/2-WT	0.12
	30487-094	Premenopausal	BRCA1/2-WT	0.23
	30487-077	Premenopausal	BRCA1/2-WT	0.73
	30487-049	Premenopausal	BRCA1/2-WT	0.28
	30487-117	Premenopausal	BRCA1/2-WT	0.74
	30487-095	Premenopausal	BRCA1/2-WT	0.04
	30487-145	Premenopausal	BRCA2-MT	0.99
	30487-056	Premenopausal	BRCA1/2-WT	0.83
	30487-015	Premenopausal	BRCA1-MT	0.9
	30487-130	Premenopausal	BRCA1-MT	0.87
	30487-035	Premenopausal	BRCA1-MT	0.98
	30487-006	Premenopausal	BRCA2-MT	0.75
	30487-003	Postmenopausal	BRCA1-MT	0.83
	30487-134	Premenopausal	BRCA2-MT	0.92
	30487-152	Premenopausal	BRCA2-MT	0.89
	30487-013	Premenopausal	BRCA1-MT	0.22
	30487-030	Postmenopausal	BRCA2-MT	0.87
	30487-150	Premenopausal	BRCA1-MT	0.64
	30487-008	Postmenopausal	BRCA2-MT	0.73
	30487-023	Premenopausal	BRCA1-MT	0.88
	30487-028	Premenopausal	BRCA1-MT	0.97
	30487-029	Postmenopausal	BRCA1-MT	0.88
	30487-020	Premenopausal	BRCA1-MT	0.94
	30487-012	Postmenopausal	BRCA2-MT	0.03
	30487-026	Postmenopausal	BRCA1-MT	0.62
	30487-011	Premenopausal	BRCA1-MT	0.79
	30487-037	Premenopausal	BRCA2-MT	0.98
	30487-009	Premenopausal	BRCA2-MT	0.93
	30487-139	Premenopausal	BRCA1-MT	0.91
	30487-016	Premenopausal	BRCA1-MT	0.94
	30487-007	Premenopausal	BRCA2-MT	0.67
	30487-033	Premenopausal	BRCA2-MT	0.74
	30487-039	Premenopausal	BRCA2-MT	0.86
	30487-129	Postmenopausal	BRCA2-MT	0.88
	30487-083	Premenopausal	BRCA1/2-WT	0.66
	30487-135	Premenopausal	BRCA1-MT	0.24
	30487-034	Premenopausal	BRCA2-MT	0.76
	30487-017	Premenopausal	BRCA1-MT	0.87
	30487-024	Premenopausal	BRCA2-MT	0.54
	30487-070	Premenopausal	BRCA1/2-WT	0.08
	30487-111	Premenopausal	BRCA1/2-WT	0.02
	30487-110	Premenopausal	BRCA1/2-WT	0.05
	30487-098	Premenopausal	BRCA1/2-WT	0.44
	30487-116	Postmenopausal	BRCA1/2-WT	0.05
	30487-075	Premenopausal	BRCA1/2-WT	0.26
	30487-115	Premenopausal	BRCA1/2-WT	0.02
	30487-080	Postmenopausal	BRCA1/2-WT	0.43
	30487-106	Premenopausal	BRCA1/2-WT	0.04
	30487-082	Premenopausal	BRCA1/2-WT	0.77
	30487-069	Premenopausal	BRCA1/2-WT	0.43
	30487-053	Premenopausal	BRCA1/2-WT	0.56
	30487-176	Postmenopausal	BRCA1/2-WT	0.08
	30487-166	Premenopausal	BRCA1-MT	0.58
	30487-128	Premenopausal	BRCA1-MT	0.83
	30487-027	Postmenopausal	BRCA2-MT	0.84
	30487-010	Postmenopausal	BRCA2-MT	0.52
	30487-022	Premenopausal	BRCA2-MT	0.83
	30487-149	Premenopausal	BRCA2-MT	0.88
	30487-002	Premenopausal	BRCA1-MT	0.84
	30487-004	Premenopausal	BRCA2-MT	0.83
	30487-014	Premenopausal	BRCA2-MT	0.91
	30487-036	Premenopausal	BRCA2-MT	0.68
	30487-062	Premenopausal	BRCA1/2-WT	0.02
	30487-021	Premenopausal	BRCA2-MT	0.95
	30487-031	Premenopausal	BRCA1-MT	0.9
	30487-038	Postmenopausal	BRCA2-MT	0.96
	30487-019	Postmenopausal	BRCA2-MT	0.66
	30487-018	Premenopausal	BRCA2-MT	0.63
	30487-138	Premenopausal	BRCA2-MT	0.88
	30487-005	Premenopausal	BRCA2-MT	0.74
	30487-032	Premenopausal	BRCA2-MT	0.79
	30487-096	Premenopausal	BRCA1/2-WT	0.36

[truncated: 7 more sheets: Figure 3d, Suppl Figure 1a, Suppl Figure 1b, Suppl Figure 2, Suppl Figure 3, Suppl Figure 4, Suppl Table 2]
